# Supplementary material for: De novo assembly, characterization, functional annotation and expression patterns of the black tiger shrimp (Penaeus monodon) transcriptome
Source: Sci Rep. 2018 Sep 10;8:13553. doi: 10.1038/s41598-018-31148-4 (PMC6131155; doi:10.1038/s41598-018-31148-4)
Supplement: Supplementary file 1 — Supplementary Table S1 [file 41598_2018_31148_MOESM1_ESM.xlsx]

## Sheet: Publication information
	De novo assembly, characterization, functional annotation and expression patterns of the black tiger shrimp (Penaeus monodon) transcriptome
	Roger Huerlimann1,2*†, Nicholas M Wade1,3†, Lavinia Gordon1,4, Juan D Montenegro4, Jake Goodall1,3, Sean McWilliam3, Matthew Tinning1,4, Kirby Siemering1,4, Erika Giardina1,5, Dallas Donovan1,5, Melony J Sellars1,3, Jeff A Cowley1,3, Kelly Condon1,2, Greg J Coman1,7, Mehar S Khatkar1,6, Herman W Raadsma1,6, Gregory E Maes2,8,9, Kyall R Zenger1,2, and Dean R Jerry1,2.

## Sheet: Annotation table
General information					SwissProt annotation												nr annotation limited to arthropod subsection
SeqName	Length	Larval Clusters	Tissue Clusters	Type	Description	#Hits	e-Value	sim mean	#GO	GO IDs	GO Names	Enzyme Codes	Enzyme Names	InterPro IDs	InterPro GO IDs	InterPro GO Names	Description	#Hits	e-Value	sim mean	#GO	GO IDs	GO Names	Enzyme Codes	Enzyme Names	ORF_cover	coding_potential	Type
contig0.1	32161	Cluster-20912.2	Cluster-13711.11865	mRNA	FBN1_PIG ame: Full=Fibrillin-1 Contains: ame: Full=Asprosin Flags: Precursor	20	6.59636e-62	38.25	64	P:GO:0060485; P:GO:0042659; P:GO:0035282; P:GO:0009792; P:GO:0008544; P:GO:0009952; P:GO:0048514; P:GO:0044238; P:GO:0003206; P:GO:0045893; C:GO:0043231; P:GO:0007409; P:GO:0030707; P:GO:0051240; P:GO:0071495; P:GO:0001709; P:GO:0065008; P:GO:0019827; P:GO:0048608; P:GO:0042386; P:GO:0048646; P:GO:0048568; P:GO:0009967; C:GO:0005886; P:GO:0061326; P:GO:0001751; F:GO:0005515; P:GO:0007417; P:GO:00…	P:mesenchyme development; P:regulation of cell fate specification; P:segmentation; P:embryo development ending in birth or egg hatching; P:epidermis development; P:anterior/posterior pattern specification; P:blood vessel morphogenesis; P:primary metabolic process; P:cardiac chamber morphogenesis; P:positive regulation of transcription, DNA-templated; C:intracellular membrane-bounded organelle; P:…	NA	NA	IPR003645 (SMART); IPR001881 (SMART); IPR006150 (SMART); SM00286 (SMART); IPR000742 (SMART); G3DSA:2.90.20.10 (GENE3D); G3DSA:2.10.25.10 (GENE3D); G3DSA:2.10.25.10 (GENE3D); G3DSA:2.10.25.10 (GENE3D); G3DSA:2.40.155.10 (GENE3D); G3DSA:2.10.25.10 (GENE3D); G3DSA:2.10.25.10 (GENE3D); G3DSA:2.10.25.10 (GENE3D); G3DSA:2.10.25.10 (GENE3D); G3DSA:2.10.25.10 (GENE3D); G3DSA:2.10.25.10 (GENE3D); G3DSA:2.…	F:GO:0005509	F:calcium ion binding	Neurogenic locus notch	20	0	62.15	3	F:GO:0005509; C:GO:0016020; C:GO:0016021	F:calcium ion binding; C:membrane; C:integral component of membrane	NA	NA	0.748298	0.81	mRNA
contig0.2	17037	Cluster-20912.2	Cluster-13711.11865	mRNA	NOTC1_DANRE ame: Full=Neurogenic locus notch homolog 1 Short=Notch 1 Contains: ame: Full=Notch 1 extracellular truncation Short=NEXT Contains: ame: Full=Notch 1 intracellular domain Short=NICD Flags: Precursor	20	1.0331e-12	31.95	41	P:GO:0035220; P:GO:0060485; P:GO:0040011; P:GO:0030097; P:GO:0030030; P:GO:0035120; P:GO:0022603; P:GO:0048732; P:GO:0003206; P:GO:0032989; P:GO:0001568; P:GO:0042063; C:GO:0043231; P:GO:0030707; P:GO:0051240; P:GO:0061061; P:GO:0035114; P:GO:0007560; P:GO:0007165; P:GO:0042221; P:GO:0048646; P:GO:0045597; C:GO:0044444; P:GO:0048666; F:GO:0005488; P:GO:0007447; P:GO:0009966; P:GO:0042127; P:GO:00…	P:wing disc development; P:mesenchyme development; P:locomotion; P:hemopoiesis; P:cell projection organization; P:post-embryonic appendage morphogenesis; P:regulation of anatomical structure morphogenesis; P:gland development; P:cardiac chamber morphogenesis; P:cellular component morphogenesis; P:blood vessel development; P:gliogenesis; C:intracellular membrane-bounded organelle; P:ovarian follic…	NA	NA	IPR003645 (SMART); SM00286 (SMART); IPR000742 (SMART); IPR001881 (SMART); G3DSA:2.10.25.10 (GENE3D); G3DSA:2.10.25.10 (GENE3D); G3DSA:2.10.25.10 (GENE3D); G3DSA:2.10.25.10 (GENE3D); G3DSA:2.10.25.10 (GENE3D); G3DSA:2.170.300.10 (GENE3D); G3DSA:2.10.25.10 (GENE3D); G3DSA:2.10.25.10 (GENE3D); G3DSA:2.10.25.10 (GENE3D); G3DSA:2.10.25.10 (GENE3D); G3DSA:2.90.20.10 (GENE3D); G3DSA:2.10.25.10 (GENE3D);…	F:GO:0005509	F:calcium ion binding	PREDICTED: uncharacterized protein LOC108675679	20	0	54.45	NA	NA	NA	NA	NA	0.54411	0.384	mRNA
contig0.3	15369	Cluster-20912.1	Cluster-13711.11865	mRNA	NOTC2_HUMAN ame: Full=Neurogenic locus notch homolog 2 Short=Notch 2 Short=hN2 Contains: ame: Full=Notch 2 extracellular truncation Short=N2ECD Contains: ame: Full=Notch 2 intracellular domain Short=N2ICD Flags: Precursor	20	3.29929e-11	31.9	45	P:GO:0035220; P:GO:0060485; P:GO:0040011; P:GO:0030097; P:GO:0030030; P:GO:0035120; P:GO:0008544; P:GO:0048514; P:GO:0022603; P:GO:0048732; P:GO:0003206; P:GO:0009605; P:GO:0032989; P:GO:0001822; P:GO:0042063; C:GO:0043231; P:GO:0030707; P:GO:0051240; P:GO:0061061; P:GO:0035114; P:GO:0007560; P:GO:0007165; P:GO:0042221; P:GO:0048646; P:GO:0045597; C:GO:0044444; P:GO:0048666; F:GO:0005488; P:GO:00…	P:wing disc development; P:mesenchyme development; P:locomotion; P:hemopoiesis; P:cell projection organization; P:post-embryonic appendage morphogenesis; P:epidermis development; P:blood vessel morphogenesis; P:regulation of anatomical structure morphogenesis; P:gland development; P:cardiac chamber morphogenesis; P:response to external stimulus; P:cellular component morphogenesis; P:kidney develo…	NA	NA	IPR001507 (SMART); SM00286 (SMART); IPR000742 (SMART); IPR001881 (SMART); IPR003645 (SMART); G3DSA:2.10.25.10 (GENE3D); G3DSA:2.10.25.10 (GENE3D); G3DSA:2.90.20.10 (GENE3D); G3DSA:2.10.25.10 (GENE3D); G3DSA:2.10.25.10 (GENE3D); G3DSA:2.10.25.10 (GENE3D); G3DSA:2.10.25.10 (GENE3D); G3DSA:2.10.25.10 (GENE3D); G3DSA:2.10.25.10 (GENE3D); G3DSA:2.10.25.10 (GENE3D); G3DSA:2.10.25.10 (GENE3D); G3DSA:2.1…	F:GO:0005509	F:calcium ion binding	PREDICTED: uncharacterized protein LOC108675679	20	0	50.25	NA	NA	NA	NA	NA	0.945345	0.81	mRNA
contig0.4	11758	Cluster-20912.2	Cluster-13711.11865	mRNA	NOTC2_HUMAN ame: Full=Neurogenic locus notch homolog 2 Short=Notch 2 Short=hN2 Contains: ame: Full=Notch 2 extracellular truncation Short=N2ECD Contains: ame: Full=Notch 2 intracellular domain Short=N2ICD Flags: Precursor	5	2.40563e-05	32.8	96	P:GO:0007050; P:GO:0009952; P:GO:0046579; C:GO:0000139; P:GO:0021514; P:GO:0006367; P:GO:0002244; C:GO:0005789; P:GO:0050793; P:GO:0042060; P:GO:0002315; P:GO:0002437; P:GO:0001701; F:GO:0005509; P:GO:0006959; P:GO:0006915; C:GO:0005829; P:GO:0001947; P:GO:0072104; P:GO:0001709; P:GO:0019827; P:GO:0060674; P:GO:0060271; P:GO:0003184; P:GO:0021986; C:GO:0043235; P:GO:0042663; P:GO:0002011; F:GO:00…	P:cell cycle arrest; P:anterior/posterior pattern specification; P:positive regulation of Ras protein signal transduction; C:Golgi membrane; P:ventral spinal cord interneuron differentiation; P:transcription initiation from RNA polymerase II promoter; P:hematopoietic progenitor cell differentiation; C:endoplasmic reticulum membrane; P:regulation of developmental process; P:wound healing; P:margin…	NA	NA	IPR001881 (SMART); IPR003645 (SMART); IPR001507 (SMART); SM00286 (SMART); IPR000742 (SMART); G3DSA:2.10.25.10 (GENE3D); G3DSA:2.170.300.10 (GENE3D); G3DSA:2.10.25.10 (GENE3D); G3DSA:2.10.25.10 (GENE3D); G3DSA:2.10.25.10 (GENE3D); G3DSA:2.10.25.10 (GENE3D); G3DSA:2.90.20.10 (GENE3D); G3DSA:2.10.25.10 (GENE3D); G3DSA:2.10.25.10 (GENE3D); G3DSA:2.10.25.10 (GENE3D); G3DSA:2.10.25.10 (GENE3D); G3DSA:2…	F:GO:0005509	F:calcium ion binding	Neurogenic locus notch	20	0	63.2	3	F:GO:0005509; C:GO:0016020; C:GO:0016021	F:calcium ion binding; C:membrane; C:integral component of membrane	NA	NA	0.800391	0.968	mRNA
contig0.5	11604	Cluster-20912.2	Cluster-13711.11865	mRNA	NOTC2_RAT ame: Full=Neurogenic locus notch homolog 2 Short=Notch 2 Contains: ame: Full=Notch 2 extracellular truncation Contains: ame: Full=Notch 2 intracellular domain Flags: Precursor	7	2.55201e-08	36.14	4	P:GO:0050794; P:GO:0007275; C:GO:0044464; P:GO:0009987	P:regulation of cellular process; P:multicellular organism development; C:cell part; P:cellular process	NA	NA	IPR000742 (SMART); IPR001881 (SMART); IPR001507 (SMART); SM00286 (SMART); G3DSA:2.10.25.10 (GENE3D); G3DSA:2.10.25.10 (GENE3D); G3DSA:2.90.20.10 (GENE3D); G3DSA:2.10.25.10 (GENE3D); G3DSA:2.10.25.10 (GENE3D); G3DSA:2.10.25.10 (GENE3D); G3DSA:2.10.25.10 (GENE3D); G3DSA:2.10.25.10 (GENE3D); G3DSA:2.170.300.10 (GENE3D); G3DSA:2.10.25.10 (GENE3D); G3DSA:2.10.25.10 (GENE3D); G3DSA:2.10.25.10 (GENE3D);…	F:GO:0005509	F:calcium ion binding	PREDICTED: uncharacterized protein LOC108675679	20	0	54.8	3	F:GO:0005509; C:GO:0016020; C:GO:0016021	F:calcium ion binding; C:membrane; C:integral component of membrane	NA	NA	0.804809	0.958	mRNA
contig0.7	1686	Cluster-20912.2	Cluster-13711.11865	mRNA	NOTC1_XENLA ame: Full=Neurogenic locus notch homolog 1 Short=Notch 1 Short=xOTCH Contains: ame: Full=Notch 1 extracellular truncation Short=NEXT Contains: ame: Full=Notch 1 intracellular domain Short=NICD Flags: Precursor	20	1.44141e-12	41	65	P:GO:0042659; P:GO:0035120; P:GO:0008544; P:GO:0009952; P:GO:0048514; P:GO:0002682; P:GO:0044238; P:GO:0003179; P:GO:0006955; P:GO:0003208; P:GO:0045893; C:GO:0043231; P:GO:0007409; P:GO:0030707; P:GO:0048762; P:GO:0051240; P:GO:0035114; P:GO:0001709; P:GO:0010033; P:GO:0048608; P:GO:0048646; P:GO:0048568; P:GO:0009967; C:GO:0005886; P:GO:0061326; P:GO:0001751; F:GO:0005515; P:GO:0007219; P:GO:00…	P:regulation of cell fate specification; P:post-embryonic appendage morphogenesis; P:epidermis development; P:anterior/posterior pattern specification; P:blood vessel morphogenesis; P:regulation of immune system process; P:primary metabolic process; P:heart valve morphogenesis; P:immune response; P:cardiac ventricle morphogenesis; P:positive regulation of transcription, DNA-templated; C:intracell…	NA	NA	IPR001881 (SMART); IPR000742 (SMART); G3DSA:2.10.25.10 (GENE3D); G3DSA:2.10.25.10 (GENE3D); G3DSA:2.10.25.10 (GENE3D); G3DSA:2.10.25.10 (GENE3D); G3DSA:2.10.25.10 (GENE3D); PTHR22963 (PANTHER); PTHR22963:SF55 (PANTHER); IPR000742 (PROSITE_PROFILES); IPR000742 (PROSITE_PROFILES); cd00054 (CDD); SSF57196 (SUPERFAMILY)	F:GO:0005509	F:calcium ion binding	Neurogenic locus notch	20	3.06002e-148	62.55	3	F:GO:0005509; C:GO:0016020; C:GO:0016021	F:calcium ion binding; C:membrane; C:integral component of membrane	NA	NA	0.836299	0.698	mRNA
contig1.1	29652	Cluster-20912.2	Cluster-13711.11865	mRNA	FBN1_HUMAN ame: Full=Fibrillin-1 Contains: ame: Full=Asprosin Flags: Precursor	20	1.89571e-64	38.15	64	P:GO:0060485; P:GO:0042659; P:GO:0035282; P:GO:0009792; P:GO:0008544; P:GO:0009952; P:GO:0048514; P:GO:0044238; P:GO:0003206; P:GO:0045893; C:GO:0043231; P:GO:0007409; P:GO:0030707; P:GO:0051240; P:GO:0071495; P:GO:0001709; P:GO:0065008; P:GO:0019827; P:GO:0048608; P:GO:0042386; P:GO:0048646; P:GO:0048568; P:GO:0009967; C:GO:0005886; P:GO:0061326; P:GO:0001751; F:GO:0005515; P:GO:0007417; P:GO:00…	P:mesenchyme development; P:regulation of cell fate specification; P:segmentation; P:embryo development ending in birth or egg hatching; P:epidermis development; P:anterior/posterior pattern specification; P:blood vessel morphogenesis; P:primary metabolic process; P:cardiac chamber morphogenesis; P:positive regulation of transcription, DNA-templated; C:intracellular membrane-bounded organelle; P:…	NA	NA	IPR000742 (SMART); SM00286 (SMART); IPR003645 (SMART); IPR001881 (SMART); IPR006150 (SMART); IPR001507 (SMART); G3DSA:2.10.25.10 (GENE3D); G3DSA:2.10.25.10 (GENE3D); G3DSA:2.10.25.10 (GENE3D); G3DSA:2.10.25.10 (GENE3D); G3DSA:2.10.25.10 (GENE3D); IPR000742 (PFAM); G3DSA:2.10.25.10 (GENE3D); G3DSA:2.10.25.10 (GENE3D); G3DSA:2.10.25.10 (GENE3D); G3DSA:2.10.25.10 (GENE3D); G3DSA:2.10.25.10 (GENE3D);…	F:GO:0005509	F:calcium ion binding	Neurogenic locus notch	20	0	65.3	7	C:GO:0005634; F:GO:0003700; F:GO:0008270; F:GO:0005509; C:GO:0016020; C:GO:0016021; P:GO:0006355	C:nucleus; F:transcription factor activity, sequence-specific DNA binding; F:zinc ion binding; F:calcium ion binding; C:membrane; C:integral component of membrane; P:regulation of transcription, DNA-templated	NA	NA	0.129098	0.49	mRNA
contig1.2	860	Cluster-20912.0	Cluster-13711.11865	lncRNA	---NA---	NA	NA	NA	NA	NA	NA	NA	NA	no IPS match	no IPS match	no IPS match	---NA---	NA	NA	NA	NA	NA	NA	NA	NA	0.272093	0.086	lncRNA
contig10.1	19707	Cluster-15712.8320	Cluster-13711.14086	mRNA	OBSCN_DROME ame: Full=Obscurin ame: Full=Muscle M-line assembly Unc-89	20	0	44.4	27	P:GO:0080134; C:GO:0042995; C:GO:0043227; P:GO:0007507; P:GO:0009628; P:GO:0009605; P:GO:0048522; P:GO:0071277; P:GO:0051782; C:GO:0015629; P:GO:0033554; C:GO:0031672; P:GO:0035690; C:GO:0044421; P:GO:0060415; P:GO:0060537; F:GO:0004674; P:GO:0030239; C:GO:0005911; P:GO:0032879; C:GO:0044430; F:GO:0008092; P:GO:0018105; P:GO:0014820; P:GO:0018107; F:GO:0019899; P:GO:0035865	P:regulation of response to stress; C:cell projection; C:membrane-bounded organelle; P:heart development; P:response to abiotic stimulus; P:response to external stimulus; P:positive regulation of cellular process; P:cellular response to calcium ion; P:negative regulation of cell division; C:actin cytoskeleton; P:cellular response to stress; C:A band; P:cellular response to drug; C:extracellular r…	EC:2.7.11	Transferring phosphorus-containing groups	IPR001849 (SMART); IPR003598 (SMART); IPR003961 (SMART); IPR003599 (SMART); IPR000219 (SMART); IPR013783 (G3DSA:2.60.40.GENE3D); G3DSA:1.10.510.10 (GENE3D); IPR013783 (G3DSA:2.60.40.GENE3D); IPR013783 (G3DSA:2.60.40.GENE3D); IPR013783 (G3DSA:2.60.40.GENE3D); IPR013783 (G3DSA:2.60.40.GENE3D); IPR013783 (G3DSA:2.60.40.GENE3D); G3DSA:3.30.200.20 (GENE3D); IPR013783 (G3DSA:2.60.40.GENE3D); IPR013098 …	P:GO:0035023; F:GO:0005524; F:GO:0005515; F:GO:0004672; F:GO:0005089; P:GO:0006468	P:regulation of Rho protein signal transduction; F:ATP binding; F:protein binding; F:protein kinase activity; F:Rho guanyl-nucleotide exchange factor activity; P:protein phosphorylation	Muscle M-line assembly unc-89	20	0	58	6	P:GO:0035023; F:GO:0005524; F:GO:0004672; F:GO:0005089; P:GO:0006468; P:GO:0043547	P:regulation of Rho protein signal transduction; F:ATP binding; F:protein kinase activity; F:Rho guanyl-nucleotide exchange factor activity; P:protein phosphorylation; P:positive regulation of GTPase activity	NA	NA	0.762825	0.988	mRNA
contig10.2	18074	Cluster-15712.8320	Cluster-13711.15357	mRNA	OBSCN_DROME ame: Full=Obscurin ame: Full=Muscle M-line assembly Unc-89	20	0	44.4	27	P:GO:0080134; C:GO:0042995; C:GO:0043227; P:GO:0007507; P:GO:0009628; P:GO:0009605; P:GO:0048522; P:GO:0071277; P:GO:0051782; C:GO:0015629; P:GO:0033554; C:GO:0031672; P:GO:0035690; C:GO:0044421; P:GO:0060415; P:GO:0060537; F:GO:0004674; P:GO:0030239; C:GO:0005911; P:GO:0032879; C:GO:0044430; F:GO:0008092; P:GO:0018105; P:GO:0014820; P:GO:0018107; F:GO:0019899; P:GO:0035865	P:regulation of response to stress; C:cell projection; C:membrane-bounded organelle; P:heart development; P:response to abiotic stimulus; P:response to external stimulus; P:positive regulation of cellular process; P:cellular response to calcium ion; P:negative regulation of cell division; C:actin cytoskeleton; P:cellular response to stress; C:A band; P:cellular response to drug; C:extracellular r…	EC:2.7.11	Transferring phosphorus-containing groups	IPR003599 (SMART); IPR003598 (SMART); IPR001849 (SMART); IPR003961 (SMART); IPR000219 (SMART); G3DSA:3.30.200.20 (GENE3D); IPR013783 (G3DSA:2.60.40.GENE3D); IPR013783 (G3DSA:2.60.40.GENE3D); IPR013783 (G3DSA:2.60.40.GENE3D); IPR000719 (PFAM); IPR013783 (G3DSA:2.60.40.GENE3D); IPR011993 (G3DSA:2.30.29.GENE3D); IPR013783 (G3DSA:2.60.40.GENE3D); IPR013783 (G3DSA:2.60.40.GENE3D); IPR013783 (G3DSA:2.6…	P:GO:0035023; F:GO:0005524; F:GO:0005515; F:GO:0004672; F:GO:0005089; P:GO:0006468	P:regulation of Rho protein signal transduction; F:ATP binding; F:protein binding; F:protein kinase activity; F:Rho guanyl-nucleotide exchange factor activity; P:protein phosphorylation	Muscle M-line assembly unc-89	20	0	58.75	6	P:GO:0035023; F:GO:0005524; F:GO:0004672; F:GO:0005089; P:GO:0006468; P:GO:0043547	P:regulation of Rho protein signal transduction; F:ATP binding; F:protein kinase activity; F:Rho guanyl-nucleotide exchange factor activity; P:protein phosphorylation; P:positive regulation of GTPase activity	NA	NA	0.739626	0.992	mRNA
contig10.3	14063	Cluster-15712.8830	Cluster-13711.1685	mRNA	OBSCN_DROME ame: Full=Obscurin ame: Full=Muscle M-line assembly Unc-89	20	0	44.35	27	P:GO:0080134; C:GO:0042995; C:GO:0043227; P:GO:0007507; P:GO:0009628; P:GO:0009605; P:GO:0048522; P:GO:0071277; P:GO:0051782; C:GO:0015629; P:GO:0033554; C:GO:0031672; P:GO:0035690; C:GO:0044421; P:GO:0060415; P:GO:0060537; F:GO:0004674; P:GO:0030239; C:GO:0005911; P:GO:0032879; C:GO:0044430; F:GO:0008092; P:GO:0018105; P:GO:0014820; P:GO:0018107; F:GO:0019899; P:GO:0035865	P:regulation of response to stress; C:cell projection; C:membrane-bounded organelle; P:heart development; P:response to abiotic stimulus; P:response to external stimulus; P:positive regulation of cellular process; P:cellular response to calcium ion; P:negative regulation of cell division; C:actin cytoskeleton; P:cellular response to stress; C:A band; P:cellular response to drug; C:extracellular r…	EC:2.7.11	Transferring phosphorus-containing groups	IPR003598 (SMART); IPR003961 (SMART); IPR003599 (SMART); G3DSA:1.10.510.10 (GENE3D); IPR013783 (G3DSA:2.60.40.GENE3D); IPR000719 (PFAM); IPR013783 (G3DSA:2.60.40.GENE3D); IPR013783 (G3DSA:2.60.40.GENE3D); IPR013783 (G3DSA:2.60.40.GENE3D); G3DSA:3.30.200.20 (GENE3D); IPR003961 (PFAM); IPR013783 (G3DSA:2.60.40.GENE3D); IPR013783 (G3DSA:2.60.40.GENE3D); IPR013783 (G3DSA:2.60.40.GENE3D); IPR013783 (G…	F:GO:0005524; F:GO:0005515; F:GO:0004672; P:GO:0006468	F:ATP binding; F:protein binding; F:protein kinase activity; P:protein phosphorylation	Muscle M-line assembly unc-89	20	0	58.75	6	P:GO:0035023; F:GO:0005524; F:GO:0004672; F:GO:0005089; P:GO:0006468; P:GO:0043547	P:regulation of Rho protein signal transduction; F:ATP binding; F:protein kinase activity; F:Rho guanyl-nucleotide exchange factor activity; P:protein phosphorylation; P:positive regulation of GTPase activity	NA	NA	0.617578	0.996	mRNA
contig10.4	2575	Cluster-15712.8108	Cluster-13711.3175	mRNA	---NA---	NA	NA	NA	NA	NA	NA	NA	NA	IPR014010 (PROSITE_PROFILES)	no GO terms	no GO terms	keratin-associated 4-4-like	1	8.82569e-07	50	NA	NA	NA	NA	NA	0.288932	0.628	mRNA
contig100.1	12043	Cluster-15712.5201	Cluster-13711.15710	mRNA	OBSCN_DROME ame: Full=Obscurin ame: Full=Muscle M-line assembly Unc-89	20	0	44.4	27	P:GO:0080134; C:GO:0042995; C:GO:0043227; P:GO:0007507; P:GO:0009628; P:GO:0009605; P:GO:0048522; P:GO:0071277; P:GO:0051782; C:GO:0015629; P:GO:0033554; C:GO:0031672; P:GO:0035690; C:GO:0044421; P:GO:0060415; P:GO:0060537; F:GO:0004674; P:GO:0030239; C:GO:0005911; P:GO:0032879; C:GO:0044430; F:GO:0008092; P:GO:0018105; P:GO:0014820; P:GO:0018107; F:GO:0019899; P:GO:0035865	P:regulation of response to stress; C:cell projection; C:membrane-bounded organelle; P:heart development; P:response to abiotic stimulus; P:response to external stimulus; P:positive regulation of cellular process; P:cellular response to calcium ion; P:negative regulation of cell division; C:actin cytoskeleton; P:cellular response to stress; C:A band; P:cellular response to drug; C:extracellular r…	EC:2.7.11	Transferring phosphorus-containing groups	IPR003961 (SMART); IPR003598 (SMART); IPR003599 (SMART); IPR013783 (G3DSA:2.60.40.GENE3D); IPR013783 (G3DSA:2.60.40.GENE3D); IPR013783 (G3DSA:2.60.40.GENE3D); G3DSA:3.30.200.20 (GENE3D); IPR013098 (PFAM); IPR013783 (G3DSA:2.60.40.GENE3D); G3DSA:1.10.510.10 (GENE3D); IPR013783 (G3DSA:2.60.40.GENE3D); IPR013783 (G3DSA:2.60.40.GENE3D); IPR013783 (G3DSA:2.60.40.GENE3D); IPR013783 (G3DSA:2.60.40.GENE3…	F:GO:0005524; F:GO:0005515; F:GO:0004672; P:GO:0006468	F:ATP binding; F:protein binding; F:protein kinase activity; P:protein phosphorylation	Muscle M-line assembly unc-89	20	0	58.75	6	P:GO:0035023; F:GO:0005524; F:GO:0004672; F:GO:0005089; P:GO:0006468; P:GO:0043547	P:regulation of Rho protein signal transduction; F:ATP binding; F:protein kinase activity; F:Rho guanyl-nucleotide exchange factor activity; P:protein phosphorylation; P:positive regulation of GTPase activity	NA	NA	0.793905	0.998	mRNA
contig1000.1	6827	Cluster-15712.10556	Cluster-13711.28434	mRNA	ZN569_HUMAN ame: Full=Zinc finger 569	20	2.26843e-93	58.4	15	P:GO:0072707; F:GO:0042826; P:GO:0006351; P:GO:0008284; P:GO:0045654; P:GO:0043433; F:GO:0003682; P:GO:0045648; P:GO:1901989; F:GO:0001046; P:GO:0000122; C:GO:0005634; C:GO:0070062; P:GO:0043066; P:GO:0033674	P:cellular response to sodium dodecyl sulfate; F:histone deacetylase binding; P:transcription, DNA-templated; P:positive regulation of cell proliferation; P:positive regulation of megakaryocyte differentiation; P:negative regulation of sequence-specific DNA binding transcription factor activity; F:chromatin binding; P:positive regulation of erythrocyte differentiation; P:positive regulation of ce…	NA	NA	IPR013087 (SMART); G3DSA:2.40.155.10 (GENE3D); G3DSA:3.30.160.60 (GENE3D); G3DSA:2.20.28.10 (GENE3D); G3DSA:2.20.28.10 (GENE3D); G3DSA:3.30.160.60 (GENE3D); G3DSA:3.30.160.60 (GENE3D); G3DSA:2.20.25.10 (GENE3D); IPR015943 (G3DSA:2.130.10.GENE3D); PF00096 (PFAM); G3DSA:3.30.160.60 (GENE3D); G3DSA:3.30.160.60 (GENE3D); G3DSA:3.30.160.60 (GENE3D); G3DSA:3.30.160.60 (GENE3D); G3DSA:2.40.155.10 (GENE3…	F:GO:0003676; F:GO:0005515	F:nucleic acid binding; F:protein binding	zinc finger 271-like	20	2.93206e-101	58.65	3	F:GO:0000166; F:GO:0003676; F:GO:0046872	F:nucleotide binding; F:nucleic acid binding; F:metal ion binding	NA	NA	0.530833	0.94	mRNA
contig10000.1	2903	Cluster-15712.14081	Cluster-13711.35325	lncRNA	---NA---	NA	NA	NA	NA	NA	NA	NA	NA	no IPS match	no IPS match	no IPS match	---NA---	NA	NA	NA	NA	NA	NA	NA	NA	0.105408	0.16	lncRNA
contig100000.1	582	NA	Cluster-13711.39246	lncRNA	---NA---	NA	NA	NA	NA	NA	NA	NA	NA	NA	NA	NA	---NA---	NA	NA	NA	NA	NA	NA	NA	NA	0.479381	0.168	lncRNA
contig100001.1	582	NA	Cluster-19118.1	prospective mRNA	---NA---	NA	NA	NA	NA	NA	NA	NA	NA	NA	NA	NA	---NA---	NA	NA	NA	NA	NA	NA	NA	NA	0.597938	0.706	mRNA
contig100002.1	582	NA	Cluster-9622.0	lncRNA	---NA---	NA	NA	NA	NA	NA	NA	NA	NA	NA	NA	NA	---NA---	NA	NA	NA	NA	NA	NA	NA	NA	0.206186	0.2	lncRNA
contig100003.1	582	Cluster-23407.0	Cluster-34102.0	mRNA	PP1RA_XENLA ame: Full=Serine threonine- phosphatase 1 regulatory subunit 10	7	1.50844e-24	58.14	5	F:GO:0005515; C:GO:0072357; C:GO:0000785; C:GO:0000784; C:GO:0005654	F:protein binding; C:PTW/PP1 phosphatase complex; C:chromatin; C:nuclear chromosome, telomeric region; C:nucleoplasm	NA	NA	IPR003617 (SMART); IPR017923 (PFAM); G3DSA:1.20.930.10 (GENE3D); PTHR12506 (PANTHER); PTHR12506:SF31 (PANTHER); IPR017923 (PROSITE_PROFILES); SignalP-noTM (SIGNALP_EUK); IPR017923 (SUPERFAMILY)	C:GO:0005634	C:nucleus	serine threonine- phosphatase 1 regulatory subunit 10	20	4.16225e-39	67.1	4	F:GO:0003677; C:GO:0005634; P:GO:0006351; F:GO:0046872	F:DNA binding; C:nucleus; P:transcription, DNA-templated; F:metal ion binding	NA	NA	0.603093	0.808	mRNA
contig100004.1	582	Cluster-15712.13402	Cluster-13711.37022	lncRNA	---NA---	NA	NA	NA	NA	NA	NA	NA	NA	no IPS match	no IPS match	no IPS match	---NA---	NA	NA	NA	NA	NA	NA	NA	NA	0.185567	0.214	lncRNA
contig100005.1	582	Cluster-15712.1444	Cluster-13711.20898	ambiguous	---NA---	NA	NA	NA	NA	NA	NA	NA	NA	no IPS match	no IPS match	no IPS match	uncharacterized protein Dmel_CG34310, isoform E	3	1.5919e-06	87	3	P:GO:0008150; C:GO:0005575; F:GO:0003674	P:biological_process; C:cellular_component; F:molecular_function	NA	NA	0.345361	0.196	lncRNA
contig100006.1	582	Cluster-15712.2746	Cluster-13711.40742	mRNA	---NA---	NA	NA	NA	NA	NA	NA	NA	NA	NA	NA	NA	caspase 3	9	4.59021e-51	86.44	3	P:GO:0006508; P:GO:0006915; F:GO:0004197	P:proteolysis; P:apoptotic process; F:cysteine-type endopeptidase activity	EC:3.4.22	Acting on peptide bonds (peptidases)	0.850515	0.608	mRNA
contig100007.1	582	Cluster-5929.0	Cluster-28514.0	lncRNA	---NA---	NA	NA	NA	NA	NA	NA	NA	NA	no IPS match	no IPS match	no IPS match	---NA---	NA	NA	NA	NA	NA	NA	NA	NA	0.278351	0.138	lncRNA
contig100008.1	582	Cluster-15712.19590	Cluster-13711.34994	prospective mRNA	---NA---	NA	NA	NA	NA	NA	NA	NA	NA	NA	NA	NA	---NA---	NA	NA	NA	NA	NA	NA	NA	NA	0.180412	0.302	mRNA
contig100009.1	582	NA	Cluster-13711.46508	prospective mRNA	---NA---	NA	NA	NA	NA	NA	NA	NA	NA	NA	NA	NA	---NA---	NA	NA	NA	NA	NA	NA	NA	NA	0.221649	0.514	mRNA
contig10001.1	2903	Cluster-15712.17221	Cluster-13711.39505	mRNA	COQA1_HUMAN ame: Full=Collagen alpha-1(XXVI) chain ame: Full=Alpha-1 type XXVI collagen ame: Full=EMI domain-containing 2 ame: Full=Emilin and multimerin domain-containing 2 Short=Emu2 Flags: Precursor	8	8.40592e-19	48.63	2	C:GO:0005783; C:GO:0031012	C:endoplasmic reticulum; C:extracellular matrix	NA	NA	G3DSA:2.160.20.50 (GENE3D); IPR011489 (PFAM); IPR008160 (PFAM); mobidb-lite (MOBIDB_LITE); mobidb-lite (MOBIDB_LITE); PTHR15427:SF11 (PANTHER); PTHR15427 (PANTHER); IPR011489 (PROSITE_PROFILES)	F:GO:0005515	F:protein binding	Collagen alpha-1(XXVI) chain	11	1.15261e-39	55.27	1	C:GO:0005581	C:collagen trimer	NA	NA	0.613848	0.784	mRNA
contig100010.1	582	NA	Cluster-24511.0	prospective mRNA	---NA---	NA	NA	NA	NA	NA	NA	NA	NA	mobidb-lite (MOBIDB_LITE)	no GO terms	no GO terms	---NA---	NA	NA	NA	NA	NA	NA	NA	NA	0.809278	0.316	mRNA
contig100011.1	583	NA	Cluster-13711.44013	prospective mRNA	---NA---	NA	NA	NA	NA	NA	NA	NA	NA	SignalP-TM (SIGNALP_GRAM_POSITIVE)	no GO terms	no GO terms	---NA---	NA	NA	NA	NA	NA	NA	NA	NA	0.720412	0.588	mRNA
contig100011.2	533	NA	Cluster-13711.44013	prospective mRNA	---NA---	NA	NA	NA	NA	NA	NA	NA	NA	mobidb-lite (MOBIDB_LITE); IPR014010 (PROSITE_PROFILES); SignalP-TM (SIGNALP_GRAM_POSITIVE)	no GO terms	no GO terms	---NA---	NA	NA	NA	NA	NA	NA	NA	NA	0.731707	0.576	mRNA
contig100012.1	582	Cluster-15712.1877	Cluster-13711.25567	mRNA	beta-hydroxysteroid epimerase Short=3-alpha-	20	6.85008e-14	61.6	18	F:GO:0009055; P:GO:0042572; P:GO:0042573; F:GO:0005488; P:GO:0001890; P:GO:0006710; C:GO:0005789; P:GO:0006703; F:GO:0004303; P:GO:0032526; F:GO:0004745; P:GO:0006702; P:GO:0001701; F:GO:0003858; F:GO:0047035; C:GO:0016021; C:GO:0031981; C:GO:0099617	F:electron carrier activity; P:retinol metabolic process; P:retinoic acid metabolic process; F:binding; P:placenta development; P:androgen catabolic process; C:endoplasmic reticulum membrane; P:estrogen biosynthetic process; F:estradiol 17-beta-dehydrogenase activity; P:response to retinoic acid; F:retinol dehydrogenase activity; P:androgen biosynthetic process; P:in utero embryonic development; …	EC:1.1.1.239; EC:1.1.1.30; EC:1.1.1.105; EC:1.1.1.62	3-alpha-(17-beta)-hydroxysteroid dehydrogenase (NAD(+)); 3-hydroxybutyrate dehydrogenase; All-trans-retinol dehydrogenase (NAD(+)); 17-beta-estradiol 17-dehydrogenase	G3DSA:3.40.50.720 (GENE3D); IPR002347 (PFAM); PTHR43313:SF1 (PANTHER); PTHR43313 (PANTHER); SignalP-noTM (SIGNALP_EUK); SignalP-TM (SIGNALP_GRAM_POSITIVE); IPR016040 (SUPERFAMILY)	no GO terms	no GO terms	estradiol 17-beta-dehydrogenase 2-like	20	6.2023e-19	66.85	1	F:GO:0016491	F:oxidoreductase activity	NA	NA	0.71134	0.936	mRNA
contig100013.1	582	NA	Cluster-9143.0	lncRNA	---NA---	NA	NA	NA	NA	NA	NA	NA	NA	NA	NA	NA	---NA---	NA	NA	NA	NA	NA	NA	NA	NA	0.309278	0.248	lncRNA
contig100015.1	582	NA	Cluster-13711.13505	lncRNA	---NA---	NA	NA	NA	NA	NA	NA	NA	NA	no IPS match	no IPS match	no IPS match	---NA---	NA	NA	NA	NA	NA	NA	NA	NA	0.479381	0.174	lncRNA
contig100018.1	582	Cluster-15712.17897	Cluster-13711.37741	mRNA	MOS1T_DROMA ame: Full=Mariner Mos1 transposase ame: Full=Transposable element Mos1 transposase	1	0.000395439	48	9	F:GO:0003677; P:GO:0090305; C:GO:0005634; F:GO:0046872; F:GO:0004519; F:GO:0004518; P:GO:0015074; P:GO:0006310; F:GO:0016787	F:DNA binding; P:nucleic acid phosphodiester bond hydrolysis; C:nucleus; F:metal ion binding; F:endonuclease activity; F:nuclease activity; P:DNA integration; P:DNA recombination; F:hydrolase activity	NA	NA	mobidb-lite (MOBIDB_LITE)	no GO terms	no GO terms	Histone-lysine N-methyltransferase	20	1.50291e-31	64.85	NA	NA	NA	NA	NA	0.78866	0.952	mRNA
contig100019.1	582	Cluster-8915.0	NA	lncRNA	---NA---	NA	NA	NA	NA	NA	NA	NA	NA	mobidb-lite (MOBIDB_LITE)	no GO terms	no GO terms	---NA---	NA	NA	NA	NA	NA	NA	NA	NA	0.515464	0.094	lncRNA
contig10002.1	2903	Cluster-15712.26388	Cluster-13711.9555	mRNA	NALD2_MOUSE ame: Full=N-acetylated-alpha-linked acidic dipeptidase 2 ame: Full=Glutamate carboxypeptidase III Short=GCPIII ame: Full=N-acetylaspartylglutamate peptidase II Short=NAAG-peptidase II ame: Full=N-acetylated-alpha-linked acidic dipeptidase II Short=NAALADase II	20	4.46877e-176	52	21	F:GO:1904493; P:GO:0048608; F:GO:0004181; F:GO:0016805; P:GO:0009791; P:GO:0006760; P:GO:0042135; P:GO:0044702; C:GO:0009986; C:GO:0005887; C:GO:0070062; F:GO:0005515; P:GO:0048522; P:GO:0006826; P:GO:0006508; P:GO:0035609; C:GO:0031410; F:GO:1904492; P:GO:0051239; F:GO:0050129; P:GO:0050896	F:tetrahydrofolyl-poly(glutamate) polymer binding; P:reproductive structure development; F:metallocarboxypeptidase activity; F:dipeptidase activity; P:post-embryonic development; P:folic acid-containing compound metabolic process; P:neurotransmitter catabolic process; P:single organism reproductive process; C:cell surface; C:integral component of plasma membrane; C:extracellular exosome; F:protei…	EC:3.4.13; EC:3.4.17; EC:3.5.1.68	Acting on peptide bonds (peptidases); Acting on peptide bonds (peptidases); N-formylglutamate deformylase	IPR003137 (PFAM); G3DSA:3.50.30.30 (GENE3D); IPR007365 (PFAM); IPR007484 (PFAM); IPR007365 (G3DSA:1.20.930.GENE3D); G3DSA:3.40.630.10 (GENE3D); PTHR10404 (PANTHER); cd08022 (CDD); cd02121 (CDD); SSF52025 (SUPERFAMILY); SSF53187 (SUPERFAMILY); IPR007365 (SUPERFAMILY)	no GO terms	no GO terms	Glutamate carboxypeptidase	20	0	63.85	4	F:GO:0004180; P:GO:0006508; C:GO:0016020; C:GO:0016021	F:carboxypeptidase activity; P:proteolysis; C:membrane; C:integral component of membrane	NA	NA	0.760592	0.978	mRNA
contig100020.1	582	Cluster-15712.17909	Cluster-13711.6827	lncRNA	---NA---	NA	NA	NA	NA	NA	NA	NA	NA	no IPS match	no IPS match	no IPS match	---NA---	NA	NA	NA	NA	NA	NA	NA	NA	0.350515	0.126	lncRNA
contig100021.1	582	Cluster-10724.1	Cluster-21041.1	prospective mRNA	---NA---	NA	NA	NA	NA	NA	NA	NA	NA	no IPS match	no IPS match	no IPS match	---NA---	NA	NA	NA	NA	NA	NA	NA	NA	0.314433	0.276	mRNA
contig100022.1	582	NA	NA	lncRNA	---NA---	NA	NA	NA	NA	NA	NA	NA	NA	mobidb-lite (MOBIDB_LITE); mobidb-lite (MOBIDB_LITE)	no GO terms	no GO terms	---NA---	NA	NA	NA	NA	NA	NA	NA	NA	0.350515	0.196	lncRNA
contig100023.1	582	NA	NA	prospective mRNA	---NA---	NA	NA	NA	NA	NA	NA	NA	NA	SignalP-TM (SIGNALP_GRAM_POSITIVE)	no GO terms	no GO terms	---NA---	NA	NA	NA	NA	NA	NA	NA	NA	0.520619	0.396	mRNA
contig100024.1	582	NA	Cluster-13711.40463	lncRNA	---NA---	NA	NA	NA	NA	NA	NA	NA	NA	no IPS match	no IPS match	no IPS match	---NA---	NA	NA	NA	NA	NA	NA	NA	NA	0.252577	0.144	lncRNA
contig100025.1	582	Cluster-15712.18965	Cluster-13711.6580	lncRNA	---NA---	NA	NA	NA	NA	NA	NA	NA	NA	NA	NA	NA	---NA---	NA	NA	NA	NA	NA	NA	NA	NA	0.360825	0.116	lncRNA
contig100025.2	415	Cluster-15712.18965	Cluster-13711.12731	prospective mRNA	---NA---	NA	NA	NA	NA	NA	NA	NA	NA	NA	NA	NA	---NA---	NA	NA	NA	NA	NA	NA	NA	NA	0.433735	0.38	mRNA
contig100027.1	582	NA	NA	prospective mRNA	---NA---	NA	NA	NA	NA	NA	NA	NA	NA	no IPS match	no IPS match	no IPS match	---NA---	NA	NA	NA	NA	NA	NA	NA	NA	0.231959	0.458	mRNA
contig100029.1	582	NA	Cluster-13711.47890	lncRNA	---NA---	NA	NA	NA	NA	NA	NA	NA	NA	mobidb-lite (MOBIDB_LITE); SignalP-TM (SIGNALP_GRAM_POSITIVE); SignalP-TM (SIGNALP_EUK); SignalP-TM (SIGNALP_GRAM_NEGATIVE)	no GO terms	no GO terms	---NA---	NA	NA	NA	NA	NA	NA	NA	NA	0.56701	0.184	lncRNA
contig10003.1	2902	Cluster-23252.11	Cluster-13711.16542	ambiguous	YCX91_PHAAORecName: Full=Uncharacterized protein ORF91 (chloroplast)	1	2.70451e-15	73	1	C:GO:0009536	C:plastid	NA	NA	no IPS match	no IPS match	no IPS match	daphnid bacterial-ribosomal-RNA- possible HGT	20	9.16745e-88	74.15	NA	NA	NA	NA	NA	0.0982081	0.192	lncRNA
contig100030.1	582	Cluster-15712.15621	Cluster-13711.22597	mRNA	TCRG1_HUMAN ame: Full=Transcription elongation regulator 1 ame: Full=TATA box-binding -associated factor 2S ame: Full=Transcription factor CA150	2	4.37225e-29	79	10	P:GO:0000122; F:GO:0070064; F:GO:0003700; F:GO:0003713; C:GO:0015629; C:GO:0016363; P:GO:0006366; F:GO:0001106; C:GO:0005730; F:GO:0001103	P:negative regulation of transcription from RNA polymerase II promoter; F:proline-rich region binding; F:transcription factor activity, sequence-specific DNA binding; F:transcription coactivator activity; C:actin cytoskeleton; C:nuclear matrix; P:transcription from RNA polymerase II promoter; F:RNA polymerase II transcription corepressor activity; C:nucleolus; F:RNA polymerase II repressing trans…	NA	NA	IPR002713 (SMART); G3DSA:1.10.10.440 (GENE3D); IPR002713 (PFAM); G3DSA:1.10.10.440 (GENE3D); PTHR15377 (PANTHER); PTHR15377:SF8 (PANTHER); IPR002713 (PROSITE_PROFILES); IPR002713 (PROSITE_PROFILES); IPR002713 (SUPERFAMILY); IPR002713 (SUPERFAMILY)	no GO terms	no GO terms	Transcription elongation regulator 1	20	7.59739e-37	83.2	NA	NA	NA	NA	NA	0.639175	0.972	mRNA
contig100031.1	582	Cluster-15712.4974	Cluster-13711.40959	prospective mRNA	---NA---	NA	NA	NA	NA	NA	NA	NA	NA	no IPS match	no IPS match	no IPS match	---NA---	NA	NA	NA	NA	NA	NA	NA	NA	0.252577	0.424	mRNA
contig100032.1	582	NA	Cluster-8525.0	prospective mRNA	---NA---	NA	NA	NA	NA	NA	NA	NA	NA	mobidb-lite (MOBIDB_LITE)	no GO terms	no GO terms	---NA---	NA	NA	NA	NA	NA	NA	NA	NA	0.319588	0.292	mRNA
contig100033.1	582	Cluster-23708.2	Cluster-30722.1	lncRNA	---NA---	NA	NA	NA	NA	NA	NA	NA	NA	mobidb-lite (MOBIDB_LITE)	no GO terms	no GO terms	---NA---	NA	NA	NA	NA	NA	NA	NA	NA	0.391753	0.124	lncRNA
contig100034.1	582	Cluster-15712.19754	Cluster-13711.41519	lncRNA	---NA---	NA	NA	NA	NA	NA	NA	NA	NA	no IPS match	no IPS match	no IPS match	---NA---	NA	NA	NA	NA	NA	NA	NA	NA	0.360825	0.124	lncRNA
contig100034.2	581	Cluster-15712.19754	Cluster-13711.41519	lncRNA	---NA---	NA	NA	NA	NA	NA	NA	NA	NA	no IPS match	no IPS match	no IPS match	---NA---	NA	NA	NA	NA	NA	NA	NA	NA	0.361446	0.124	lncRNA
contig100035.1	582	Cluster-15712.21388	NA	prospective mRNA	---NA---	NA	NA	NA	NA	NA	NA	NA	NA	NA	NA	NA	---NA---	NA	NA	NA	NA	NA	NA	NA	NA	0.0927835	0.342	mRNA
contig100036.1	582	NA	Cluster-13711.38759	lncRNA	---NA---	NA	NA	NA	NA	NA	NA	NA	NA	no IPS match	no IPS match	no IPS match	---NA---	NA	NA	NA	NA	NA	NA	NA	NA	0.195876	0.066	lncRNA
contig100037.1	582	NA	Cluster-13711.3861	mRNA	MRC1_MOUSE ame: Full=Macrophage mannose receptor 1 Short=MMR ame: CD_antigen=CD206 Flags: Precursor	5	2.67318e-09	44.2	5	P:GO:0071310; C:GO:0016020; C:GO:0044464; F:GO:0004872; F:GO:0005488	P:cellular response to organic substance; C:membrane; C:cell part; F:receptor activity; F:binding	NA	NA	IPR016186 (G3DSA:3.10.100.GENE3D); IPR016186 (G3DSA:3.10.100.GENE3D); IPR001304 (PFAM); PTHR22803 (PANTHER); IPR001304 (PROSITE_PROFILES); cd00037 (CDD); IPR016187 (SUPERFAMILY); IPR016187 (SUPERFAMILY)	no GO terms	no GO terms	C-type lectin	20	5.67791e-88	59.95	1	F:GO:0030246	F:carbohydrate binding	NA	NA	0.479381	0.458	mRNA
contig100038.1	582	Cluster-15712.14062	Cluster-13711.44833	prospective mRNA	---NA---	NA	NA	NA	NA	NA	NA	NA	NA	NA	NA	NA	---NA---	NA	NA	NA	NA	NA	NA	NA	NA	0.989691	0.516	mRNA
contig100039.1	582	NA	Cluster-13711.36016	lncRNA	---NA---	NA	NA	NA	NA	NA	NA	NA	NA	no IPS match	no IPS match	no IPS match	---NA---	NA	NA	NA	NA	NA	NA	NA	NA	0.190722	0.2	lncRNA
contig10004.1	2908	Cluster-15712.26302	Cluster-13711.43284	lncRNA	---NA---	NA	NA	NA	NA	NA	NA	NA	NA	mobidb-lite (MOBIDB_LITE); PTHR38934 (PANTHER); PTHR38934:SF6 (PANTHER); PTHR38934 (PANTHER); PD968187 (PRODOM); SignalP-noTM (SIGNALP_EUK); SignalP-TM (SIGNALP_GRAM_POSITIVE); SignalP-noTM (SIGNALP_GRAM_NEGATIVE)	no GO terms	no GO terms	---NA---	NA	NA	NA	NA	NA	NA	NA	NA	0.12586	0.12	lncRNA
contig10004.2	2896	Cluster-15712.26302	Cluster-13711.43284	lncRNA	---NA---	NA	NA	NA	NA	NA	NA	NA	NA	mobidb-lite (MOBIDB_LITE); PTHR38934:SF6 (PANTHER); PTHR38934:SF6 (PANTHER); PTHR38934 (PANTHER); PTHR38934 (PANTHER); PD968187 (PRODOM); SignalP-TM (SIGNALP_GRAM_POSITIVE); SignalP-noTM (SIGNALP_GRAM_NEGATIVE); SignalP-noTM (SIGNALP_EUK)	no GO terms	no GO terms	---NA---	NA	NA	NA	NA	NA	NA	NA	NA	0.126381	0.12	lncRNA
contig10004.3	2092	NA	Cluster-13711.43284	lncRNA	---NA---	NA	NA	NA	NA	NA	NA	NA	NA	mobidb-lite (MOBIDB_LITE); PTHR38934:SF6 (PANTHER); PTHR38934 (PANTHER); PD968187 (PRODOM); SignalP-TM (SIGNALP_GRAM_POSITIVE); SignalP-noTM (SIGNALP_EUK); SignalP-noTM (SIGNALP_GRAM_NEGATIVE)	no GO terms	no GO terms	---NA---	NA	NA	NA	NA	NA	NA	NA	NA	0.174952	0.116	lncRNA
contig100040.1	582	NA	Cluster-13711.1500	lncRNA	---NA---	NA	NA	NA	NA	NA	NA	NA	NA	NA	NA	NA	---NA---	NA	NA	NA	NA	NA	NA	NA	NA	0.587629	0.162	lncRNA
contig100041.1	582	NA	Cluster-13711.28614	lncRNA	---NA---	NA	NA	NA	NA	NA	NA	NA	NA	no IPS match	no IPS match	no IPS match	---NA---	NA	NA	NA	NA	NA	NA	NA	NA	0.546392	0.178	lncRNA
contig100042.1	583	Cluster-15712.22037	Cluster-13711.35475	prospective mRNA	---NA---	NA	NA	NA	NA	NA	NA	NA	NA	no IPS match	no IPS match	no IPS match	---NA---	NA	NA	NA	NA	NA	NA	NA	NA	0.180103	0.31	mRNA
contig100042.2	512	Cluster-15712.22037	Cluster-13711.35475	prospective mRNA	---NA---	NA	NA	NA	NA	NA	NA	NA	NA	NA	NA	NA	---NA---	NA	NA	NA	NA	NA	NA	NA	NA	0.205078	0.324	mRNA
contig100043.1	582	Cluster-15712.25142	Cluster-13711.27519	prospective mRNA	---NA---	NA	NA	NA	NA	NA	NA	NA	NA	no IPS match	no IPS match	no IPS match	---NA---	NA	NA	NA	NA	NA	NA	NA	NA	0.907216	0.396	mRNA
contig100044.1	582	Cluster-23570.0	Cluster-33284.2	prospective mRNA	---NA---	NA	NA	NA	NA	NA	NA	NA	NA	mobidb-lite (MOBIDB_LITE)	no GO terms	no GO terms	---NA---	NA	NA	NA	NA	NA	NA	NA	NA	0.716495	0.27	mRNA
contig100045.1	582	NA	Cluster-13711.2364	lncRNA	---NA---	NA	NA	NA	NA	NA	NA	NA	NA	NA	NA	NA	---NA---	NA	NA	NA	NA	NA	NA	NA	NA	0.216495	0.072	lncRNA
contig100046.1	582	NA	Cluster-13622.1	lncRNA	---NA---	NA	NA	NA	NA	NA	NA	NA	NA	no IPS match	no IPS match	no IPS match	---NA---	NA	NA	NA	NA	NA	NA	NA	NA	0.365979	0.144	lncRNA
contig100047.1	582	Cluster-15712.6272	Cluster-13711.10084	lncRNA	---NA---	NA	NA	NA	NA	NA	NA	NA	NA	no IPS match	no IPS match	no IPS match	---NA---	NA	NA	NA	NA	NA	NA	NA	NA	0.231959	0.172	lncRNA
contig100048.1	582	Cluster-18929.0	Cluster-34681.0	lncRNA	---NA---	NA	NA	NA	NA	NA	NA	NA	NA	NA	NA	NA	---NA---	NA	NA	NA	NA	NA	NA	NA	NA	0.159794	0.186	lncRNA
contig100049.1	582	NA	Cluster-5583.0	lncRNA	---NA---	NA	NA	NA	NA	NA	NA	NA	NA	no IPS match	no IPS match	no IPS match	---NA---	NA	NA	NA	NA	NA	NA	NA	NA	0.489691	0.224	lncRNA
contig10005.1	2902	Cluster-15712.11640	Cluster-13711.46600	mRNA	SNUT1_HUMAN ame: Full=U4 tri-snRNP-associated 1 ame: Full=SNU66 homolog Short=hSnu66 ame: Full=Squamous cell carcinoma antigen recognized by T-cells 1 Short=SART-1 Short=hSART-1 ame: Full=U4 tri-snRNP-associated 110 kDa ame: Allergen=Hom s 1	12	5.96795e-55	59.92	32	P:GO:0010087; F:GO:0000979; F:GO:0035064; P:GO:0008284; C:GO:0015030; C:GO:0005794; C:GO:0005730; P:GO:0009933; F:GO:0046976; P:GO:0048813; P:GO:0000122; F:GO:0003723; C:GO:0071013; F:GO:1990841; P:GO:2001229; P:GO:0009908; P:GO:0045596; P:GO:0016571; C:GO:0005829; P:GO:0016574; F:GO:0031490; P:GO:0045814; F:GO:0031491; C:GO:0035098; P:GO:0048528; P:GO:0000387; P:GO:0007517; P:GO:0045585; C:GO:00…	P:phloem or xylem histogenesis; F:RNA polymerase II core promoter sequence-specific DNA binding; F:methylated histone binding; P:positive regulation of cell proliferation; C:Cajal body; C:Golgi apparatus; C:nucleolus; P:meristem structural organization; F:histone methyltransferase activity (H3-K27 specific); P:dendrite morphogenesis; P:negative regulation of transcription from RNA polymerase II p…	EC:2.1.1.43	Histone-lysine N-methyltransferase	IPR005011 (PFAM); mobidb-lite (MOBIDB_LITE); mobidb-lite (MOBIDB_LITE); mobidb-lite (MOBIDB_LITE); mobidb-lite (MOBIDB_LITE); IPR005011 (PANTHER)	P:GO:0000398	P:mRNA splicing, via spliceosome	U4 tri-snRNP-associated 1	20	0	61.7	1	P:GO:0000398	P:mRNA splicing, via spliceosome	NA	NA	0.920055	0.998	mRNA
contig100050.1	582	NA	NA	prospective mRNA	---NA---	NA	NA	NA	NA	NA	NA	NA	NA	no IPS match	no IPS match	no IPS match	---NA---	NA	NA	NA	NA	NA	NA	NA	NA	0.639175	0.35	mRNA
contig100051.1	582	NA	NA	prospective mRNA	---NA---	NA	NA	NA	NA	NA	NA	NA	NA	no IPS match	no IPS match	no IPS match	---NA---	NA	NA	NA	NA	NA	NA	NA	NA	0.221649	0.346	mRNA
contig100052.1	582	Cluster-15712.2684	Cluster-13711.32546	mRNA	---NA---	NA	NA	NA	NA	NA	NA	NA	NA	NA	NA	NA	endonuclease-reverse transcriptase	8	2.86787e-14	51.63	4	P:GO:0090305; F:GO:0003964; F:GO:0004519; P:GO:0006278	P:nucleic acid phosphodiester bond hydrolysis; F:RNA-directed DNA polymerase activity; F:endonuclease activity; P:RNA-dependent DNA biosynthetic process	NA	NA	0.324742	0.556	mRNA
contig100053.1	582	Cluster-15712.18348	Cluster-13711.31675	prospective mRNA	---NA---	NA	NA	NA	NA	NA	NA	NA	NA	NA	NA	NA	---NA---	NA	NA	NA	NA	NA	NA	NA	NA	0.731959	0.458	mRNA
contig100054.1	582	Cluster-15712.407	Cluster-13711.29362	lncRNA	---NA---	NA	NA	NA	NA	NA	NA	NA	NA	no IPS match	no IPS match	no IPS match	---NA---	NA	NA	NA	NA	NA	NA	NA	NA	0.329897	0.18	lncRNA
contig100055.1	582	NA	Cluster-22673.0	prospective mRNA	---NA---	NA	NA	NA	NA	NA	NA	NA	NA	NA	NA	NA	---NA---	NA	NA	NA	NA	NA	NA	NA	NA	0.118557	0.372	mRNA
contig100056.1	582	NA	Cluster-13711.16003	prospective mRNA	---NA---	NA	NA	NA	NA	NA	NA	NA	NA	mobidb-lite (MOBIDB_LITE)	no GO terms	no GO terms	---NA---	NA	NA	NA	NA	NA	NA	NA	NA	0.5	0.676	mRNA
contig100057.1	582	NA	Cluster-34160.0	ambiguous	ZN711_MOUSE ame: Full=Zinc finger 711	20	1.2747e-08	64.05	33	P:GO:0035264; C:GO:0060388; P:GO:0009791; F:GO:0000977; P:GO:0060746; P:GO:0044114; P:GO:0045944; P:GO:0000122; C:GO:0005667; P:GO:0030326; P:GO:0030447; F:GO:0003700; C:GO:0070062; P:GO:0001843; P:GO:0019827; P:GO:0035690; P:GO:0003281; P:GO:0007283; P:GO:0009566; P:GO:1900189; P:GO:0009405; P:GO:0001541; P:GO:0031505; C:GO:0000792; C:GO:0005634; F:GO:0005515; F:GO:0003713; P:GO:0048599; C:GO:00…	P:multicellular organism growth; C:vitelline envelope; P:post-embryonic development; F:RNA polymerase II regulatory region sequence-specific DNA binding; P:parental behavior; P:development of symbiont in host; P:positive regulation of transcription from RNA polymerase II promoter; P:negative regulation of transcription from RNA polymerase II promoter; C:transcription factor complex; P:embryonic l…	NA	NA	IPR013087 (SMART); G3DSA:3.30.160.60 (GENE3D); PF13909 (PFAM); G3DSA:3.30.160.60 (GENE3D); PTHR24387:SF250 (PANTHER); PTHR24387 (PANTHER); IPR013087 (PROSITE_PROFILES); IPR013087 (PROSITE_PROFILES); IPR013087 (SUPERFAMILY)	F:GO:0003676	F:nucleic acid binding	zinc finger	20	2.20729e-23	64.2	2	F:GO:0003676; F:GO:0046872	F:nucleic acid binding; F:metal ion binding	NA	NA	0.530928	0.256	lncRNA
contig100058.1	582	Cluster-15712.8726	Cluster-13711.4019	prospective mRNA	---NA---	NA	NA	NA	NA	NA	NA	NA	NA	NA	NA	NA	---NA---	NA	NA	NA	NA	NA	NA	NA	NA	0.556701	0.662	mRNA
contig100059.1	582	Cluster-24913.0	Cluster-26971.0	mRNA	LSM6_HUMAN ame: Full=U6 snRNA-associated Sm LSm6	20	1.77297e-44	82.95	15	P:GO:0008033; P:GO:0030490; P:GO:0043928; C:GO:0000932; C:GO:0005681; C:GO:0005730; C:GO:0005688; C:GO:0005732; C:GO:0005654; P:GO:0000398; C:GO:0070062; F:GO:0003723; F:GO:0046982; C:GO:0046540; C:GO:0005829	P:tRNA processing; P:maturation of SSU-rRNA; P:exonucleolytic nuclear-transcribed mRNA catabolic process involved in deadenylation-dependent decay; C:P-body; C:spliceosomal complex; C:nucleolus; C:U6 snRNP; C:small nucleolar ribonucleoprotein complex; C:nucleoplasm; P:mRNA splicing, via spliceosome; C:extracellular exosome; F:RNA binding; F:protein heterodimerization activity; C:U4/U6 x U5 tri-sn…	NA	NA	IPR001163 (SMART); IPR001163 (PFAM); G3DSA:2.30.30.100 (GENE3D); PTHR11021 (PANTHER); cd01726 (CDD); IPR010920 (SUPERFAMILY)	no GO terms	no GO terms	U6 snRNA-associated Sm LSm6	20	3.77796e-44	98.2	12	F:GO:0003723; P:GO:0048478; P:GO:0030490; C:GO:0046540; C:GO:0000932; C:GO:0005681; C:GO:0005730; P:GO:0006974; C:GO:0005688; C:GO:0005732; P:GO:0007049; P:GO:0000398	F:RNA binding; P:replication fork protection; P:maturation of SSU-rRNA; C:U4/U6 x U5 tri-snRNP complex; C:P-body; C:spliceosomal complex; C:nucleolus; P:cellular response to DNA damage stimulus; C:U6 snRNP; C:small nucleolar ribonucleoprotein complex; P:cell cycle; P:mRNA splicing, via spliceosome	NA	NA	0.582474	0.81	mRNA
contig100059.2	566	Cluster-24913.0	Cluster-26971.0	mRNA	LSM6_HUMAN ame: Full=U6 snRNA-associated Sm LSm6	20	1.8328e-45	82.95	15	P:GO:0008033; P:GO:0030490; P:GO:0043928; C:GO:0000932; C:GO:0005681; C:GO:0005730; C:GO:0005688; C:GO:0005732; C:GO:0005654; P:GO:0000398; C:GO:0070062; F:GO:0003723; F:GO:0046982; C:GO:0046540; C:GO:0005829	P:tRNA processing; P:maturation of SSU-rRNA; P:exonucleolytic nuclear-transcribed mRNA catabolic process involved in deadenylation-dependent decay; C:P-body; C:spliceosomal complex; C:nucleolus; C:U6 snRNP; C:small nucleolar ribonucleoprotein complex; C:nucleoplasm; P:mRNA splicing, via spliceosome; C:extracellular exosome; F:RNA binding; F:protein heterodimerization activity; C:U4/U6 x U5 tri-sn…	NA	NA	IPR001163 (SMART); G3DSA:2.30.30.100 (GENE3D); IPR001163 (PFAM); IPR016487 (PIRSF); PTHR11021 (PANTHER); cd01726 (CDD); IPR010920 (SUPERFAMILY)	C:GO:0005732; P:GO:0000398	C:small nucleolar ribonucleoprotein complex; P:mRNA splicing, via spliceosome	U6 snRNA-associated Sm LSm6	20	1.76906e-45	97.9	13	P:GO:0030490; C:GO:0000932; C:GO:0005681; C:GO:0005730; P:GO:0006974; C:GO:0005688; C:GO:0005732; P:GO:0007049; P:GO:0000398; F:GO:0003723; P:GO:0048478; C:GO:0046540; C:GO:0019013	P:maturation of SSU-rRNA; C:P-body; C:spliceosomal complex; C:nucleolus; P:cellular response to DNA damage stimulus; C:U6 snRNP; C:small nucleolar ribonucleoprotein complex; P:cell cycle; P:mRNA splicing, via spliceosome; F:RNA binding; P:replication fork protection; C:U4/U6 x U5 tri-snRNP complex; C:viral nucleocapsid	NA	NA	0.424028	0.512	mRNA
contig10006.1	2901	Cluster-19663.2	Cluster-13711.19788	mRNA	BGH3_PIG ame: Full=Transforming growth factor-beta-induced ig-h3 Short=Beta ig-h3 ame: Full=Kerato-epithelin ame: Full=RGD-containing collagen-associated Short=RGD-CAP Flags: Precursor	20	5.20968e-65	51.25	24	P:GO:0010033; P:GO:0007154; P:GO:0007162; P:GO:0008152; C:GO:0005794; P:GO:0007155; P:GO:0009653; C:GO:0044446; P:GO:1901700; C:GO:0005578; C:GO:0005886; P:GO:0006950; P:GO:0009888; P:GO:0048731; F:GO:0046872; P:GO:0052572; P:GO:0016043; P:GO:0030154; C:GO:0031982; C:GO:0030288; F:GO:0032403; P:GO:0051239; C:GO:0031224; P:GO:0070887	P:response to organic substance; P:cell communication; P:negative regulation of cell adhesion; P:metabolic process; C:Golgi apparatus; P:cell adhesion; P:anatomical structure morphogenesis; C:intracellular organelle part; P:response to oxygen-containing compound; C:proteinaceous extracellular matrix; C:plasma membrane; P:response to stress; P:tissue development; P:system development; F:metal ion …	NA	NA	IPR000782 (SMART); IPR000782 (PFAM); IPR000782 (G3DSA:2.30.180.GENE3D); IPR000782 (G3DSA:2.30.180.GENE3D); IPR000782 (G3DSA:2.30.180.GENE3D); PTHR10900 (PANTHER); IPR000782 (PROSITE_PROFILES); IPR000782 (PROSITE_PROFILES); IPR000782 (PROSITE_PROFILES); IPR000782 (PROSITE_PROFILES); IPR000782 (PROSITE_PROFILES); SignalP-TM (SIGNALP_GRAM_POSITIVE); SignalP-noTM (SIGNALP_EUK); IPR000782 (SUPERFAMILY…	no GO terms	no GO terms	Fasciclin domain-containing	20	7.66574e-113	54.75	1	C:GO:0044421	C:extracellular region part	NA	NA	0.726991	0.996	mRNA
contig100060.1	582	NA	Cluster-26147.1	ambiguous	RTXE_DROME ame: Full=Probable RNA-directed DNA polymerase from transposon X-element ame: Full=Reverse transcriptase	1	9.72856e-13	50	NA	NA	NA	NA	NA	no IPS match	no IPS match	no IPS match	reverse	20	1.10858e-20	59.85	2	F:GO:0003964; P:GO:0006278	F:RNA-directed DNA polymerase activity; P:RNA-dependent DNA biosynthetic process	NA	NA	0.206186	0.138	lncRNA
contig100061.1	582	NA	Cluster-13711.44845	lncRNA	---NA---	NA	NA	NA	NA	NA	NA	NA	NA	no IPS match	no IPS match	no IPS match	---NA---	NA	NA	NA	NA	NA	NA	NA	NA	0.335052	0.21	lncRNA
contig100062.1	582	Cluster-15712.11544	Cluster-13711.37664	lncRNA	---NA---	NA	NA	NA	NA	NA	NA	NA	NA	NA	NA	NA	---NA---	NA	NA	NA	NA	NA	NA	NA	NA	0.386598	0.232	lncRNA
contig100062.2	561	Cluster-15712.11544	Cluster-13711.37664	lncRNA	---NA---	NA	NA	NA	NA	NA	NA	NA	NA	no IPS match	no IPS match	no IPS match	---NA---	NA	NA	NA	NA	NA	NA	NA	NA	0.411765	0.258	lncRNA
contig100063.1	582	NA	Cluster-13711.18103	prospective mRNA	---NA---	NA	NA	NA	NA	NA	NA	NA	NA	mobidb-lite (MOBIDB_LITE)	no GO terms	no GO terms	---NA---	NA	NA	NA	NA	NA	NA	NA	NA	0.381443	0.268	mRNA
contig100064.1	582	NA	NA	lncRNA	---NA---	NA	NA	NA	NA	NA	NA	NA	NA	no IPS match	no IPS match	no IPS match	---NA---	NA	NA	NA	NA	NA	NA	NA	NA	0.438144	0.112	lncRNA
contig100065.1	582	Cluster-15712.2766	Cluster-13711.38330	mRNA	---NA---	NA	NA	NA	NA	NA	NA	NA	NA	NA	NA	NA	chitin binding peritrophin-A domain-containing	20	7.95392e-48	66.6	3	F:GO:0008061; P:GO:0006030; C:GO:0005576	F:chitin binding; P:chitin metabolic process; C:extracellular region	NA	NA	0.649485	0.988	mRNA
contig100066.1	582	NA	Cluster-13711.3755	mRNA	---NA---	NA	NA	NA	NA	NA	NA	NA	NA	NA	NA	NA	thyrotropin-releasing hormone receptor	20	8.81438e-16	57	4	F:GO:0004930; P:GO:0007186; C:GO:0016020; C:GO:0016021	F:G-protein coupled receptor activity; P:G-protein coupled receptor signaling pathway; C:membrane; C:integral component of membrane	NA	NA	0.597938	0.648	mRNA
contig100067.1	582	NA	Cluster-16389.0	prospective mRNA	---NA---	NA	NA	NA	NA	NA	NA	NA	NA	NA	NA	NA	---NA---	NA	NA	NA	NA	NA	NA	NA	NA	0.149485	0.354	mRNA
contig100068.1	582	Cluster-15712.3482	Cluster-13711.33302	prospective mRNA	---NA---	NA	NA	NA	NA	NA	NA	NA	NA	SignalP-noTM (SIGNALP_EUK)	no GO terms	no GO terms	---NA---	NA	NA	NA	NA	NA	NA	NA	NA	0.56701	0.332	mRNA
contig100069.1	582	Cluster-6199.0	Cluster-18225.0	prospective mRNA	---NA---	NA	NA	NA	NA	NA	NA	NA	NA	NA	NA	NA	---NA---	NA	NA	NA	NA	NA	NA	NA	NA	0.5	0.398	mRNA
contig100070.1	582	NA	Cluster-9886.0	prospective mRNA	---NA---	NA	NA	NA	NA	NA	NA	NA	NA	NA	NA	NA	---NA---	NA	NA	NA	NA	NA	NA	NA	NA	0.268041	0.274	mRNA
contig100071.1	582	Cluster-21727.0	Cluster-24483.0	lncRNA	---NA---	NA	NA	NA	NA	NA	NA	NA	NA	no IPS match	no IPS match	no IPS match	---NA---	NA	NA	NA	NA	NA	NA	NA	NA	0.139175	0.256	lncRNA
contig100072.1	582	Cluster-15712.25133	Cluster-13711.16283	mRNA	TPC2L_SALSA ame: Full=Trafficking particle complex subunit 2	9	1.08718e-39	75.78	6	C:GO:0048471; F:GO:0005515; C:GO:0005829; C:GO:0005783; C:GO:0005794; P:GO:0048208	C:perinuclear region of cytoplasm; F:protein binding; C:cytosol; C:endoplasmic reticulum; C:Golgi apparatus; P:COPII vesicle coating	NA	NA	IPR006722 (PFAM); G3DSA:3.30.450.70 (GENE3D); PTHR12403:SF20 (PANTHER); IPR006722 (PANTHER); IPR011012 (SUPERFAMILY)	P:GO:0006888; P:GO:0006810; C:GO:0005622	P:ER to Golgi vesicle-mediated transport; P:transport; C:intracellular	trafficking particle complex subunit 2	20	1.49079e-48	78.5	3	C:GO:0030008; P:GO:0006888; C:GO:0005737	C:TRAPP complex; P:ER to Golgi vesicle-mediated transport; C:cytoplasm	NA	NA	0.587629	0.94	mRNA
contig100073.1	582	Cluster-1786.0	Cluster-22154.0	lncRNA	---NA---	NA	NA	NA	NA	NA	NA	NA	NA	NA	NA	NA	---NA---	NA	NA	NA	NA	NA	NA	NA	NA	0.190722	0.252	lncRNA
contig100074.1	582	Cluster-15712.17678	Cluster-13711.43148	prospective mRNA	---NA---	NA	NA	NA	NA	NA	NA	NA	NA	NA	NA	NA	---NA---	NA	NA	NA	NA	NA	NA	NA	NA	0.268041	0.506	mRNA
contig100075.1	582	NA	Cluster-1762.0	lncRNA	---NA---	NA	NA	NA	NA	NA	NA	NA	NA	NA	NA	NA	---NA---	NA	NA	NA	NA	NA	NA	NA	NA	0.298969	0.154	lncRNA
contig100075.2	335	NA	NA	lncRNA	---NA---	NA	NA	NA	NA	NA	NA	NA	NA	NA	NA	NA	---NA---	NA	NA	NA	NA	NA	NA	NA	NA	0.456716	0.17	lncRNA
contig100076.1	582	Cluster-15712.7279	Cluster-13711.34898	mRNA	RL24_RAT ame: Full=60S ribosomal L24 ame: Full=L30	20	6.52684e-43	77.65	22	P:GO:0043009; P:GO:0007093; P:GO:0031290; P:GO:0060041; P:GO:0002181; C:GO:0022625; P:GO:0006364; P:GO:0000027; P:GO:0006413; P:GO:1902626; P:GO:0021554; F:GO:0098641; P:GO:0019083; C:GO:0070062; F:GO:0003723; P:GO:0006614; F:GO:0003735; P:GO:0000184; C:GO:0005913; P:GO:0051298; C:GO:0016020; P:GO:0010458	P:chordate embryonic development; P:mitotic cell cycle checkpoint; P:retinal ganglion cell axon guidance; P:retina development in camera-type eye; P:cytoplasmic translation; C:cytosolic large ribosomal subunit; P:rRNA processing; P:ribosomal large subunit assembly; P:translational initiation; P:assembly of large subunit precursor of preribosome; P:optic nerve development; F:cadherin binding invol…	NA	NA	G3DSA:2.30.170.20 (GENE3D); IPR000988 (PFAM); mobidb-lite (MOBIDB_LITE); PTHR10792:SF16 (PANTHER); IPR000988 (PANTHER); IPR000988 (CDD); SSF57716 (SUPERFAMILY)	no GO terms	no GO terms	60S ribosomal L24	20	2.03133e-47	89.05	5	F:GO:0003735; C:GO:0022625; P:GO:0000027; P:GO:1902626; P:GO:0006412	F:structural constituent of ribosome; C:cytosolic large ribosomal subunit; P:ribosomal large subunit assembly; P:assembly of large subunit precursor of preribosome; P:translation	NA	NA	0.912371	0.994	mRNA
contig100077.1	582	NA	NA	prospective mRNA	---NA---	NA	NA	NA	NA	NA	NA	NA	NA	NA	NA	NA	---NA---	NA	NA	NA	NA	NA	NA	NA	NA	0.824742	0.438	mRNA
contig100078.1	582	NA	Cluster-26447.0	prospective mRNA	---NA---	NA	NA	NA	NA	NA	NA	NA	NA	NA	NA	NA	---NA---	NA	NA	NA	NA	NA	NA	NA	NA	0.463918	0.348	mRNA
contig10008.1	2901	Cluster-15712.7787	Cluster-13711.15373	mRNA	FUR1C_DROME ame: Full=Furin-like protease isoform 1-CRR Short=Furin-1 ame: Full=Kex2-like endoprotease 1 ame: Full=dKLIP-1 Flags: Precursor	20	0	63.5	64	C:GO:0002080; P:GO:0097090; P:GO:0007179; P:GO:0009952; C:GO:0000139; C:GO:0005796; P:GO:0002001; P:GO:0090092; P:GO:0051048; P:GO:0019082; P:GO:0032804; P:GO:0001941; P:GO:0048240; P:GO:0048566; P:GO:0051044; P:GO:0001822; P:GO:0097688; C:GO:0012510; P:GO:0007340; P:GO:0007267; P:GO:0009967; C:GO:0005886; F:GO:0048406; P:GO:0008039; F:GO:0004867; P:GO:0007339; P:GO:0032911; P:GO:0010906; P:GO:00…	C:acrosomal membrane; P:presynaptic membrane organization; P:transforming growth factor beta receptor signaling pathway; P:anterior/posterior pattern specification; C:Golgi membrane; C:Golgi lumen; P:renin secretion into blood stream; P:regulation of transmembrane receptor protein serine/threonine kinase signaling pathway; P:negative regulation of secretion; P:viral protein processing; P:negative…	EC:3.4.21	Acting on peptide bonds (peptidases)	IPR015500 (PRINTS); G3DSA:2.10.220.10 (GENE3D); IPR032815 (PFAM); IPR002884 (PFAM); IPR008979 (G3DSA:2.60.120.GENE3D); IPR000209 (G3DSA:3.40.50.GENE3D); G3DSA:2.10.220.10 (GENE3D); G3DSA:3.30.70.850 (GENE3D); IPR000209 (PFAM); mobidb-lite (MOBIDB_LITE); mobidb-lite (MOBIDB_LITE); PTHR42884 (PANTHER); PTHR42884:SF1 (PANTHER); cd00064 (CDD); cd00064 (CDD); IPR034182 (CDD); SignalP-TM (SIGNALP_GRAM_…	P:GO:0006508; F:GO:0004252	P:proteolysis; F:serine-type endopeptidase activity	furin-like convetase isoform X1	20	0	65.25	1	F:GO:0008236	F:serine-type peptidase activity	NA	NA	0.927611	0.926	mRNA
contig100080.1	582	Cluster-17932.0	Cluster-17403.0	lncRNA	---NA---	NA	NA	NA	NA	NA	NA	NA	NA	NA	NA	NA	---NA---	NA	NA	NA	NA	NA	NA	NA	NA	0.340206	0.114	lncRNA
contig100081.1	582	NA	NA	prospective mRNA	---NA---	NA	NA	NA	NA	NA	NA	NA	NA	NA	NA	NA	---NA---	NA	NA	NA	NA	NA	NA	NA	NA	0.536082	0.368	mRNA
contig100082.1	582	Cluster-17531.0	Cluster-9045.0	prospective mRNA	---NA---	NA	NA	NA	NA	NA	NA	NA	NA	NA	NA	NA	---NA---	NA	NA	NA	NA	NA	NA	NA	NA	0.298969	0.464	mRNA
contig100083.1	582	NA	NA	prospective mRNA	---NA---	NA	NA	NA	NA	NA	NA	NA	NA	NA	NA	NA	---NA---	NA	NA	NA	NA	NA	NA	NA	NA	0.231959	0.504	mRNA
contig100084.1	582	NA	Cluster-13711.132	prospective mRNA	---NA---	NA	NA	NA	NA	NA	NA	NA	NA	NA	NA	NA	---NA---	NA	NA	NA	NA	NA	NA	NA	NA	0.773196	0.452	mRNA
contig100085.1	582	NA	Cluster-13711.29057	prospective mRNA	---NA---	NA	NA	NA	NA	NA	NA	NA	NA	NA	NA	NA	---NA---	NA	NA	NA	NA	NA	NA	NA	NA	0.670103	0.912	mRNA
contig100086.1	582	NA	Cluster-13711.4353	lncRNA	---NA---	NA	NA	NA	NA	NA	NA	NA	NA	NA	NA	NA	---NA---	NA	NA	NA	NA	NA	NA	NA	NA	0.201031	0.228	lncRNA
contig100087.1	582	NA	Cluster-13374.0	lncRNA	---NA---	NA	NA	NA	NA	NA	NA	NA	NA	NA	NA	NA	---NA---	NA	NA	NA	NA	NA	NA	NA	NA	0.309278	0.262	lncRNA
contig100088.1	582	NA	Cluster-13711.42691	lncRNA	---NA---	NA	NA	NA	NA	NA	NA	NA	NA	NA	NA	NA	---NA---	NA	NA	NA	NA	NA	NA	NA	NA	0.309278	0.212	lncRNA
contig100089.1	582	NA	Cluster-29485.0	lncRNA	---NA---	NA	NA	NA	NA	NA	NA	NA	NA	NA	NA	NA	---NA---	NA	NA	NA	NA	NA	NA	NA	NA	0.190722	0.264	lncRNA
contig10009.1	2901	Cluster-15712.24244	Cluster-13711.27943	mRNA	ZN271_HUMAN ame: Full=Zinc finger 271 ame: Full=CT-ZFP48 ame: Full=Epstein-Barr virus-induced zinc finger Short=EBV-induced zinc finger Short=ZNF-EB ame: Full=Zinc finger HZF7 ame: Full=Zinc finger ZNFphex133 ame: Full=Zinc finger dp Short=ZNF-dp	20	1.36712e-111	61.4	19	P:GO:0045629; P:GO:0072707; P:GO:0006383; P:GO:0008284; P:GO:0045654; P:GO:0006366; P:GO:0006359; P:GO:0044699; P:GO:0045648; P:GO:1901989; P:GO:0000122; C:GO:0005634; F:GO:0003677; F:GO:0003700; F:GO:0005515; P:GO:0002437; P:GO:0043066; P:GO:0033674; P:GO:0051704	P:negative regulation of T-helper 2 cell differentiation; P:cellular response to sodium dodecyl sulfate; P:transcription from RNA polymerase III promoter; P:positive regulation of cell proliferation; P:positive regulation of megakaryocyte differentiation; P:transcription from RNA polymerase II promoter; P:regulation of transcription from RNA polymerase III promoter; P:single-organism process; P:p…	NA	NA	IPR013087 (SMART); G3DSA:2.40.155.10 (GENE3D); G3DSA:3.30.160.60 (GENE3D); G3DSA:3.30.160.60 (GENE3D); G3DSA:3.30.160.60 (GENE3D); PF00096 (PFAM); G3DSA:2.40.155.10 (GENE3D); G3DSA:3.30.160.60 (GENE3D); G3DSA:3.30.160.60 (GENE3D); IPR013083 (G3DSA:3.30.40.GENE3D); G3DSA:3.30.160.60 (GENE3D); G3DSA:3.30.160.60 (GENE3D); PTHR24377:SF406 (PANTHER); PTHR24377 (PANTHER); IPR013087 (PROSITE_PROFILES); …	F:GO:0003676	F:nucleic acid binding	zinc finger 271-like	20	7.929e-119	67.6	2	F:GO:0003676; F:GO:0046872	F:nucleic acid binding; F:metal ion binding	NA	NA	0.452947	0.862	mRNA
contig100090.1	582	NA	Cluster-7769.0	lncRNA	---NA---	NA	NA	NA	NA	NA	NA	NA	NA	NA	NA	NA	---NA---	NA	NA	NA	NA	NA	NA	NA	NA	0.278351	0.218	lncRNA
contig100091.1	582	Cluster-24234.0	Cluster-24468.1	prospective mRNA	---NA---	NA	NA	NA	NA	NA	NA	NA	NA	NA	NA	NA	---NA---	NA	NA	NA	NA	NA	NA	NA	NA	0.685567	0.458	mRNA
contig100092.1	582	Cluster-6631.0	Cluster-14937.0	prospective mRNA	---NA---	NA	NA	NA	NA	NA	NA	NA	NA	NA	NA	NA	---NA---	NA	NA	NA	NA	NA	NA	NA	NA	0.56701	0.376	mRNA
contig100093.1	582	NA	Cluster-13711.4568	prospective mRNA	---NA---	NA	NA	NA	NA	NA	NA	NA	NA	NA	NA	NA	---NA---	NA	NA	NA	NA	NA	NA	NA	NA	0.525773	0.468	mRNA
contig100094.1	582	Cluster-15712.22243	Cluster-13711.26140	lncRNA	---NA---	NA	NA	NA	NA	NA	NA	NA	NA	NA	NA	NA	---NA---	NA	NA	NA	NA	NA	NA	NA	NA	0.154639	0.108	lncRNA
contig100095.1	582	NA	Cluster-10908.0	prospective mRNA	---NA---	NA	NA	NA	NA	NA	NA	NA	NA	NA	NA	NA	---NA---	NA	NA	NA	NA	NA	NA	NA	NA	0.92268	0.554	mRNA
contig100096.1	582	Cluster-24883.0	Cluster-33013.0	lncRNA	---NA---	NA	NA	NA	NA	NA	NA	NA	NA	NA	NA	NA	---NA---	NA	NA	NA	NA	NA	NA	NA	NA	0.417526	0.218	lncRNA
contig100097.1	582	NA	Cluster-13711.4512	prospective mRNA	---NA---	NA	NA	NA	NA	NA	NA	NA	NA	NA	NA	NA	---NA---	NA	NA	NA	NA	NA	NA	NA	NA	0.582474	0.388	mRNA
contig100098.1	582	Cluster-699.0	Cluster-24116.1	lncRNA	---NA---	NA	NA	NA	NA	NA	NA	NA	NA	NA	NA	NA	---NA---	NA	NA	NA	NA	NA	NA	NA	NA	0.309278	0.202	lncRNA
contig100099.1	582	Cluster-15712.26181	Cluster-13711.33142	lncRNA	---NA---	NA	NA	NA	NA	NA	NA	NA	NA	NA	NA	NA	---NA---	NA	NA	NA	NA	NA	NA	NA	NA	0.494845	0.104	lncRNA
contig1001.1	6826	Cluster-15712.23921	Cluster-13711.4049	mRNA	MYSA_DROME ame: Full=Myosin heavy muscle	20	0	74	45	P:GO:0014883; P:GO:0060420; P:GO:0040011; P:GO:0055010; P:GO:0048017; P:GO:0048739; P:GO:0060048; P:GO:0007512; F:GO:0005524; P:GO:0007626; P:GO:0043050; P:GO:0003009; F:GO:0046982; P:GO:0001701; P:GO:0030509; C:GO:0001725; C:GO:0005829; P:GO:0018991; P:GO:0030241; P:GO:0060070; C:GO:0031672; P:GO:0014898; P:GO:0030049; P:GO:0055009; F:GO:0019901; F:GO:0042803; P:GO:0010171; P:GO:0045214; P:GO:00…	P:transition between fast and slow fiber; P:regulation of heart growth; P:locomotion; P:ventricular cardiac muscle tissue morphogenesis; P:inositol lipid-mediated signaling; P:cardiac muscle fiber development; P:cardiac muscle contraction; P:adult heart development; F:ATP binding; P:locomotory behavior; P:pharyngeal pumping; P:skeletal muscle contraction; F:protein heterodimerization activity; P:…	EC:3.1.3.16; EC:3.6.1.3; EC:3.1.3.41; EC:3.6.1.15	Protein-serine/threonine phosphatase; Adenosinetriphosphatase; 4-nitrophenylphosphatase; Nucleoside-triphosphate phosphatase	IPR001609 (PRINTS); IPR000048 (SMART); IPR001609 (SMART); G3DSA:1.20.5.340 (GENE3D); G3DSA:1.20.5.170 (GENE3D); G3DSA:1.20.5.340 (GENE3D); G3DSA:4.10.270.10 (GENE3D); IPR004009 (PFAM); G3DSA:2.30.30.360 (GENE3D); G3DSA:3.40.50.300 (GENE3D); IPR002928 (PFAM); IPR001609 (PFAM); mobidb-lite (MOBIDB_LITE); PTHR13140 (PANTHER); PTHR13140:SF544 (PANTHER); IPR001609 (PROSITE_PROFILES); IPR000048 (PROSIT…	F:GO:0005524; C:GO:0016459; F:GO:0005515; F:GO:0003774	F:ATP binding; C:myosin complex; F:protein binding; F:motor activity	myosin heavy muscle-like isoform X18	20	0	91.95	NA	NA	NA	NA	NA	0.873279	0.998	mRNA
contig10010.1	2901	Cluster-17350.0	Cluster-22421.0	mRNA	DORS_DROME ame: Full=Embryonic polarity dorsal	20	1.0218e-131	60.5	86	P:GO:0008063; P:GO:0032495; F:GO:0000978; P:GO:0042177; P:GO:1901223; P:GO:0006964; P:GO:0051092; F:GO:0000980; C:GO:0005667; F:GO:0001078; F:GO:0001077; P:GO:0006954; P:GO:0032922; P:GO:0001942; F:GO:0046982; P:GO:0071375; C:GO:0005829; C:GO:0033257; P:GO:0019882; F:GO:0071532; P:GO:0035994; F:GO:0033613; P:GO:0050830; P:GO:0032688; P:GO:2000630; F:GO:0019901; F:GO:0042826; P:GO:0050728; P:GO:00…	P:Toll signaling pathway; P:response to muramyl dipeptide; F:RNA polymerase II core promoter proximal region sequence-specific DNA binding; P:negative regulation of protein catabolic process; P:negative regulation of NIK/NF-kappaB signaling; P:positive regulation of biosynthetic process of antibacterial peptides active against Gram-negative bacteria; P:positive regulation of NF-kappaB transcripti…	NA	NA	IPR000451 (PRINTS); IPR002909 (SMART); IPR011539 (G3DSA:2.60.40.GENE3D); IPR032397 (PFAM); IPR011539 (PFAM); IPR013783 (G3DSA:2.60.40.GENE3D); mobidb-lite (MOBIDB_LITE); mobidb-lite (MOBIDB_LITE); IPR000451 (PANTHER); IPR011539 (PROSITE_PROFILES); IPR033926 (CDD); IPR014756 (SUPERFAMILY); IPR008967 (SUPERFAMILY)	C:GO:0005634; F:GO:0003677; F:GO:0003700; C:GO:0005737; P:GO:0006355	C:nucleus; F:DNA binding; F:transcription factor activity, sequence-specific DNA binding; C:cytoplasm; P:regulation of transcription, DNA-templated	embryonic polarity dorsal-like isoform X1	20	0	81.4	13	P:GO:0034097; F:GO:0000977; P:GO:0038061; F:GO:0003682; P:GO:0007249; P:GO:0045944; F:GO:0000981; P:GO:0000122; C:GO:0005634; P:GO:0006954; P:GO:0045087; C:GO:0005829; C:GO:0033256	P:response to cytokine; F:RNA polymerase II regulatory region sequence-specific DNA binding; P:NIK/NF-kappaB signaling; F:chromatin binding; P:I-kappaB kinase/NF-kappaB signaling; P:positive regulation of transcription from RNA polymerase II promoter; F:RNA polymerase II transcription factor activity, sequence-specific DNA binding; P:negative regulation of transcription from RNA polymerase II pro…	NA	NA	0.749741	1	mRNA
contig100100.1	582	NA	NA	prospective mRNA	---NA---	NA	NA	NA	NA	NA	NA	NA	NA	NA	NA	NA	---NA---	NA	NA	NA	NA	NA	NA	NA	NA	0.969072	0.564	mRNA
contig100101.2	571	NA	NA	lncRNA	---NA---	NA	NA	NA	NA	NA	NA	NA	NA	NA	NA	NA	---NA---	NA	NA	NA	NA	NA	NA	NA	NA	0.157618	0.158	lncRNA
contig100102.1	582	Cluster-19672.1	Cluster-39187.0	prospective mRNA	---NA---	NA	NA	NA	NA	NA	NA	NA	NA	NA	NA	NA	---NA---	NA	NA	NA	NA	NA	NA	NA	NA	0.103093	0.32	mRNA
contig100103.1	582	Cluster-17078.2	Cluster-37684.1	prospective mRNA	---NA---	NA	NA	NA	NA	NA	NA	NA	NA	NA	NA	NA	---NA---	NA	NA	NA	NA	NA	NA	NA	NA	0.515464	0.446	mRNA
contig100104.1	582	NA	Cluster-4052.0	prospective mRNA	---NA---	NA	NA	NA	NA	NA	NA	NA	NA	NA	NA	NA	---NA---	NA	NA	NA	NA	NA	NA	NA	NA	0.494845	0.472	mRNA
contig100105.1	582	Cluster-15712.25915	NA	lncRNA	---NA---	NA	NA	NA	NA	NA	NA	NA	NA	NA	NA	NA	---NA---	NA	NA	NA	NA	NA	NA	NA	NA	0.262887	0.18	lncRNA
contig100106.1	582	NA	Cluster-13711.12658	prospective mRNA	---NA---	NA	NA	NA	NA	NA	NA	NA	NA	NA	NA	NA	---NA---	NA	NA	NA	NA	NA	NA	NA	NA	0.721649	0.464	mRNA
contig100106.2	566	NA	Cluster-13711.12658	prospective mRNA	---NA---	NA	NA	NA	NA	NA	NA	NA	NA	NA	NA	NA	---NA---	NA	NA	NA	NA	NA	NA	NA	NA	0.683746	0.424	mRNA
contig100107.1	582	NA	Cluster-39483.0	lncRNA	---NA---	NA	NA	NA	NA	NA	NA	NA	NA	NA	NA	NA	---NA---	NA	NA	NA	NA	NA	NA	NA	NA	0.216495	0.14	lncRNA
contig100108.1	582	NA	Cluster-16408.0	lncRNA	---NA---	NA	NA	NA	NA	NA	NA	NA	NA	NA	NA	NA	---NA---	NA	NA	NA	NA	NA	NA	NA	NA	0.257732	0.226	lncRNA
contig100109.1	582	NA	Cluster-6918.0	lncRNA	---NA---	NA	NA	NA	NA	NA	NA	NA	NA	NA	NA	NA	---NA---	NA	NA	NA	NA	NA	NA	NA	NA	0.252577	0.22	lncRNA
contig100109.2	588	NA	Cluster-6918.0	lncRNA	---NA---	NA	NA	NA	NA	NA	NA	NA	NA	NA	NA	NA	---NA---	NA	NA	NA	NA	NA	NA	NA	NA	0.255102	0.192	lncRNA
contig10011.1	2901	Cluster-19794.0	Cluster-35085.0	mRNA	AMNLS_HUMAN ame: Full= amnionless Flags: Precursor	3	1.13774e-21	38.33	5	C:GO:0031982; C:GO:0044464; C:GO:0044425; P:GO:0006810; P:GO:0044699	C:vesicle; C:cell part; C:membrane part; P:transport; P:single-organism process	NA	NA	IPR026112 (PFAM); mobidb-lite (MOBIDB_LITE); mobidb-lite (MOBIDB_LITE); IPR026112 (PANTHER)	no GO terms	no GO terms	amnionless-like	20	1.20363e-52	41.8	2	C:GO:0016020; C:GO:0016021	C:membrane; C:integral component of membrane	NA	NA	0.740434	1	mRNA
contig100110.1	582	NA	Cluster-34543.0	prospective mRNA	---NA---	NA	NA	NA	NA	NA	NA	NA	NA	NA	NA	NA	---NA---	NA	NA	NA	NA	NA	NA	NA	NA	0.639175	0.298	mRNA
contig100111.1	582	Cluster-12276.0	Cluster-28334.0	prospective mRNA	---NA---	NA	NA	NA	NA	NA	NA	NA	NA	NA	NA	NA	---NA---	NA	NA	NA	NA	NA	NA	NA	NA	0.365979	0.364	mRNA
contig100112.1	582	Cluster-2924.0	Cluster-21800.0	prospective mRNA	---NA---	NA	NA	NA	NA	NA	NA	NA	NA	NA	NA	NA	---NA---	NA	NA	NA	NA	NA	NA	NA	NA	0.345361	0.344	mRNA
contig100112.2	580	Cluster-2924.0	Cluster-21800.0	prospective mRNA	---NA---	NA	NA	NA	NA	NA	NA	NA	NA	NA	NA	NA	---NA---	NA	NA	NA	NA	NA	NA	NA	NA	0.346552	0.344	mRNA
contig100113.1	582	NA	Cluster-33309.0	prospective mRNA	---NA---	NA	NA	NA	NA	NA	NA	NA	NA	NA	NA	NA	---NA---	NA	NA	NA	NA	NA	NA	NA	NA	0.64433	0.27	mRNA
contig100114.1	582	NA	Cluster-24811.0	lncRNA	---NA---	NA	NA	NA	NA	NA	NA	NA	NA	NA	NA	NA	---NA---	NA	NA	NA	NA	NA	NA	NA	NA	0.541237	0.128	lncRNA
contig100115.1	582	Cluster-15712.25568	Cluster-13711.43952	prospective mRNA	---NA---	NA	NA	NA	NA	NA	NA	NA	NA	NA	NA	NA	---NA---	NA	NA	NA	NA	NA	NA	NA	NA	0.886598	0.576	mRNA
contig100116.1	582	Cluster-24832.0	Cluster-29781.0	prospective mRNA	---NA---	NA	NA	NA	NA	NA	NA	NA	NA	NA	NA	NA	---NA---	NA	NA	NA	NA	NA	NA	NA	NA	0.247423	0.496	mRNA
contig100117.1	582	Cluster-21630.0	Cluster-13711.20716	mRNA	RS16_HUMAN ame: Full=40S ribosomal S16	20	5.3698e-88	86	27	C:GO:0022627; P:GO:0002181; P:GO:0009792; C:GO:0005794; C:GO:0005730; C:GO:0005654; P:GO:0019083; P:GO:0000462; C:GO:0009507; C:GO:0009506; C:GO:0070062; P:GO:0006614; C:GO:0005925; P:GO:0000184; P:GO:0002119; P:GO:0006915; F:GO:0003729; C:GO:0031012; C:GO:0030686; P:GO:0018996; P:GO:0006310; P:GO:0006413; P:GO:0000003; F:GO:0005515; F:GO:0003735; C:GO:0005618; C:GO:0016020	C:cytosolic small ribosomal subunit; P:cytoplasmic translation; P:embryo development ending in birth or egg hatching; C:Golgi apparatus; C:nucleolus; C:nucleoplasm; P:viral transcription; P:maturation of SSU-rRNA from tricistronic rRNA transcript (SSU-rRNA, 5.8S rRNA, LSU-rRNA); C:chloroplast; C:plasmodesma; C:extracellular exosome; P:SRP-dependent cotranslational protein targeting to membrane; C…	NA	NA	IPR014721 (G3DSA:3.30.230.GENE3D); IPR000754 (PFAM); PTHR21569:SF9 (PANTHER); IPR000754 (PANTHER); IPR020568 (SUPERFAMILY)	F:GO:0003735; C:GO:0005840; P:GO:0006412	F:structural constituent of ribosome; C:ribosome; P:translation	40S ribosomal S16	20	1.14401e-85	91.75	4	P:GO:0000462; F:GO:0003735; C:GO:0022627; P:GO:0006412	P:maturation of SSU-rRNA from tricistronic rRNA transcript (SSU-rRNA, 5.8S rRNA, LSU-rRNA); F:structural constituent of ribosome; C:cytosolic small ribosomal subunit; P:translation	NA	NA	0.896907	0.978	mRNA
contig100118.1	582	Cluster-15712.12666	Cluster-13711.29861	prospective mRNA	---NA---	NA	NA	NA	NA	NA	NA	NA	NA	NA	NA	NA	---NA---	NA	NA	NA	NA	NA	NA	NA	NA	0.737113	0.722	mRNA
contig100119.1	582	Cluster-15712.21468	Cluster-13711.48189	prospective mRNA	---NA---	NA	NA	NA	NA	NA	NA	NA	NA	NA	NA	NA	---NA---	NA	NA	NA	NA	NA	NA	NA	NA	0.118557	0.456	mRNA
contig10012.1	2901	Cluster-15712.16301	Cluster-13711.18158	mRNA	BGH3_MOUSE ame: Full=Transforming growth factor-beta-induced ig-h3 Short=Beta ig-h3 Flags: Precursor	13	3.5172e-07	55.69	2	C:GO:0031012; F:GO:0005488	C:extracellular matrix; F:binding	NA	NA	IPR000782 (SMART); IPR000782 (G3DSA:2.30.180.GENE3D); IPR000618 (PFAM); IPR000782 (G3DSA:2.30.180.GENE3D); IPR000782 (PFAM); mobidb-lite (MOBIDB_LITE); mobidb-lite (MOBIDB_LITE); PTHR10900 (PANTHER); PTHR10900:SF98 (PANTHER); IPR000618 (PROSITE_PROFILES); IPR000782 (PROSITE_PROFILES); IPR000782 (PROSITE_PROFILES); IPR000782 (PROSITE_PROFILES); SignalP-noTM (SIGNALP_EUK); SignalP-noTM (SIGNALP_GRA…	F:GO:0042302	F:structural constituent of cuticle	Transforming growth factor-beta-induced ig-h3	20	5.44105e-63	55.6	7	C:GO:0005615; F:GO:0050839; C:GO:0016020; C:GO:0016021; P:GO:0030198; P:GO:0007155; C:GO:0005578	C:extracellular space; F:cell adhesion molecule binding; C:membrane; C:integral component of membrane; P:extracellular matrix organization; P:cell adhesion; C:proteinaceous extracellular matrix	NA	NA	0.807653	0.992	mRNA
contig100120.1	582	NA	Cluster-7434.0	lncRNA	---NA---	NA	NA	NA	NA	NA	NA	NA	NA	NA	NA	NA	---NA---	NA	NA	NA	NA	NA	NA	NA	NA	0.262887	0.252	lncRNA
contig100121.1	582	NA	Cluster-13711.39967	mRNA	TEN1_CAEEL ame: Full=Teneurin-1	20	6.22811e-10	42.95	6	P:GO:0050794; P:GO:0016043; P:GO:0022414; P:GO:0009653; P:GO:0048666; P:GO:0050896	P:regulation of cellular process; P:cellular component organization; P:reproductive process; P:anatomical structure morphogenesis; P:neuron development; P:response to stimulus	NA	NA	IPR000742 (SMART); G3DSA:2.90.20.10 (GENE3D); G3DSA:2.10.25.10 (GENE3D); IPR000742 (PFAM); PTHR14949 (PANTHER); IPR000742 (PROSITE_PROFILES); IPR000436 (PROSITE_PROFILES); IPR000742 (PROSITE_PROFILES); cd00054 (CDD); cd00054 (CDD); SSF57196 (SUPERFAMILY); SSF57196 (SUPERFAMILY)	no GO terms	no GO terms	hemocytin	20	2.39284e-19	47.6	3	F:GO:0008061; P:GO:0006030; C:GO:0005576	F:chitin binding; P:chitin metabolic process; C:extracellular region	NA	NA	0.958763	0.864	mRNA
contig100122.1	582	NA	Cluster-13711.36843	prospective mRNA	---NA---	NA	NA	NA	NA	NA	NA	NA	NA	NA	NA	NA	---NA---	NA	NA	NA	NA	NA	NA	NA	NA	0.237113	0.414	mRNA
contig100123.1	582	NA	Cluster-8370.0	lncRNA	---NA---	NA	NA	NA	NA	NA	NA	NA	NA	NA	NA	NA	---NA---	NA	NA	NA	NA	NA	NA	NA	NA	0.262887	0.166	lncRNA
contig100124.1	582	NA	Cluster-34045.0	mRNA	---NA---	NA	NA	NA	NA	NA	NA	NA	NA	NA	NA	NA	PREDICTED: uncharacterized protein LOC108677953	2	5.7534e-26	48	NA	NA	NA	NA	NA	0.876289	0.82	mRNA
contig100125.1	582	Cluster-23116.0	Cluster-11677.0	mRNA	OBSCN_HUMAN ame: Full=Obscurin ame: Full=Obscurin- ame: Full=Obscurin-myosin light chain kinase Short=Obscurin-MLCK	2	0.000207212	76	32	P:GO:0035023; P:GO:0007275; P:GO:0006468; P:GO:0043547; F:GO:0000166; F:GO:0005524; F:GO:0030506; C:GO:0005829; F:GO:0031432; P:GO:0098779; C:GO:0031430; P:GO:0036309; P:GO:0016310; F:GO:0005085; P:GO:0045214; F:GO:0004672; F:GO:0005089; F:GO:0004674; C:GO:0005863; C:GO:0030018; F:GO:0005516; F:GO:0005515; F:GO:0008307; F:GO:0046872; C:GO:0005737; P:GO:0051056; P:GO:0043065; P:GO:0030154; F:GO:00…	P:regulation of Rho protein signal transduction; P:multicellular organism development; P:protein phosphorylation; P:positive regulation of GTPase activity; F:nucleotide binding; F:ATP binding; F:ankyrin binding; C:cytosol; F:titin binding; P:positive regulation of macromitophagy in response to mitochondrial depolarization; C:M band; P:protein localization to M-band; P:phosphorylation; F:guanyl-nu…	NA	NA	IPR000048 (SMART); IPR000048 (PFAM); G3DSA:1.20.5.190 (GENE3D); IPR012105 (PIRSF); PTHR15359 (PANTHER); PTHR15359:SF9 (PANTHER); IPR000048 (PROSITE_PROFILES); IPR000048 (PROSITE_PROFILES); IPR000048 (PROSITE_PROFILES)	P:GO:0007339; F:GO:0005515; C:GO:0016020	P:binding of sperm to zona pellucida; F:protein binding; C:membrane	sperm surface Sp17	20	3.82095e-29	61	1	P:GO:0040008	P:regulation of growth	NA	NA	0.726804	0.982	mRNA
contig100126.1	582	Cluster-15712.13248	Cluster-13711.40299	lncRNA	---NA---	NA	NA	NA	NA	NA	NA	NA	NA	NA	NA	NA	---NA---	NA	NA	NA	NA	NA	NA	NA	NA	0.365979	0.2	lncRNA
contig100127.1	582	Cluster-15712.8341	Cluster-13711.46900	prospective mRNA	---NA---	NA	NA	NA	NA	NA	NA	NA	NA	NA	NA	NA	---NA---	NA	NA	NA	NA	NA	NA	NA	NA	0.376289	0.424	mRNA
contig100128.1	582	NA	Cluster-13711.36652	lncRNA	---NA---	NA	NA	NA	NA	NA	NA	NA	NA	NA	NA	NA	---NA---	NA	NA	NA	NA	NA	NA	NA	NA	0.360825	0.106	lncRNA
contig100129.1	582	Cluster-15712.15551	Cluster-13711.33200	prospective mRNA	---NA---	NA	NA	NA	NA	NA	NA	NA	NA	NA	NA	NA	---NA---	NA	NA	NA	NA	NA	NA	NA	NA	0.376289	0.596	mRNA
contig10013.1	2901	Cluster-23441.0	Cluster-35614.1	ambiguous	ZN710_MOUSE ame: Full=Zinc finger 710	20	8.14858e-25	47.5	11	C:GO:0043229; F:GO:0003677; F:GO:0005515; P:GO:0044260; P:GO:0006355; P:GO:0044763; P:GO:0048523; P:GO:0044238; P:GO:0044702; P:GO:0032501; P:GO:0044767	C:intracellular organelle; F:DNA binding; F:protein binding; P:cellular macromolecule metabolic process; P:regulation of transcription, DNA-templated; P:single-organism cellular process; P:negative regulation of cellular process; P:primary metabolic process; P:single organism reproductive process; P:multicellular organismal process; P:single-organism developmental process	NA	NA	IPR013087 (SMART); G3DSA:3.30.160.60 (GENE3D); G3DSA:2.10.69.10 (GENE3D); G3DSA:3.30.710.10 (GENE3D); G3DSA:3.30.160.60 (GENE3D); IPR000210 (PFAM); G3DSA:3.30.160.60 (GENE3D); G3DSA:2.20.28.30 (GENE3D); G3DSA:3.30.160.60 (GENE3D); G3DSA:3.30.160.60 (GENE3D); PF00096 (PFAM); G3DSA:2.40.155.10 (GENE3D); mobidb-lite (MOBIDB_LITE); mobidb-lite (MOBIDB_LITE); PTHR24390:SF50 (PANTHER); PTHR24390 (PANTH…	F:GO:0003676; F:GO:0005515	F:nucleic acid binding; F:protein binding	Zinc finger and SCAN domain-containing 2	20	1.2779e-83	55.9	2	F:GO:0003676; F:GO:0046872	F:nucleic acid binding; F:metal ion binding	NA	NA	0.0930714	0.088	lncRNA
contig10013.2	2830	Cluster-23441.0	Cluster-35614.0	mRNA	ZN710_MOUSE ame: Full=Zinc finger 710	20	9.51079e-22	48.4	12	C:GO:0043229; F:GO:0003677; F:GO:0005515; P:GO:0044260; P:GO:0048856; P:GO:0048523; P:GO:0044238; P:GO:0007049; P:GO:0044702; P:GO:0006357; P:GO:0032501; P:GO:0044767	C:intracellular organelle; F:DNA binding; F:protein binding; P:cellular macromolecule metabolic process; P:anatomical structure development; P:negative regulation of cellular process; P:primary metabolic process; P:cell cycle; P:single organism reproductive process; P:regulation of transcription from RNA polymerase II promoter; P:multicellular organismal process; P:single-organism developmental p…	NA	NA	IPR013087 (SMART); IPR013083 (G3DSA:3.30.40.GENE3D); G3DSA:3.30.160.60 (GENE3D); G3DSA:3.30.160.60 (GENE3D); G3DSA:3.30.160.60 (GENE3D); G3DSA:3.30.160.60 (GENE3D); G3DSA:3.30.160.60 (GENE3D); G3DSA:2.20.28.10 (GENE3D); PF00096 (PFAM); G3DSA:3.30.710.10 (GENE3D); IPR000210 (PFAM); G3DSA:3.30.160.60 (GENE3D); mobidb-lite (MOBIDB_LITE); mobidb-lite (MOBIDB_LITE); PTHR24390 (PANTHER); PTHR24390:SF57…	F:GO:0003676; F:GO:0005515	F:nucleic acid binding; F:protein binding	Zinc finger and SCAN domain-containing 2	20	1.94859e-62	57.05	2	P:GO:0007265; P:GO:0007474	P:Ras protein signal transduction; P:imaginal disc-derived wing vein specification	NA	NA	0.0954064	0.332	mRNA
contig100130.1	582	Cluster-18510.1	Cluster-23192.1	mRNA	TIM14_DROME ame: Full=Mitochondrial import inner membrane translocase subunit TIM14	20	2.03118e-37	78.25	16	P:GO:0048806; P:GO:0030150; P:GO:0032781; C:GO:0001405; F:GO:0008565; F:GO:0051082; P:GO:0022008; P:GO:0009267; P:GO:0006457; P:GO:0007601; F:GO:0001671; P:GO:1902957; P:GO:0048793; C:GO:0016021; P:GO:0031333; P:GO:0019216	P:genitalia development; P:protein import into mitochondrial matrix; P:positive regulation of ATPase activity; C:presequence translocase-associated import motor; F:protein transporter activity; F:unfolded protein binding; P:neurogenesis; P:cellular response to starvation; P:protein folding; P:visual perception; F:ATPase activator activity; P:negative regulation of mitochondrial electron transport…	NA	NA	IPR001623 (SMART); IPR001623 (G3DSA:1.10.287.GENE3D); IPR001623 (PFAM); mobidb-lite (MOBIDB_LITE); PTHR12763 (PANTHER); PTHR12763:SF37 (PANTHER); IPR001623 (PROSITE_PROFILES); IPR001623 (CDD); IPR001623 (SUPERFAMILY)	no GO terms	no GO terms	mitochondrial import inner membrane translocase subunit TIM14	20	5.36255e-45	85.1	1	C:GO:0016021	C:integral component of membrane	NA	NA	0.226804	0.664	mRNA
contig100131.1	582	Cluster-1619.0	NA	mRNA	MPPB_BOVIN ame: Full=Mitochondrial-processing peptidase subunit beta ame: Full=Beta-MPP Flags: Precursor	20	9.52198e-80	67.65	18	F:GO:0008270; C:GO:0043209; F:GO:0008121; C:GO:0005750; P:GO:0006122; C:GO:0005730; C:GO:0005741; C:GO:0005774; F:GO:0004222; P:GO:0006627; C:GO:0005758; C:GO:0009507; F:GO:0031625; C:GO:0005618; C:GO:0017087; F:GO:0032403; P:GO:0009060; P:GO:0050896	F:zinc ion binding; C:myelin sheath; F:ubiquinol-cytochrome-c reductase activity; C:mitochondrial respiratory chain complex III; P:mitochondrial electron transport, ubiquinol to cytochrome c; C:nucleolus; C:mitochondrial outer membrane; C:vacuolar membrane; F:metalloendopeptidase activity; P:protein processing involved in protein targeting to mitochondrion; C:mitochondrial intermembrane space; C:…	EC:3.4.24; EC:1.10.2; EC:1.10.2.2	Acting on peptide bonds (peptidases); Acting on diphenols and related substances as donors; Quinol--cytochrome-c reductase	IPR007863 (PFAM); G3DSA:3.30.830.10 (GENE3D); PTHR11851 (PANTHER); PTHR11851:SF176 (PANTHER); IPR011249 (SUPERFAMILY)	F:GO:0046872; F:GO:0003824	F:metal ion binding; F:catalytic activity	Mitochondrial-processing peptidase subunit beta	20	8.90204e-96	87.4	6	F:GO:0008270; C:GO:0005750; P:GO:0016485; P:GO:0006122; P:GO:0009060; F:GO:0004222	F:zinc ion binding; C:mitochondrial respiratory chain complex III; P:protein processing; P:mitochondrial electron transport, ubiquinol to cytochrome c; P:aerobic respiration; F:metalloendopeptidase activity	EC:3.4.24	Acting on peptide bonds (peptidases)	0.969072	0.954	mRNA
contig100132.1	582	Cluster-2778.0	NA	prospective mRNA	---NA---	NA	NA	NA	NA	NA	NA	NA	NA	NA	NA	NA	---NA---	NA	NA	NA	NA	NA	NA	NA	NA	0.345361	0.474	mRNA
contig100133.1	582	Cluster-15712.9682	Cluster-13711.38119	ambiguous	RTBS_DROME ame: Full=Probable RNA-directed DNA polymerase from transposon BS ame: Full=Reverse transcriptase	1	4.47937e-08	55	NA	NA	NA	NA	NA	IPR000477 (PFAM); G3DSA:3.30.70.270 (GENE3D); PTHR19446:SF411 (PANTHER); PTHR19446 (PANTHER); IPR000477 (PROSITE_PROFILES)	no GO terms	no GO terms	RNA-directed DNA polymerase from mobile element jockey-like	20	2.92584e-25	65.4	NA	NA	NA	NA	NA	0.474227	0.142	lncRNA
contig100134.1	582	NA	Cluster-3552.0	prospective mRNA	---NA---	NA	NA	NA	NA	NA	NA	NA	NA	NA	NA	NA	---NA---	NA	NA	NA	NA	NA	NA	NA	NA	0.778351	0.478	mRNA
contig100135.1	582	NA	NA	lncRNA	---NA---	NA	NA	NA	NA	NA	NA	NA	NA	NA	NA	NA	---NA---	NA	NA	NA	NA	NA	NA	NA	NA	0.14433	0.26	lncRNA
contig100136.1	582	NA	Cluster-14918.0	lncRNA	---NA---	NA	NA	NA	NA	NA	NA	NA	NA	NA	NA	NA	---NA---	NA	NA	NA	NA	NA	NA	NA	NA	0.28866	0.076	lncRNA
contig100137.1	582	Cluster-4896.1	Cluster-13711.22191	mRNA	---NA---	NA	NA	NA	NA	NA	NA	NA	NA	NA	NA	NA	multiple coagulation factor deficiency 2 homolog	20	3.0014e-12	62.7	3	F:GO:0005509; C:GO:0016020; C:GO:0016021	F:calcium ion binding; C:membrane; C:integral component of membrane	NA	NA	0.835052	0.88	mRNA
contig100138.1	582	Cluster-15712.2305	Cluster-13711.47195	prospective mRNA	---NA---	NA	NA	NA	NA	NA	NA	NA	NA	NA	NA	NA	---NA---	NA	NA	NA	NA	NA	NA	NA	NA	0.170103	0.608	mRNA
contig100139.1	582	Cluster-15712.657	Cluster-98.1	mRNA	RESIL_DROME ame: Full=Pro-resilin Flags: Precursor	9	2.03953e-11	57.78	4	F:GO:0008061; C:GO:0032992; F:GO:0030023; F:GO:0042302	F:chitin binding; C:protein-carbohydrate complex; F:extracellular matrix constituent conferring elasticity; F:structural constituent of cuticle	NA	NA	IPR000618 (PFAM); mobidb-lite (MOBIDB_LITE); mobidb-lite (MOBIDB_LITE); PTHR12236:SF46 (PANTHER); PTHR12236 (PANTHER); IPR000618 (PROSITE_PROFILES); SignalP-TM (SIGNALP_GRAM_POSITIVE); SignalP-noTM (SIGNALP_EUK)	F:GO:0042302	F:structural constituent of cuticle	cuticle 19-like	20	6.1847e-31	69.3	3	C:GO:0016020; C:GO:0016021; F:GO:0042302	C:membrane; C:integral component of membrane; F:structural constituent of cuticle	NA	NA	0.206186	0.51	mRNA
contig10014.1	2900	Cluster-11832.0	Cluster-35365.0	lncRNA	---NA---	NA	NA	NA	NA	NA	NA	NA	NA	NA	NA	NA	---NA---	NA	NA	NA	NA	NA	NA	NA	NA	0.355862	0.172	lncRNA
contig10014.2	2840	Cluster-11832.0	Cluster-35365.0	lncRNA	---NA---	NA	NA	NA	NA	NA	NA	NA	NA	NA	NA	NA	---NA---	NA	NA	NA	NA	NA	NA	NA	NA	0.342254	0.16	lncRNA
contig100140.1	582	NA	NA	prospective mRNA	---NA---	NA	NA	NA	NA	NA	NA	NA	NA	NA	NA	NA	---NA---	NA	NA	NA	NA	NA	NA	NA	NA	0.257732	0.606	mRNA
contig100141.1	582	Cluster-15712.17781	NA	lncRNA	---NA---	NA	NA	NA	NA	NA	NA	NA	NA	NA	NA	NA	---NA---	NA	NA	NA	NA	NA	NA	NA	NA	0.206186	0.112	lncRNA
contig100141.2	366	Cluster-15712.17781	NA	lncRNA	---NA---	NA	NA	NA	NA	NA	NA	NA	NA	NA	NA	NA	---NA---	NA	NA	NA	NA	NA	NA	NA	NA	0.311475	0.232	lncRNA
contig100142.1	582	NA	NA	mRNA	---NA---	NA	NA	NA	NA	NA	NA	NA	NA	NA	NA	NA	Carboxyl-ester lipase	20	9.2742e-24	66.15	2	C:GO:0016020; C:GO:0016021	C:membrane; C:integral component of membrane	NA	NA	0.530928	0.314	mRNA
contig100143.2	582	Cluster-19767.1	Cluster-13711.20710	prospective mRNA	---NA---	NA	NA	NA	NA	NA	NA	NA	NA	NA	NA	NA	---NA---	NA	NA	NA	NA	NA	NA	NA	NA	0.958763	0.424	mRNA
contig100144.1	582	NA	NA	prospective mRNA	---NA---	NA	NA	NA	NA	NA	NA	NA	NA	NA	NA	NA	---NA---	NA	NA	NA	NA	NA	NA	NA	NA	0.634021	0.424	mRNA
contig100145.1	582	Cluster-15712.15629	Cluster-13711.20790	prospective mRNA	---NA---	NA	NA	NA	NA	NA	NA	NA	NA	NA	NA	NA	---NA---	NA	NA	NA	NA	NA	NA	NA	NA	0.180412	0.374	mRNA
contig100146.1	582	NA	NA	prospective mRNA	---NA---	NA	NA	NA	NA	NA	NA	NA	NA	NA	NA	NA	---NA---	NA	NA	NA	NA	NA	NA	NA	NA	0.917526	0.516	mRNA
contig100146.2	560	NA	NA	prospective mRNA	---NA---	NA	NA	NA	NA	NA	NA	NA	NA	NA	NA	NA	---NA---	NA	NA	NA	NA	NA	NA	NA	NA	0.2625	0.522	mRNA
contig100147.1	582	Cluster-15712.22797	Cluster-13711.38748	prospective mRNA	---NA---	NA	NA	NA	NA	NA	NA	NA	NA	NA	NA	NA	---NA---	NA	NA	NA	NA	NA	NA	NA	NA	0.226804	0.604	mRNA
contig100147.2	582	Cluster-15712.22797	Cluster-13711.38748	prospective mRNA	---NA---	NA	NA	NA	NA	NA	NA	NA	NA	NA	NA	NA	---NA---	NA	NA	NA	NA	NA	NA	NA	NA	0.226804	0.642	mRNA
contig100148.1	582	Cluster-2133.1	NA	prospective mRNA	---NA---	NA	NA	NA	NA	NA	NA	NA	NA	NA	NA	NA	---NA---	NA	NA	NA	NA	NA	NA	NA	NA	0.912371	0.658	mRNA
contig100148.2	519	Cluster-2133.1	NA	prospective mRNA	---NA---	NA	NA	NA	NA	NA	NA	NA	NA	NA	NA	NA	---NA---	NA	NA	NA	NA	NA	NA	NA	NA	0.901734	0.532	mRNA
contig100149.1	582	NA	NA	prospective mRNA	---NA---	NA	NA	NA	NA	NA	NA	NA	NA	NA	NA	NA	---NA---	NA	NA	NA	NA	NA	NA	NA	NA	0.93299	0.916	mRNA
contig10015.1	2900	Cluster-15712.17234	Cluster-13711.18986	mRNA	I4E3B_XENLA ame: Full=Eukaryotic translation initiation factor 4E type 3-B Short=eIF-4E type 3-B Short=eIF-4E3-B Short=eIF4E type 3-B Short=eIF4E-3-B	20	1.26823e-73	60.05	14	C:GO:0036464; F:GO:0000339; C:GO:0043234; P:GO:0044763; P:GO:0006413; C:GO:0043227; F:GO:0003743; C:GO:0005845; F:GO:0031625; P:GO:0048731; P:GO:0001701; C:GO:0005829; P:GO:0017148; P:GO:0050896	C:cytoplasmic ribonucleoprotein granule; F:RNA cap binding; C:protein complex; P:single-organism cellular process; P:translational initiation; C:membrane-bounded organelle; F:translation initiation factor activity; C:mRNA cap binding complex; F:ubiquitin protein ligase binding; P:system development; P:in utero embryonic development; C:cytosol; P:negative regulation of translation; P:response to s…	NA	NA	IPR001040 (PFAM); IPR023398 (G3DSA:3.30.760.GENE3D); mobidb-lite (MOBIDB_LITE); PTHR11960:SF45 (PANTHER); IPR001040 (PANTHER); IPR023398 (SUPERFAMILY)	F:GO:0003743; F:GO:0003723; C:GO:0005737; P:GO:0006413	F:translation initiation factor activity; F:RNA binding; C:cytoplasm; P:translational initiation	eukaryotic translation initiation factor 4E type 3-like	20	2.02718e-82	77.5	3	F:GO:0003743; C:GO:0005737; P:GO:0006413	F:translation initiation factor activity; C:cytoplasm; P:translational initiation	NA	NA	0.318621	0.414	mRNA
contig100150.1	582	Cluster-1381.0	NA	mRNA	AIFM1_HUMAN ame: Full=Apoptosis-inducing factor mitochondrial ame: Full=Programmed cell death 8 Flags: Precursor	5	7.2698e-82	72	35	F:GO:0009055; P:GO:0090650; P:GO:1902510; P:GO:0009636; P:GO:0042775; P:GO:0043525; P:GO:0071392; P:GO:0002931; P:GO:0008637; F:GO:0016174; P:GO:0071732; C:GO:0005829; P:GO:0006919; P:GO:0032981; P:GO:0070301; P:GO:0050832; P:GO:0051402; F:GO:0071949; P:GO:1904045; P:GO:1902065; P:GO:0030182; P:GO:0030261; F:GO:0004174; F:GO:0046983; P:GO:0045454; C:GO:0005741; C:GO:0005743; C:GO:0005634; F:GO:00…	F:electron carrier activity; P:cellular response to oxygen-glucose deprivation; P:regulation of apoptotic DNA fragmentation; P:response to toxic substance; P:mitochondrial ATP synthesis coupled electron transport; P:positive regulation of neuron apoptotic process; P:cellular response to estradiol stimulus; P:response to ischemia; P:apoptotic mitochondrial changes; F:NAD(P)H oxidase activity; P:ce…	EC:1.6.3.1; EC:1.5.5.1	NAD(P)H oxidase (H(2)O(2)-forming); Electron-transferring-flavoprotein dehydrogenase	SM01353 (SMART); IPR016156 (G3DSA:3.30.390.GENE3D); IPR029324 (PFAM); mobidb-lite (MOBIDB_LITE); PTHR43557:SF2 (PANTHER); PTHR43557 (PANTHER); IPR016156 (SUPERFAMILY)	F:GO:0050660; F:GO:0016491; P:GO:0055114; F:GO:0046983	F:flavin adenine dinucleotide binding; F:oxidoreductase activity; P:oxidation-reduction process; F:protein dimerization activity	Apoptosis-inducing factor mitochondrial	20	2.36854e-93	83.3	7	C:GO:0005623; F:GO:0050660; C:GO:0016021; F:GO:0046983; P:GO:0045454; P:GO:0055114; F:GO:0008860	C:cell; F:flavin adenine dinucleotide binding; C:integral component of membrane; F:protein dimerization activity; P:cell redox homeostasis; P:oxidation-reduction process; F:ferredoxin-NAD+ reductase activity	EC:1.18.1; EC:1.18.1.3	Acting on iron-sulfur proteins as donors; Ferredoxin--NAD(+) reductase	0.902062	0.922	mRNA
contig100151.1	582	Cluster-893.0	NA	prospective mRNA	---NA---	NA	NA	NA	NA	NA	NA	NA	NA	NA	NA	NA	---NA---	NA	NA	NA	NA	NA	NA	NA	NA	0.93299	0.474	mRNA
contig100152.1	582	NA	NA	prospective mRNA	---NA---	NA	NA	NA	NA	NA	NA	NA	NA	NA	NA	NA	---NA---	NA	NA	NA	NA	NA	NA	NA	NA	0.273196	0.312	mRNA
contig100153.1	582	NA	NA	lncRNA	---NA---	NA	NA	NA	NA	NA	NA	NA	NA	NA	NA	NA	---NA---	NA	NA	NA	NA	NA	NA	NA	NA	0.762887	0.166	lncRNA
contig100154.1	582	NA	Cluster-13711.1916	prospective mRNA	---NA---	NA	NA	NA	NA	NA	NA	NA	NA	NA	NA	NA	---NA---	NA	NA	NA	NA	NA	NA	NA	NA	0.505155	0.332	mRNA
contig100155.2	563	Cluster-15712.5311	Cluster-13711.35589	prospective mRNA	---NA---	NA	NA	NA	NA	NA	NA	NA	NA	NA	NA	NA	---NA---	NA	NA	NA	NA	NA	NA	NA	NA	0.543517	0.316	mRNA
contig100156.1	581	NA	NA	prospective mRNA	---NA---	NA	NA	NA	NA	NA	NA	NA	NA	NA	NA	NA	---NA---	NA	NA	NA	NA	NA	NA	NA	NA	0.686747	0.594	mRNA
contig100158.1	581	Cluster-7919.0	Cluster-10590.0	prospective mRNA	---NA---	NA	NA	NA	NA	NA	NA	NA	NA	NA	NA	NA	---NA---	NA	NA	NA	NA	NA	NA	NA	NA	0.547332	0.266	mRNA
contig100159.1	581	Cluster-12540.0	NA	mRNA	---NA---	NA	NA	NA	NA	NA	NA	NA	NA	NA	NA	NA	transient receptor potential cation channel subfamily V member	1	1.29292e-25	79	NA	NA	NA	NA	NA	0.857143	0.57	mRNA
contig10016.1	2900	Cluster-15712.5570	Cluster-13711.35536	mRNA	NALD2_MOUSE ame: Full=N-acetylated-alpha-linked acidic dipeptidase 2 ame: Full=Glutamate carboxypeptidase III Short=GCPIII ame: Full=N-acetylaspartylglutamate peptidase II Short=NAAG-peptidase II ame: Full=N-acetylated-alpha-linked acidic dipeptidase II Short=NAALADase II	20	4.2374e-160	51.6	21	F:GO:1904493; P:GO:0048608; F:GO:0004181; F:GO:0016805; P:GO:0009791; P:GO:0006760; P:GO:0042135; P:GO:0044702; C:GO:0009986; C:GO:0005887; C:GO:0070062; F:GO:0005515; P:GO:0048522; P:GO:0006826; P:GO:0006508; P:GO:0035609; C:GO:0031410; F:GO:1904492; P:GO:0051239; F:GO:0050129; P:GO:0050896	F:tetrahydrofolyl-poly(glutamate) polymer binding; P:reproductive structure development; F:metallocarboxypeptidase activity; F:dipeptidase activity; P:post-embryonic development; P:folic acid-containing compound metabolic process; P:neurotransmitter catabolic process; P:single organism reproductive process; C:cell surface; C:integral component of plasma membrane; C:extracellular exosome; F:protei…	EC:3.4.13; EC:3.4.17; EC:3.5.1.68	Acting on peptide bonds (peptidases); Acting on peptide bonds (peptidases); N-formylglutamate deformylase	G3DSA:3.40.630.10 (GENE3D); IPR003137 (PFAM); IPR007365 (PFAM); IPR007484 (PFAM); G3DSA:3.50.30.30 (GENE3D); IPR007365 (G3DSA:1.20.930.GENE3D); PTHR10404 (PANTHER); cd02121 (CDD); cd08022 (CDD); IPR007365 (SUPERFAMILY); SSF52025 (SUPERFAMILY); SSF53187 (SUPERFAMILY)	no GO terms	no GO terms	Glutamate carboxypeptidase	20	0	62.45	4	F:GO:0004180; P:GO:0006508; C:GO:0016020; C:GO:0016021	F:carboxypeptidase activity; P:proteolysis; C:membrane; C:integral component of membrane	NA	NA	0.737586	0.972	mRNA
contig100160.1	581	Cluster-1996.0	NA	mRNA	TLL1_DANRE ame: Full=Dorsal-ventral patterning tolloid 1 ame: Full=Mini fin Flags: Precursor	20	8.42055e-29	48.25	47	P:GO:0019538; P:GO:1901360; F:GO:0043167; P:GO:0002040; P:GO:0008104; P:GO:0007411; P:GO:0045446; P:GO:0051272; C:GO:0044433; C:GO:0042995; C:GO:0044459; P:GO:0009953; P:GO:0040017; P:GO:0048483; C:GO:0005768; P:GO:0048841; C:GO:0043231; P:GO:0051240; P:GO:0048640; P:GO:0051241; P:GO:0021604; P:GO:0090100; F:GO:0038023; C:GO:0044421; P:GO:0038084; P:GO:0061548; P:GO:0048844; P:GO:0060977; P:GO:00…	P:protein metabolic process; P:organic cyclic compound metabolic process; F:ion binding; P:sprouting angiogenesis; P:protein localization; P:axon guidance; P:endothelial cell differentiation; P:positive regulation of cellular component movement; C:cytoplasmic vesicle part; C:cell projection; C:plasma membrane part; P:dorsal/ventral pattern formation; P:positive regulation of locomotion; P:autonom…	NA	NA	IPR000859 (SMART); IPR000859 (PFAM); IPR000859 (G3DSA:2.60.120.GENE3D); IPR000859 (G3DSA:2.60.120.GENE3D); PTHR22991 (PANTHER); PTHR22991:SF42 (PANTHER); IPR000859 (PROSITE_PROFILES); IPR000859 (CDD); IPR000859 (CDD); IPR000859 (SUPERFAMILY); IPR000859 (SUPERFAMILY)	no GO terms	no GO terms	Cubilin	20	5.04882e-130	55.55	5	F:GO:0005509; C:GO:0016020; C:GO:0016021; F:GO:0004872; P:GO:0006898	F:calcium ion binding; C:membrane; C:integral component of membrane; F:receptor activity; P:receptor-mediated endocytosis	NA	NA	0.981067	0.898	mRNA
contig100161.1	581	NA	Cluster-32960.0	lncRNA	---NA---	NA	NA	NA	NA	NA	NA	NA	NA	NA	NA	NA	---NA---	NA	NA	NA	NA	NA	NA	NA	NA	0.371773	0.042	lncRNA
contig100162.1	581	NA	Cluster-379.0	prospective mRNA	---NA---	NA	NA	NA	NA	NA	NA	NA	NA	NA	NA	NA	---NA---	NA	NA	NA	NA	NA	NA	NA	NA	0.660929	0.422	mRNA
contig100162.2	549	NA	Cluster-379.0	prospective mRNA	---NA---	NA	NA	NA	NA	NA	NA	NA	NA	NA	NA	NA	---NA---	NA	NA	NA	NA	NA	NA	NA	NA	0.89071	0.538	mRNA
contig100163.1	581	Cluster-1827.0	NA	mRNA	RS18_DANRE ame: Full=40S ribosomal S18	20	1.16974e-77	80.95	26	C:GO:0022627; P:GO:0007275; P:GO:0002181; C:GO:0005794; C:GO:0005730; C:GO:0005774; C:GO:0005654; P:GO:0019083; C:GO:0009506; C:GO:0070062; P:GO:0006614; C:GO:0005925; P:GO:0000184; F:GO:0003729; C:GO:0031012; P:GO:0051726; F:GO:0019843; F:GO:0019901; C:GO:0000228; P:GO:0000447; P:GO:0006413; C:GO:0005886; P:GO:0006407; F:GO:0003735; C:GO:0005618; C:GO:0005739	C:cytosolic small ribosomal subunit; P:multicellular organism development; P:cytoplasmic translation; C:Golgi apparatus; C:nucleolus; C:vacuolar membrane; C:nucleoplasm; P:viral transcription; C:plasmodesma; C:extracellular exosome; P:SRP-dependent cotranslational protein targeting to membrane; C:focal adhesion; P:nuclear-transcribed mRNA catabolic process, nonsense-mediated decay; F:mRNA binding…	NA	NA	IPR001892 (PFAM); IPR001892 (PIRSF); G3DSA:1.10.8.50 (GENE3D); IPR027437 (G3DSA:4.10.910.GENE3D); PTHR10871:SF15 (PANTHER); PTHR10871 (PANTHER); IPR001892 (PROSITE_PROFILES); IPR001892 (HAMAP); IPR010979 (SUPERFAMILY)	F:GO:0003676; F:GO:0003723; F:GO:0003735; C:GO:0005840; C:GO:0005622; P:GO:0006412	F:nucleic acid binding; F:RNA binding; F:structural constituent of ribosome; C:ribosome; C:intracellular; P:translation	40S ribosomal S18	20	1.18362e-77	93.5	6	F:GO:0003735; C:GO:0005829; P:GO:0042254; C:GO:0015935; F:GO:0019843; P:GO:0006412	F:structural constituent of ribosome; C:cytosol; P:ribosome biogenesis; C:small ribosomal subunit; F:rRNA binding; P:translation	NA	NA	0.790017	0.988	mRNA
contig100164.1	581	NA	Cluster-13711.7348	lncRNA	---NA---	NA	NA	NA	NA	NA	NA	NA	NA	NA	NA	NA	---NA---	NA	NA	NA	NA	NA	NA	NA	NA	0.27883	0.234	lncRNA
contig100165.1	581	Cluster-15712.1562	NA	prospective mRNA	---NA---	NA	NA	NA	NA	NA	NA	NA	NA	NA	NA	NA	---NA---	NA	NA	NA	NA	NA	NA	NA	NA	0.366609	0.42	mRNA
contig100166.1	581	NA	NA	lncRNA	---NA---	NA	NA	NA	NA	NA	NA	NA	NA	NA	NA	NA	---NA---	NA	NA	NA	NA	NA	NA	NA	NA	0.160069	0.15	lncRNA
contig100167.1	581	NA	NA	lncRNA	---NA---	NA	NA	NA	NA	NA	NA	NA	NA	NA	NA	NA	---NA---	NA	NA	NA	NA	NA	NA	NA	NA	0.320138	0.242	lncRNA
contig100168.1	581	NA	Cluster-13711.28500	prospective mRNA	---NA---	NA	NA	NA	NA	NA	NA	NA	NA	NA	NA	NA	---NA---	NA	NA	NA	NA	NA	NA	NA	NA	0.475043	0.42	mRNA
contig100169.1	581	NA	NA	lncRNA	---NA---	NA	NA	NA	NA	NA	NA	NA	NA	NA	NA	NA	---NA---	NA	NA	NA	NA	NA	NA	NA	NA	0.7642	0.206	lncRNA
contig10017.1	2900	Cluster-15712.1524	Cluster-13711.5724	lncRNA	---NA---	NA	NA	NA	NA	NA	NA	NA	NA	NA	NA	NA	---NA---	NA	NA	NA	NA	NA	NA	NA	NA	0.197586	0.118	lncRNA
contig100170.1	581	NA	NA	lncRNA	---NA---	NA	NA	NA	NA	NA	NA	NA	NA	NA	NA	NA	---NA---	NA	NA	NA	NA	NA	NA	NA	NA	0.232358	0.168	lncRNA
contig100171.1	581	Cluster-1641.0	Cluster-35538.0	prospective mRNA	---NA---	NA	NA	NA	NA	NA	NA	NA	NA	NA	NA	NA	---NA---	NA	NA	NA	NA	NA	NA	NA	NA	0.521515	0.272	mRNA
contig100172.1	581	NA	NA	prospective mRNA	---NA---	NA	NA	NA	NA	NA	NA	NA	NA	NA	NA	NA	---NA---	NA	NA	NA	NA	NA	NA	NA	NA	0.232358	0.386	mRNA
contig100173.1	581	Cluster-1926.0	NA	prospective mRNA	---NA---	NA	NA	NA	NA	NA	NA	NA	NA	NA	NA	NA	---NA---	NA	NA	NA	NA	NA	NA	NA	NA	0.944923	0.508	mRNA
contig100174.1	581	NA	NA	lncRNA	---NA---	NA	NA	NA	NA	NA	NA	NA	NA	NA	NA	NA	---NA---	NA	NA	NA	NA	NA	NA	NA	NA	0.299484	0.206	lncRNA
contig100175.1	581	NA	Cluster-39576.0	lncRNA	---NA---	NA	NA	NA	NA	NA	NA	NA	NA	NA	NA	NA	---NA---	NA	NA	NA	NA	NA	NA	NA	NA	0.46988	0.244	lncRNA
contig100176.1	581	NA	NA	prospective mRNA	CCNA_PATVU ame: Full=G2 mitotic-specific cyclin-A	1	0.000293616	54	4	P:GO:0051301; C:GO:0005634; P:GO:0007067; P:GO:0007049	P:cell division; C:nucleus; P:mitotic nuclear division; P:cell cycle	NA	NA	IPR006671 (PFAM); IPR013763 (G3DSA:1.10.472.GENE3D); PTHR10177 (PANTHER); PTHR10177:SF333 (PANTHER); SignalP-TM (SIGNALP_GRAM_POSITIVE); SignalP-TM (SIGNALP_GRAM_NEGATIVE); IPR013763 (SUPERFAMILY)	no GO terms	no GO terms	---NA---	NA	NA	NA	NA	NA	NA	NA	NA	0.960413	0.668	mRNA
contig100177.1	581	Cluster-15712.12785	Cluster-13711.8390	prospective mRNA	---NA---	NA	NA	NA	NA	NA	NA	NA	NA	NA	NA	NA	---NA---	NA	NA	NA	NA	NA	NA	NA	NA	0.506024	0.556	mRNA
contig100178.1	581	NA	NA	prospective mRNA	---NA---	NA	NA	NA	NA	NA	NA	NA	NA	NA	NA	NA	---NA---	NA	NA	NA	NA	NA	NA	NA	NA	0.831325	0.48	mRNA
contig100179.1	581	NA	NA	prospective mRNA	---NA---	NA	NA	NA	NA	NA	NA	NA	NA	NA	NA	NA	---NA---	NA	NA	NA	NA	NA	NA	NA	NA	0.753873	0.412	mRNA
contig10018.1	2900	Cluster-21197.0	Cluster-35191.0	mRNA	ELP2_XENTR ame: Full=Elongator complex 2 Short=ELP2	20	3.60424e-178	49.55	16	F:GO:0019901; C:GO:0008023; P:GO:0006351; P:GO:0009892; P:GO:0006464; P:GO:0046425; P:GO:0051052; F:GO:0000993; P:GO:0006950; C:GO:0000123; P:GO:0006357; P:GO:0009737; P:GO:0048522; C:GO:0005737; C:GO:0033588; P:GO:0016043	F:protein kinase binding; C:transcription elongation factor complex; P:transcription, DNA-templated; P:negative regulation of metabolic process; P:cellular protein modification process; P:regulation of JAK-STAT cascade; P:regulation of DNA metabolic process; F:RNA polymerase II core binding; P:response to stress; C:histone acetyltransferase complex; P:regulation of transcription from RNA polymera…	NA	NA	IPR001680 (SMART); IPR011042 (G3DSA:2.120.10.GENE3D); IPR001680 (PFAM); IPR015943 (G3DSA:2.130.10.GENE3D); G3DSA:2.40.50.140 (GENE3D); G3DSA:1.10.10.670 (GENE3D); PTHR42968:SF6 (PANTHER); PTHR42968 (PANTHER); IPR001680 (PROSITE_PROFILES); IPR001680 (PROSITE_PROFILES); IPR017986 (PROSITE_PROFILES); IPR017986 (PROSITE_PROFILES); IPR017986 (PROSITE_PROFILES); IPR001680 (PROSITE_PROFILES); IPR017986 …	F:GO:0005515	F:protein binding	probable elongator complex 2	20	9.46832e-177	55.45	NA	NA	NA	NA	NA	0.775862	0.998	mRNA
contig10018.2	2727	Cluster-21197.0	Cluster-35191.0	mRNA	ELP2_XENTR ame: Full=Elongator complex 2 Short=ELP2	20	0	46.75	18	C:GO:1902494; F:GO:0019901; C:GO:0015630; P:GO:0006355; P:GO:0046425; C:GO:0043234; P:GO:0006996; P:GO:0044249; P:GO:0043412; P:GO:0044699; P:GO:0048518; P:GO:0016070; C:GO:0005737; C:GO:0044430; C:GO:0044451; P:GO:0010467; F:GO:0032403; P:GO:0050896	C:catalytic complex; F:protein kinase binding; C:microtubule cytoskeleton; P:regulation of transcription, DNA-templated; P:regulation of JAK-STAT cascade; C:protein complex; P:organelle organization; P:cellular biosynthetic process; P:macromolecule modification; P:single-organism process; P:positive regulation of biological process; P:RNA metabolic process; C:cytoplasm; C:cytoskeletal part; C:nuc…	NA	NA	IPR001680 (SMART); IPR001680 (PFAM); IPR015943 (G3DSA:2.130.10.GENE3D); IPR015943 (G3DSA:2.130.10.GENE3D); G3DSA:2.40.50.140 (GENE3D); IPR015943 (G3DSA:2.130.10.GENE3D); PTHR22847:SF597 (PANTHER); PTHR22847 (PANTHER); IPR001680 (PROSITE_PROFILES); IPR001680 (PROSITE_PROFILES); IPR017986 (PROSITE_PROFILES); IPR017986 (PROSITE_PROFILES); IPR001680 (PROSITE_PROFILES); IPR017986 (PROSITE_PROFILES); I…	F:GO:0005515	F:protein binding	probable elongator complex 2	20	0	54.5	NA	NA	NA	NA	NA	0.89989	0.998	mRNA
contig10018.3	2531	Cluster-21197.0	Cluster-35191.0	mRNA	ELP2_XENTR ame: Full=Elongator complex 2 Short=ELP2	20	0	46	14	C:GO:1902494; F:GO:0019901; P:GO:0006464; P:GO:0006355; P:GO:0046425; C:GO:0043234; P:GO:0044249; P:GO:0048518; P:GO:0016070; C:GO:0005737; C:GO:0044451; P:GO:0016043; P:GO:0010467; P:GO:0050896	C:catalytic complex; F:protein kinase binding; P:cellular protein modification process; P:regulation of transcription, DNA-templated; P:regulation of JAK-STAT cascade; C:protein complex; P:cellular biosynthetic process; P:positive regulation of biological process; P:RNA metabolic process; C:cytoplasm; C:nucleoplasm part; P:cellular component organization; P:gene expression; P:response to stimulus	NA	NA	IPR001680 (SMART); G3DSA:2.130.10.120 (GENE3D); IPR001680 (PFAM); IPR015943 (G3DSA:2.130.10.GENE3D); IPR015943 (G3DSA:2.130.10.GENE3D); PTHR22847 (PANTHER); PTHR22847:SF597 (PANTHER); IPR017986 (PROSITE_PROFILES); IPR001680 (PROSITE_PROFILES); IPR001680 (PROSITE_PROFILES); IPR017986 (PROSITE_PROFILES); IPR017986 (PROSITE_PROFILES); IPR001680 (PROSITE_PROFILES); IPR017986 (SUPERFAMILY); IPR017986 …	F:GO:0005515	F:protein binding	probable elongator complex 2	20	0	54.6	NA	NA	NA	NA	NA	0.96128	1	mRNA
contig100180.1	581	Cluster-22967.0	Cluster-20707.0	prospective mRNA	---NA---	NA	NA	NA	NA	NA	NA	NA	NA	NA	NA	NA	---NA---	NA	NA	NA	NA	NA	NA	NA	NA	0.366609	0.356	mRNA
contig100181.1	581	NA	NA	prospective mRNA	---NA---	NA	NA	NA	NA	NA	NA	NA	NA	NA	NA	NA	---NA---	NA	NA	NA	NA	NA	NA	NA	NA	0.356282	0.296	mRNA
contig100182.1	581	Cluster-15712.16884	Cluster-13711.14901	prospective mRNA	---NA---	NA	NA	NA	NA	NA	NA	NA	NA	NA	NA	NA	---NA---	NA	NA	NA	NA	NA	NA	NA	NA	0.681583	0.868	mRNA
contig100183.1	581	Cluster-3099.0	Cluster-32012.0	mRNA	EAST_DROME ame: Full=Serine protease easter Flags: Precursor	1	0.000672003	44	NA	NA	NA	NA	NA	mobidb-lite (MOBIDB_LITE); SignalP-noTM (SIGNALP_EUK); SignalP-TM (SIGNALP_GRAM_POSITIVE); IPR009003 (SUPERFAMILY)	no GO terms	no GO terms	serine protease easter-like	20	2.368e-81	56.15	2	P:GO:0006508; F:GO:0004252	P:proteolysis; F:serine-type endopeptidase activity	EC:3.4.21	Acting on peptide bonds (peptidases)	0.820998	0.324	mRNA
contig100184.1	581	Cluster-15712.9914	Cluster-13711.42552	prospective mRNA	---NA---	NA	NA	NA	NA	NA	NA	NA	NA	NA	NA	NA	---NA---	NA	NA	NA	NA	NA	NA	NA	NA	0.227194	0.626	mRNA
contig100185.1	581	NA	Cluster-13712.0	prospective mRNA	---NA---	NA	NA	NA	NA	NA	NA	NA	NA	NA	NA	NA	---NA---	NA	NA	NA	NA	NA	NA	NA	NA	0.345955	0.28	mRNA
contig100186.1	581	Cluster-24823.0	Cluster-23089.0	lncRNA	---NA---	NA	NA	NA	NA	NA	NA	NA	NA	NA	NA	NA	---NA---	NA	NA	NA	NA	NA	NA	NA	NA	0.330465	0.114	lncRNA
contig100187.1	581	Cluster-15712.23095	Cluster-13711.14793	prospective mRNA	---NA---	NA	NA	NA	NA	NA	NA	NA	NA	NA	NA	NA	---NA---	NA	NA	NA	NA	NA	NA	NA	NA	0.304647	0.378	mRNA
contig100188.1	581	Cluster-15712.26405	Cluster-13711.33592	mRNA	---NA---	NA	NA	NA	NA	NA	NA	NA	NA	NA	NA	NA	NEDD4-binding 2	4	5.556e-07	58.25	3	F:GO:0000166; F:GO:0016887; F:GO:0005524	F:nucleotide binding; F:ATPase activity; F:ATP binding	NA	NA	0.645439	0.304	mRNA
contig100189.1	581	NA	Cluster-13711.34090	lncRNA	---NA---	NA	NA	NA	NA	NA	NA	NA	NA	NA	NA	NA	---NA---	NA	NA	NA	NA	NA	NA	NA	NA	0.165232	0.152	lncRNA
contig100189.2	425	NA	Cluster-13711.7346	lncRNA	---NA---	NA	NA	NA	NA	NA	NA	NA	NA	NA	NA	NA	---NA---	NA	NA	NA	NA	NA	NA	NA	NA	0.218824	0.14	lncRNA
contig10019.1	2900	Cluster-15712.18070	Cluster-13711.10120	mRNA	---NA---	NA	NA	NA	NA	NA	NA	NA	NA	NA	NA	NA	C-type lectin 2	9	1.97812e-28	47	1	F:GO:0030246	F:carbohydrate binding	NA	NA	0.125172	0.478	mRNA
contig100190.1	581	NA	NA	ambiguous	---NA---	NA	NA	NA	NA	NA	NA	NA	NA	NA	NA	NA	Transposable element Tc3	5	5.66418e-07	48.6	NA	NA	NA	NA	NA	0.180723	0.058	lncRNA
contig100191.1	581	Cluster-15712.26474	Cluster-13711.47764	lncRNA	---NA---	NA	NA	NA	NA	NA	NA	NA	NA	NA	NA	NA	---NA---	NA	NA	NA	NA	NA	NA	NA	NA	0.0619621	0.198	lncRNA
contig100192.1	581	NA	Cluster-13711.19949	mRNA	RN181_DROME ame: Full=E3 ubiquitin- ligase RNF181 homolog ame: Full=RING finger 181 homolog ame: Full=RING-type E3 ubiquitin transferase RNF181 homolog	20	1.64348e-07	52.4	11	P:GO:0090090; C:GO:0005887; F:GO:0004842; F:GO:0005109; F:GO:0003723; C:GO:0005737; P:GO:2000051; P:GO:0038018; P:GO:0044699; P:GO:0006511; P:GO:0016567	P:negative regulation of canonical Wnt signaling pathway; C:integral component of plasma membrane; F:ubiquitin-protein transferase activity; F:frizzled binding; F:RNA binding; C:cytoplasm; P:negative regulation of non-canonical Wnt signaling pathway; P:Wnt receptor catabolic process; P:single-organism process; P:ubiquitin-dependent protein catabolic process; P:protein ubiquitination	NA	NA	IPR001841 (SMART); IPR001841 (PFAM); IPR013083 (G3DSA:3.30.40.GENE3D); PTHR17550 (PANTHER); PTHR17550:SF7 (PANTHER); IPR001841 (PROSITE_PROFILES); SSF57850 (SUPERFAMILY)	no GO terms	no GO terms	E3 ubiquitin- ligase RNF181 homolog	20	3.00042e-09	59.85	3	F:GO:0008270; F:GO:0046872; F:GO:0016874	F:zinc ion binding; F:metal ion binding; F:ligase activity	NA	NA	0.810671	0.714	mRNA
contig100193.1	581	Cluster-15712.26320	Cluster-13711.38895	mRNA	TAF13_HUMAN ame: Full=Transcription initiation factor TFIID subunit 13 ame: Full=Transcription initiation factor TFIID 18 kDa subunit Short=TAF(II)18 Short=TAFII-18 Short=TAFII18	5	1.6634e-53	70.8	15	F:GO:0008022; P:GO:0009793; P:GO:1901796; P:GO:0009960; P:GO:0042795; C:GO:0005730; P:GO:0006367; P:GO:0006357; P:GO:0006368; F:GO:0003677; F:GO:0003700; C:GO:0005669; F:GO:0003712; F:GO:0046982; C:GO:0070461	F:protein C-terminus binding; P:embryo development ending in seed dormancy; P:regulation of signal transduction by p53 class mediator; P:endosperm development; P:snRNA transcription from RNA polymerase II promoter; C:nucleolus; P:transcription initiation from RNA polymerase II promoter; P:regulation of transcription from RNA polymerase II promoter; P:transcription elongation from RNA polymerase I…	NA	NA	G3DSA:1.10.20.10 (GENE3D); IPR003195 (PFAM); IPR003195 (PANTHER); PTHR11380:SF7 (PANTHER); IPR003195 (CDD); IPR009072 (SUPERFAMILY)	F:GO:0046982; P:GO:0006366	F:protein heterodimerization activity; P:transcription from RNA polymerase II promoter	transcription initiation factor TFIID subunit 13 isoform X1	20	1.82944e-61	92.9	4	F:GO:0003743; F:GO:0046982; P:GO:0006366; P:GO:0006413	F:translation initiation factor activity; F:protein heterodimerization activity; P:transcription from RNA polymerase II promoter; P:translational initiation	NA	NA	0.86747	0.954	mRNA
contig100194.1	581	Cluster-15712.19065	Cluster-13711.27030	prospective mRNA	---NA---	NA	NA	NA	NA	NA	NA	NA	NA	NA	NA	NA	---NA---	NA	NA	NA	NA	NA	NA	NA	NA	0.304647	0.424	mRNA
contig100195.1	581	Cluster-15712.12965	Cluster-13711.29210	prospective mRNA	---NA---	NA	NA	NA	NA	NA	NA	NA	NA	NA	NA	NA	---NA---	NA	NA	NA	NA	NA	NA	NA	NA	0.320138	0.562	mRNA
contig100196.1	581	Cluster-24813.0	Cluster-23593.0	prospective mRNA	---NA---	NA	NA	NA	NA	NA	NA	NA	NA	NA	NA	NA	---NA---	NA	NA	NA	NA	NA	NA	NA	NA	0.273666	0.396	mRNA
contig100197.1	581	Cluster-15712.24685	NA	prospective mRNA	---NA---	NA	NA	NA	NA	NA	NA	NA	NA	NA	NA	NA	---NA---	NA	NA	NA	NA	NA	NA	NA	NA	0.872633	0.994	mRNA
contig100198.1	581	NA	NA	lncRNA	---NA---	NA	NA	NA	NA	NA	NA	NA	NA	NA	NA	NA	---NA---	NA	NA	NA	NA	NA	NA	NA	NA	0.57315	0.25	lncRNA
contig100199.1	581	Cluster-525.0	NA	prospective mRNA	---NA---	NA	NA	NA	NA	NA	NA	NA	NA	NA	NA	NA	---NA---	NA	NA	NA	NA	NA	NA	NA	NA	0.826162	0.448	mRNA
contig1002.1	6823	Cluster-15712.10498	Cluster-13711.22101	mRNA	MAST2_HUMAN ame: Full=Microtubule-associated serine threonine- kinase 2	20	0	69.4	31	C:GO:0015630; P:GO:0007010; F:GO:0031681; F:GO:0005096; P:GO:0007212; P:GO:0048515; P:GO:0007631; P:GO:0045666; C:GO:0005794; P:GO:0043547; C:GO:0001750; C:GO:0044459; P:GO:0040017; F:GO:0000287; F:GO:0005524; P:GO:0045075; P:GO:0046662; C:GO:0005829; P:GO:0035556; F:GO:0019902; F:GO:0019904; C:GO:0043234; P:GO:0008277; F:GO:0004674; P:GO:0006457; F:GO:0008017; P:GO:0007622; C:GO:0044292; C:GO:00…	C:microtubule cytoskeleton; P:cytoskeleton organization; F:G-protein beta-subunit binding; F:GTPase activator activity; P:dopamine receptor signaling pathway; P:spermatid differentiation; P:feeding behavior; P:positive regulation of neuron differentiation; C:Golgi apparatus; P:positive regulation of GTPase activity; C:photoreceptor outer segment; C:plasma membrane part; P:positive regulation of l…	EC:2.7.11	Transferring phosphorus-containing groups	IPR016137 (PRINTS); IPR015898 (SMART); SM01224 (SMART); IPR016137 (SMART); IPR000591 (SMART); IPR000591 (PFAM); IPR011991 (G3DSA:1.10.10.GENE3D); G3DSA:1.10.167.10 (GENE3D); IPR015898 (PFAM); IPR024066 (G3DSA:1.10.196.GENE3D); IPR016137 (PFAM); IPR024066 (G3DSA:1.10.196.GENE3D); G3DSA:4.10.260.10 (GENE3D); mobidb-lite (MOBIDB_LITE); IPR034483 (PTHR10845:PANTHER); PTHR10845 (PANTHER); IPR000591 (P…	C:GO:0005834; P:GO:0007186; P:GO:0008277; F:GO:0004871; P:GO:0035556	C:heterotrimeric G-protein complex; P:G-protein coupled receptor signaling pathway; P:regulation of G-protein coupled receptor protein signaling pathway; F:signal transducer activity; P:intracellular signal transduction	regulator of G- signaling 7 isoform X1	20	0	82.2	4	C:GO:0005834; P:GO:0007186; F:GO:0004871; P:GO:0035556	C:heterotrimeric G-protein complex; P:G-protein coupled receptor signaling pathway; F:signal transducer activity; P:intracellular signal transduction	NA	NA	0.646343	0.982	mRNA
contig10020.1	2900	Cluster-15712.25042	Cluster-13711.7916	lncRNA	---NA---	NA	NA	NA	NA	NA	NA	NA	NA	NA	NA	NA	---NA---	NA	NA	NA	NA	NA	NA	NA	NA	0.092069	0.136	lncRNA
contig100200.1	581	Cluster-14189.0	Cluster-11086.0	lncRNA	---NA---	NA	NA	NA	NA	NA	NA	NA	NA	NA	NA	NA	---NA---	NA	NA	NA	NA	NA	NA	NA	NA	0.413081	0.256	lncRNA
contig100201.1	581	NA	Cluster-13711.42005	prospective mRNA	---NA---	NA	NA	NA	NA	NA	NA	NA	NA	NA	NA	NA	---NA---	NA	NA	NA	NA	NA	NA	NA	NA	0.521515	0.292	mRNA
contig100202.1	581	Cluster-1936.2	Cluster-10168.5	mRNA	CUPA3_CANPG ame: Full=Cuticle AM1199 Short=CPAM1199	20	1.64864e-22	57.4	1	F:GO:0042302	F:structural constituent of cuticle	NA	NA	IPR000618 (PRINTS); IPR000618 (PFAM); PTHR10380 (PANTHER); PTHR10380:SF166 (PANTHER); IPR000618 (PROSITE_PROFILES); SignalP-noTM (SIGNALP_EUK)	F:GO:0042302	F:structural constituent of cuticle	arthrodial cuticle	20	1.02061e-30	67.3	1	F:GO:0042302	F:structural constituent of cuticle	NA	NA	0.697074	0.982	mRNA
contig100203.1	581	NA	Cluster-25858.1	lncRNA	---NA---	NA	NA	NA	NA	NA	NA	NA	NA	NA	NA	NA	---NA---	NA	NA	NA	NA	NA	NA	NA	NA	0.366609	0.23	lncRNA
contig100204.1	581	NA	NA	lncRNA	---NA---	NA	NA	NA	NA	NA	NA	NA	NA	NA	NA	NA	---NA---	NA	NA	NA	NA	NA	NA	NA	NA	0.480207	0.112	lncRNA
contig100205.1	581	Cluster-8601.0	Cluster-38882.0	prospective mRNA	---NA---	NA	NA	NA	NA	NA	NA	NA	NA	NA	NA	NA	---NA---	NA	NA	NA	NA	NA	NA	NA	NA	0.790017	0.318	mRNA
contig100206.1	581	NA	Cluster-36346.0	prospective mRNA	---NA---	NA	NA	NA	NA	NA	NA	NA	NA	NA	NA	NA	---NA---	NA	NA	NA	NA	NA	NA	NA	NA	0.247849	0.438	mRNA
contig100207.1	581	NA	Cluster-15432.0	lncRNA	---NA---	NA	NA	NA	NA	NA	NA	NA	NA	NA	NA	NA	---NA---	NA	NA	NA	NA	NA	NA	NA	NA	0.376936	0.174	lncRNA
contig100208.1	581	NA	NA	lncRNA	---NA---	NA	NA	NA	NA	NA	NA	NA	NA	NA	NA	NA	---NA---	NA	NA	NA	NA	NA	NA	NA	NA	0.531842	0.216	lncRNA
contig100209.1	581	NA	Cluster-30443.1	prospective mRNA	---NA---	NA	NA	NA	NA	NA	NA	NA	NA	NA	NA	NA	---NA---	NA	NA	NA	NA	NA	NA	NA	NA	0.19105	0.536	mRNA
contig10021.1	2900	Cluster-15712.245	Cluster-13711.10184	mRNA	HMCN1_HUMAN ame: Full=Hemicentin-1 ame: Full=Fibulin-6 Short=FIBL-6 Flags: Precursor	20	1.23702e-171	50.5	26	F:GO:0019838; P:GO:0008104; P:GO:0007178; C:GO:0005578; P:GO:0090092; P:GO:0007507; C:GO:0070062; P:GO:0001568; P:GO:0045596; P:GO:0051240; P:GO:0051241; P:GO:0032940; P:GO:0030500; P:GO:0065008; P:GO:0060255; P:GO:0090287; C:GO:0044420; C:GO:0043234; C:GO:0044444; P:GO:0048705; P:GO:0071560; P:GO:0001654; P:GO:0048598; P:GO:0016043; P:GO:0035107; P:GO:0071702	F:growth factor binding; P:protein localization; P:transmembrane receptor protein serine/threonine kinase signaling pathway; C:proteinaceous extracellular matrix; P:regulation of transmembrane receptor protein serine/threonine kinase signaling pathway; P:heart development; C:extracellular exosome; P:blood vessel development; P:negative regulation of cell differentiation; P:positive regulation of …	NA	NA	PR01705 (PRINTS); IPR006605 (SMART); IPR000884 (SMART); IPR000742 (SMART); IPR001881 (SMART); G3DSA:2.40.155.10 (GENE3D); IPR006605 (PFAM); G3DSA:2.10.25.10 (GENE3D); G3DSA:2.10.25.10 (GENE3D); G3DSA:2.10.25.10 (GENE3D); G3DSA:2.10.25.10 (GENE3D); IPR026823 (PFAM); IPR000884 (PFAM); G3DSA:2.10.25.10 (GENE3D); IPR001881 (PFAM); IPR000884 (G3DSA:2.20.100.GENE3D); G3DSA:2.10.25.10 (GENE3D); PTHR2403…	F:GO:0005509	F:calcium ion binding	fibrillin-1 isoform X2	20	0	50.65	3	F:GO:0005509; F:GO:0005201; C:GO:0005578	F:calcium ion binding; F:extracellular matrix structural constituent; C:proteinaceous extracellular matrix	NA	NA	0.726207	0.504	mRNA
contig100211.1	581	NA	Cluster-39102.0	prospective mRNA	---NA---	NA	NA	NA	NA	NA	NA	NA	NA	NA	NA	NA	---NA---	NA	NA	NA	NA	NA	NA	NA	NA	0.67642	0.356	mRNA
contig100212.1	581	NA	Cluster-13711.36586	lncRNA	---NA---	NA	NA	NA	NA	NA	NA	NA	NA	NA	NA	NA	---NA---	NA	NA	NA	NA	NA	NA	NA	NA	0.134251	0.148	lncRNA
contig100213.1	582	Cluster-15712.25911	Cluster-13711.33143	lncRNA	---NA---	NA	NA	NA	NA	NA	NA	NA	NA	NA	NA	NA	---NA---	NA	NA	NA	NA	NA	NA	NA	NA	0.28866	0.14	lncRNA
contig100213.2	528	Cluster-15712.25911	Cluster-13711.5551	lncRNA	---NA---	NA	NA	NA	NA	NA	NA	NA	NA	NA	NA	NA	---NA---	NA	NA	NA	NA	NA	NA	NA	NA	0.318182	0.212	lncRNA
contig100214.1	581	NA	Cluster-32541.0	prospective mRNA	---NA---	NA	NA	NA	NA	NA	NA	NA	NA	NA	NA	NA	---NA---	NA	NA	NA	NA	NA	NA	NA	NA	0.506024	0.352	mRNA
contig100215.1	581	NA	Cluster-27563.0	prospective mRNA	---NA---	NA	NA	NA	NA	NA	NA	NA	NA	NA	NA	NA	---NA---	NA	NA	NA	NA	NA	NA	NA	NA	0.562823	0.358	mRNA
contig100216.1	581	NA	Cluster-7098.0	lncRNA	---NA---	NA	NA	NA	NA	NA	NA	NA	NA	NA	NA	NA	---NA---	NA	NA	NA	NA	NA	NA	NA	NA	0.165232	0.122	lncRNA
contig100217.1	581	NA	Cluster-13711.8388	prospective mRNA	---NA---	NA	NA	NA	NA	NA	NA	NA	NA	NA	NA	NA	---NA---	NA	NA	NA	NA	NA	NA	NA	NA	0.681583	0.514	mRNA
contig100218.1	581	NA	Cluster-30015.0	ambiguous	---NA---	NA	NA	NA	NA	NA	NA	NA	NA	NA	NA	NA	general transcriptional corepressor trfA-like	7	2.35895e-15	62.29	NA	NA	NA	NA	NA	0.19105	0.138	lncRNA
contig100219.1	581	Cluster-15712.24433	Cluster-13711.25919	prospective mRNA	---NA---	NA	NA	NA	NA	NA	NA	NA	NA	NA	NA	NA	---NA---	NA	NA	NA	NA	NA	NA	NA	NA	0.335628	0.278	mRNA
contig100219.2	579	Cluster-15712.24433	Cluster-13711.25919	prospective mRNA	---NA---	NA	NA	NA	NA	NA	NA	NA	NA	NA	NA	NA	---NA---	NA	NA	NA	NA	NA	NA	NA	NA	0.336788	0.272	mRNA
contig10022.1	2899	Cluster-15712.9784	Cluster-13711.35200	mRNA	EXD2_MOUSE ame: Full=Exonuclease 3 -5 domain-containing 2 ame: Full=Exonuclease 3 -5 domain-like-containing 2	8	2.57284e-116	50.25	16	P:GO:0006310; C:GO:0043232; F:GO:0008026; P:GO:0007568; P:GO:0006302; F:GO:0003677; F:GO:0008408; F:GO:0003678; F:GO:0005515; C:GO:0005737; F:GO:0046872; P:GO:0051276; C:GO:0031981; F:GO:0016895; P:GO:0050789; P:GO:0034645	P:DNA recombination; C:intracellular non-membrane-bounded organelle; F:ATP-dependent helicase activity; P:aging; P:double-strand break repair; F:DNA binding; F:3'-5' exonuclease activity; F:DNA helicase activity; F:protein binding; C:cytoplasm; F:metal ion binding; P:chromosome organization; C:nuclear lumen; F:exodeoxyribonuclease activity, producing 5'-phosphomonoesters; P:regulation of biologic…	EC:3.6.1.3; EC:3.1.11; EC:3.1.15; EC:3.6.1.15	Adenosinetriphosphatase; Acting on ester bonds; Acting on ester bonds; Nucleoside-triphosphate phosphatase	IPR002562 (SMART); IPR002562 (PFAM); IPR012337 (G3DSA:3.30.420.GENE3D); mobidb-lite (MOBIDB_LITE); PTHR13620 (PANTHER); PTHR13620:SF16 (PANTHER); cd06141 (CDD); IPR012337 (SUPERFAMILY)	F:GO:0003676; F:GO:0008408; P:GO:0006139	F:nucleic acid binding; F:3'-5' exonuclease activity; P:nucleobase-containing compound metabolic process	exonuclease 3 -5 domain-containing 2	20	6.58559e-125	58.2	9	F:GO:0003676; P:GO:0090305; F:GO:0008408; C:GO:0005634; F:GO:0004527; C:GO:0005737; C:GO:0016020; C:GO:0016021; P:GO:0006139	F:nucleic acid binding; P:nucleic acid phosphodiester bond hydrolysis; F:3'-5' exonuclease activity; C:nucleus; F:exonuclease activity; C:cytoplasm; C:membrane; C:integral component of membrane; P:nucleobase-containing compound metabolic process	NA	NA	0.789583	0.996	mRNA
contig100221.1	581	NA	Cluster-13711.14027	lncRNA	---NA---	NA	NA	NA	NA	NA	NA	NA	NA	NA	NA	NA	---NA---	NA	NA	NA	NA	NA	NA	NA	NA	0.521515	0.106	lncRNA
contig100222.1	581	NA	Cluster-13711.31711	lncRNA	---NA---	NA	NA	NA	NA	NA	NA	NA	NA	NA	NA	NA	---NA---	NA	NA	NA	NA	NA	NA	NA	NA	0.289157	0.194	lncRNA
contig100223.1	581	NA	NA	lncRNA	---NA---	NA	NA	NA	NA	NA	NA	NA	NA	NA	NA	NA	---NA---	NA	NA	NA	NA	NA	NA	NA	NA	0.511188	0.198	lncRNA
contig100224.1	581	Cluster-7045.0	Cluster-28725.0	mRNA	TIGD2_MOUSE ame: Full=Tigger transposable element-derived 2	11	1.60088e-21	55.73	3	F:GO:0005515; C:GO:0044454; C:GO:0000775	F:protein binding; C:nuclear chromosome part; C:chromosome, centromeric region	NA	NA	IPR006600 (SMART); IPR007889 (PFAM); G3DSA:1.10.10.60 (GENE3D); IPR006600 (PFAM); G3DSA:1.10.10.60 (GENE3D); PTHR19303:SF361 (PANTHER); PTHR19303 (PANTHER); IPR006600 (PROSITE_PROFILES); IPR009057 (SUPERFAMILY); IPR009057 (SUPERFAMILY)	F:GO:0003677	F:DNA binding	jerky homolog-like	20	1.94507e-26	59.9	2	F:GO:0003676; F:GO:0003677	F:nucleic acid binding; F:DNA binding	NA	NA	0.965577	0.924	mRNA
contig100225.1	581	NA	Cluster-13097.0	prospective mRNA	---NA---	NA	NA	NA	NA	NA	NA	NA	NA	NA	NA	NA	---NA---	NA	NA	NA	NA	NA	NA	NA	NA	0.304647	0.44	mRNA
contig100226.1	581	Cluster-9845.0	Cluster-21355.0	prospective mRNA	---NA---	NA	NA	NA	NA	NA	NA	NA	NA	NA	NA	NA	---NA---	NA	NA	NA	NA	NA	NA	NA	NA	0.304647	0.434	mRNA
contig100227.1	581	NA	NA	mRNA	SSR2_BOVIN ame: Full=Somatostatin receptor type 2 Short=SS-2-R Short=SS2-R Short=SS2R ame: Full=SRIF-1	20	5.40862e-54	67.75	27	P:GO:0007193; C:GO:0038039; P:GO:0008285; P:GO:0060125; C:GO:0043005; P:GO:0007215; P:GO:0050796; P:GO:0071392; F:GO:0046982; P:GO:0006937; P:GO:0019220; F:GO:0030165; C:GO:0060170; P:GO:0032467; F:GO:0042923; P:GO:0007586; P:GO:0007268; P:GO:0007584; F:GO:0004994; C:GO:0005634; P:GO:0008628; P:GO:0007218; C:GO:0005737; P:GO:0071385; P:GO:0042593; P:GO:0030432; P:GO:0080090	P:adenylate cyclase-inhibiting G-protein coupled receptor signaling pathway; C:G-protein coupled receptor heterodimeric complex; P:negative regulation of cell proliferation; P:negative regulation of growth hormone secretion; C:neuron projection; P:glutamate receptor signaling pathway; P:regulation of insulin secretion; P:cellular response to estradiol stimulus; F:protein heterodimerization activi…	NA	NA	IPR000276 (PRINTS); G3DSA:1.20.1070.10 (GENE3D); IPR000276 (PFAM); PTHR24229 (PANTHER); PTHR24229:SF67 (PANTHER); IPR017452 (PROSITE_PROFILES); SSF81321 (SUPERFAMILY)	F:GO:0004930; P:GO:0007186; C:GO:0016021	F:G-protein coupled receptor activity; P:G-protein coupled receptor signaling pathway; C:integral component of membrane	somatostatin receptor type 2-like	20	2.61845e-111	83.15	6	F:GO:0004985; P:GO:0038003; P:GO:0007218; C:GO:0016021; P:GO:0038170; F:GO:0004994	F:opioid receptor activity; P:opioid receptor signaling pathway; P:neuropeptide signaling pathway; C:integral component of membrane; P:somatostatin signaling pathway; F:somatostatin receptor activity	NA	NA	0.986231	0.962	mRNA
contig100228.1	581	Cluster-1936.1	Cluster-10168.3	mRNA	CUPA2_CANPG ame: Full=Cuticle AM1159 Short=CPAM1159	20	4.69371e-23	56.8	1	F:GO:0042302	F:structural constituent of cuticle	NA	NA	IPR000618 (PRINTS); IPR000618 (PFAM); PTHR10380:SF166 (PANTHER); PTHR10380 (PANTHER); IPR000618 (PROSITE_PROFILES); SignalP-noTM (SIGNALP_EUK)	F:GO:0042302	F:structural constituent of cuticle	arthrodial cuticle	20	1.52995e-29	65.8	1	F:GO:0042302	F:structural constituent of cuticle	NA	NA	0.722892	0.982	mRNA
contig100229.1	581	NA	NA	lncRNA	---NA---	NA	NA	NA	NA	NA	NA	NA	NA	NA	NA	NA	---NA---	NA	NA	NA	NA	NA	NA	NA	NA	0.459552	0.074	lncRNA
contig10023.1	2899	Cluster-15712.5901	Cluster-13711.11341	mRNA	EDEM3_XENLA ame: Full=ER degradation-enhancing alpha-mannosidase 3 ame: Full=Alpha-1,2-mannosidase EDEM3 Flags: Precursor	20	0	55.15	19	P:GO:1904154; P:GO:0036498; P:GO:0036510; P:GO:0044707; P:GO:0006491; C:GO:0044322; F:GO:0004571; P:GO:0006486; C:GO:0005794; C:GO:0005788; F:GO:0004569; F:GO:0046872; P:GO:0036509; C:GO:0030176; C:GO:0031982; F:GO:0001948; P:GO:0030433; P:GO:1904382; F:GO:0051787	P:positive regulation of retrograde protein transport, ER to cytosol; P:IRE1-mediated unfolded protein response; P:trimming of terminal mannose on C branch; P:single-multicellular organism process; P:N-glycan processing; C:endoplasmic reticulum quality control compartment; F:mannosyl-oligosaccharide 1,2-alpha-mannosidase activity; P:protein glycosylation; C:Golgi apparatus; C:endoplasmic reticulu…	EC:3.2.1.113; EC:3.2.1.24; EC:3.2.1.130	Mannosyl-oligosaccharide 1,2-alpha-mannosidase; Alpha-mannosidase; Glycoprotein endo-alpha-1,2-mannosidase	IPR001382 (PRINTS); G3DSA:3.50.30.30 (GENE3D); IPR003137 (PFAM); G3DSA:1.50.10.10 (GENE3D); IPR001382 (PFAM); PTHR11742 (PANTHER); PTHR11742:SF64 (PANTHER); SSF52025 (SUPERFAMILY); IPR001382 (SUPERFAMILY)	F:GO:0005509; C:GO:0016020; F:GO:0004571	F:calcium ion binding; C:membrane; F:mannosyl-oligosaccharide 1,2-alpha-mannosidase activity	ER degradation-enhancing alpha-mannosidase 3	20	0	79.25	4	F:GO:0005509; P:GO:0008152; C:GO:0016021; F:GO:0004571	F:calcium ion binding; P:metabolic process; C:integral component of membrane; F:mannosyl-oligosaccharide 1,2-alpha-mannosidase activity	EC:3.2.1.113; EC:3.2.1.24	Mannosyl-oligosaccharide 1,2-alpha-mannosidase; Alpha-mannosidase	0.899276	1	mRNA
contig100230.1	581	NA	Cluster-13711.30742	lncRNA	---NA---	NA	NA	NA	NA	NA	NA	NA	NA	NA	NA	NA	---NA---	NA	NA	NA	NA	NA	NA	NA	NA	0.428571	0.178	lncRNA
contig100231.1	581	Cluster-15712.1749	Cluster-13711.46675	prospective mRNA	---NA---	NA	NA	NA	NA	NA	NA	NA	NA	NA	NA	NA	---NA---	NA	NA	NA	NA	NA	NA	NA	NA	0.728055	0.454	mRNA
contig100232.1	581	NA	Cluster-5998.0	lncRNA	---NA---	NA	NA	NA	NA	NA	NA	NA	NA	NA	NA	NA	---NA---	NA	NA	NA	NA	NA	NA	NA	NA	0.537005	0.254	lncRNA
contig100233.1	581	NA	Cluster-13711.5330	lncRNA	---NA---	NA	NA	NA	NA	NA	NA	NA	NA	NA	NA	NA	---NA---	NA	NA	NA	NA	NA	NA	NA	NA	0.753873	0.204	lncRNA
contig100234.1	581	NA	Cluster-7986.0	lncRNA	---NA---	NA	NA	NA	NA	NA	NA	NA	NA	NA	NA	NA	---NA---	NA	NA	NA	NA	NA	NA	NA	NA	0.345955	0.152	lncRNA
contig100235.1	581	Cluster-15712.13389	Cluster-13711.17305	mRNA	U389_DROPS ame: Full=UPF0389 GA21628	11	5.7013e-14	61.82	8	C:GO:0070062; F:GO:0005515; C:GO:0005739; P:GO:0090200; P:GO:0019233; P:GO:0006919; P:GO:0071456; P:GO:0051402	C:extracellular exosome; F:protein binding; C:mitochondrion; P:positive regulation of release of cytochrome c from mitochondria; P:sensory perception of pain; P:activation of cysteine-type endopeptidase activity involved in apoptotic process; P:cellular response to hypoxia; P:neuron apoptotic process	NA	NA	IPR009432 (PFAM); IPR009432 (PANTHER); PTHR13674:SF7 (PANTHER); SignalP-TM (SIGNALP_GRAM_POSITIVE)	no GO terms	no GO terms	UPF0389 CG9231	20	6.22105e-16	68.4	1	C:GO:0016020	C:membrane	NA	NA	0.619621	0.71	mRNA
contig100236.1	581	NA	Cluster-13711.5427	prospective mRNA	---NA---	NA	NA	NA	NA	NA	NA	NA	NA	NA	NA	NA	---NA---	NA	NA	NA	NA	NA	NA	NA	NA	0.567986	0.392	mRNA
contig100238.1	581	NA	Cluster-13711.5113	lncRNA	---NA---	NA	NA	NA	NA	NA	NA	NA	NA	NA	NA	NA	---NA---	NA	NA	NA	NA	NA	NA	NA	NA	0.160069	0.078	lncRNA
contig100239.1	581	NA	NA	lncRNA	---NA---	NA	NA	NA	NA	NA	NA	NA	NA	NA	NA	NA	---NA---	NA	NA	NA	NA	NA	NA	NA	NA	0.160069	0.198	lncRNA
contig10024.1	2899	Cluster-16385.0	Cluster-34825.0	lncRNA	---NA---	NA	NA	NA	NA	NA	NA	NA	NA	NA	NA	NA	---NA---	NA	NA	NA	NA	NA	NA	NA	NA	0.0910659	0.164	lncRNA
contig10024.2	2200	Cluster-16385.0	Cluster-34825.0	prospective mRNA	---NA---	NA	NA	NA	NA	NA	NA	NA	NA	NA	NA	NA	---NA---	NA	NA	NA	NA	NA	NA	NA	NA	0.207273	0.384	mRNA
contig100240.1	581	NA	Cluster-13711.42561	prospective mRNA	---NA---	NA	NA	NA	NA	NA	NA	NA	NA	NA	NA	NA	---NA---	NA	NA	NA	NA	NA	NA	NA	NA	0.170396	0.434	mRNA
contig100241.1	581	NA	Cluster-35305.0	lncRNA	---NA---	NA	NA	NA	NA	NA	NA	NA	NA	NA	NA	NA	---NA---	NA	NA	NA	NA	NA	NA	NA	NA	0.175559	0.14	lncRNA
contig100242.1	581	NA	Cluster-13711.42566	prospective mRNA	---NA---	NA	NA	NA	NA	NA	NA	NA	NA	NA	NA	NA	---NA---	NA	NA	NA	NA	NA	NA	NA	NA	0.345955	0.39	mRNA
contig100243.1	581	Cluster-15712.561	Cluster-13711.7309	lncRNA	---NA---	NA	NA	NA	NA	NA	NA	NA	NA	NA	NA	NA	---NA---	NA	NA	NA	NA	NA	NA	NA	NA	0.650602	0.15	lncRNA
contig100244.1	581	NA	NA	prospective mRNA	---NA---	NA	NA	NA	NA	NA	NA	NA	NA	NA	NA	NA	---NA---	NA	NA	NA	NA	NA	NA	NA	NA	0.506024	0.27	mRNA
contig100245.1	581	NA	Cluster-13711.37886	mRNA	---NA---	NA	NA	NA	NA	NA	NA	NA	NA	NA	NA	NA	reverse transcriptase	20	2.08782e-27	46.45	2	F:GO:0003964; P:GO:0006278	F:RNA-directed DNA polymerase activity; P:RNA-dependent DNA biosynthetic process	NA	NA	0.655766	0.514	mRNA
contig100246.1	581	NA	Cluster-3048.0	prospective mRNA	---NA---	NA	NA	NA	NA	NA	NA	NA	NA	NA	NA	NA	---NA---	NA	NA	NA	NA	NA	NA	NA	NA	0.340792	0.266	mRNA
contig100247.1	581	NA	Cluster-28684.1	prospective mRNA	---NA---	NA	NA	NA	NA	NA	NA	NA	NA	NA	NA	NA	---NA---	NA	NA	NA	NA	NA	NA	NA	NA	0.413081	0.348	mRNA
contig100248.1	581	NA	Cluster-20359.3	lncRNA	---NA---	NA	NA	NA	NA	NA	NA	NA	NA	NA	NA	NA	---NA---	NA	NA	NA	NA	NA	NA	NA	NA	0.20654	0.146	lncRNA
contig100249.1	581	Cluster-15712.7975	Cluster-13711.26588	lncRNA	---NA---	NA	NA	NA	NA	NA	NA	NA	NA	NA	NA	NA	---NA---	NA	NA	NA	NA	NA	NA	NA	NA	0.39759	0.134	lncRNA
contig10025.1	2899	Cluster-15712.21045	Cluster-13711.15927	prospective mRNA	---NA---	NA	NA	NA	NA	NA	NA	NA	NA	NA	NA	NA	---NA---	NA	NA	NA	NA	NA	NA	NA	NA	0.104519	0.586	mRNA
contig100250.1	581	NA	Cluster-34265.0	prospective mRNA	---NA---	NA	NA	NA	NA	NA	NA	NA	NA	NA	NA	NA	---NA---	NA	NA	NA	NA	NA	NA	NA	NA	0.609294	0.448	mRNA
contig100251.1	581	Cluster-15712.25490	Cluster-13711.12680	prospective mRNA	---NA---	NA	NA	NA	NA	NA	NA	NA	NA	NA	NA	NA	---NA---	NA	NA	NA	NA	NA	NA	NA	NA	0.351119	0.29	mRNA
contig100252.1	581	Cluster-9429.0	Cluster-24004.0	lncRNA	---NA---	NA	NA	NA	NA	NA	NA	NA	NA	NA	NA	NA	---NA---	NA	NA	NA	NA	NA	NA	NA	NA	0.253012	0.14	lncRNA
contig100253.1	581	NA	Cluster-13711.14592	prospective mRNA	---NA---	NA	NA	NA	NA	NA	NA	NA	NA	NA	NA	NA	---NA---	NA	NA	NA	NA	NA	NA	NA	NA	0.531842	0.556	mRNA
contig100254.1	581	NA	Cluster-35954.0	lncRNA	---NA---	NA	NA	NA	NA	NA	NA	NA	NA	NA	NA	NA	---NA---	NA	NA	NA	NA	NA	NA	NA	NA	0.227194	0.204	lncRNA
contig100255.1	581	Cluster-15712.22550	Cluster-13711.8660	prospective mRNA	---NA---	NA	NA	NA	NA	NA	NA	NA	NA	NA	NA	NA	---NA---	NA	NA	NA	NA	NA	NA	NA	NA	0.686747	0.69	mRNA
contig100256.1	581	Cluster-15712.19715	Cluster-13711.45780	prospective mRNA	---NA---	NA	NA	NA	NA	NA	NA	NA	NA	NA	NA	NA	---NA---	NA	NA	NA	NA	NA	NA	NA	NA	0.39759	0.312	mRNA
contig100257.1	581	Cluster-15712.248	Cluster-13711.48432	lncRNA	---NA---	NA	NA	NA	NA	NA	NA	NA	NA	NA	NA	NA	---NA---	NA	NA	NA	NA	NA	NA	NA	NA	0.196213	0.244	lncRNA
contig100257.2	432	NA	Cluster-13711.48432	lncRNA	---NA---	NA	NA	NA	NA	NA	NA	NA	NA	NA	NA	NA	---NA---	NA	NA	NA	NA	NA	NA	NA	NA	0.298611	0.258	lncRNA
contig100258.1	581	Cluster-16422.1	Cluster-34110.0	lncRNA	---NA---	NA	NA	NA	NA	NA	NA	NA	NA	NA	NA	NA	---NA---	NA	NA	NA	NA	NA	NA	NA	NA	0.242685	0.24	lncRNA
contig10026.1	2899	Cluster-15712.22663	Cluster-13711.23963	lncRNA	---NA---	NA	NA	NA	NA	NA	NA	NA	NA	NA	NA	NA	---NA---	NA	NA	NA	NA	NA	NA	NA	NA	0.143843	0.206	lncRNA
contig100260.1	581	Cluster-15712.14320	Cluster-13711.33736	prospective mRNA	---NA---	NA	NA	NA	NA	NA	NA	NA	NA	NA	NA	NA	---NA---	NA	NA	NA	NA	NA	NA	NA	NA	0.624785	0.498	mRNA
contig100260.2	581	Cluster-15712.14320	Cluster-13711.33736	prospective mRNA	---NA---	NA	NA	NA	NA	NA	NA	NA	NA	NA	NA	NA	---NA---	NA	NA	NA	NA	NA	NA	NA	NA	0.263339	0.382	mRNA
contig100261.1	581	NA	Cluster-13711.32661	prospective mRNA	---NA---	NA	NA	NA	NA	NA	NA	NA	NA	NA	NA	NA	---NA---	NA	NA	NA	NA	NA	NA	NA	NA	0.428571	0.568	mRNA
contig100262.1	581	NA	Cluster-7781.0	prospective mRNA	---NA---	NA	NA	NA	NA	NA	NA	NA	NA	NA	NA	NA	---NA---	NA	NA	NA	NA	NA	NA	NA	NA	0.165232	0.458	mRNA
contig100263.1	581	NA	Cluster-6626.2	prospective mRNA	---NA---	NA	NA	NA	NA	NA	NA	NA	NA	NA	NA	NA	---NA---	NA	NA	NA	NA	NA	NA	NA	NA	0.86747	0.93	mRNA
contig100264.1	581	Cluster-15712.9376	Cluster-13711.43587	prospective mRNA	---NA---	NA	NA	NA	NA	NA	NA	NA	NA	NA	NA	NA	---NA---	NA	NA	NA	NA	NA	NA	NA	NA	0.655766	0.576	mRNA
contig100265.1	581	Cluster-15712.27294	Cluster-13711.48399	prospective mRNA	---NA---	NA	NA	NA	NA	NA	NA	NA	NA	NA	NA	NA	---NA---	NA	NA	NA	NA	NA	NA	NA	NA	0.237522	0.378	mRNA
contig100266.1	581	NA	Cluster-35666.0	lncRNA	---NA---	NA	NA	NA	NA	NA	NA	NA	NA	NA	NA	NA	---NA---	NA	NA	NA	NA	NA	NA	NA	NA	0.232358	0.224	lncRNA
contig100267.1	581	NA	Cluster-38945.0	lncRNA	---NA---	NA	NA	NA	NA	NA	NA	NA	NA	NA	NA	NA	---NA---	NA	NA	NA	NA	NA	NA	NA	NA	0.232358	0.256	lncRNA
contig100268.1	581	Cluster-15712.6942	Cluster-13711.46356	lncRNA	---NA---	NA	NA	NA	NA	NA	NA	NA	NA	NA	NA	NA	---NA---	NA	NA	NA	NA	NA	NA	NA	NA	0.366609	0.226	lncRNA
contig100268.2	579	Cluster-15712.8951	Cluster-13711.10496	lncRNA	---NA---	NA	NA	NA	NA	NA	NA	NA	NA	NA	NA	NA	---NA---	NA	NA	NA	NA	NA	NA	NA	NA	0.321244	0.164	lncRNA
contig100269.1	581	NA	NA	lncRNA	---NA---	NA	NA	NA	NA	NA	NA	NA	NA	NA	NA	NA	---NA---	NA	NA	NA	NA	NA	NA	NA	NA	0.144578	0.126	lncRNA
contig10027.1	2899	Cluster-15476.1	Cluster-36939.2	ambiguous	GR101_LYMST ame: Full=G- coupled receptor GRL101 Flags: Precursor	20	0	47.4	14	P:GO:0045937; P:GO:0048609; P:GO:1902531; C:GO:0044464; F:GO:0042562; P:GO:0046546; P:GO:0007188; P:GO:0044763; P:GO:0008406; P:GO:0023056; P:GO:0010647; C:GO:0016020; P:GO:0080090; F:GO:0016500	P:positive regulation of phosphate metabolic process; P:multicellular organismal reproductive process; P:regulation of intracellular signal transduction; C:cell part; F:hormone binding; P:development of primary male sexual characteristics; P:adenylate cyclase-modulating G-protein coupled receptor signaling pathway; P:single-organism cellular process; P:gonad development; P:positive regulation of …	NA	NA	IPR002131 (PRINTS); IPR000276 (PRINTS); IPR002172 (SMART); IPR003591 (SMART); G3DSA:4.10.400.10 (GENE3D); IPR032675 (G3DSA:3.80.10.GENE3D); G3DSA:4.10.1220.10 (GENE3D); IPR001611 (PFAM); G3DSA:4.10.400.10 (GENE3D); G3DSA:4.10.400.10 (GENE3D); IPR032675 (G3DSA:3.80.10.GENE3D); IPR000276 (PFAM); G3DSA:1.20.1070.10 (GENE3D); IPR002172 (PFAM); mobidb-lite (MOBIDB_LITE); IPR034298 (PANTHER); IPR002172…	F:GO:0004930; F:GO:0005515; P:GO:0007186; C:GO:0016021; F:GO:0016500	F:G-protein coupled receptor activity; F:protein binding; P:G-protein coupled receptor signaling pathway; C:integral component of membrane; F:protein-hormone receptor activity	G- coupled receptor GRL101-like	20	0	64.85	3	F:GO:0004930; P:GO:0007186; C:GO:0016020	F:G-protein coupled receptor activity; P:G-protein coupled receptor signaling pathway; C:membrane	NA	NA	0.150052	0.106	lncRNA
contig100270.1	581	Cluster-22699.1	Cluster-9648.0	prospective mRNA	---NA---	NA	NA	NA	NA	NA	NA	NA	NA	NA	NA	NA	---NA---	NA	NA	NA	NA	NA	NA	NA	NA	0.48537	0.274	mRNA
contig100271.1	583	Cluster-15712.25141	Cluster-13711.7912	prospective mRNA	---NA---	NA	NA	NA	NA	NA	NA	NA	NA	NA	NA	NA	---NA---	NA	NA	NA	NA	NA	NA	NA	NA	0.190395	0.276	mRNA
contig100272.1	581	NA	Cluster-13711.44431	prospective mRNA	---NA---	NA	NA	NA	NA	NA	NA	NA	NA	NA	NA	NA	---NA---	NA	NA	NA	NA	NA	NA	NA	NA	0.340792	0.326	mRNA
contig100273.1	581	Cluster-6660.0	Cluster-20845.0	lncRNA	---NA---	NA	NA	NA	NA	NA	NA	NA	NA	NA	NA	NA	---NA---	NA	NA	NA	NA	NA	NA	NA	NA	0.666093	0.2	lncRNA
contig100274.1	581	NA	Cluster-16716.0	mRNA	---NA---	NA	NA	NA	NA	NA	NA	NA	NA	NA	NA	NA	endonuclease-reverse transcriptase	20	9.63058e-37	62.45	4	P:GO:0090305; F:GO:0003964; F:GO:0004519; P:GO:0006278	P:nucleic acid phosphodiester bond hydrolysis; F:RNA-directed DNA polymerase activity; F:endonuclease activity; P:RNA-dependent DNA biosynthetic process	NA	NA	0.598967	0.682	mRNA
contig100275.1	581	NA	Cluster-13711.3026	lncRNA	---NA---	NA	NA	NA	NA	NA	NA	NA	NA	NA	NA	NA	---NA---	NA	NA	NA	NA	NA	NA	NA	NA	0.232358	0.154	lncRNA
contig100276.1	581	NA	Cluster-13711.8339	prospective mRNA	---NA---	NA	NA	NA	NA	NA	NA	NA	NA	NA	NA	NA	---NA---	NA	NA	NA	NA	NA	NA	NA	NA	0.562823	0.282	mRNA
contig100277.1	581	NA	Cluster-13711.17747	mRNA	POL3_DROME ame: Full=Retrovirus-related Pol poly from transposon Includes: ame: Full=Protease Includes: ame: Full=Reverse transcriptase Includes: ame: Full=Endonuclease	11	3.21976e-23	56	NA	NA	NA	NA	NA	SSF56672 (SUPERFAMILY)	no GO terms	no GO terms	enzymatic poly endonuclease reverse	20	8.21433e-27	59.45	4	F:GO:0003676; P:GO:0090305; F:GO:0004519; P:GO:0015074	F:nucleic acid binding; P:nucleic acid phosphodiester bond hydrolysis; F:endonuclease activity; P:DNA integration	NA	NA	0.506024	0.316	mRNA
contig100278.1	581	Cluster-15712.6159	Cluster-13711.37953	lncRNA	---NA---	NA	NA	NA	NA	NA	NA	NA	NA	NA	NA	NA	---NA---	NA	NA	NA	NA	NA	NA	NA	NA	0.392427	0.158	lncRNA
contig100279.1	581	Cluster-15712.11398	Cluster-13711.29639	lncRNA	---NA---	NA	NA	NA	NA	NA	NA	NA	NA	NA	NA	NA	---NA---	NA	NA	NA	NA	NA	NA	NA	NA	0.3821	0.066	lncRNA
contig10028.1	2899	Cluster-15712.24014	Cluster-13711.40167	lncRNA	---NA---	NA	NA	NA	NA	NA	NA	NA	NA	NA	NA	NA	---NA---	NA	NA	NA	NA	NA	NA	NA	NA	0.12625	0.172	lncRNA
contig10028.2	2785	Cluster-15712.24014	Cluster-13711.40167	lncRNA	---NA---	NA	NA	NA	NA	NA	NA	NA	NA	NA	NA	NA	---NA---	NA	NA	NA	NA	NA	NA	NA	NA	0.0883303	0.038	lncRNA
contig100280.1	581	Cluster-15712.15996	Cluster-13711.9919	prospective mRNA	---NA---	NA	NA	NA	NA	NA	NA	NA	NA	NA	NA	NA	---NA---	NA	NA	NA	NA	NA	NA	NA	NA	0.557659	0.448	mRNA
contig100281.1	581	NA	Cluster-37631.2	prospective mRNA	---NA---	NA	NA	NA	NA	NA	NA	NA	NA	NA	NA	NA	---NA---	NA	NA	NA	NA	NA	NA	NA	NA	0.149742	0.398	mRNA
contig100282.1	581	NA	Cluster-34141.0	lncRNA	---NA---	NA	NA	NA	NA	NA	NA	NA	NA	NA	NA	NA	---NA---	NA	NA	NA	NA	NA	NA	NA	NA	0.506024	0.208	lncRNA
contig100283.1	581	NA	Cluster-23437.0	mRNA	PKCB1_HUMAN ame: Full= kinase C-binding 1 ame: Full=Cutaneous T-cell lymphoma-associated antigen se14-3 Short=CTCL-associated antigen se14-3 ame: Full=Rack7 ame: Full=Zinc finger MYND domain-containing 8	1	1.80166e-07	77	12	C:GO:0005634; C:GO:0030425; P:GO:0065008; F:GO:0070491; F:GO:0042393; F:GO:0046872; C:GO:0044463; F:GO:0000977; P:GO:0006355; F:GO:0001106; F:GO:0003682; P:GO:0031346	C:nucleus; C:dendrite; P:regulation of biological quality; F:repressing transcription factor binding; F:histone binding; F:metal ion binding; C:cell projection part; F:RNA polymerase II regulatory region sequence-specific DNA binding; P:regulation of transcription, DNA-templated; F:RNA polymerase II transcription corepressor activity; F:chromatin binding; P:positive regulation of cell projection …	NA	NA	IPR013083 (G3DSA:3.30.40.GENE3D); mobidb-lite (MOBIDB_LITE); PTHR24102:SF20 (PANTHER); PTHR24102 (PANTHER); IPR011011 (SUPERFAMILY)	no GO terms	no GO terms	kinase C-binding 1-like	15	3.91911e-10	54.73	NA	NA	NA	NA	NA	0.88296	0.952	mRNA
contig100284.1	581	NA	Cluster-13711.44528	lncRNA	---NA---	NA	NA	NA	NA	NA	NA	NA	NA	NA	NA	NA	---NA---	NA	NA	NA	NA	NA	NA	NA	NA	0.196213	0.122	lncRNA
contig100285.1	581	NA	Cluster-10654.0	mRNA	---NA---	NA	NA	NA	NA	NA	NA	NA	NA	NA	NA	NA	PREDICTED: uncharacterized protein LOC108672396	7	1.03522e-33	53.43	3	F:GO:0005509; C:GO:0016020; P:GO:0007156	F:calcium ion binding; C:membrane; P:homophilic cell adhesion via plasma membrane adhesion molecules	NA	NA	0.717728	0.952	mRNA
contig100286.1	581	NA	Cluster-1395.0	prospective mRNA	---NA---	NA	NA	NA	NA	NA	NA	NA	NA	NA	NA	NA	---NA---	NA	NA	NA	NA	NA	NA	NA	NA	0.537005	0.552	mRNA
contig100287.1	581	Cluster-22456.0	Cluster-36090.0	lncRNA	---NA---	NA	NA	NA	NA	NA	NA	NA	NA	NA	NA	NA	---NA---	NA	NA	NA	NA	NA	NA	NA	NA	0.170396	0.254	lncRNA
contig100288.1	581	NA	Cluster-27135.0	prospective mRNA	---NA---	NA	NA	NA	NA	NA	NA	NA	NA	NA	NA	NA	---NA---	NA	NA	NA	NA	NA	NA	NA	NA	0.165232	0.32	mRNA
contig100289.1	581	NA	Cluster-13711.31643	prospective mRNA	---NA---	NA	NA	NA	NA	NA	NA	NA	NA	NA	NA	NA	---NA---	NA	NA	NA	NA	NA	NA	NA	NA	0.165232	0.588	mRNA
contig10029.1	2899	Cluster-15712.5580	Cluster-13711.13537	mRNA	NOSTN_HUMAN ame: Full=Nostrin ame: Full=BM247 homolog ame: Full=Nitric oxide synthase traffic inducer ame: Full=Nitric oxide synthase trafficker ame: Full=eNOS-trafficking inducer	20	9.54721e-56	55.55	50	F:GO:0005070; F:GO:0008022; P:GO:0015031; P:GO:0022402; C:GO:0044433; F:GO:0003774; P:GO:0030029; P:GO:0016050; P:GO:0001822; P:GO:1900182; P:GO:0000902; F:GO:0005200; C:GO:0045334; P:GO:0006897; P:GO:0006930; C:GO:0005886; F:GO:0042623; F:GO:0051015; F:GO:0005516; P:GO:0032911; P:GO:0043161; C:GO:0005913; C:GO:0098588; C:GO:0031941; P:GO:2000249; P:GO:0034613; F:GO:0005172; F:GO:1901363; P:GO:19…	F:SH3/SH2 adaptor activity; F:protein C-terminus binding; P:protein transport; P:cell cycle process; C:cytoplasmic vesicle part; F:motor activity; P:actin filament-based process; P:vesicle organization; P:kidney development; P:positive regulation of protein localization to nucleus; P:cell morphogenesis; F:structural constituent of cytoskeleton; C:clathrin-coated endocytic vesicle; P:endocytosis; …	EC:3.6.1.3; EC:3.6.1.15	Adenosinetriphosphatase; Nucleoside-triphosphate phosphatase	IPR001452 (PRINTS); IPR001452 (SMART); IPR001060 (SMART); G3DSA:1.20.1270.60 (GENE3D); G3DSA:2.30.30.40 (GENE3D); IPR001452 (PFAM); IPR001060 (PFAM); G3DSA:1.10.287.160 (GENE3D); mobidb-lite (MOBIDB_LITE); PTHR14167:SF33 (PANTHER); PTHR14167 (PANTHER); IPR031160 (PROSITE_PROFILES); IPR001452 (PROSITE_PROFILES); IPR035656 (CDD); IPR001452 (SUPERFAMILY); IPR027267 (SUPERFAMILY)	F:GO:0005515	F:protein binding	Nostrin	20	0	70.65	NA	NA	NA	NA	NA	0.604346	1	mRNA
contig100290.1	581	NA	Cluster-13711.1236	prospective mRNA	---NA---	NA	NA	NA	NA	NA	NA	NA	NA	NA	NA	NA	---NA---	NA	NA	NA	NA	NA	NA	NA	NA	0.320138	0.636	mRNA
contig100291.1	581	NA	Cluster-4607.1	lncRNA	---NA---	NA	NA	NA	NA	NA	NA	NA	NA	NA	NA	NA	---NA---	NA	NA	NA	NA	NA	NA	NA	NA	0.444062	0.172	lncRNA
contig100292.1	581	Cluster-15712.22246	Cluster-13711.25949	ambiguous	---NA---	NA	NA	NA	NA	NA	NA	NA	NA	NA	NA	NA	Transposon Ty3-I Gag-Pol	20	3.77769e-13	70.95	2	P:GO:0043170; P:GO:0044238	P:macromolecule metabolic process; P:primary metabolic process	NA	NA	0.619621	0.202	lncRNA
contig100293.1	581	NA	Cluster-13711.26753	prospective mRNA	---NA---	NA	NA	NA	NA	NA	NA	NA	NA	NA	NA	NA	---NA---	NA	NA	NA	NA	NA	NA	NA	NA	0.583477	0.506	mRNA
contig100294.1	581	Cluster-15712.16130	Cluster-2174.0	ambiguous	RESIL_DROME ame: Full=Pro-resilin Flags: Precursor	4	3.21081e-10	59.5	3	F:GO:0008061; C:GO:0032992; F:GO:0030023	F:chitin binding; C:protein-carbohydrate complex; F:extracellular matrix constituent conferring elasticity	NA	NA	IPR000618 (PFAM); PTHR12236:SF46 (PANTHER); PTHR12236 (PANTHER); IPR000618 (PROSITE_PROFILES)	F:GO:0042302	F:structural constituent of cuticle	Cuticular 50Cb	20	2.73149e-26	78.65	1	F:GO:0042302	F:structural constituent of cuticle	NA	NA	0.567986	0.132	lncRNA
contig100295.1	581	Cluster-15712.1366	Cluster-13711.35298	prospective mRNA	---NA---	NA	NA	NA	NA	NA	NA	NA	NA	NA	NA	NA	---NA---	NA	NA	NA	NA	NA	NA	NA	NA	0.660929	0.928	mRNA
contig100295.2	393	Cluster-15712.1319	Cluster-13711.35298	prospective mRNA	---NA---	NA	NA	NA	NA	NA	NA	NA	NA	NA	NA	NA	---NA---	NA	NA	NA	NA	NA	NA	NA	NA	0.793893	0.868	mRNA
contig100296.1	581	Cluster-15712.3662	Cluster-13711.42913	mRNA	RHOL_DROME ame: Full=Ras-like GTP-binding Flags: Precursor	20	3.66403e-29	62.65	182	P:GO:0035320; P:GO:0090338; P:GO:1904059; P:GO:0008582; P:GO:0007097; P:GO:0007498; P:GO:0051491; P:GO:0007254; F:GO:0034191; P:GO:0003334; P:GO:0007413; P:GO:0008347; C:GO:0030426; P:GO:0002119; P:GO:0035318; F:GO:0031996; C:GO:0030424; P:GO:0033138; F:GO:0019901; P:GO:0008078; C:GO:0030141; P:GO:2000370; P:GO:0007422; P:GO:0045138; P:GO:0045773; P:GO:0007266; P:GO:1900026; P:GO:0006974; P:GO:00…	P:imaginal disc-derived wing hair site selection; P:positive regulation of formin-nucleated actin cable assembly; P:regulation of locomotor rhythm; P:regulation of synaptic growth at neuromuscular junction; P:nuclear migration; P:mesoderm development; P:positive regulation of filopodium assembly; P:JNK cascade; F:apolipoprotein A-I receptor binding; P:keratinocyte development; P:axonal fasciculat…	EC:3.6.1.15	Nucleoside-triphosphate phosphatase	PR00449 (PRINTS); SM00175 (SMART); SM00173 (SMART); SM00174 (SMART); G3DSA:3.40.50.300 (GENE3D); G3DSA:3.30.70.1390 (GENE3D); IPR001806 (PFAM); IPR005225 (TIGRFAM); PTHR24072 (PANTHER); IPR027417 (SUPERFAMILY)	F:GO:0005525; F:GO:0003924	F:GTP binding; F:GTPase activity	ras-like GTP-binding	20	8.11276e-29	64.1	3	F:GO:0005525; P:GO:0007264; C:GO:0005622	F:GTP binding; P:small GTPase mediated signal transduction; C:intracellular	NA	NA	0.800344	0.9	mRNA
contig100297.1	581	NA	NA	mRNA	---NA---	NA	NA	NA	NA	NA	NA	NA	NA	NA	NA	NA	PREDICTED: uncharacterized protein LOC108674540	2	1.51021e-08	44.5	NA	NA	NA	NA	NA	0.500861	0.346	mRNA
contig100298.1	581	Cluster-22168.1	Cluster-13711.1325	prospective mRNA	---NA---	NA	NA	NA	NA	NA	NA	NA	NA	NA	NA	NA	---NA---	NA	NA	NA	NA	NA	NA	NA	NA	0.361446	0.37	mRNA
contig100299.1	581	NA	Cluster-10553.1	mRNA	GRIK2_HUMAN ame: Full=Glutamate receptor kainate 2 Short= 2 ame: Full=Excitatory amino acid receptor 4 Short=EAA4 ame: Full=Glutamate receptor 6 Short= -6 Short= 6 Flags: Precursor	20	2.34153e-10	55.3	36	C:GO:0042734; C:GO:0014069; F:GO:0015277; P:GO:0032230; P:GO:0007157; C:GO:0043025; P:GO:0007216; P:GO:0043523; P:GO:0006621; C:GO:0045211; P:GO:0048168; C:GO:0043197; P:GO:0048266; F:GO:0030165; C:GO:0032983; P:GO:0031630; P:GO:0051967; F:GO:0017124; P:GO:0010975; P:GO:0051649; C:GO:0030424; P:GO:0055082; P:GO:0021707; F:GO:0042802; P:GO:0060079; P:GO:0060134; P:GO:0014054; C:GO:0005783; P:GO:00…	C:presynaptic membrane; C:postsynaptic density; F:kainate selective glutamate receptor activity; P:positive regulation of synaptic transmission, GABAergic; P:heterophilic cell-cell adhesion via plasma membrane cell adhesion molecules; C:neuronal cell body; P:G-protein coupled glutamate receptor signaling pathway; P:regulation of neuron apoptotic process; P:protein retention in ER lumen; C:postsyn…	NA	NA	IPR001320 (PFAM); G3DSA:1.10.287.70 (GENE3D); mobidb-lite (MOBIDB_LITE); mobidb-lite (MOBIDB_LITE); PTHR42643 (PANTHER)	C:GO:0016020; F:GO:0004970	C:membrane; F:ionotropic glutamate receptor activity	glutamate receptor kainate 2-like	20	2.23927e-12	55.45	1	C:GO:0016020	C:membrane	NA	NA	0.433735	0.676	mRNA
contig1003.1	6820	Cluster-15883.0	Cluster-28940.0	mRNA	DSCL_DROME ame: Full=Down syndrome cell adhesion molecule Dscam2 Flags: Precursor	20	0	44.6	20	P:GO:0065008; F:GO:0042802; P:GO:0050808; P:GO:0060042; P:GO:0022607; C:GO:0044421; P:GO:0048812; P:GO:0048646; P:GO:0048667; P:GO:0048523; C:GO:0005886; P:GO:0007610; P:GO:0007417; P:GO:0048522; C:GO:0044463; P:GO:0003407; P:GO:0098742; P:GO:0010975; C:GO:0030424; P:GO:0050896	P:regulation of biological quality; F:identical protein binding; P:synapse organization; P:retina morphogenesis in camera-type eye; P:cellular component assembly; C:extracellular region part; P:neuron projection morphogenesis; P:anatomical structure formation involved in morphogenesis; P:cell morphogenesis involved in neuron differentiation; P:negative regulation of cellular process; C:plasma mem…	NA	NA	IPR003599 (SMART); IPR003961 (SMART); IPR003598 (SMART); IPR013783 (G3DSA:2.60.40.GENE3D); IPR013783 (G3DSA:2.60.40.GENE3D); IPR013783 (G3DSA:2.60.40.GENE3D); IPR013783 (G3DSA:2.60.40.GENE3D); IPR013783 (G3DSA:2.60.40.GENE3D); IPR013783 (G3DSA:2.60.40.GENE3D); IPR013783 (G3DSA:2.60.40.GENE3D); IPR013783 (G3DSA:2.60.40.GENE3D); PF13927 (PFAM); IPR013783 (G3DSA:2.60.40.GENE3D); IPR013098 (PFAM); IP…	C:GO:0005887; F:GO:0005515; P:GO:0007399; P:GO:0007155	C:integral component of plasma membrane; F:protein binding; P:nervous system development; P:cell adhesion	Down syndrome cell adhesion molecule	20	0	55.1	2	C:GO:0016020; C:GO:0016021	C:membrane; C:integral component of membrane	NA	NA	0.918915	0.958	mRNA
contig1003.2	6688	Cluster-15883.0	Cluster-28940.0	mRNA	DSCL_DROME ame: Full=Down syndrome cell adhesion molecule Dscam2 Flags: Precursor	20	0	44.3	17	F:GO:0042802; P:GO:0050808; P:GO:0060042; P:GO:0022607; C:GO:0044421; P:GO:0048812; P:GO:0048646; P:GO:0048667; C:GO:0005886; P:GO:0007610; P:GO:0007417; P:GO:0048522; C:GO:0044463; P:GO:0003407; P:GO:0098742; P:GO:0010975; C:GO:0030424	F:identical protein binding; P:synapse organization; P:retina morphogenesis in camera-type eye; P:cellular component assembly; C:extracellular region part; P:neuron projection morphogenesis; P:anatomical structure formation involved in morphogenesis; P:cell morphogenesis involved in neuron differentiation; C:plasma membrane; P:behavior; P:central nervous system development; P:positive regulation …	NA	NA	IPR003961 (SMART); IPR003599 (SMART); IPR003598 (SMART); IPR013783 (G3DSA:2.60.40.GENE3D); IPR013783 (G3DSA:2.60.40.GENE3D); IPR013783 (G3DSA:2.60.40.GENE3D); IPR013783 (G3DSA:2.60.40.GENE3D); IPR013783 (G3DSA:2.60.40.GENE3D); IPR013783 (G3DSA:2.60.40.GENE3D); IPR013783 (G3DSA:2.60.40.GENE3D); IPR013783 (G3DSA:2.60.40.GENE3D); IPR013783 (G3DSA:2.60.40.GENE3D); IPR013783 (G3DSA:2.60.40.GENE3D); IP…	C:GO:0005887; F:GO:0005515; P:GO:0007399; P:GO:0007155	C:integral component of plasma membrane; F:protein binding; P:nervous system development; P:cell adhesion	Down syndrome cell adhesion molecule	20	0	54.45	18	P:GO:0032490; F:GO:0042803; P:GO:0016319; P:GO:0007422; C:GO:0043025; F:GO:0008046; P:GO:0021551; P:GO:0048814; P:GO:0007413; P:GO:0048846; C:GO:0030425; P:GO:0007419; F:GO:0003823; P:GO:0050770; P:GO:0070593; P:GO:0006909; P:GO:0050976; C:GO:0030424	P:detection of molecule of bacterial origin; F:protein homodimerization activity; P:mushroom body development; P:peripheral nervous system development; C:neuronal cell body; F:axon guidance receptor activity; P:central nervous system morphogenesis; P:regulation of dendrite morphogenesis; P:axonal fasciculation; P:axon extension involved in axon guidance; C:dendrite; P:ventral cord development; F:…	NA	NA	0.917315	0.95	mRNA
contig1003.3	3365	Cluster-15883.0	Cluster-28940.0	mRNA	DSCL1_MOUSE ame: Full=Down syndrome cell adhesion molecule 1 homolog Flags: Precursor	20	1.57785e-104	49.2	14	F:GO:0042802; P:GO:0060042; P:GO:0006470; C:GO:0044421; P:GO:0048812; P:GO:0048667; P:GO:0045664; P:GO:0048523; C:GO:0042995; P:GO:0021543; F:GO:0004725; P:GO:0003407; P:GO:0098742; C:GO:0016020	F:identical protein binding; P:retina morphogenesis in camera-type eye; P:protein dephosphorylation; C:extracellular region part; P:neuron projection morphogenesis; P:cell morphogenesis involved in neuron differentiation; P:regulation of neuron differentiation; P:negative regulation of cellular process; C:cell projection; P:pallium development; F:protein tyrosine phosphatase activity; P:neural re…	EC:3.1.3.16; EC:3.1.3.48; EC:3.1.3.41	Protein-serine/threonine phosphatase; Protein-tyrosine-phosphatase; 4-nitrophenylphosphatase	IPR003599 (SMART); IPR003598 (SMART); IPR003961 (SMART); IPR013783 (G3DSA:2.60.40.GENE3D); IPR003961 (PFAM); IPR013783 (G3DSA:2.60.40.GENE3D); IPR013783 (G3DSA:2.60.40.GENE3D); IPR013783 (G3DSA:2.60.40.GENE3D); G3DSA:2.20.25.10 (GENE3D); IPR013783 (G3DSA:2.60.40.GENE3D); IPR013783 (G3DSA:2.60.40.GENE3D); PF13927 (PFAM); mobidb-lite (MOBIDB_LITE); mobidb-lite (MOBIDB_LITE); mobidb-lite (MOBIDB_LIT…	C:GO:0005887; F:GO:0005515; P:GO:0007399; P:GO:0007155	C:integral component of plasma membrane; F:protein binding; P:nervous system development; P:cell adhesion	down syndrome cell adhesion molecule	20	9.29486e-135	55.75	2	C:GO:0016020; C:GO:0016021	C:membrane; C:integral component of membrane	NA	NA	0.73997	0.902	mRNA
contig10030.1	2919	Cluster-15712.14594	Cluster-13711.11948	mRNA	NCBP3_DANRE ame: Full=Nuclear cap-binding subunit 3	7	2.44723e-18	56.57	6	C:GO:0005634; F:GO:0000340; F:GO:0005515; C:GO:0005737; F:GO:0003729; P:GO:0051607	C:nucleus; F:RNA 7-methylguanosine cap binding; F:protein binding; C:cytoplasm; F:mRNA binding; P:defense response to virus	NA	NA	IPR019416 (PFAM); mobidb-lite (MOBIDB_LITE); mobidb-lite (MOBIDB_LITE); mobidb-lite (MOBIDB_LITE); PTHR16291:SF1 (PANTHER); IPR019416 (PANTHER)	F:GO:0000340; F:GO:0003729	F:RNA 7-methylguanosine cap binding; F:mRNA binding	nuclear cap-binding subunit 3-like isoform X2	20	1.84746e-31	64.8	2	F:GO:0097159; F:GO:1901363	F:organic cyclic compound binding; F:heterocyclic compound binding	NA	NA	0.647482	0.974	mRNA
contig100300.1	581	Cluster-15712.17767	Cluster-13711.5966	mRNA	RT07_DROME ame: Full=28S ribosomal mitochondrial Short=MRP-S7 Short=S7mt Flags: Precursor	20	3.38572e-08	80.7	5	F:GO:0003723; F:GO:0003735; C:GO:0022627; P:GO:0032543; C:GO:0005763	F:RNA binding; F:structural constituent of ribosome; C:cytosolic small ribosomal subunit; P:mitochondrial translation; C:mitochondrial small ribosomal subunit	NA	NA	no IPS match	no IPS match	no IPS match	28S ribosomal mitochondrial	20	7.22019e-10	95.4	2	C:GO:0005840; P:GO:0006412	C:ribosome; P:translation	NA	NA	0.604131	0.53	mRNA
contig100301.1	581	NA	Cluster-13711.35156	prospective mRNA	---NA---	NA	NA	NA	NA	NA	NA	NA	NA	NA	NA	NA	---NA---	NA	NA	NA	NA	NA	NA	NA	NA	0.769363	0.49	mRNA
contig100302.1	581	Cluster-15712.26900	Cluster-13711.47106	prospective mRNA	---NA---	NA	NA	NA	NA	NA	NA	NA	NA	NA	NA	NA	---NA---	NA	NA	NA	NA	NA	NA	NA	NA	0.351119	0.402	mRNA
contig100303.1	581	Cluster-15712.26125	Cluster-13711.33451	prospective mRNA	---NA---	NA	NA	NA	NA	NA	NA	NA	NA	NA	NA	NA	---NA---	NA	NA	NA	NA	NA	NA	NA	NA	0.27883	0.378	mRNA
contig100304.1	581	NA	Cluster-2025.0	prospective mRNA	---NA---	NA	NA	NA	NA	NA	NA	NA	NA	NA	NA	NA	---NA---	NA	NA	NA	NA	NA	NA	NA	NA	0.309811	0.55	mRNA
contig100305.1	581	Cluster-14738.0	Cluster-35006.0	ambiguous	---NA---	NA	NA	NA	NA	NA	NA	NA	NA	NA	NA	NA	serine ase stubble	20	1.41371e-09	70.55	4	C:GO:0016020; P:GO:0006508; C:GO:0016021; F:GO:0004252	C:membrane; P:proteolysis; C:integral component of membrane; F:serine-type endopeptidase activity	NA	NA	0.86747	0.26	lncRNA
contig100306.1	581	NA	Cluster-13711.27572	prospective mRNA	---NA---	NA	NA	NA	NA	NA	NA	NA	NA	NA	NA	NA	---NA---	NA	NA	NA	NA	NA	NA	NA	NA	0.526678	0.504	mRNA
contig100307.1	581	NA	NA	lncRNA	---NA---	NA	NA	NA	NA	NA	NA	NA	NA	NA	NA	NA	---NA---	NA	NA	NA	NA	NA	NA	NA	NA	0.149742	0.248	lncRNA
contig100308.1	581	NA	Cluster-31150.0	prospective mRNA	---NA---	NA	NA	NA	NA	NA	NA	NA	NA	NA	NA	NA	---NA---	NA	NA	NA	NA	NA	NA	NA	NA	0.309811	0.302	mRNA
contig100309.1	581	NA	NA	mRNA	RL4_URECA ame: Full=60S ribosomal L4 ame: Full=L1	20	5.93147e-56	77.95	27	P:GO:0002181; P:GO:0008340; C:GO:0022625; P:GO:0006364; C:GO:0005730; C:GO:0005774; P:GO:0009735; P:GO:0019083; C:GO:0009507; C:GO:0009506; C:GO:0070062; P:GO:0006614; C:GO:0005925; P:GO:0000184; F:GO:0003729; P:GO:0032543; C:GO:0031672; F:GO:0008097; P:GO:0045773; P:GO:0006413; C:GO:0005762; C:GO:0005886; F:GO:0005515; F:GO:0003735; P:GO:0051298; C:GO:0005618; P:GO:0019233	P:cytoplasmic translation; P:determination of adult lifespan; C:cytosolic large ribosomal subunit; P:rRNA processing; C:nucleolus; C:vacuolar membrane; P:response to cytokinin; P:viral transcription; C:chloroplast; C:plasmodesma; C:extracellular exosome; P:SRP-dependent cotranslational protein targeting to membrane; C:focal adhesion; P:nuclear-transcribed mRNA catabolic process, nonsense-mediated…	NA	NA	IPR002136 (PFAM); IPR023574 (G3DSA:3.40.1370.GENE3D); IPR025755 (PFAM); mobidb-lite (MOBIDB_LITE); PTHR19431 (PANTHER); IPR023574 (SUPERFAMILY)	F:GO:0003735; C:GO:0005840; P:GO:0006412	F:structural constituent of ribosome; C:ribosome; P:translation	60S ribosomal L4	20	4.19675e-73	82.95	3	F:GO:0003735; C:GO:0005840; P:GO:0006412	F:structural constituent of ribosome; C:ribosome; P:translation	NA	NA	0.97074	0.99	mRNA
contig10031.1	2898	Cluster-15712.20404	Cluster-13711.16497	mRNA	SH24B_MOUSE ame: Full=SH2 domain-containing 4B	20	1.53577e-44	56.75	8	F:GO:0019902; F:GO:0005070; P:GO:0010923; C:GO:0005739; P:GO:0002903; P:GO:0042110; C:GO:0005829; P:GO:0051902	F:phosphatase binding; F:SH3/SH2 adaptor activity; P:negative regulation of phosphatase activity; C:mitochondrion; P:negative regulation of B cell apoptotic process; P:T cell activation; C:cytosol; P:negative regulation of mitochondrial depolarization	NA	NA	IPR000980 (PRINTS); IPR000980 (SMART); IPR011991 (G3DSA:1.10.10.GENE3D); IPR000980 (G3DSA:3.30.505.GENE3D); G3DSA:3.40.50.300 (GENE3D); IPR000980 (PFAM); mobidb-lite (MOBIDB_LITE); mobidb-lite (MOBIDB_LITE); mobidb-lite (MOBIDB_LITE); mobidb-lite (MOBIDB_LITE); PTHR14388 (PANTHER); IPR000980 (PROSITE_PROFILES); IPR000980 (SUPERFAMILY)	no GO terms	no GO terms	SH2 domain-containing 4A	20	1.83314e-69	70.85	2	F:GO:0016491; P:GO:0055114	F:oxidoreductase activity; P:oxidation-reduction process	NA	NA	0.743271	0.978	mRNA
contig100310.1	581	NA	Cluster-17297.0	prospective mRNA	---NA---	NA	NA	NA	NA	NA	NA	NA	NA	NA	NA	NA	---NA---	NA	NA	NA	NA	NA	NA	NA	NA	0.227194	0.492	mRNA
contig100311.1	581	Cluster-15712.14621	Cluster-13711.3325	ambiguous	RPE_HUMAN ame: Full=Ribulose-phosphate 3-epimerase ame: Full=Ribulose-5-phosphate-3-epimerase	20	5.95012e-53	65.75	10	P:GO:0009052; C:GO:0070062; F:GO:0042803; F:GO:0046872; P:GO:0044262; C:GO:0043231; C:GO:0005829; F:GO:0048029; P:GO:0019323; F:GO:0004750	P:pentose-phosphate shunt, non-oxidative branch; C:extracellular exosome; F:protein homodimerization activity; F:metal ion binding; P:cellular carbohydrate metabolic process; C:intracellular membrane-bounded organelle; C:cytosol; F:monosaccharide binding; P:pentose catabolic process; F:ribulose-phosphate 3-epimerase activity	EC:5.1.3.1	Ribulose-phosphate 3-epimerase	IPR000056 (PFAM); IPR013785 (G3DSA:3.20.20.GENE3D); PTHR11749:SF11 (PANTHER); IPR000056 (PANTHER); IPR011060 (SUPERFAMILY)	P:GO:0005975; F:GO:0016857; F:GO:0003824; P:GO:0008152	P:carbohydrate metabolic process; F:racemase and epimerase activity, acting on carbohydrates and derivatives; F:catalytic activity; P:metabolic process	ribulose-phosphate 3-epimerase	20	3.51075e-60	81.75	6	P:GO:0009052; F:GO:0046872; P:GO:0044262; C:GO:0005829; P:GO:0019323; F:GO:0004750	P:pentose-phosphate shunt, non-oxidative branch; F:metal ion binding; P:cellular carbohydrate metabolic process; C:cytosol; P:pentose catabolic process; F:ribulose-phosphate 3-epimerase activity	EC:5.1.3.1	Ribulose-phosphate 3-epimerase	0.237522	0.184	lncRNA
contig100312.1	581	Cluster-15712.11541	Cluster-13711.42347	prospective mRNA	---NA---	NA	NA	NA	NA	NA	NA	NA	NA	NA	NA	NA	---NA---	NA	NA	NA	NA	NA	NA	NA	NA	0.449225	0.38	mRNA
contig100313.1	581	NA	Cluster-21807.0	prospective mRNA	---NA---	NA	NA	NA	NA	NA	NA	NA	NA	NA	NA	NA	---NA---	NA	NA	NA	NA	NA	NA	NA	NA	0.320138	0.44	mRNA
contig100314.1	581	Cluster-15712.19347	Cluster-13711.10189	prospective mRNA	---NA---	NA	NA	NA	NA	NA	NA	NA	NA	NA	NA	NA	---NA---	NA	NA	NA	NA	NA	NA	NA	NA	0.253012	0.642	mRNA
contig100314.2	546	Cluster-15712.19347	Cluster-13711.10189	prospective mRNA	---NA---	NA	NA	NA	NA	NA	NA	NA	NA	NA	NA	NA	---NA---	NA	NA	NA	NA	NA	NA	NA	NA	0.296703	0.346	mRNA
contig100315.1	581	Cluster-14782.0	Cluster-15898.0	prospective mRNA	---NA---	NA	NA	NA	NA	NA	NA	NA	NA	NA	NA	NA	---NA---	NA	NA	NA	NA	NA	NA	NA	NA	0.144578	0.344	mRNA
contig100316.1	581	Cluster-12073.0	Cluster-18348.0	prospective mRNA	---NA---	NA	NA	NA	NA	NA	NA	NA	NA	NA	NA	NA	---NA---	NA	NA	NA	NA	NA	NA	NA	NA	0.320138	0.576	mRNA
contig100317.1	581	Cluster-23401.0	Cluster-38534.0	prospective mRNA	---NA---	NA	NA	NA	NA	NA	NA	NA	NA	NA	NA	NA	---NA---	NA	NA	NA	NA	NA	NA	NA	NA	0.340792	0.336	mRNA
contig100319.1	581	Cluster-14639.0	Cluster-30945.0	mRNA	RSU1_HUMAN ame: Full=Ras suppressor 1 Short=RSP-1 Short=Rsu-1	4	4.13492e-37	71.75	8	C:GO:0070062; F:GO:0005515; C:GO:0005925; P:GO:2000179; C:GO:0005829; P:GO:0007265; P:GO:0010811; P:GO:0043547	C:extracellular exosome; F:protein binding; C:focal adhesion; P:positive regulation of neural precursor cell proliferation; C:cytosol; P:Ras protein signal transduction; P:positive regulation of cell-substrate adhesion; P:positive regulation of GTPase activity	NA	NA	IPR003591 (SMART); IPR032675 (G3DSA:3.80.10.GENE3D); IPR001611 (PFAM); PTHR23155 (PANTHER); PTHR23155:SF848 (PANTHER); IPR001611 (PROSITE_PROFILES); IPR001611 (PROSITE_PROFILES); IPR001611 (PROSITE_PROFILES); IPR001611 (PROSITE_PROFILES); IPR001611 (PROSITE_PROFILES); SSF52075 (SUPERFAMILY)	F:GO:0005515	F:protein binding	ras suppressor 1	20	4.90188e-53	84.3	NA	NA	NA	NA	NA	0.69191	0.61	mRNA
contig10032.1	2898	Cluster-15712.6942	Cluster-13711.33782	mRNA	PGBD4_HUMAN ame: Full= ac transposable element-derived 4	3	7.43304e-31	47	8	C:GO:0005634; F:GO:0003700; F:GO:0005515; C:GO:0016020; F:GO:0005044; P:GO:0006355; F:GO:0043565; P:GO:0006898	C:nucleus; F:transcription factor activity, sequence-specific DNA binding; F:protein binding; C:membrane; F:scavenger receptor activity; P:regulation of transcription, DNA-templated; F:sequence-specific DNA binding; P:receptor-mediated endocytosis	NA	NA	IPR029526 (PFAM); IPR032718 (PFAM); PTHR28576 (PANTHER); PTHR28576:SF12 (PANTHER)	no GO terms	no GO terms	piggyBac transposable element-derived 4-like	20	6.51737e-67	51.15	2	F:GO:0008270; C:GO:0005622	F:zinc ion binding; C:intracellular	NA	NA	0.269151	0.446	mRNA
contig100320.1	581	Cluster-14853.0	Cluster-24248.1	prospective mRNA	---NA---	NA	NA	NA	NA	NA	NA	NA	NA	NA	NA	NA	---NA---	NA	NA	NA	NA	NA	NA	NA	NA	0.227194	0.544	mRNA
contig100321.1	581	Cluster-1108.0	NA	prospective mRNA	---NA---	NA	NA	NA	NA	NA	NA	NA	NA	NA	NA	NA	---NA---	NA	NA	NA	NA	NA	NA	NA	NA	0.67642	0.332	mRNA
contig100322.1	581	Cluster-15712.5079	NA	ambiguous	---NA---	NA	NA	NA	NA	NA	NA	NA	NA	NA	NA	NA	PREDICTED: uncharacterized protein LOC108666788	20	9.25768e-38	57.65	5	F:GO:0008061; P:GO:0006030; C:GO:0016020; C:GO:0016021; C:GO:0005576	F:chitin binding; P:chitin metabolic process; C:membrane; C:integral component of membrane; C:extracellular region	NA	NA	0.253012	0.236	lncRNA
contig100323.1	581	Cluster-6036.0	NA	lncRNA	---NA---	NA	NA	NA	NA	NA	NA	NA	NA	NA	NA	NA	---NA---	NA	NA	NA	NA	NA	NA	NA	NA	0.263339	0.094	lncRNA
contig100323.2	364	NA	NA	lncRNA	---NA---	NA	NA	NA	NA	NA	NA	NA	NA	NA	NA	NA	---NA---	NA	NA	NA	NA	NA	NA	NA	NA	0.222527	0.096	lncRNA
contig100324.1	581	Cluster-24073.0	Cluster-8337.0	ambiguous	---NA---	NA	NA	NA	NA	NA	NA	NA	NA	NA	NA	NA	craniofacial development 2-like	20	5.30805e-14	49.05	NA	NA	NA	NA	NA	0.268503	0.156	lncRNA
contig100325.1	581	Cluster-8225.1	Cluster-28362.3	lncRNA	---NA---	NA	NA	NA	NA	NA	NA	NA	NA	NA	NA	NA	---NA---	NA	NA	NA	NA	NA	NA	NA	NA	0.247849	0.22	lncRNA
contig100326.1	581	NA	NA	lncRNA	---NA---	NA	NA	NA	NA	NA	NA	NA	NA	NA	NA	NA	---NA---	NA	NA	NA	NA	NA	NA	NA	NA	0.722892	0.202	lncRNA
contig100327.1	581	Cluster-18892.0	NA	lncRNA	---NA---	NA	NA	NA	NA	NA	NA	NA	NA	NA	NA	NA	---NA---	NA	NA	NA	NA	NA	NA	NA	NA	0.216867	0.132	lncRNA
contig100327.2	580	Cluster-18892.0	NA	prospective mRNA	---NA---	NA	NA	NA	NA	NA	NA	NA	NA	NA	NA	NA	---NA---	NA	NA	NA	NA	NA	NA	NA	NA	0.527586	0.376	mRNA
contig100328.1	581	Cluster-15712.14607	Cluster-13711.18259	prospective mRNA	---NA---	NA	NA	NA	NA	NA	NA	NA	NA	NA	NA	NA	---NA---	NA	NA	NA	NA	NA	NA	NA	NA	0.283993	0.302	mRNA
contig100329.1	581	NA	NA	prospective mRNA	---NA---	NA	NA	NA	NA	NA	NA	NA	NA	NA	NA	NA	---NA---	NA	NA	NA	NA	NA	NA	NA	NA	0.237522	0.55	mRNA
contig100329.2	514	NA	NA	prospective mRNA	---NA---	NA	NA	NA	NA	NA	NA	NA	NA	NA	NA	NA	---NA---	NA	NA	NA	NA	NA	NA	NA	NA	0.215953	0.5	mRNA
contig10033.1	2898	Cluster-23483.5	Cluster-38347.18	mRNA	---NA---	NA	NA	NA	NA	NA	NA	NA	NA	NA	NA	NA	titin-like isoform X10	20	5.41792e-46	75.9	NA	NA	NA	NA	NA	0.668737	0.998	mRNA
contig10033.2	1377	Cluster-23483.5	Cluster-38347.27	prospective mRNA	---NA---	NA	NA	NA	NA	NA	NA	NA	NA	NA	NA	NA	---NA---	NA	NA	NA	NA	NA	NA	NA	NA	0.971678	1	mRNA
contig100330.1	581	Cluster-2991.1	Cluster-34535.0	prospective mRNA	---NA---	NA	NA	NA	NA	NA	NA	NA	NA	NA	NA	NA	---NA---	NA	NA	NA	NA	NA	NA	NA	NA	0.299484	0.576	mRNA
contig100331.1	581	Cluster-2215.0	NA	lncRNA	---NA---	NA	NA	NA	NA	NA	NA	NA	NA	NA	NA	NA	---NA---	NA	NA	NA	NA	NA	NA	NA	NA	0.232358	0.036	lncRNA
contig100332.1	581	NA	Cluster-23486.0	prospective mRNA	---NA---	NA	NA	NA	NA	NA	NA	NA	NA	NA	NA	NA	---NA---	NA	NA	NA	NA	NA	NA	NA	NA	0.58864	0.482	mRNA
contig100333.1	581	Cluster-13040.0	Cluster-7301.0	lncRNA	---NA---	NA	NA	NA	NA	NA	NA	NA	NA	NA	NA	NA	---NA---	NA	NA	NA	NA	NA	NA	NA	NA	0.428571	0.234	lncRNA
contig100334.1	581	Cluster-2135.0	NA	lncRNA	---NA---	NA	NA	NA	NA	NA	NA	NA	NA	NA	NA	NA	---NA---	NA	NA	NA	NA	NA	NA	NA	NA	0.273666	0.138	lncRNA
contig100335.1	581	NA	Cluster-20049.0	lncRNA	---NA---	NA	NA	NA	NA	NA	NA	NA	NA	NA	NA	NA	---NA---	NA	NA	NA	NA	NA	NA	NA	NA	0.495697	0.218	lncRNA
contig100336.1	581	NA	Cluster-13711.11247	lncRNA	---NA---	NA	NA	NA	NA	NA	NA	NA	NA	NA	NA	NA	---NA---	NA	NA	NA	NA	NA	NA	NA	NA	0.506024	0.258	lncRNA
contig100337.1	581	Cluster-15712.658	NA	mRNA	RESIL_DROME ame: Full=Pro-resilin Flags: Precursor	9	2.81851e-11	57.22	4	F:GO:0008061; C:GO:0032992; F:GO:0030023; F:GO:0042302	F:chitin binding; C:protein-carbohydrate complex; F:extracellular matrix constituent conferring elasticity; F:structural constituent of cuticle	NA	NA	IPR000618 (PFAM); mobidb-lite (MOBIDB_LITE); mobidb-lite (MOBIDB_LITE); PTHR12236 (PANTHER); PTHR12236:SF46 (PANTHER); IPR000618 (PROSITE_PROFILES); SignalP-noTM (SIGNALP_EUK)	F:GO:0042302	F:structural constituent of cuticle	cuticle 19-like	20	8.65309e-32	68	3	C:GO:0016020; C:GO:0016021; F:GO:0042302	C:membrane; C:integral component of membrane; F:structural constituent of cuticle	NA	NA	0.0826162	0.55	mRNA
contig100338.1	581	NA	Cluster-21458.4	lncRNA	---NA---	NA	NA	NA	NA	NA	NA	NA	NA	NA	NA	NA	---NA---	NA	NA	NA	NA	NA	NA	NA	NA	0.314974	0.16	lncRNA
contig100339.1	581	NA	NA	prospective mRNA	---NA---	NA	NA	NA	NA	NA	NA	NA	NA	NA	NA	NA	---NA---	NA	NA	NA	NA	NA	NA	NA	NA	0.48537	0.288	mRNA
contig10034.1	2898	Cluster-16868.1	Cluster-36478.2	lncRNA	---NA---	NA	NA	NA	NA	NA	NA	NA	NA	NA	NA	NA	---NA---	NA	NA	NA	NA	NA	NA	NA	NA	0.0952381	0.206	lncRNA
contig10034.2	2679	Cluster-16868.1	Cluster-36478.2	prospective mRNA	---NA---	NA	NA	NA	NA	NA	NA	NA	NA	NA	NA	NA	---NA---	NA	NA	NA	NA	NA	NA	NA	NA	0.0951848	0.27	mRNA
contig10034.3	458	NA	Cluster-36478.2	lncRNA	---NA---	NA	NA	NA	NA	NA	NA	NA	NA	NA	NA	NA	---NA---	NA	NA	NA	NA	NA	NA	NA	NA	0.524017	0.166	lncRNA
contig10034.4	355	NA	NA	lncRNA	---NA---	NA	NA	NA	NA	NA	NA	NA	NA	NA	NA	NA	---NA---	NA	NA	NA	NA	NA	NA	NA	NA	0.828169	0.198	lncRNA
contig100340.1	580	Cluster-15712.20259	Cluster-13711.7014	prospective mRNA	---NA---	NA	NA	NA	NA	NA	NA	NA	NA	NA	NA	NA	---NA---	NA	NA	NA	NA	NA	NA	NA	NA	0.796552	0.942	mRNA
contig100341.1	580	NA	NA	lncRNA	---NA---	NA	NA	NA	NA	NA	NA	NA	NA	NA	NA	NA	---NA---	NA	NA	NA	NA	NA	NA	NA	NA	0.522414	0.136	lncRNA
contig100341.2	398	NA	NA	lncRNA	---NA---	NA	NA	NA	NA	NA	NA	NA	NA	NA	NA	NA	---NA---	NA	NA	NA	NA	NA	NA	NA	NA	0.761307	0.21	lncRNA
contig100342.1	580	NA	Cluster-13711.15876	prospective mRNA	---NA---	NA	NA	NA	NA	NA	NA	NA	NA	NA	NA	NA	---NA---	NA	NA	NA	NA	NA	NA	NA	NA	0.155172	0.282	mRNA
contig100343.1	580	Cluster-15712.12816	Cluster-13711.42181	prospective mRNA	---NA---	NA	NA	NA	NA	NA	NA	NA	NA	NA	NA	NA	---NA---	NA	NA	NA	NA	NA	NA	NA	NA	0.698276	0.544	mRNA
contig100344.1	580	NA	Cluster-2497.0	lncRNA	---NA---	NA	NA	NA	NA	NA	NA	NA	NA	NA	NA	NA	---NA---	NA	NA	NA	NA	NA	NA	NA	NA	0.325862	0.25	lncRNA
contig100345.1	580	Cluster-6041.0	Cluster-36771.0	prospective mRNA	---NA---	NA	NA	NA	NA	NA	NA	NA	NA	NA	NA	NA	---NA---	NA	NA	NA	NA	NA	NA	NA	NA	0.331034	0.652	mRNA
contig100346.1	580	Cluster-15712.6114	Cluster-13711.15901	prospective mRNA	---NA---	NA	NA	NA	NA	NA	NA	NA	NA	NA	NA	NA	---NA---	NA	NA	NA	NA	NA	NA	NA	NA	0.403448	0.612	mRNA
contig100347.1	580	NA	Cluster-7589.0	prospective mRNA	---NA---	NA	NA	NA	NA	NA	NA	NA	NA	NA	NA	NA	---NA---	NA	NA	NA	NA	NA	NA	NA	NA	0.134483	0.39	mRNA
contig100348.1	580	NA	Cluster-37360.0	ambiguous	NCS2_CAEEL ame: Full=Neuronal calcium sensor 2 Short=NCS-2	1	2.79201e-08	80	1	F:GO:0005509	F:calcium ion binding	NA	NA	G3DSA:1.10.238.110 (GENE3D); mobidb-lite (MOBIDB_LITE); PTHR23055 (PANTHER); PTHR23055:SF129 (PANTHER)	no GO terms	no GO terms	Neuronal calcium sensor 2	20	8.21298e-15	90.75	1	F:GO:0005509	F:calcium ion binding	NA	NA	0.248276	0.114	lncRNA
contig100349.1	580	NA	Cluster-13711.46037	lncRNA	---NA---	NA	NA	NA	NA	NA	NA	NA	NA	NA	NA	NA	---NA---	NA	NA	NA	NA	NA	NA	NA	NA	0.27931	0.134	lncRNA
contig10035.1	2898	Cluster-9734.0	Cluster-34448.0	mRNA	POMT2_HUMAN ame: Full= O-mannosyl-transferase 2 ame: Full=Dolichyl-phosphate-mannose-- mannosyltransferase 2	20	2.67315e-104	46.05	12	P:GO:0044182; F:GO:0016757; P:GO:0050794; P:GO:0007275; P:GO:0097502; P:GO:0006486; P:GO:0016043; P:GO:0051716; P:GO:0061061; P:GO:0051704; C:GO:0031502; P:GO:0006950	P:filamentous growth of a population of unicellular organisms; F:transferase activity, transferring glycosyl groups; P:regulation of cellular process; P:multicellular organism development; P:mannosylation; P:protein glycosylation; P:cellular component organization; P:cellular response to stimulus; P:muscle structure development; P:multi-organism process; C:dolichyl-phosphate-mannose-protein manno…	NA	NA	IPR016093 (SMART); IPR003342 (PFAM); G3DSA:2.80.10.50 (GENE3D); IPR032421 (PFAM); IPR027005 (PANTHER); IPR016093 (PROSITE_PROFILES); IPR016093 (PROSITE_PROFILES); IPR016093 (SUPERFAMILY)	F:GO:0000030; P:GO:0006493; C:GO:0016020	F:mannosyltransferase activity; P:protein O-linked glycosylation; C:membrane	O-mannosyl-transferase 2	20	2.65807e-131	54.4	2	P:GO:0070085; P:GO:0009101	P:glycosylation; P:glycoprotein biosynthetic process	NA	NA	0.141822	0.436	mRNA
contig100350.1	580	Cluster-15712.6963	NA	lncRNA	---NA---	NA	NA	NA	NA	NA	NA	NA	NA	NA	NA	NA	---NA---	NA	NA	NA	NA	NA	NA	NA	NA	0.248276	0.242	lncRNA
contig100351.1	580	NA	NA	prospective mRNA	---NA---	NA	NA	NA	NA	NA	NA	NA	NA	NA	NA	NA	---NA---	NA	NA	NA	NA	NA	NA	NA	NA	0.289655	0.37	mRNA
contig100352.1	581	Cluster-8383.0	Cluster-4408.0	prospective mRNA	---NA---	NA	NA	NA	NA	NA	NA	NA	NA	NA	NA	NA	---NA---	NA	NA	NA	NA	NA	NA	NA	NA	0.154905	0.36	mRNA
contig100353.1	580	Cluster-165.0	NA	mRNA	RL9A_SCHPO ame: Full=60S ribosomal L9-A	20	1.56901e-30	52.95	11	C:GO:0005634; C:GO:0009507; P:GO:0016070; C:GO:0022626; P:GO:0007275; C:GO:0016020; C:GO:0030054; C:GO:0015934; F:GO:0005488; C:GO:0005773; P:GO:0006412	C:nucleus; C:chloroplast; P:RNA metabolic process; C:cytosolic ribosome; P:multicellular organism development; C:membrane; C:cell junction; C:large ribosomal subunit; F:binding; C:vacuole; P:translation	NA	NA	IPR020040 (G3DSA:3.90.930.GENE3D); IPR020040 (G3DSA:3.90.930.GENE3D); PTHR11655:SF20 (PANTHER); IPR000702 (PANTHER); IPR020040 (SUPERFAMILY)	F:GO:0003735; C:GO:0005840; F:GO:0019843; P:GO:0006412	F:structural constituent of ribosome; C:ribosome; F:rRNA binding; P:translation	60S ribosomal L9	20	2.27085e-33	53.65	8	F:GO:0003723; F:GO:0003735; P:GO:0002181; C:GO:0022625; F:GO:0019843; C:GO:0005840; C:GO:0005622; P:GO:0006412	F:RNA binding; F:structural constituent of ribosome; P:cytoplasmic translation; C:cytosolic large ribosomal subunit; F:rRNA binding; C:ribosome; C:intracellular; P:translation	NA	NA	0.693103	0.998	mRNA
contig100354.1	580	NA	NA	lncRNA	---NA---	NA	NA	NA	NA	NA	NA	NA	NA	NA	NA	NA	---NA---	NA	NA	NA	NA	NA	NA	NA	NA	0.362069	0.246	lncRNA
contig100356.1	580	NA	NA	prospective mRNA	---NA---	NA	NA	NA	NA	NA	NA	NA	NA	NA	NA	NA	---NA---	NA	NA	NA	NA	NA	NA	NA	NA	0.47069	0.59	mRNA
contig100357.1	580	NA	NA	lncRNA	---NA---	NA	NA	NA	NA	NA	NA	NA	NA	NA	NA	NA	---NA---	NA	NA	NA	NA	NA	NA	NA	NA	0.372414	0.158	lncRNA
contig100358.1	580	Cluster-321.0	NA	prospective mRNA	---NA---	NA	NA	NA	NA	NA	NA	NA	NA	NA	NA	NA	---NA---	NA	NA	NA	NA	NA	NA	NA	NA	0.884483	0.67	mRNA
contig100359.1	580	Cluster-15712.4061	Cluster-13711.32852	lncRNA	---NA---	NA	NA	NA	NA	NA	NA	NA	NA	NA	NA	NA	---NA---	NA	NA	NA	NA	NA	NA	NA	NA	0.310345	0.228	lncRNA
contig10036.1	2898	Cluster-220.0	NA	prospective mRNA	---NA---	NA	NA	NA	NA	NA	NA	NA	NA	NA	NA	NA	---NA---	NA	NA	NA	NA	NA	NA	NA	NA	0.981366	0.304	mRNA
contig100360.1	580	NA	NA	lncRNA	---NA---	NA	NA	NA	NA	NA	NA	NA	NA	NA	NA	NA	---NA---	NA	NA	NA	NA	NA	NA	NA	NA	0.134483	0.198	lncRNA
contig100361.1	580	NA	Cluster-16916.0	prospective mRNA	---NA---	NA	NA	NA	NA	NA	NA	NA	NA	NA	NA	NA	---NA---	NA	NA	NA	NA	NA	NA	NA	NA	0.77069	0.872	mRNA
contig100362.1	580	Cluster-23709.0	Cluster-4208.1	lncRNA	---NA---	NA	NA	NA	NA	NA	NA	NA	NA	NA	NA	NA	---NA---	NA	NA	NA	NA	NA	NA	NA	NA	0.398276	0.232	lncRNA
contig100363.1	580	NA	NA	lncRNA	---NA---	NA	NA	NA	NA	NA	NA	NA	NA	NA	NA	NA	---NA---	NA	NA	NA	NA	NA	NA	NA	NA	0.212069	0.19	lncRNA
contig100364.1	580	NA	Cluster-30039.4	lncRNA	---NA---	NA	NA	NA	NA	NA	NA	NA	NA	NA	NA	NA	---NA---	NA	NA	NA	NA	NA	NA	NA	NA	0.506897	0.142	lncRNA
contig100365.1	580	NA	Cluster-27404.1	lncRNA	---NA---	NA	NA	NA	NA	NA	NA	NA	NA	NA	NA	NA	---NA---	NA	NA	NA	NA	NA	NA	NA	NA	0.444828	0.174	lncRNA
contig100366.1	580	NA	NA	prospective mRNA	---NA---	NA	NA	NA	NA	NA	NA	NA	NA	NA	NA	NA	---NA---	NA	NA	NA	NA	NA	NA	NA	NA	0.672414	0.386	mRNA
contig100367.1	580	NA	NA	prospective mRNA	---NA---	NA	NA	NA	NA	NA	NA	NA	NA	NA	NA	NA	---NA---	NA	NA	NA	NA	NA	NA	NA	NA	0.243103	0.348	mRNA
contig100368.1	580	Cluster-15712.4997	Cluster-13711.8607	prospective mRNA	---NA---	NA	NA	NA	NA	NA	NA	NA	NA	NA	NA	NA	---NA---	NA	NA	NA	NA	NA	NA	NA	NA	0.951724	0.534	mRNA
contig100369.1	580	Cluster-15712.27320	Cluster-13711.38168	prospective mRNA	---NA---	NA	NA	NA	NA	NA	NA	NA	NA	NA	NA	NA	---NA---	NA	NA	NA	NA	NA	NA	NA	NA	0.201724	0.45	mRNA
contig100369.2	560	Cluster-15712.27320	Cluster-13711.38168	prospective mRNA	---NA---	NA	NA	NA	NA	NA	NA	NA	NA	NA	NA	NA	---NA---	NA	NA	NA	NA	NA	NA	NA	NA	0.208929	0.458	mRNA
contig10037.1	2898	Cluster-15712.16495	Cluster-13711.12174	ambiguous	TIGD1_HUMAN ame: Full=Tigger transposable element-derived 1	14	4.59037e-62	49	4	F:GO:0003676; C:GO:0043229; C:GO:0030529; C:GO:0005737	F:nucleic acid binding; C:intracellular organelle; C:intracellular ribonucleoprotein complex; C:cytoplasm	NA	NA	IPR004875 (PFAM); mobidb-lite (MOBIDB_LITE); PTHR19303 (PANTHER); PTHR19303:SF339 (PANTHER)	F:GO:0003676	F:nucleic acid binding	tigger transposable element-derived 1-like	20	4.10008e-69	57.8	2	F:GO:0003676; F:GO:0003677	F:nucleic acid binding; F:DNA binding	NA	NA	0.18323	0.166	lncRNA
contig100370.1	580	Cluster-17545.2	Cluster-24429.0	prospective mRNA	---NA---	NA	NA	NA	NA	NA	NA	NA	NA	NA	NA	NA	---NA---	NA	NA	NA	NA	NA	NA	NA	NA	0.57931	0.404	mRNA
contig100370.2	362	Cluster-17545.1	Cluster-24429.0	prospective mRNA	---NA---	NA	NA	NA	NA	NA	NA	NA	NA	NA	NA	NA	---NA---	NA	NA	NA	NA	NA	NA	NA	NA	0.88674	0.416	mRNA
contig100371.1	580	NA	Cluster-32404.0	mRNA	BAIP3_MOUSE ame: Full=BAI1-associated 3 Short=BAP3	4	9.10396e-10	55.75	1	P:GO:0007186	P:G-protein coupled receptor signaling pathway	NA	NA	IPR000008 (PFAM); IPR000008 (G3DSA:2.60.40.GENE3D); mobidb-lite (MOBIDB_LITE); PTHR10774:SF139 (PANTHER); PTHR10774 (PANTHER); IPR000008 (SUPERFAMILY)	no GO terms	no GO terms	BAI1-associated 3	20	1.02081e-39	60.1	NA	NA	NA	NA	NA	0.92069	0.948	mRNA
contig100372.1	580	NA	NA	prospective mRNA	---NA---	NA	NA	NA	NA	NA	NA	NA	NA	NA	NA	NA	---NA---	NA	NA	NA	NA	NA	NA	NA	NA	0.75	0.768	mRNA
contig100373.1	580	NA	NA	prospective mRNA	---NA---	NA	NA	NA	NA	NA	NA	NA	NA	NA	NA	NA	---NA---	NA	NA	NA	NA	NA	NA	NA	NA	0.724138	0.494	mRNA
contig100374.1	580	Cluster-15712.19616	Cluster-13711.37783	ambiguous	ZCH24_HUMAN ame: Full=Zinc finger CCHC domain-containing 24	3	1.1408e-19	65	1	F:GO:0005488	F:binding	NA	NA	IPR027377 (SMART); IPR033446 (PFAM); PTHR15439 (PANTHER); PTHR15439:SF11 (PANTHER)	no GO terms	no GO terms	Zinc finger CCHC domain-containing 24	20	4.47448e-61	70.2	2	F:GO:0003676; F:GO:0008270	F:nucleic acid binding; F:zinc ion binding	NA	NA	0.486207	0.086	lncRNA
contig100375.1	580	NA	NA	mRNA	RL15_NEUCR ame: Full=60S ribosomal L15	20	7.79487e-83	79.2	19	P:GO:0002181; C:GO:0005794; C:GO:0022625; P:GO:0006364; C:GO:0005730; C:GO:0005774; P:GO:0006413; C:GO:0005886; F:GO:0098641; P:GO:0019083; C:GO:0070062; P:GO:0006614; F:GO:0003735; P:GO:0000184; C:GO:0005913; F:GO:0003729; C:GO:0031672; P:GO:0098609; P:GO:0016236	P:cytoplasmic translation; C:Golgi apparatus; C:cytosolic large ribosomal subunit; P:rRNA processing; C:nucleolus; C:vacuolar membrane; P:translational initiation; C:plasma membrane; F:cadherin binding involved in cell-cell adhesion; P:viral transcription; C:extracellular exosome; P:SRP-dependent cotranslational protein targeting to membrane; F:structural constituent of ribosome; P:nuclear-transc…	NA	NA	IPR000439 (SMART); IPR000439 (PFAM); IPR024794 (G3DSA:3.40.1120.GENE3D); mobidb-lite (MOBIDB_LITE); IPR000439 (PANTHER); IPR012678 (SUPERFAMILY)	F:GO:0003735; C:GO:0005840; C:GO:0005622; P:GO:0006412	F:structural constituent of ribosome; C:ribosome; C:intracellular; P:translation	60S ribosomal L15	20	2.60095e-73	79.9	3	F:GO:0003735; P:GO:0002181; C:GO:0022625	F:structural constituent of ribosome; P:cytoplasmic translation; C:cytosolic large ribosomal subunit	NA	NA	0.925862	0.776	mRNA
contig100376.1	580	Cluster-15712.21474	Cluster-13711.48144	lncRNA	---NA---	NA	NA	NA	NA	NA	NA	NA	NA	NA	NA	NA	---NA---	NA	NA	NA	NA	NA	NA	NA	NA	0.382759	0.25	lncRNA
contig100377.1	580	NA	Cluster-13711.2057	lncRNA	---NA---	NA	NA	NA	NA	NA	NA	NA	NA	NA	NA	NA	---NA---	NA	NA	NA	NA	NA	NA	NA	NA	0.403448	0.09	lncRNA
contig100378.1	580	Cluster-14969.0	Cluster-13711.9851	lncRNA	---NA---	NA	NA	NA	NA	NA	NA	NA	NA	NA	NA	NA	---NA---	NA	NA	NA	NA	NA	NA	NA	NA	0.305172	0.174	lncRNA
contig100378.2	527	Cluster-14969.0	Cluster-13711.9851	lncRNA	---NA---	NA	NA	NA	NA	NA	NA	NA	NA	NA	NA	NA	---NA---	NA	NA	NA	NA	NA	NA	NA	NA	0.364326	0.164	lncRNA
contig10038.1	2898	Cluster-17670.0	Cluster-20435.0	mRNA	DHGL_DROME ame: Full=Glucose dehydrogenase [ quinone] Contains: ame: Full=Glucose dehydrogenase	20	6.10818e-80	46.6	4	F:GO:0016491; C:GO:0016020; P:GO:0008152; C:GO:0044464	F:oxidoreductase activity; C:membrane; P:metabolic process; C:cell part	NA	NA	G3DSA:4.10.450.10 (GENE3D); IPR000172 (PFAM); G3DSA:3.30.560.10 (GENE3D); IPR012132 (PIRSF); IPR007867 (PFAM); mobidb-lite (MOBIDB_LITE); PTHR11552 (PANTHER); PTHR11552:SF182 (PANTHER); SSF54373 (SUPERFAMILY); IPR023753 (SUPERFAMILY)	F:GO:0016614; F:GO:0050660; F:GO:0016491; P:GO:0055114	F:oxidoreductase activity, acting on CH-OH group of donors; F:flavin adenine dinucleotide binding; F:oxidoreductase activity; P:oxidation-reduction process	glucose dehydrogenase [ quinone]-like	20	4.05916e-153	53.65	6	F:GO:0016614; F:GO:0050660; F:GO:0016491; C:GO:0016020; C:GO:0016021; P:GO:0055114	F:oxidoreductase activity, acting on CH-OH group of donors; F:flavin adenine dinucleotide binding; F:oxidoreductase activity; C:membrane; C:integral component of membrane; P:oxidation-reduction process	NA	NA	0.733954	0.93	mRNA
contig10038.2	2705	Cluster-17670.0	Cluster-20435.0	mRNA	SDH_GLUOY ame: Full=L-sorbose 1-dehydrogenase Short=SDH	20	5.69954e-67	45.8	5	F:GO:0016491; C:GO:0016020; C:GO:0044464; P:GO:0044237; P:GO:0071704	F:oxidoreductase activity; C:membrane; C:cell part; P:cellular metabolic process; P:organic substance metabolic process	NA	NA	IPR007867 (PFAM); IPR012132 (PIRSF); IPR000172 (PFAM); IPR023753 (G3DSA:3.50.50.GENE3D); mobidb-lite (MOBIDB_LITE); PTHR11552:SF182 (PANTHER); PTHR11552 (PANTHER); SSF54373 (SUPERFAMILY); IPR023753 (SUPERFAMILY)	F:GO:0016614; F:GO:0050660; F:GO:0016491; P:GO:0055114	F:oxidoreductase activity, acting on CH-OH group of donors; F:flavin adenine dinucleotide binding; F:oxidoreductase activity; P:oxidation-reduction process	Neither inactivation nor afterpotential G	20	3.5185e-130	54.25	4	F:GO:0016614; F:GO:0016491; F:GO:0050660; P:GO:0055114	F:oxidoreductase activity, acting on CH-OH group of donors; F:oxidoreductase activity; F:flavin adenine dinucleotide binding; P:oxidation-reduction process	NA	NA	0.715342	0.914	mRNA
contig100380.1	580	Cluster-15712.20001	Cluster-13711.44381	mRNA	PO21_NASVI ame: Full=Retrovirus-related Pol poly from type-1 retrotransposable element R2 ame: Full=Retrovirus-related Pol poly from type I retrotransposable element R2 Includes: ame: Full=Reverse transcriptase Includes: ame: Full=Endonuclease	6	3.98735e-13	47.83	4	F:GO:0016779; P:GO:0032197; F:GO:0004519; P:GO:0006278	F:nucleotidyltransferase activity; P:transposition, RNA-mediated; F:endonuclease activity; P:RNA-dependent DNA biosynthetic process	NA	NA	G3DSA:3.30.70.270 (GENE3D); IPR000477 (PFAM); PTHR19446 (PANTHER); PTHR19446:SF402 (PANTHER); IPR000477 (PROSITE_PROFILES); SSF56672 (SUPERFAMILY)	no GO terms	no GO terms	endonuclease-reverse transcriptase	20	3.62058e-50	64.95	3	P:GO:0043170; F:GO:0003824; P:GO:0044238	P:macromolecule metabolic process; F:catalytic activity; P:primary metabolic process	NA	NA	0.181034	0.346	mRNA
contig100381.1	580	Cluster-2742.2	Cluster-13711.3801	prospective mRNA	---NA---	NA	NA	NA	NA	NA	NA	NA	NA	NA	NA	NA	---NA---	NA	NA	NA	NA	NA	NA	NA	NA	0.289655	0.484	mRNA
contig100382.1	580	Cluster-15712.18925	Cluster-13711.28532	lncRNA	---NA---	NA	NA	NA	NA	NA	NA	NA	NA	NA	NA	NA	---NA---	NA	NA	NA	NA	NA	NA	NA	NA	0.403448	0.196	lncRNA
contig100383.1	580	Cluster-15712.21063	Cluster-13711.338	lncRNA	---NA---	NA	NA	NA	NA	NA	NA	NA	NA	NA	NA	NA	---NA---	NA	NA	NA	NA	NA	NA	NA	NA	0.522414	0.216	lncRNA
contig100383.2	384	Cluster-15712.10862	Cluster-13711.32753	prospective mRNA	---NA---	NA	NA	NA	NA	NA	NA	NA	NA	NA	NA	NA	---NA---	NA	NA	NA	NA	NA	NA	NA	NA	0.789062	0.602	mRNA
contig100384.1	580	Cluster-14695.1	NA	prospective mRNA	---NA---	NA	NA	NA	NA	NA	NA	NA	NA	NA	NA	NA	---NA---	NA	NA	NA	NA	NA	NA	NA	NA	0.672414	0.402	mRNA
contig100385.1	580	Cluster-2283.0	Cluster-30278.0	prospective mRNA	---NA---	NA	NA	NA	NA	NA	NA	NA	NA	NA	NA	NA	---NA---	NA	NA	NA	NA	NA	NA	NA	NA	0.589655	0.694	mRNA
contig100385.2	514	Cluster-2283.1	Cluster-30278.1	prospective mRNA	---NA---	NA	NA	NA	NA	NA	NA	NA	NA	NA	NA	NA	---NA---	NA	NA	NA	NA	NA	NA	NA	NA	0.618677	0.72	mRNA
contig100386.1	580	Cluster-2164.0	NA	lncRNA	---NA---	NA	NA	NA	NA	NA	NA	NA	NA	NA	NA	NA	---NA---	NA	NA	NA	NA	NA	NA	NA	NA	0.444828	0.236	lncRNA
contig100387.1	580	Cluster-15712.19694	Cluster-13711.37711	prospective mRNA	---NA---	NA	NA	NA	NA	NA	NA	NA	NA	NA	NA	NA	---NA---	NA	NA	NA	NA	NA	NA	NA	NA	0.698276	0.748	mRNA
contig100388.1	580	NA	NA	prospective mRNA	---NA---	NA	NA	NA	NA	NA	NA	NA	NA	NA	NA	NA	---NA---	NA	NA	NA	NA	NA	NA	NA	NA	0.6	0.376	mRNA
contig100389.1	580	NA	Cluster-25857.4	lncRNA	---NA---	NA	NA	NA	NA	NA	NA	NA	NA	NA	NA	NA	---NA---	NA	NA	NA	NA	NA	NA	NA	NA	0.543103	0.246	lncRNA
contig100390.1	580	Cluster-18177.0	Cluster-10941.0	lncRNA	---NA---	NA	NA	NA	NA	NA	NA	NA	NA	NA	NA	NA	---NA---	NA	NA	NA	NA	NA	NA	NA	NA	0.191379	0.152	lncRNA
contig100391.1	580	NA	Cluster-24015.0	lncRNA	---NA---	NA	NA	NA	NA	NA	NA	NA	NA	NA	NA	NA	---NA---	NA	NA	NA	NA	NA	NA	NA	NA	0.227586	0.152	lncRNA
contig100392.1	580	NA	Cluster-31646.1	mRNA	PLAG1_RAT ame: Full=Zinc finger PLAG1 ame: Full=Pleiomorphic adenoma gene 1	20	2.49905e-58	59.55	20	P:GO:0007050; P:GO:0035264; P:GO:1903146; P:GO:0006351; F:GO:0000978; P:GO:0060252; P:GO:0022612; C:GO:0005794; P:GO:0060736; P:GO:0007398; P:GO:0045944; P:GO:1903955; C:GO:0005654; P:GO:0010629; F:GO:0001077; F:GO:0005515; P:GO:0006977; P:GO:0001702; P:GO:0006915; P:GO:0034378	P:cell cycle arrest; P:multicellular organism growth; P:regulation of mitophagy; P:transcription, DNA-templated; F:RNA polymerase II core promoter proximal region sequence-specific DNA binding; P:positive regulation of glial cell proliferation; P:gland morphogenesis; C:Golgi apparatus; P:prostate gland growth; P:ectoderm development; P:positive regulation of transcription from RNA polymerase II p…	NA	NA	IPR013087 (SMART); PF13894 (PFAM); PF00096 (PFAM); G3DSA:3.30.160.60 (GENE3D); G3DSA:3.30.160.60 (GENE3D); IPR013083 (G3DSA:3.30.40.GENE3D); G3DSA:3.30.160.60 (GENE3D); mobidb-lite (MOBIDB_LITE); PTHR10032:SF255 (PANTHER); IPR027775 (PANTHER); IPR013087 (PROSITE_PROFILES); IPR013087 (PROSITE_PROFILES); IPR013087 (PROSITE_PROFILES); IPR013087 (PROSITE_PROFILES); IPR013087 (PROSITE_PROFILES); IPR01…	F:GO:0003676; C:GO:0005634; F:GO:0003700; P:GO:0006351	F:nucleic acid binding; C:nucleus; F:transcription factor activity, sequence-specific DNA binding; P:transcription, DNA-templated	zinc finger PLAG1	20	1.26014e-92	81.1	8	C:GO:0005634; F:GO:0008270; F:GO:0019706; P:GO:0006351; C:GO:0016021; F:GO:0000977; F:GO:0000981; P:GO:0006357	C:nucleus; F:zinc ion binding; F:protein-cysteine S-palmitoyltransferase activity; P:transcription, DNA-templated; C:integral component of membrane; F:RNA polymerase II regulatory region sequence-specific DNA binding; F:RNA polymerase II transcription factor activity, sequence-specific DNA binding; P:regulation of transcription from RNA polymerase II promoter	EC:2.3.1.225	Protein S-acyltransferase	0.724138	0.734	mRNA
contig100393.1	580	NA	NA	lncRNA	---NA---	NA	NA	NA	NA	NA	NA	NA	NA	NA	NA	NA	---NA---	NA	NA	NA	NA	NA	NA	NA	NA	0.310345	0.166	lncRNA
contig100394.1	580	NA	NA	prospective mRNA	---NA---	NA	NA	NA	NA	NA	NA	NA	NA	NA	NA	NA	---NA---	NA	NA	NA	NA	NA	NA	NA	NA	0.341379	0.334	mRNA
contig100395.1	580	NA	NA	lncRNA	---NA---	NA	NA	NA	NA	NA	NA	NA	NA	NA	NA	NA	---NA---	NA	NA	NA	NA	NA	NA	NA	NA	0.196552	0.166	lncRNA
contig100396.1	580	Cluster-21471.0	Cluster-30175.0	mRNA	RBM38_HUMAN ame: Full=RNA-binding 38 ame: Full=CLL-associated antigen KW-5 ame: Full=HSRNASEB ame: Full=RNA-binding motif 38 ame: Full=RNA-binding region-containing 1 ame: Full=ssDNA-binding SEB4	20	5.56747e-53	81.05	41	P:GO:0007050; P:GO:0008380; P:GO:0009651; P:GO:0008285; P:GO:0009693; F:GO:0003690; P:GO:0009631; F:GO:0008266; C:GO:0005730; F:GO:0003697; F:GO:0003730; P:GO:0009414; C:GO:0005844; P:GO:0006978; F:GO:0005524; P:GO:0003228; P:GO:0006977; P:GO:0008219; F:GO:0005507; F:GO:0001072; C:GO:0005829; P:GO:0001947; P:GO:0010830; P:GO:0060297; P:GO:0070935; P:GO:0010150; P:GO:0048702; P:GO:0006397; P:GO:00…	P:cell cycle arrest; P:RNA splicing; P:response to salt stress; P:negative regulation of cell proliferation; P:ethylene biosynthetic process; F:double-stranded DNA binding; P:cold acclimation; F:poly(U) RNA binding; C:nucleolus; F:single-stranded DNA binding; F:mRNA 3'-UTR binding; P:response to water deprivation; C:polysome; P:DNA damage response, signal transduction by p53 class mediator result…	NA	NA	IPR000504 (SMART); G3DSA:3.30.70.330 (GENE3D); IPR000504 (PFAM); PTHR24012 (PANTHER); PTHR24012:SF626 (PANTHER); IPR000504 (PROSITE_PROFILES); cd12384 (CDD); IPR000504 (SUPERFAMILY)	F:GO:0003676	F:nucleic acid binding	RNA-binding 24-B-like isoform X1	20	1.44272e-51	81.7	2	F:GO:0000166; F:GO:0003676	F:nucleotide binding; F:nucleic acid binding	NA	NA	0.92069	0.876	mRNA
contig100397.1	580	NA	Cluster-37559.0	lncRNA	---NA---	NA	NA	NA	NA	NA	NA	NA	NA	NA	NA	NA	---NA---	NA	NA	NA	NA	NA	NA	NA	NA	0.310345	0.182	lncRNA
contig100398.1	580	NA	Cluster-23985.0	mRNA	---NA---	NA	NA	NA	NA	NA	NA	NA	NA	NA	NA	NA	Nesprin-1	20	1.11215e-73	68.45	5	C:GO:0005635; F:GO:0051015; F:GO:0003779; P:GO:0090286; C:GO:0034993	C:nuclear envelope; F:actin filament binding; F:actin binding; P:cytoskeletal anchoring at nuclear membrane; C:LINC complex	NA	NA	0.874138	0.982	mRNA
contig100399.1	580	NA	Cluster-13711.33724	prospective mRNA	---NA---	NA	NA	NA	NA	NA	NA	NA	NA	NA	NA	NA	---NA---	NA	NA	NA	NA	NA	NA	NA	NA	0.693103	0.366	mRNA
contig1004.1	6896	Cluster-15712.21770	Cluster-13711.45400	mRNA	CARL1_HUMAN ame: Full=F-actin-uncapping LRRC16A ame: Full=CARMIL homolog ame: Full=Capping regulator and myosin 1 linker 1 ame: Full=Capping Arp2 3 and myosin-I linker homolog 1 ame: Full=Capping Arp2 3 and myosin-I linker 1 ame: Full=Leucine-rich repeat-containing 16A	12	0	52.25	32	P:GO:0048856; C:GO:0044354; F:GO:0043168; P:GO:0007596; P:GO:0046415; C:GO:0044459; P:GO:0048583; P:GO:0050870; C:GO:0070062; P:GO:2000813; P:GO:0032729; P:GO:0050715; C:GO:0005829; F:GO:0032403; P:GO:0016477; C:GO:0030027; P:GO:0060491; P:GO:0007165; P:GO:0007163; P:GO:1900026; P:GO:0002376; P:GO:1902745; P:GO:0044767; C:GO:0005634; P:GO:0044351; P:GO:0051496; P:GO:0031529; P:GO:0051639; P:GO:00…	P:anatomical structure development; C:macropinosome; F:anion binding; P:blood coagulation; P:urate metabolic process; C:plasma membrane part; P:regulation of response to stimulus; P:positive regulation of T cell activation; C:extracellular exosome; P:negative regulation of barbed-end actin filament capping; P:positive regulation of interferon-gamma production; P:positive regulation of cytokine se…	NA	NA	SM00368 (SMART); IPR001611 (PFAM); IPR031943 (PFAM); IPR032675 (G3DSA:3.80.10.GENE3D); IPR032675 (G3DSA:3.80.10.GENE3D); mobidb-lite (MOBIDB_LITE); mobidb-lite (MOBIDB_LITE); mobidb-lite (MOBIDB_LITE); mobidb-lite (MOBIDB_LITE); IPR029764 (PTHR24112:PANTHER); PTHR24112 (PANTHER); IPR001611 (PROSITE_PROFILES); IPR001611 (PROSITE_PROFILES); IPR001611 (PROSITE_PROFILES); SSF52047 (SUPERFAMILY); SSF5…	F:GO:0005515; P:GO:2000813; P:GO:0051638; P:GO:1902745; C:GO:0030027; P:GO:0030335	F:protein binding; P:negative regulation of barbed-end actin filament capping; P:barbed-end actin filament uncapping; P:positive regulation of lamellipodium organization; C:lamellipodium; P:positive regulation of cell migration	F-actin-uncapping LRRC16A isoform X1	20	0	76.05	NA	NA	NA	NA	NA	0.654727	0.994	mRNA
contig1004.2	6429	Cluster-15712.21770	Cluster-13711.45400	mRNA	CARL1_HUMAN ame: Full=F-actin-uncapping LRRC16A ame: Full=CARMIL homolog ame: Full=Capping regulator and myosin 1 linker 1 ame: Full=Capping Arp2 3 and myosin-I linker homolog 1 ame: Full=Capping Arp2 3 and myosin-I linker 1 ame: Full=Leucine-rich repeat-containing 16A	13	0	51.85	32	P:GO:0048856; C:GO:0044354; F:GO:0043168; P:GO:0007596; P:GO:0046415; C:GO:0044459; P:GO:0048583; P:GO:0050870; C:GO:0070062; P:GO:2000813; P:GO:0032729; P:GO:0050715; C:GO:0005829; F:GO:0032403; P:GO:0016477; C:GO:0030027; P:GO:0060491; P:GO:0007165; P:GO:0007163; P:GO:1900026; P:GO:0002376; P:GO:1902745; P:GO:0044767; C:GO:0005634; P:GO:0044351; P:GO:0051496; P:GO:0031529; P:GO:0051639; P:GO:00…	P:anatomical structure development; C:macropinosome; F:anion binding; P:blood coagulation; P:urate metabolic process; C:plasma membrane part; P:regulation of response to stimulus; P:positive regulation of T cell activation; C:extracellular exosome; P:negative regulation of barbed-end actin filament capping; P:positive regulation of interferon-gamma production; P:positive regulation of cytokine se…	NA	NA	SM00368 (SMART); IPR031943 (PFAM); G3DSA:3.40.50.2000 (GENE3D); IPR032675 (G3DSA:3.80.10.GENE3D); IPR001611 (PFAM); mobidb-lite (MOBIDB_LITE); mobidb-lite (MOBIDB_LITE); mobidb-lite (MOBIDB_LITE); mobidb-lite (MOBIDB_LITE); IPR029764 (PTHR24112:PANTHER); PTHR24112 (PANTHER); SSF52047 (SUPERFAMILY); SSF52047 (SUPERFAMILY)	F:GO:0005515; P:GO:2000813; P:GO:0051638; P:GO:1902745; P:GO:0030335; C:GO:0030027	F:protein binding; P:negative regulation of barbed-end actin filament capping; P:barbed-end actin filament uncapping; P:positive regulation of lamellipodium organization; P:positive regulation of cell migration; C:lamellipodium	leucine-rich repeat-containing 16A isoform X3	20	0	73.05	NA	NA	NA	NA	NA	0.639757	0.994	mRNA
contig1004.3	1102	Cluster-15712.21770	Cluster-13711.42539	mRNA	---NA---	NA	NA	NA	NA	NA	NA	NA	NA	no IPS match	no IPS match	no IPS match	F-actin-uncapping LRRC16A isoform X1	20	2.42074e-36	68.6	NA	NA	NA	NA	NA	0.715971	0.97	mRNA
contig10040.1	2898	Cluster-15712.25481	Cluster-13711.47752	prospective mRNA	CRAC1_XENTR ame: Full=Cartilage acidic 1 ame: Full=ASPIC Flags: Precursor	3	0	74.67	6	C:GO:0030426; C:GO:0070062; F:GO:0005515; P:GO:1900121; P:GO:0021772; P:GO:0007413	C:growth cone; C:extracellular exosome; F:protein binding; P:negative regulation of receptor binding; P:olfactory bulb development; P:axonal fasciculation	NA	NA	G3DSA:2.130.10.130 (GENE3D); IPR011519 (PFAM); PF13517 (PFAM); PTHR16026:SF6 (PANTHER); PTHR16026 (PANTHER); SignalP-noTM (SIGNALP_GRAM_NEGATIVE); SignalP-TM (SIGNALP_GRAM_POSITIVE); SignalP-noTM (SIGNALP_EUK); SSF69318 (SUPERFAMILY)	no GO terms	no GO terms	---NA---	NA	NA	NA	NA	NA	NA	NA	NA	0.608696	0.998	mRNA
contig100400.1	580	NA	Cluster-37429.0	prospective mRNA	---NA---	NA	NA	NA	NA	NA	NA	NA	NA	NA	NA	NA	---NA---	NA	NA	NA	NA	NA	NA	NA	NA	0.962069	0.944	mRNA
contig100401.1	580	NA	Cluster-13711.19599	lncRNA	---NA---	NA	NA	NA	NA	NA	NA	NA	NA	NA	NA	NA	---NA---	NA	NA	NA	NA	NA	NA	NA	NA	0.258621	0.108	lncRNA
contig100402.1	580	Cluster-5143.0	Cluster-35473.0	prospective mRNA	---NA---	NA	NA	NA	NA	NA	NA	NA	NA	NA	NA	NA	---NA---	NA	NA	NA	NA	NA	NA	NA	NA	0.667241	0.442	mRNA
contig100404.1	580	NA	Cluster-7890.0	lncRNA	---NA---	NA	NA	NA	NA	NA	NA	NA	NA	NA	NA	NA	---NA---	NA	NA	NA	NA	NA	NA	NA	NA	0.227586	0.224	lncRNA
contig100405.1	580	NA	NA	prospective mRNA	---NA---	NA	NA	NA	NA	NA	NA	NA	NA	NA	NA	NA	---NA---	NA	NA	NA	NA	NA	NA	NA	NA	0.998276	0.436	mRNA
contig100405.2	471	NA	NA	prospective mRNA	---NA---	NA	NA	NA	NA	NA	NA	NA	NA	NA	NA	NA	---NA---	NA	NA	NA	NA	NA	NA	NA	NA	1	0.476	mRNA
contig100406.1	580	NA	Cluster-13711.43180	prospective mRNA	---NA---	NA	NA	NA	NA	NA	NA	NA	NA	NA	NA	NA	---NA---	NA	NA	NA	NA	NA	NA	NA	NA	0.703448	0.374	mRNA
contig100407.1	580	Cluster-18557.0	Cluster-31724.0	prospective mRNA	---NA---	NA	NA	NA	NA	NA	NA	NA	NA	NA	NA	NA	---NA---	NA	NA	NA	NA	NA	NA	NA	NA	0.775862	0.95	mRNA
contig100408.1	580	NA	Cluster-15838.1	prospective mRNA	---NA---	NA	NA	NA	NA	NA	NA	NA	NA	NA	NA	NA	---NA---	NA	NA	NA	NA	NA	NA	NA	NA	0.294828	0.478	mRNA
contig100409.1	580	NA	Cluster-13711.19129	ambiguous	TU91_LOPOL ame: Full=Turripeptide ame: Full=Turripeptide OL11 Flags: Precursor	2	8.61906e-06	57	5	F:GO:0030414; F:GO:0004867; P:GO:0010951; C:GO:0005576; P:GO:0010466	F:peptidase inhibitor activity; F:serine-type endopeptidase inhibitor activity; P:negative regulation of endopeptidase activity; C:extracellular region; P:negative regulation of peptidase activity	NA	NA	IPR002350 (SMART); IPR002350 (PFAM); G3DSA:3.30.60.30 (GENE3D); IPR002350 (PROSITE_PROFILES); cd00104 (CDD); SignalP-noTM (SIGNALP_GRAM_NEGATIVE); SignalP-noTM (SIGNALP_EUK); IPR002350 (SUPERFAMILY)	F:GO:0005515	F:protein binding	serine ase inhibitor	3	1.36077e-06	52.33	NA	NA	NA	NA	NA	0.475862	0.066	lncRNA
contig10041.1	2897	Cluster-15712.19940	Cluster-13711.28226	mRNA	DYST_HUMAN ame: Full=Dystonin ame: Full=230 kDa bullous pemphigoid antigen ame: Full=230 240 kDa bullous pemphigoid antigen ame: Full=Bullous pemphigoid antigen 1 Short=BPA Short=Bullous pemphigoid antigen ame: Full=Dystonia musculorum ame: Full=Hemidesmosomal plaque	20	5.94946e-93	63.8	61	F:GO:0016887; P:GO:0007050; C:GO:0014069; F:GO:0008022; C:GO:0005794; P:GO:0045647; C:GO:0005789; P:GO:0042060; P:GO:0030308; C:GO:0042383; P:GO:0007409; P:GO:0006915; C:GO:0031673; C:GO:0005829; P:GO:0016055; P:GO:0001707; C:GO:0030424; P:GO:0007026; P:GO:0045773; C:GO:0005881; C:GO:0005884; C:GO:0005635; F:GO:0051015; C:GO:0030018; P:GO:0010629; P:GO:0051893; F:GO:0051010; P:GO:0030011; C:GO:00…	F:ATPase activity; P:cell cycle arrest; C:postsynaptic density; F:protein C-terminus binding; C:Golgi apparatus; P:negative regulation of erythrocyte differentiation; C:endoplasmic reticulum membrane; P:wound healing; P:negative regulation of cell growth; C:sarcolemma; P:axonogenesis; P:apoptotic process; C:H zone; C:cytosol; P:Wnt signaling pathway; P:mesoderm formation; C:axon; P:negative regul…	EC:3.6.1.3; EC:3.6.1.15	Adenosinetriphosphatase; Nucleoside-triphosphate phosphatase	IPR002048 (SMART); IPR003108 (SMART); IPR018159 (SMART); G3DSA:1.20.58.60 (GENE3D); IPR002048 (PFAM); G3DSA:1.10.238.10 (GENE3D); G3DSA:1.10.238.10 (GENE3D); IPR002017 (PFAM); IPR003108 (G3DSA:3.30.920.GENE3D); G3DSA:1.20.58.60 (GENE3D); G3DSA:1.10.238.10 (GENE3D); IPR003108 (PFAM); mobidb-lite (MOBIDB_LITE); mobidb-lite (MOBIDB_LITE); mobidb-lite (MOBIDB_LITE); PTHR11915:SF397 (PANTHER); PTHR119…	F:GO:0005515; F:GO:0005509; F:GO:0008017	F:protein binding; F:calcium ion binding; F:microtubule binding	Microtubule-actin cross-linking factor	20	0	67.05	3	P:GO:0007050; C:GO:0005856; F:GO:0005509	P:cell cycle arrest; C:cytoskeleton; F:calcium ion binding	NA	NA	0.958923	1	mRNA
contig10041.2	2711	Cluster-15712.19940	Cluster-13711.28227	mRNA	DYST_MOUSE ame: Full=Dystonin ame: Full=Bullous pemphigoid antigen 1 Short=BPA ame: Full=Dystonia musculorum ame: Full=Hemidesmosomal plaque ame: Full=Microtubule actin cross-linking factor 2	20	2.25095e-155	61.75	57	F:GO:0016887; P:GO:0007050; C:GO:0014069; F:GO:0008022; C:GO:0005794; P:GO:0045647; C:GO:0005789; P:GO:0042060; P:GO:0030308; C:GO:0042383; P:GO:0007409; P:GO:0006915; C:GO:0031673; C:GO:0005829; P:GO:0016055; P:GO:0001707; C:GO:0030424; P:GO:0007026; P:GO:0045773; C:GO:0005881; C:GO:0005884; C:GO:0005635; F:GO:0051015; C:GO:0030018; P:GO:0010629; P:GO:0051893; F:GO:0051010; P:GO:0030011; C:GO:00…	F:ATPase activity; P:cell cycle arrest; C:postsynaptic density; F:protein C-terminus binding; C:Golgi apparatus; P:negative regulation of erythrocyte differentiation; C:endoplasmic reticulum membrane; P:wound healing; P:negative regulation of cell growth; C:sarcolemma; P:axonogenesis; P:apoptotic process; C:H zone; C:cytosol; P:Wnt signaling pathway; P:mesoderm formation; C:axon; P:negative regul…	EC:3.6.1.3; EC:3.6.1.15	Adenosinetriphosphatase; Nucleoside-triphosphate phosphatase	IPR018159 (SMART); IPR003108 (SMART); IPR002048 (SMART); IPR002048 (PFAM); G3DSA:1.10.238.10 (GENE3D); IPR003108 (G3DSA:3.30.920.GENE3D); IPR003108 (PFAM); IPR002017 (PFAM); G3DSA:1.10.238.10 (GENE3D); G3DSA:1.10.238.10 (GENE3D); G3DSA:1.20.58.60 (GENE3D); G3DSA:1.20.58.60 (GENE3D); mobidb-lite (MOBIDB_LITE); mobidb-lite (MOBIDB_LITE); PTHR11915:SF397 (PANTHER); PTHR11915 (PANTHER); IPR002048 (PR…	F:GO:0005515; F:GO:0005509; F:GO:0008017	F:protein binding; F:calcium ion binding; F:microtubule binding	microtubule-actin cross-linking factor 1 isoform X25	20	0	70.15	1	F:GO:0005488	F:binding	NA	NA	0.956105	0.998	mRNA
contig100410.1	580	NA	Cluster-1351.0	mRNA	---NA---	NA	NA	NA	NA	NA	NA	NA	NA	NA	NA	NA	reverse	20	7.35534e-20	49.8	2	F:GO:0003964; P:GO:0006278	F:RNA-directed DNA polymerase activity; P:RNA-dependent DNA biosynthetic process	NA	NA	0.610345	0.37	mRNA
contig100412.1	580	NA	Cluster-14584.0	lncRNA	---NA---	NA	NA	NA	NA	NA	NA	NA	NA	NA	NA	NA	---NA---	NA	NA	NA	NA	NA	NA	NA	NA	0.522414	0.242	lncRNA
contig100413.1	580	NA	Cluster-39365.0	prospective mRNA	---NA---	NA	NA	NA	NA	NA	NA	NA	NA	NA	NA	NA	---NA---	NA	NA	NA	NA	NA	NA	NA	NA	0.817241	0.522	mRNA
contig100414.1	580	Cluster-15712.16057	Cluster-13711.32815	lncRNA	---NA---	NA	NA	NA	NA	NA	NA	NA	NA	NA	NA	NA	---NA---	NA	NA	NA	NA	NA	NA	NA	NA	0.439655	0.238	lncRNA
contig100415.1	580	NA	Cluster-34933.0	mRNA	---NA---	NA	NA	NA	NA	NA	NA	NA	NA	NA	NA	NA	reverse	20	1.14404e-44	65.85	2	F:GO:0003964; P:GO:0006278	F:RNA-directed DNA polymerase activity; P:RNA-dependent DNA biosynthetic process	NA	NA	0.27931	0.34	mRNA
contig100416.1	580	NA	Cluster-13711.225	lncRNA	---NA---	NA	NA	NA	NA	NA	NA	NA	NA	NA	NA	NA	---NA---	NA	NA	NA	NA	NA	NA	NA	NA	0.553448	0.23	lncRNA
contig100417.1	580	NA	Cluster-21195.1	prospective mRNA	---NA---	NA	NA	NA	NA	NA	NA	NA	NA	NA	NA	NA	---NA---	NA	NA	NA	NA	NA	NA	NA	NA	0.827586	0.494	mRNA
contig100418.1	580	Cluster-15712.16042	Cluster-13711.13299	lncRNA	---NA---	NA	NA	NA	NA	NA	NA	NA	NA	NA	NA	NA	---NA---	NA	NA	NA	NA	NA	NA	NA	NA	0.708621	0.172	lncRNA
contig100419.1	580	Cluster-21969.0	Cluster-32320.0	mRNA	---NA---	NA	NA	NA	NA	NA	NA	NA	NA	NA	NA	NA	PREDICTED: uncharacterized protein LOC108680202	1	1.70344e-13	56	NA	NA	NA	NA	NA	0.905172	0.818	mRNA
contig10042.1	2897	Cluster-15712.19503	Cluster-13711.29449	mRNA	BEST1_HUMAN ame: Full=Bestrophin-1 ame: Full=TU15B ame: Full=Vitelliform macular dystrophy 2	20	3.46852e-133	62.75	14	P:GO:0050908; P:GO:1902476; C:GO:0034707; C:GO:0005887; P:GO:0043271; F:GO:0005229; P:GO:0007608; C:GO:0005929; C:GO:0005829; P:GO:0030321; P:GO:0051924; P:GO:0051899; C:GO:0016323; F:GO:0015106	P:detection of light stimulus involved in visual perception; P:chloride transmembrane transport; C:chloride channel complex; C:integral component of plasma membrane; P:negative regulation of ion transport; F:intracellular calcium activated chloride channel activity; P:sensory perception of smell; C:cilium; C:cytosol; P:transepithelial chloride transport; P:regulation of calcium ion transport; P:m…	NA	NA	IPR021134 (PFAM); mobidb-lite (MOBIDB_LITE); IPR000615 (PANTHER); IPR033041 (PTHR10736:PANTHER)	P:GO:1902476; F:GO:0005254; P:GO:0007601	P:chloride transmembrane transport; F:chloride channel activity; P:visual perception	bestrophin-4-like isoform X1	20	0	76.6	1	C:GO:0016020	C:membrane	NA	NA	0.601657	0.852	mRNA
contig100420.1	580	NA	Cluster-1797.0	lncRNA	---NA---	NA	NA	NA	NA	NA	NA	NA	NA	NA	NA	NA	---NA---	NA	NA	NA	NA	NA	NA	NA	NA	0.263793	0.158	lncRNA
contig100421.1	580	Cluster-15712.13772	Cluster-13711.32429	lncRNA	---NA---	NA	NA	NA	NA	NA	NA	NA	NA	NA	NA	NA	---NA---	NA	NA	NA	NA	NA	NA	NA	NA	0.398276	0.148	lncRNA
contig100422.1	580	Cluster-15712.26638	Cluster-13711.44404	prospective mRNA	---NA---	NA	NA	NA	NA	NA	NA	NA	NA	NA	NA	NA	---NA---	NA	NA	NA	NA	NA	NA	NA	NA	0.367241	0.456	mRNA
contig100423.1	580	Cluster-15712.5240	Cluster-13711.10051	lncRNA	---NA---	NA	NA	NA	NA	NA	NA	NA	NA	NA	NA	NA	---NA---	NA	NA	NA	NA	NA	NA	NA	NA	0.791379	0.192	lncRNA
contig100424.1	580	NA	Cluster-13711.947	lncRNA	---NA---	NA	NA	NA	NA	NA	NA	NA	NA	NA	NA	NA	---NA---	NA	NA	NA	NA	NA	NA	NA	NA	0.413793	0.26	lncRNA
contig100425.1	580	NA	Cluster-13711.34367	lncRNA	---NA---	NA	NA	NA	NA	NA	NA	NA	NA	NA	NA	NA	---NA---	NA	NA	NA	NA	NA	NA	NA	NA	0.284483	0.166	lncRNA
contig100426.1	580	NA	Cluster-13711.41183	prospective mRNA	---NA---	NA	NA	NA	NA	NA	NA	NA	NA	NA	NA	NA	---NA---	NA	NA	NA	NA	NA	NA	NA	NA	0.222414	0.456	mRNA
contig100427.1	580	Cluster-17422.1	Cluster-13711.46436	prospective mRNA	---NA---	NA	NA	NA	NA	NA	NA	NA	NA	NA	NA	NA	---NA---	NA	NA	NA	NA	NA	NA	NA	NA	0.284483	0.342	mRNA
contig100428.1	580	NA	Cluster-6740.3	ambiguous	---NA---	NA	NA	NA	NA	NA	NA	NA	NA	NA	NA	NA	GL20717	2	7.18505e-07	43.5	NA	NA	NA	NA	NA	0.181034	0.228	lncRNA
contig100429.1	580	Cluster-23187.0	Cluster-36448.0	mRNA	HXD4A_TAKRU ame: Full=Homeobox Hox-D4a	20	2.0051e-08	74.7	13	F:GO:0071837; P:GO:0006351; P:GO:0009952; P:GO:0006355; F:GO:0043565; P:GO:0001570; P:GO:0060215; P:GO:0060216; P:GO:0048562; C:GO:0005634; F:GO:0003700; P:GO:0001525; P:GO:0051216	F:HMG box domain binding; P:transcription, DNA-templated; P:anterior/posterior pattern specification; P:regulation of transcription, DNA-templated; F:sequence-specific DNA binding; P:vasculogenesis; P:primitive hemopoiesis; P:definitive hemopoiesis; P:embryonic organ morphogenesis; C:nucleus; F:transcription factor activity, sequence-specific DNA binding; P:angiogenesis; P:cartilage development	NA	NA	no IPS match	no IPS match	no IPS match	Homeobox Hox-	17	5.80097e-26	73.53	5	C:GO:0005634; F:GO:0003700; P:GO:0007275; P:GO:0006355; F:GO:0043565	C:nucleus; F:transcription factor activity, sequence-specific DNA binding; P:multicellular organism development; P:regulation of transcription, DNA-templated; F:sequence-specific DNA binding	NA	NA	0.589655	0.386	mRNA
contig10043.1	2897	Cluster-15712.25693	Cluster-13711.8808	mRNA	RBP1_HUMAN ame: Full= -binding 1 Short= 1 ame: Full=76 kDa Ral-interacting ame: Full=Dinitrophenyl S-glutathione ATPase Short=DNP-SG ATPase ame: Full=Ral-interacting 1	20	2.14853e-72	58.7	40	C:GO:0014069; F:GO:0005096; P:GO:0046578; P:GO:0051171; P:GO:0006468; P:GO:0060268; P:GO:0003014; P:GO:0043547; P:GO:0006935; C:GO:0070062; F:GO:0017160; F:GO:0043492; P:GO:0001702; F:GO:0048365; C:GO:0005829; P:GO:0051726; P:GO:2000378; F:GO:0022857; P:GO:0007264; P:GO:0050728; F:GO:0005085; P:GO:0065002; F:GO:0004672; P:GO:0007067; P:GO:0043114; C:GO:0043234; P:GO:0002692; P:GO:0007420; P:GO:00…	C:postsynaptic density; F:GTPase activator activity; P:regulation of Ras protein signal transduction; P:regulation of nitrogen compound metabolic process; P:protein phosphorylation; P:negative regulation of respiratory burst; P:renal system process; P:positive regulation of GTPase activity; P:chemotaxis; C:extracellular exosome; F:Ral GTPase binding; F:ATPase activity, coupled to movement of subs…	EC:3.6.1.3; EC:3.6.1.15	Adenosinetriphosphatase; Nucleoside-triphosphate phosphatase	IPR000198 (SMART); G3DSA:1.10.555.10 (GENE3D); IPR000198 (PFAM); mobidb-lite (MOBIDB_LITE); mobidb-lite (MOBIDB_LITE); mobidb-lite (MOBIDB_LITE); mobidb-lite (MOBIDB_LITE); PTHR12783 (PANTHER); PTHR12783:SF6 (PANTHER); IPR000198 (PROSITE_PROFILES); IPR008936 (SUPERFAMILY)	P:GO:0007165	P:signal transduction	ralA-binding 1 isoform X2	20	1.03403e-93	68.65	1	P:GO:0007165	P:signal transduction	NA	NA	0.138764	0.352	mRNA
contig100430.1	580	Cluster-15712.2630	Cluster-13711.35314	lncRNA	---NA---	NA	NA	NA	NA	NA	NA	NA	NA	NA	NA	NA	---NA---	NA	NA	NA	NA	NA	NA	NA	NA	0.263793	0.14	lncRNA
contig100431.1	580	NA	Cluster-13711.44726	prospective mRNA	---NA---	NA	NA	NA	NA	NA	NA	NA	NA	NA	NA	NA	---NA---	NA	NA	NA	NA	NA	NA	NA	NA	0.481034	0.306	mRNA
contig100432.1	580	Cluster-15712.26766	Cluster-13711.40659	lncRNA	---NA---	NA	NA	NA	NA	NA	NA	NA	NA	NA	NA	NA	---NA---	NA	NA	NA	NA	NA	NA	NA	NA	0.191379	0.196	lncRNA
contig100433.1	580	NA	Cluster-30396.1	prospective mRNA	---NA---	NA	NA	NA	NA	NA	NA	NA	NA	NA	NA	NA	---NA---	NA	NA	NA	NA	NA	NA	NA	NA	0.558621	0.452	mRNA
contig100434.1	580	NA	Cluster-13025.0	lncRNA	---NA---	NA	NA	NA	NA	NA	NA	NA	NA	NA	NA	NA	---NA---	NA	NA	NA	NA	NA	NA	NA	NA	0.160345	0.208	lncRNA
contig100435.1	580	NA	Cluster-13711.977	prospective mRNA	---NA---	NA	NA	NA	NA	NA	NA	NA	NA	NA	NA	NA	---NA---	NA	NA	NA	NA	NA	NA	NA	NA	0.553448	0.538	mRNA
contig100436.1	580	NA	Cluster-13711.7602	prospective mRNA	---NA---	NA	NA	NA	NA	NA	NA	NA	NA	NA	NA	NA	---NA---	NA	NA	NA	NA	NA	NA	NA	NA	0.574138	0.636	mRNA
contig100437.1	580	NA	NA	lncRNA	---NA---	NA	NA	NA	NA	NA	NA	NA	NA	NA	NA	NA	---NA---	NA	NA	NA	NA	NA	NA	NA	NA	0.325862	0.232	lncRNA
contig100438.1	580	NA	Cluster-17406.0	prospective mRNA	---NA---	NA	NA	NA	NA	NA	NA	NA	NA	NA	NA	NA	---NA---	NA	NA	NA	NA	NA	NA	NA	NA	0.356897	0.28	mRNA
contig100439.1	580	Cluster-3779.0	Cluster-18799.0	lncRNA	---NA---	NA	NA	NA	NA	NA	NA	NA	NA	NA	NA	NA	---NA---	NA	NA	NA	NA	NA	NA	NA	NA	0.196552	0.238	lncRNA
contig100439.2	579	Cluster-3779.0	Cluster-18799.0	lncRNA	---NA---	NA	NA	NA	NA	NA	NA	NA	NA	NA	NA	NA	---NA---	NA	NA	NA	NA	NA	NA	NA	NA	0.196891	0.238	lncRNA
contig10044.1	2897	Cluster-15712.25019	Cluster-13711.40921	ambiguous	PERC_ANOGA ame: Full=Chorion peroxidase Flags: Precursor	20	2.20735e-108	49.95	25	P:GO:0044238; P:GO:0048519; P:GO:1901700; P:GO:0006979; P:GO:0044283; C:GO:0043231; C:GO:0031012; P:GO:0070887; P:GO:0010033; C:GO:0044444; F:GO:0005488; P:GO:0007304; P:GO:0002376; P:GO:0042743; P:GO:0043436; F:GO:0004601; P:GO:0098542; P:GO:0051179; P:GO:0048731; C:GO:0016020; P:GO:0016043; C:GO:0012505; C:GO:0031982; P:GO:0001817; C:GO:0071944	P:primary metabolic process; P:negative regulation of biological process; P:response to oxygen-containing compound; P:response to oxidative stress; P:small molecule biosynthetic process; C:intracellular membrane-bounded organelle; C:extracellular matrix; P:cellular response to chemical stimulus; P:response to organic substance; C:cytoplasmic part; F:binding; P:chorion-containing eggshell formatio…	EC:1.11.1.7	Peroxidase	IPR019791 (PRINTS); IPR019791 (G3DSA:1.10.640.GENE3D); IPR019791 (PFAM); mobidb-lite (MOBIDB_LITE); PTHR11475 (PANTHER); IPR019791 (PROSITE_PROFILES); cd09823 (CDD); SignalP-noTM (SIGNALP_EUK); IPR010255 (SUPERFAMILY)	F:GO:0004601; P:GO:0006979; P:GO:0055114; F:GO:0020037	F:peroxidase activity; P:response to oxidative stress; P:oxidation-reduction process; F:heme binding	Chorion peroxidase precursor	20	3.87518e-149	57.4	7	F:GO:0004601; P:GO:0006979; F:GO:0016491; P:GO:0098869; P:GO:0055114; C:GO:0042600; F:GO:0020037	F:peroxidase activity; P:response to oxidative stress; F:oxidoreductase activity; P:cellular oxidant detoxification; P:oxidation-reduction process; C:chorion; F:heme binding	NA	NA	0.0942354	0.042	lncRNA
contig100440.1	580	NA	Cluster-13711.15045	prospective mRNA	---NA---	NA	NA	NA	NA	NA	NA	NA	NA	NA	NA	NA	---NA---	NA	NA	NA	NA	NA	NA	NA	NA	0.325862	0.456	mRNA
contig100441.1	580	NA	Cluster-13711.46070	prospective mRNA	---NA---	NA	NA	NA	NA	NA	NA	NA	NA	NA	NA	NA	---NA---	NA	NA	NA	NA	NA	NA	NA	NA	0.0827586	0.398	mRNA
contig100442.1	580	NA	Cluster-9555.0	lncRNA	BAG_STRAG ame: Full= FC receptor ame: Full=Beta antigen Short=B antigen Flags: Precursor	2	2.48111e-08	39.5	12	F:GO:0030414; F:GO:0004857; P:GO:0050880; C:GO:0005618; C:GO:0016020; P:GO:0010951; P:GO:0042311; C:GO:0005576; F:GO:0008191; F:GO:0005179; P:GO:0008217; P:GO:0010466	F:peptidase inhibitor activity; F:enzyme inhibitor activity; P:regulation of blood vessel size; C:cell wall; C:membrane; P:negative regulation of endopeptidase activity; P:vasodilation; C:extracellular region; F:metalloendopeptidase inhibitor activity; F:hormone activity; P:regulation of blood pressure; P:negative regulation of peptidase activity	NA	NA	mobidb-lite (MOBIDB_LITE); mobidb-lite (MOBIDB_LITE); SignalP-TM (SIGNALP_GRAM_POSITIVE)	no GO terms	no GO terms	---NA---	NA	NA	NA	NA	NA	NA	NA	NA	0.268966	0.2	lncRNA
contig100443.1	580	Cluster-17887.0	Cluster-12539.1	lncRNA	---NA---	NA	NA	NA	NA	NA	NA	NA	NA	NA	NA	NA	---NA---	NA	NA	NA	NA	NA	NA	NA	NA	0.351724	0.078	lncRNA
contig100444.1	580	NA	NA	prospective mRNA	---NA---	NA	NA	NA	NA	NA	NA	NA	NA	NA	NA	NA	---NA---	NA	NA	NA	NA	NA	NA	NA	NA	0.0982759	0.646	mRNA
contig100445.1	580	NA	Cluster-6113.0	prospective mRNA	---NA---	NA	NA	NA	NA	NA	NA	NA	NA	NA	NA	NA	---NA---	NA	NA	NA	NA	NA	NA	NA	NA	0.418966	0.356	mRNA
contig100446.1	580	NA	NA	prospective mRNA	---NA---	NA	NA	NA	NA	NA	NA	NA	NA	NA	NA	NA	---NA---	NA	NA	NA	NA	NA	NA	NA	NA	0.682759	0.368	mRNA
contig100447.1	580	NA	Cluster-13711.826	prospective mRNA	---NA---	NA	NA	NA	NA	NA	NA	NA	NA	NA	NA	NA	---NA---	NA	NA	NA	NA	NA	NA	NA	NA	0.393103	0.578	mRNA
contig100448.1	580	Cluster-14850.0	Cluster-29920.0	prospective mRNA	---NA---	NA	NA	NA	NA	NA	NA	NA	NA	NA	NA	NA	---NA---	NA	NA	NA	NA	NA	NA	NA	NA	0.672414	0.382	mRNA
contig100449.1	580	NA	Cluster-38736.4	prospective mRNA	---NA---	NA	NA	NA	NA	NA	NA	NA	NA	NA	NA	NA	---NA---	NA	NA	NA	NA	NA	NA	NA	NA	0.868966	0.42	mRNA
contig10045.1	2924	Cluster-5498.0	Cluster-38324.0	mRNA	CLCN3_HUMAN ame: Full=H(+) Cl(-) exchange transporter 3 ame: Full=Chloride channel 3 Short= -3 ame: Full=Chloride transporter -3	20	0	67.45	36	P:GO:0046916; F:GO:0015297; P:GO:1902476; C:GO:0008021; C:GO:0005770; C:GO:0009897; P:GO:0008344; P:GO:1903428; C:GO:0005789; F:GO:0000166; C:GO:0005887; C:GO:0005769; P:GO:0006911; P:GO:0097401; F:GO:0046982; P:GO:0045794; C:GO:0042581; P:GO:0045494; P:GO:0048388; F:GO:0072320; F:GO:0030165; P:GO:0034765; C:GO:0060077; F:GO:0042803; C:GO:0045335; C:GO:0098791; C:GO:0005765; C:GO:0043679; P:GO:00…	P:cellular transition metal ion homeostasis; F:antiporter activity; P:chloride transmembrane transport; C:synaptic vesicle; C:late endosome; C:external side of plasma membrane; P:adult locomotory behavior; P:positive regulation of reactive oxygen species biosynthetic process; C:endoplasmic reticulum membrane; F:nucleotide binding; C:integral component of plasma membrane; C:early endosome; P:phago…	NA	NA	IPR001807 (PRINTS); IPR000644 (SMART); IPR001807 (PFAM); IPR000644 (PFAM); G3DSA:3.10.580.10 (GENE3D); IPR014743 (G3DSA:1.10.3080.GENE3D); mobidb-lite (MOBIDB_LITE); PTHR11689:SF126 (PANTHER); PTHR11689 (PANTHER); IPR000644 (PROSITE_PROFILES); IPR000644 (PROSITE_PROFILES); cd03684 (CDD); cd04591 (CDD); IPR014743 (SUPERFAMILY); SSF54631 (SUPERFAMILY)	F:GO:0005216; P:GO:0055085; C:GO:0016020; P:GO:0006821; F:GO:0005247	F:ion channel activity; P:transmembrane transport; C:membrane; P:chloride transport; F:voltage-gated chloride channel activity	H(+) Cl(-) exchange transporter 5 isoform X1	20	0	84.4	5	P:GO:1903959; P:GO:0034220; C:GO:0016021; P:GO:0006821; F:GO:0005247	P:regulation of anion transmembrane transport; P:ion transmembrane transport; C:integral component of membrane; P:chloride transport; F:voltage-gated chloride channel activity	NA	NA	0.892613	0.996	mRNA
contig100450.1	580	Cluster-13989.1	Cluster-29433.1	lncRNA	---NA---	NA	NA	NA	NA	NA	NA	NA	NA	NA	NA	NA	---NA---	NA	NA	NA	NA	NA	NA	NA	NA	0.253448	0.124	lncRNA
contig100451.1	580	Cluster-15712.1374	Cluster-13711.22921	lncRNA	---NA---	NA	NA	NA	NA	NA	NA	NA	NA	NA	NA	NA	---NA---	NA	NA	NA	NA	NA	NA	NA	NA	0.403448	0.156	lncRNA
contig100452.1	580	NA	Cluster-13711.47098	prospective mRNA	---NA---	NA	NA	NA	NA	NA	NA	NA	NA	NA	NA	NA	---NA---	NA	NA	NA	NA	NA	NA	NA	NA	0.377586	0.392	mRNA
contig100453.1	580	Cluster-15712.21447	Cluster-13711.25640	prospective mRNA	---NA---	NA	NA	NA	NA	NA	NA	NA	NA	NA	NA	NA	---NA---	NA	NA	NA	NA	NA	NA	NA	NA	0.568966	0.462	mRNA
contig100454.1	580	Cluster-1525.0	Cluster-13711.17019	prospective mRNA	---NA---	NA	NA	NA	NA	NA	NA	NA	NA	NA	NA	NA	---NA---	NA	NA	NA	NA	NA	NA	NA	NA	0.610345	0.366	mRNA
contig100455.1	580	Cluster-15712.17737	Cluster-13711.21391	prospective mRNA	---NA---	NA	NA	NA	NA	NA	NA	NA	NA	NA	NA	NA	---NA---	NA	NA	NA	NA	NA	NA	NA	NA	0.336207	0.39	mRNA
contig100456.1	580	NA	Cluster-27390.0	prospective mRNA	---NA---	NA	NA	NA	NA	NA	NA	NA	NA	NA	NA	NA	---NA---	NA	NA	NA	NA	NA	NA	NA	NA	0.367241	0.414	mRNA
contig100457.1	580	NA	Cluster-2383.0	lncRNA	---NA---	NA	NA	NA	NA	NA	NA	NA	NA	NA	NA	NA	---NA---	NA	NA	NA	NA	NA	NA	NA	NA	0.155172	0.25	lncRNA
contig100458.1	580	NA	Cluster-13711.46716	prospective mRNA	---NA---	NA	NA	NA	NA	NA	NA	NA	NA	NA	NA	NA	---NA---	NA	NA	NA	NA	NA	NA	NA	NA	0.517241	0.484	mRNA
contig100459.1	580	Cluster-15712.25968	Cluster-13711.23766	prospective mRNA	---NA---	NA	NA	NA	NA	NA	NA	NA	NA	NA	NA	NA	---NA---	NA	NA	NA	NA	NA	NA	NA	NA	0.237931	0.512	mRNA
contig10046.1	2897	Cluster-15712.17988	Cluster-13711.20060	mRNA	NHRF1_RABIT ame: Full=Na(+) H(+) exchange regulatory cofactor NHE-RF1 Short=NHERF-1 ame: Full=Ezrin-radixin-moesin-binding phospho 50 Short=EBP50 ame: Full=Regulatory cofactor of Na(+) H(+) exchanger ame: Full=Sodium-hydrogen exchanger regulatory factor 1 ame: Full=Solute carrier family 9 isoform A3 regulatory factor 1	20	7.84922e-27	64.95	70	P:GO:0060088; C:GO:0035003; P:GO:0014067; F:GO:0008022; P:GO:0003096; P:GO:0097291; F:GO:0043621; P:GO:0007605; F:GO:0050750; P:GO:0051683; P:GO:0030827; C:GO:0015629; P:GO:2001244; F:GO:0019902; P:GO:0045859; P:GO:0042221; P:GO:0045930; C:GO:0043234; P:GO:0060158; C:GO:0005634; C:GO:0005913; P:GO:0015879; C:GO:0016324; P:GO:0030336; P:GO:0051898; P:GO:0008283; P:GO:0008360; P:GO:0007191; P:GO:00…	P:auditory receptor cell stereocilium organization; C:subapical complex; P:negative regulation of phosphatidylinositol 3-kinase signaling; F:protein C-terminus binding; P:renal sodium ion transport; P:renal phosphate ion absorption; F:protein self-association; P:sensory perception of sound; F:low-density lipoprotein particle receptor binding; P:establishment of Golgi localization; P:negative regu…	NA	NA	IPR001478 (SMART); IPR001478 (PFAM); G3DSA:2.30.42.10 (GENE3D); mobidb-lite (MOBIDB_LITE); mobidb-lite (MOBIDB_LITE); PTHR14191 (PANTHER); IPR031197 (PTHR14191:PANTHER); IPR001478 (PROSITE_PROFILES); cd00992 (CDD); IPR001478 (SUPERFAMILY)	F:GO:0032947; F:GO:0005515	F:protein complex scaffold; F:protein binding	Na(+) H(+) exchange regulatory cofactor NHE-RF1	20	4.12751e-51	83.2	NA	NA	NA	NA	NA	0.344839	0.628	mRNA
contig100460.1	580	NA	Cluster-37995.5	ambiguous	---NA---	NA	NA	NA	NA	NA	NA	NA	NA	NA	NA	NA	Retrotransposable element Tf2 155 kDa type 1	20	5.46158e-17	53.15	3	F:GO:0003676; F:GO:0004190; P:GO:0006508	F:nucleic acid binding; F:aspartic-type endopeptidase activity; P:proteolysis	NA	NA	0.434483	0.222	lncRNA
contig100461.1	580	Cluster-15712.10830	Cluster-13711.12427	prospective mRNA	---NA---	NA	NA	NA	NA	NA	NA	NA	NA	NA	NA	NA	---NA---	NA	NA	NA	NA	NA	NA	NA	NA	0.362069	0.522	mRNA
contig100462.1	580	NA	Cluster-13711.531	ambiguous	---NA---	NA	NA	NA	NA	NA	NA	NA	NA	NA	NA	NA	transcription factor Adf-1-like	20	8.00053e-35	51.65	1	F:GO:0003677	F:DNA binding	NA	NA	0.346552	0.204	lncRNA
contig100463.1	580	NA	Cluster-13711.13388	lncRNA	---NA---	NA	NA	NA	NA	NA	NA	NA	NA	NA	NA	NA	---NA---	NA	NA	NA	NA	NA	NA	NA	NA	0.222414	0.17	lncRNA
contig100464.1	580	Cluster-15712.10	Cluster-13711.33446	lncRNA	---NA---	NA	NA	NA	NA	NA	NA	NA	NA	NA	NA	NA	---NA---	NA	NA	NA	NA	NA	NA	NA	NA	0.284483	0.172	lncRNA
contig100466.1	580	Cluster-4794.3	Cluster-13711.39925	prospective mRNA	---NA---	NA	NA	NA	NA	NA	NA	NA	NA	NA	NA	NA	---NA---	NA	NA	NA	NA	NA	NA	NA	NA	0.718966	0.584	mRNA
contig100467.1	580	NA	Cluster-14801.1	lncRNA	---NA---	NA	NA	NA	NA	NA	NA	NA	NA	NA	NA	NA	---NA---	NA	NA	NA	NA	NA	NA	NA	NA	0.387931	0.146	lncRNA
contig100468.1	580	NA	Cluster-22959.0	prospective mRNA	---NA---	NA	NA	NA	NA	NA	NA	NA	NA	NA	NA	NA	---NA---	NA	NA	NA	NA	NA	NA	NA	NA	0.403448	0.54	mRNA
contig100469.1	580	Cluster-4829.0	Cluster-36007.0	lncRNA	---NA---	NA	NA	NA	NA	NA	NA	NA	NA	NA	NA	NA	---NA---	NA	NA	NA	NA	NA	NA	NA	NA	0.134483	0.258	lncRNA
contig10047.1	2898	Cluster-15712.7861	Cluster-13711.4459	mRNA	PRTG_CHICK ame: Full=Protogenin Flags: Precursor	20	2.55012e-61	40.4	16	C:GO:0044421; P:GO:0007411; P:GO:0007166; P:GO:0048513; P:GO:0051093; P:GO:0048523; F:GO:0005488; C:GO:0043005; P:GO:0007417; P:GO:0051960; P:GO:0045595; P:GO:0048522; C:GO:0016020; P:GO:0051241; C:GO:0071944; P:GO:0051128	C:extracellular region part; P:axon guidance; P:cell surface receptor signaling pathway; P:animal organ development; P:negative regulation of developmental process; P:negative regulation of cellular process; F:binding; C:neuron projection; P:central nervous system development; P:regulation of nervous system development; P:regulation of cell differentiation; P:positive regulation of cellular proce…	NA	NA	IPR003598 (SMART); IPR003961 (SMART); IPR003599 (SMART); IPR013783 (G3DSA:2.60.40.GENE3D); IPR013783 (G3DSA:2.60.40.GENE3D); IPR013783 (G3DSA:2.60.40.GENE3D); G3DSA:2.20.25.10 (GENE3D); IPR007110 (PFAM); IPR013783 (G3DSA:2.60.40.GENE3D); IPR013783 (G3DSA:2.60.40.GENE3D); PF13927 (PFAM); IPR013783 (G3DSA:2.60.40.GENE3D); IPR013098 (PFAM); IPR013783 (G3DSA:2.60.40.GENE3D); IPR013783 (G3DSA:2.60.40.…	F:GO:0005515	F:protein binding	protogenin-like isoform X3	20	1.77353e-69	44	7	P:GO:0007275; C:GO:0016020; C:GO:0016021; P:GO:0016055; C:GO:0005576; F:GO:0005102; C:GO:0005578	P:multicellular organism development; C:membrane; C:integral component of membrane; P:Wnt signaling pathway; C:extracellular region; F:receptor binding; C:proteinaceous extracellular matrix	NA	NA	0.778468	0.97	mRNA
contig10047.2	2556	NA	Cluster-13711.4459	mRNA	PRTG_CHICK ame: Full=Protogenin Flags: Precursor	20	1.00416e-57	40.95	12	P:GO:0051960; P:GO:0045595; P:GO:0048522; C:GO:0016020; C:GO:0044421; P:GO:0007411; P:GO:0007166; P:GO:0048513; P:GO:0048519; C:GO:0043005; C:GO:0071944; P:GO:0051128	P:regulation of nervous system development; P:regulation of cell differentiation; P:positive regulation of cellular process; C:membrane; C:extracellular region part; P:axon guidance; P:cell surface receptor signaling pathway; P:animal organ development; P:negative regulation of biological process; C:neuron projection; C:cell periphery; P:regulation of cellular component organization	NA	NA	IPR003598 (SMART); IPR003599 (SMART); IPR003961 (SMART); PF13927 (PFAM); IPR013783 (G3DSA:2.60.40.GENE3D); IPR003961 (PFAM); IPR013783 (G3DSA:2.60.40.GENE3D); IPR013783 (G3DSA:2.60.40.GENE3D); IPR013783 (G3DSA:2.60.40.GENE3D); IPR013783 (G3DSA:2.60.40.GENE3D); IPR013098 (PFAM); G3DSA:2.20.25.10 (GENE3D); IPR013783 (G3DSA:2.60.40.GENE3D); IPR007110 (PFAM); IPR013783 (G3DSA:2.60.40.GENE3D); IPR0137…	F:GO:0005515	F:protein binding	protogenin-like isoform X3	20	4.27726e-69	44.85	7	P:GO:0007275; C:GO:0016020; C:GO:0016021; P:GO:0016055; C:GO:0005576; F:GO:0005102; C:GO:0005578	P:multicellular organism development; C:membrane; C:integral component of membrane; P:Wnt signaling pathway; C:extracellular region; F:receptor binding; C:proteinaceous extracellular matrix	NA	NA	0.926056	0.986	mRNA
contig100470.1	580	NA	NA	prospective mRNA	---NA---	NA	NA	NA	NA	NA	NA	NA	NA	NA	NA	NA	---NA---	NA	NA	NA	NA	NA	NA	NA	NA	0.491379	0.474	mRNA
contig100471.1	580	Cluster-7408.1	Cluster-19072.0	prospective mRNA	---NA---	NA	NA	NA	NA	NA	NA	NA	NA	NA	NA	NA	---NA---	NA	NA	NA	NA	NA	NA	NA	NA	0.444828	0.29	mRNA
contig100472.1	580	Cluster-24970.1	Cluster-30967.1	lncRNA	---NA---	NA	NA	NA	NA	NA	NA	NA	NA	NA	NA	NA	---NA---	NA	NA	NA	NA	NA	NA	NA	NA	0.217241	0.25	lncRNA
contig100473.1	580	NA	NA	lncRNA	---NA---	NA	NA	NA	NA	NA	NA	NA	NA	NA	NA	NA	---NA---	NA	NA	NA	NA	NA	NA	NA	NA	0.315517	0.024	lncRNA
contig100474.1	580	Cluster-13496.3	Cluster-13711.6771	prospective mRNA	---NA---	NA	NA	NA	NA	NA	NA	NA	NA	NA	NA	NA	---NA---	NA	NA	NA	NA	NA	NA	NA	NA	0.522414	0.628	mRNA
contig100475.1	580	NA	Cluster-13711.3360	prospective mRNA	---NA---	NA	NA	NA	NA	NA	NA	NA	NA	NA	NA	NA	---NA---	NA	NA	NA	NA	NA	NA	NA	NA	0.889655	0.524	mRNA
contig100476.1	580	Cluster-15712.24866	Cluster-13711.23996	prospective mRNA	---NA---	NA	NA	NA	NA	NA	NA	NA	NA	NA	NA	NA	---NA---	NA	NA	NA	NA	NA	NA	NA	NA	0.165517	0.282	mRNA
contig100477.1	580	NA	Cluster-13711.1469	prospective mRNA	---NA---	NA	NA	NA	NA	NA	NA	NA	NA	NA	NA	NA	---NA---	NA	NA	NA	NA	NA	NA	NA	NA	0.57931	0.426	mRNA
contig100478.1	580	NA	NA	prospective mRNA	---NA---	NA	NA	NA	NA	NA	NA	NA	NA	NA	NA	NA	---NA---	NA	NA	NA	NA	NA	NA	NA	NA	0.387931	0.53	mRNA
contig100479.1	580	NA	NA	prospective mRNA	---NA---	NA	NA	NA	NA	NA	NA	NA	NA	NA	NA	NA	---NA---	NA	NA	NA	NA	NA	NA	NA	NA	0.310345	0.328	mRNA
contig10048.1	2897	Cluster-15712.735	Cluster-13711.40099	mRNA	VLDLR_CHICK ame: Full=Very low-density lipo receptor Short=VLDL receptor Short=VLDL-R ame: Full=Vitellogenin receptor Short=VTG receptor Flags: Precursor	20	0	56	75	P:GO:0021517; P:GO:0061098; C:GO:0005794; P:GO:0044237; P:GO:0007528; C:GO:0005901; F:GO:0030229; P:GO:0001941; C:GO:0045177; P:GO:0045056; P:GO:0001822; C:GO:0005905; P:GO:0071495; F:GO:0001948; P:GO:0010899; F:GO:0034185; P:GO:0034383; P:GO:0038026; F:GO:0038025; P:GO:0061003; F:GO:0034189; P:GO:0050807; F:GO:0005041; P:GO:0050729; F:GO:0008236; P:GO:0007268; C:GO:0043235; P:GO:0043113; P:GO:00…	P:ventral spinal cord development; P:positive regulation of protein tyrosine kinase activity; C:Golgi apparatus; P:cellular metabolic process; P:neuromuscular junction development; C:caveola; F:very-low-density lipoprotein particle receptor activity; P:postsynaptic membrane organization; C:apical part of cell; P:transcytosis; P:kidney development; C:clathrin-coated pit; P:cellular response to end…	NA	NA	IPR002172 (PRINTS); IPR002172 (SMART); IPR000033 (SMART); IPR001881 (SMART); IPR000742 (SMART); IPR011042 (G3DSA:2.120.10.GENE3D); IPR002172 (PFAM); G3DSA:2.10.25.10 (GENE3D); G3DSA:2.10.25.10 (GENE3D); G3DSA:4.10.400.10 (GENE3D); G3DSA:2.10.25.10 (GENE3D); PF14670 (PFAM); IPR001881 (PFAM); IPR000033 (PFAM); G3DSA:4.10.400.10 (GENE3D); mobidb-lite (MOBIDB_LITE); PTHR10529 (PANTHER); IPR032931 (PT…	F:GO:0005515; F:GO:0030229; F:GO:0005509	F:protein binding; F:very-low-density lipoprotein particle receptor activity; F:calcium ion binding	very low-density lipo receptor-like isoform X1	20	0	66.8	2	F:GO:0005509; C:GO:0016021	F:calcium ion binding; C:integral component of membrane	NA	NA	0.882292	0.996	mRNA
contig100480.1	580	NA	Cluster-4879.0	prospective mRNA	---NA---	NA	NA	NA	NA	NA	NA	NA	NA	NA	NA	NA	---NA---	NA	NA	NA	NA	NA	NA	NA	NA	0.341379	0.342	mRNA
contig100481.1	580	Cluster-22523.2	Cluster-36700.3	mRNA	CATA_BOVIN ame: Full=Catalase	20	1.92445e-55	80.45	61	P:GO:0055093; P:GO:0014068; P:GO:0008340; P:GO:0006641; C:GO:0005794; P:GO:0051092; P:GO:0020027; P:GO:0003007; P:GO:0001666; P:GO:0051289; F:GO:0019166; C:GO:0005829; P:GO:0014854; P:GO:0080184; P:GO:0032088; P:GO:0010193; P:GO:0009642; P:GO:0042542; C:GO:0005886; C:GO:0005764; P:GO:0042744; C:GO:0005758; F:GO:0046872; P:GO:0071363; P:GO:0032355; P:GO:0098869; P:GO:0014823; P:GO:0009650; P:GO:00…	P:response to hyperoxia; P:positive regulation of phosphatidylinositol 3-kinase signaling; P:determination of adult lifespan; P:triglyceride metabolic process; C:Golgi apparatus; P:positive regulation of NF-kappaB transcription factor activity; P:hemoglobin metabolic process; P:heart morphogenesis; P:response to hypoxia; P:protein homotetramerization; F:trans-2-enoyl-CoA reductase (NADPH) activit…	EC:3.5.1.14; EC:1.3.1.38; EC:1.11.1.7; EC:1.11.1.6	N-acyl-aliphatic-L-amino acid amidohydrolase; Trans-2-enoyl-CoA reductase (NADPH); Peroxidase; Catalase	IPR018028 (PRINTS); IPR011614 (SMART); IPR011614 (G3DSA:2.40.180.GENE3D); IPR011614 (PFAM); PTHR11465:SF26 (PANTHER); IPR018028 (PANTHER); IPR018028 (PROSITE_PROFILES); IPR020835 (SUPERFAMILY)	P:GO:0006979; F:GO:0004096; P:GO:0055114; F:GO:0020037	P:response to oxidative stress; F:catalase activity; P:oxidation-reduction process; F:heme binding	catalase	20	1.15072e-80	90.7	7	P:GO:0006979; F:GO:0046872; F:GO:0004096; P:GO:0098869; P:GO:0055114; F:GO:0020037; P:GO:0042744	P:response to oxidative stress; F:metal ion binding; F:catalase activity; P:cellular oxidant detoxification; P:oxidation-reduction process; F:heme binding; P:hydrogen peroxide catabolic process	EC:1.11.1.7; EC:1.11.1.6	Peroxidase; Catalase	0.641379	0.922	mRNA
contig100482.1	580	Cluster-15712.22741	Cluster-13711.7525	prospective mRNA	---NA---	NA	NA	NA	NA	NA	NA	NA	NA	NA	NA	NA	---NA---	NA	NA	NA	NA	NA	NA	NA	NA	0.186207	0.304	mRNA
contig100483.1	580	Cluster-17724.1	Cluster-30435.1	mRNA	CHUR_MOUSE ame: Full= Churchill	7	2.62695e-29	64.43	7	P:GO:0040037; P:GO:0042074; P:GO:0045893; P:GO:0090243; P:GO:0042661; F:GO:0005488; P:GO:0030336	P:negative regulation of fibroblast growth factor receptor signaling pathway; P:cell migration involved in gastrulation; P:positive regulation of transcription, DNA-templated; P:fibroblast growth factor receptor signaling pathway involved in somitogenesis; P:regulation of mesodermal cell fate specification; F:binding; P:negative regulation of cell migration	NA	NA	IPR009508 (PFAM); PTHR31931 (PANTHER); IPR009508 (PRODOM)	F:GO:0008270; P:GO:0007275; P:GO:0045893	F:zinc ion binding; P:multicellular organism development; P:positive regulation of transcription, DNA-templated	Churchill-like isoform X1	6	1.79488e-28	67.67	3	F:GO:0008270; P:GO:0007275; P:GO:0045893	F:zinc ion binding; P:multicellular organism development; P:positive regulation of transcription, DNA-templated	NA	NA	0.527586	0.45	mRNA
contig100484.1	580	Cluster-18524.1	Cluster-35610.1	prospective mRNA	---NA---	NA	NA	NA	NA	NA	NA	NA	NA	NA	NA	NA	---NA---	NA	NA	NA	NA	NA	NA	NA	NA	0.248276	0.5	mRNA
contig100485.1	580	Cluster-21630.0	Cluster-13711.20716	ambiguous	RS16_HUMAN ame: Full=40S ribosomal S16	20	5.91973e-88	86	27	C:GO:0022627; P:GO:0002181; P:GO:0009792; C:GO:0005794; C:GO:0005730; C:GO:0005654; P:GO:0019083; P:GO:0000462; C:GO:0009507; C:GO:0009506; C:GO:0070062; P:GO:0006614; C:GO:0005925; P:GO:0000184; P:GO:0002119; P:GO:0006915; F:GO:0003729; C:GO:0031012; C:GO:0030686; P:GO:0018996; P:GO:0006310; P:GO:0006413; P:GO:0000003; F:GO:0005515; F:GO:0003735; C:GO:0005618; C:GO:0016020	C:cytosolic small ribosomal subunit; P:cytoplasmic translation; P:embryo development ending in birth or egg hatching; C:Golgi apparatus; C:nucleolus; C:nucleoplasm; P:viral transcription; P:maturation of SSU-rRNA from tricistronic rRNA transcript (SSU-rRNA, 5.8S rRNA, LSU-rRNA); C:chloroplast; C:plasmodesma; C:extracellular exosome; P:SRP-dependent cotranslational protein targeting to membrane; C…	NA	NA	IPR014721 (G3DSA:3.30.230.GENE3D); IPR000754 (PFAM); PTHR21569:SF9 (PANTHER); IPR000754 (PANTHER); IPR020568 (SUPERFAMILY)	F:GO:0003735; C:GO:0005840; P:GO:0006412	F:structural constituent of ribosome; C:ribosome; P:translation	40S ribosomal S16	20	1.82834e-85	91.8	4	P:GO:0000462; F:GO:0003735; C:GO:0022627; P:GO:0006412	P:maturation of SSU-rRNA from tricistronic rRNA transcript (SSU-rRNA, 5.8S rRNA, LSU-rRNA); F:structural constituent of ribosome; C:cytosolic small ribosomal subunit; P:translation	NA	NA	0.248276	0.19	lncRNA
contig100486.1	580	Cluster-4032.0	Cluster-11184.0	prospective mRNA	---NA---	NA	NA	NA	NA	NA	NA	NA	NA	NA	NA	NA	---NA---	NA	NA	NA	NA	NA	NA	NA	NA	0.677586	0.678	mRNA
contig100486.2	488	Cluster-4032.0	Cluster-11184.0	prospective mRNA	---NA---	NA	NA	NA	NA	NA	NA	NA	NA	NA	NA	NA	---NA---	NA	NA	NA	NA	NA	NA	NA	NA	0.682377	0.788	mRNA
contig100487.1	580	Cluster-13405.0	Cluster-17914.0	mRNA	LSM10_MOUSE ame: Full=U7 snRNA-associated Sm LSm10	6	8.34335e-21	53	8	F:GO:0005515; P:GO:1900087; C:GO:0015030; P:GO:0008334; C:GO:0005683; F:GO:0071208; P:GO:0006369; F:GO:0071209	F:protein binding; P:positive regulation of G1/S transition of mitotic cell cycle; C:Cajal body; P:histone mRNA metabolic process; C:U7 snRNP; F:histone pre-mRNA DCP binding; P:termination of RNA polymerase II transcription; F:U7 snRNA binding	NA	NA	IPR001163 (PFAM); G3DSA:2.30.30.100 (GENE3D); mobidb-lite (MOBIDB_LITE); PTHR21196:SF2 (PANTHER); PTHR21196 (PANTHER); cd01733 (CDD); IPR010920 (SUPERFAMILY)	no GO terms	no GO terms	U7 snRNA-associated Sm LSm10	20	5.21577e-35	55.2	NA	NA	NA	NA	NA	0.455172	0.432	mRNA
contig100488.1	580	Cluster-15712.25594	Cluster-13711.47883	lncRNA	---NA---	NA	NA	NA	NA	NA	NA	NA	NA	NA	NA	NA	---NA---	NA	NA	NA	NA	NA	NA	NA	NA	0.646552	0.172	lncRNA
contig100489.1	580	NA	Cluster-2181.0	mRNA	POL3_DROME ame: Full=Retrovirus-related Pol poly from transposon Includes: ame: Full=Protease Includes: ame: Full=Reverse transcriptase Includes: ame: Full=Endonuclease	20	4.06228e-35	54.6	6	P:GO:0043170; F:GO:0005488; F:GO:0016740; P:GO:0044238; P:GO:0009987; F:GO:0016787	P:macromolecule metabolic process; F:binding; F:transferase activity; P:primary metabolic process; P:cellular process; F:hydrolase activity	NA	NA	IPR000477 (PFAM); G3DSA:3.10.10.10 (GENE3D); PTHR24559:SF227 (PANTHER); PTHR24559 (PANTHER); cd01647 (CDD); SSF56672 (SUPERFAMILY)	no GO terms	no GO terms	Retrovirus-related Pol poly from transposon	20	2.29668e-52	61.35	6	F:GO:0003676; F:GO:0003677; F:GO:0004190; P:GO:0006508; P:GO:0015074; P:GO:0006313	F:nucleic acid binding; F:DNA binding; F:aspartic-type endopeptidase activity; P:proteolysis; P:DNA integration; P:transposition, DNA-mediated	NA	NA	0.672414	0.956	mRNA
contig10049.1	2897	Cluster-15712.3934	Cluster-13711.13769	prospective mRNA	---NA---	NA	NA	NA	NA	NA	NA	NA	NA	NA	NA	NA	---NA---	NA	NA	NA	NA	NA	NA	NA	NA	0.108733	0.584	mRNA
contig100490.1	580	Cluster-11067.0	Cluster-38175.0	lncRNA	---NA---	NA	NA	NA	NA	NA	NA	NA	NA	NA	NA	NA	---NA---	NA	NA	NA	NA	NA	NA	NA	NA	0.222414	0.186	lncRNA
contig100490.2	408	NA	Cluster-38175.0	lncRNA	---NA---	NA	NA	NA	NA	NA	NA	NA	NA	NA	NA	NA	---NA---	NA	NA	NA	NA	NA	NA	NA	NA	0.235294	0.138	lncRNA
contig100491.1	580	NA	Cluster-4068.0	ambiguous	---NA---	NA	NA	NA	NA	NA	NA	NA	NA	NA	NA	NA	reverse transcriptase, partial	1	1.77676e-12	56	2	F:GO:0003964; P:GO:0006278	F:RNA-directed DNA polymerase activity; P:RNA-dependent DNA biosynthetic process	NA	NA	0.387931	0.158	lncRNA
contig100492.1	580	Cluster-24042.1	Cluster-38235.5	lncRNA	---NA---	NA	NA	NA	NA	NA	NA	NA	NA	NA	NA	NA	---NA---	NA	NA	NA	NA	NA	NA	NA	NA	0.356897	0.19	lncRNA
contig100493.1	580	Cluster-18530.2	Cluster-29494.3	prospective mRNA	---NA---	NA	NA	NA	NA	NA	NA	NA	NA	NA	NA	NA	---NA---	NA	NA	NA	NA	NA	NA	NA	NA	0.403448	0.612	mRNA
contig100494.1	580	NA	NA	prospective mRNA	---NA---	NA	NA	NA	NA	NA	NA	NA	NA	NA	NA	NA	---NA---	NA	NA	NA	NA	NA	NA	NA	NA	0.455172	0.456	mRNA
contig100495.1	580	Cluster-2410.1	Cluster-643.1	prospective mRNA	---NA---	NA	NA	NA	NA	NA	NA	NA	NA	NA	NA	NA	---NA---	NA	NA	NA	NA	NA	NA	NA	NA	0.982759	0.328	mRNA
contig100496.1	580	Cluster-5.0	NA	mRNA	---NA---	NA	NA	NA	NA	NA	NA	NA	NA	NA	NA	NA	daphnid bacterial-ribosomal-RNA- possible	20	2.90808e-28	73.8	NA	NA	NA	NA	NA	0.42931	0.354	mRNA
contig100497.1	580	NA	NA	lncRNA	---NA---	NA	NA	NA	NA	NA	NA	NA	NA	NA	NA	NA	---NA---	NA	NA	NA	NA	NA	NA	NA	NA	0.196552	0.206	lncRNA
contig100498.1	580	Cluster-21844.0	Cluster-13711.16948	lncRNA	---NA---	NA	NA	NA	NA	NA	NA	NA	NA	NA	NA	NA	---NA---	NA	NA	NA	NA	NA	NA	NA	NA	0.367241	0.156	lncRNA
contig100499.1	580	Cluster-16440.4	NA	mRNA	---NA---	NA	NA	NA	NA	NA	NA	NA	NA	NA	NA	NA	PREDICTED: uncharacterized protein LOC108679376	5	1.29027e-28	68.2	1	C:GO:0016020	C:membrane	NA	NA	0.915517	0.994	mRNA
contig1005.1	6818	Cluster-15712.4289	Cluster-13711.6190	mRNA	AGRIN_RAT ame: Full=Agrin Contains: ame: Full=Agrin N-terminal 110 kDa subunit Contains: ame: Full=Agrin C-terminal 110 kDa subunit Contains: ame: Full=Agrin C-terminal 90 kDa fragment Short=C90 Contains: ame: Full=Agrin C-terminal 22 kDa fragment Short=C22	20	6.70984e-129	45.6	40	P:GO:0019538; P:GO:0060541; P:GO:0006461; P:GO:0008582; F:GO:0002162; F:GO:0008201; P:GO:0048754; C:GO:0043227; P:GO:0007528; C:GO:0005604; F:GO:0030548; P:GO:0001501; P:GO:0044260; F:GO:0005509; P:GO:0044089; F:GO:0043395; P:GO:2000112; P:GO:0050731; P:GO:0030203; F:GO:0035374; P:GO:0044802; F:GO:0033691; P:GO:0007267; P:GO:0048646; P:GO:0007166; P:GO:0043113; P:GO:0048666; F:GO:0043236; C:GO:00…	P:protein metabolic process; P:respiratory system development; P:protein complex assembly; P:regulation of synaptic growth at neuromuscular junction; F:dystroglycan binding; F:heparin binding; P:branching morphogenesis of an epithelial tube; C:membrane-bounded organelle; P:neuromuscular junction development; C:basement membrane; F:acetylcholine receptor regulator activity; P:skeletal system devel…	NA	NA	PR00011 (PRINTS); IPR001881 (SMART); IPR003645 (SMART); IPR002049 (SMART); IPR000742 (SMART); IPR001791 (SMART); IPR002350 (SMART); IPR003884 (SMART); G3DSA:3.30.60.30 (GENE3D); G3DSA:2.10.25.10 (GENE3D); G3DSA:2.10.25.10 (GENE3D); IPR001791 (PFAM); G3DSA:3.30.60.30 (GENE3D); IPR002350 (PFAM); G3DSA:2.40.50.120 (GENE3D); G3DSA:3.30.60.30 (GENE3D); IPR004850 (PFAM); G3DSA:2.10.25.10 (GENE3D); G3DS…	F:GO:0005515; F:GO:0005509; P:GO:0007213; P:GO:0043113; F:GO:0043236	F:protein binding; F:calcium ion binding; P:G-protein coupled acetylcholine receptor signaling pathway; P:receptor clustering; F:laminin binding	agrin-like isoform X2	20	0	55.15	NA	NA	NA	NA	NA	0.311968	0.666	mRNA
contig10050.1	2897	Cluster-15712.24483	Cluster-13711.48452	mRNA	CBX8_MOUSE ame: Full=Chromobox homolog 8 ame: Full=Polycomb 3 homolog Short=Pc3 Short=mPc3	20	5.10881e-25	73.45	74	C:GO:0016605; P:GO:0016925; F:GO:0000976; C:GO:0000776; F:GO:0003696; P:GO:0009910; C:GO:0005701; P:GO:0032968; P:GO:0048364; C:GO:0000780; C:GO:0005703; C:GO:0009507; P:GO:0042060; P:GO:0009825; P:GO:0030702; P:GO:0032967; C:GO:0005704; F:GO:0000182; F:GO:0003727; P:GO:0050790; P:GO:0010016; P:GO:0033697; P:GO:0016574; P:GO:0045739; F:GO:0019904; F:GO:0042826; P:GO:0007385; P:GO:0045137; P:GO:00…	C:PML body; P:protein sumoylation; F:transcription regulatory region sequence-specific DNA binding; C:kinetochore; F:satellite DNA binding; P:negative regulation of flower development; C:polytene chromosome chromocenter; P:positive regulation of transcription elongation from RNA polymerase II promoter; P:root development; C:condensed nuclear chromosome, centromeric region; C:polytene chromosome p…	EC:3.5.4.25; EC:4.1.99.12	GTP cyclohydrolase II; 3,4-dihydroxy-2-butanone-4-phosphate synthase	IPR000953 (SMART); IPR023780 (PFAM); G3DSA:2.40.50.40 (GENE3D); IPR033773 (PFAM); mobidb-lite (MOBIDB_LITE); PTHR22812 (PANTHER); PTHR22812:SF129 (PANTHER); IPR000953 (PROSITE_PROFILES); cd00024 (CDD); IPR016197 (SUPERFAMILY)	no GO terms	no GO terms	chromobox homolog 2-like	20	7.06199e-31	79.25	2	C:GO:0005634; F:GO:0016787	C:nucleus; F:hydrolase activity	NA	NA	0.397653	0.706	mRNA
contig10050.2	2885	Cluster-15712.24483	Cluster-13711.48452	mRNA	CBX8_MOUSE ame: Full=Chromobox homolog 8 ame: Full=Polycomb 3 homolog Short=Pc3 Short=mPc3	20	5.07936e-25	73.45	74	C:GO:0016605; P:GO:0016925; F:GO:0000976; C:GO:0000776; F:GO:0003696; P:GO:0009910; C:GO:0005701; P:GO:0032968; P:GO:0048364; C:GO:0000780; C:GO:0005703; C:GO:0009507; P:GO:0042060; P:GO:0009825; P:GO:0030702; P:GO:0032967; C:GO:0005704; F:GO:0000182; F:GO:0003727; P:GO:0050790; P:GO:0010016; P:GO:0033697; P:GO:0016574; P:GO:0045739; F:GO:0019904; F:GO:0042826; P:GO:0007385; P:GO:0045137; P:GO:00…	C:PML body; P:protein sumoylation; F:transcription regulatory region sequence-specific DNA binding; C:kinetochore; F:satellite DNA binding; P:negative regulation of flower development; C:polytene chromosome chromocenter; P:positive regulation of transcription elongation from RNA polymerase II promoter; P:root development; C:condensed nuclear chromosome, centromeric region; C:polytene chromosome p…	EC:3.5.4.25; EC:4.1.99.12	GTP cyclohydrolase II; 3,4-dihydroxy-2-butanone-4-phosphate synthase	IPR000953 (SMART); IPR023780 (PFAM); G3DSA:2.40.50.40 (GENE3D); IPR033773 (PFAM); mobidb-lite (MOBIDB_LITE); PTHR22812 (PANTHER); PTHR22812:SF129 (PANTHER); IPR000953 (PROSITE_PROFILES); cd00024 (CDD); IPR016197 (SUPERFAMILY)	no GO terms	no GO terms	chromobox homolog 2-like	20	6.98855e-31	79.25	2	C:GO:0005634; F:GO:0016787	C:nucleus; F:hydrolase activity	NA	NA	0.399307	0.696	mRNA
contig100500.1	580	Cluster-15712.2824	Cluster-1981.5	mRNA	RESIL_DROME ame: Full=Pro-resilin Flags: Precursor	4	2.17486e-08	56.25	3	F:GO:0008061; C:GO:0032992; F:GO:0030023	F:chitin binding; C:protein-carbohydrate complex; F:extracellular matrix constituent conferring elasticity	NA	NA	IPR000618 (PFAM); PTHR12236:SF46 (PANTHER); PTHR12236 (PANTHER); IPR000618 (PROSITE_PROFILES); SignalP-noTM (SIGNALP_EUK); SignalP-noTM (SIGNALP_GRAM_NEGATIVE); SignalP-TM (SIGNALP_GRAM_POSITIVE)	F:GO:0042302	F:structural constituent of cuticle	cuticle	20	3.56787e-33	63.4	1	F:GO:0042302	F:structural constituent of cuticle	NA	NA	0.77069	0.762	mRNA
contig100501.1	580	Cluster-15712.3891	Cluster-13711.42466	prospective mRNA	---NA---	NA	NA	NA	NA	NA	NA	NA	NA	NA	NA	NA	---NA---	NA	NA	NA	NA	NA	NA	NA	NA	0.765517	0.356	mRNA
contig100501.2	450	Cluster-15712.3891	Cluster-13711.42466	prospective mRNA	---NA---	NA	NA	NA	NA	NA	NA	NA	NA	NA	NA	NA	---NA---	NA	NA	NA	NA	NA	NA	NA	NA	0.553333	0.446	mRNA
contig100502.1	580	Cluster-15712.25146	Cluster-13711.43920	lncRNA	---NA---	NA	NA	NA	NA	NA	NA	NA	NA	NA	NA	NA	---NA---	NA	NA	NA	NA	NA	NA	NA	NA	0.625862	0.228	lncRNA
contig100502.2	572	Cluster-15712.25146	Cluster-13711.43920	lncRNA	---NA---	NA	NA	NA	NA	NA	NA	NA	NA	NA	NA	NA	---NA---	NA	NA	NA	NA	NA	NA	NA	NA	0.608392	0.156	lncRNA
contig100503.1	580	Cluster-6088.0	Cluster-10138.0	prospective mRNA	---NA---	NA	NA	NA	NA	NA	NA	NA	NA	NA	NA	NA	---NA---	NA	NA	NA	NA	NA	NA	NA	NA	0.894828	0.538	mRNA
contig100504.1	580	Cluster-13318.2	Cluster-13711.27964	mRNA	---NA---	NA	NA	NA	NA	NA	NA	NA	NA	NA	NA	NA	endonuclease-reverse transcriptase	20	9.29333e-28	58.15	3	P:GO:0043170; F:GO:0003824; P:GO:0044238	P:macromolecule metabolic process; F:catalytic activity; P:primary metabolic process	NA	NA	0.977586	0.556	mRNA
contig100505.1	580	Cluster-14250.0	NA	lncRNA	---NA---	NA	NA	NA	NA	NA	NA	NA	NA	NA	NA	NA	---NA---	NA	NA	NA	NA	NA	NA	NA	NA	0.206897	0.132	lncRNA
contig100506.1	580	Cluster-15712.25568	Cluster-13711.43952	prospective mRNA	---NA---	NA	NA	NA	NA	NA	NA	NA	NA	NA	NA	NA	---NA---	NA	NA	NA	NA	NA	NA	NA	NA	0.594828	0.424	mRNA
contig100507.1	580	NA	NA	prospective mRNA	---NA---	NA	NA	NA	NA	NA	NA	NA	NA	NA	NA	NA	---NA---	NA	NA	NA	NA	NA	NA	NA	NA	0.439655	0.422	mRNA
contig100508.1	580	Cluster-372.0	NA	lncRNA	---NA---	NA	NA	NA	NA	NA	NA	NA	NA	NA	NA	NA	---NA---	NA	NA	NA	NA	NA	NA	NA	NA	0.258621	0.186	lncRNA
contig100509.1	580	NA	NA	lncRNA	---NA---	NA	NA	NA	NA	NA	NA	NA	NA	NA	NA	NA	---NA---	NA	NA	NA	NA	NA	NA	NA	NA	0.331034	0.25	lncRNA
contig10051.1	2897	Cluster-15712.12351	Cluster-13711.20594	lncRNA	---NA---	NA	NA	NA	NA	NA	NA	NA	NA	NA	NA	NA	---NA---	NA	NA	NA	NA	NA	NA	NA	NA	0.0849154	0.1	lncRNA
contig100510.1	580	Cluster-15712.657	NA	mRNA	RESIL_DROME ame: Full=Pro-resilin Flags: Precursor	8	1.81625e-10	58.63	4	F:GO:0008061; C:GO:0032992; F:GO:0030023; F:GO:0042302	F:chitin binding; C:protein-carbohydrate complex; F:extracellular matrix constituent conferring elasticity; F:structural constituent of cuticle	NA	NA	IPR000618 (PFAM); mobidb-lite (MOBIDB_LITE); mobidb-lite (MOBIDB_LITE); PTHR12236 (PANTHER); PTHR12236:SF46 (PANTHER); IPR000618 (PROSITE_PROFILES); SignalP-noTM (SIGNALP_EUK)	F:GO:0042302	F:structural constituent of cuticle	cuticle 19-like	20	2.46899e-28	66.75	3	C:GO:0016020; C:GO:0016021; F:GO:0042302	C:membrane; C:integral component of membrane; F:structural constituent of cuticle	NA	NA	0.206897	0.51	mRNA
contig100511.1	580	NA	NA	mRNA	---NA---	NA	NA	NA	NA	NA	NA	NA	NA	NA	NA	NA	Eukaryotic translation initiation factor 3 subunit A	5	1.95131e-14	60.2	3	F:GO:0003743; P:GO:0007218; P:GO:0006413	F:translation initiation factor activity; P:neuropeptide signaling pathway; P:translational initiation	NA	NA	0.760345	0.806	mRNA
contig100512.1	579	NA	NA	lncRNA	---NA---	NA	NA	NA	NA	NA	NA	NA	NA	NA	NA	NA	---NA---	NA	NA	NA	NA	NA	NA	NA	NA	0.26943	0.138	lncRNA
contig100513.1	579	NA	NA	prospective mRNA	---NA---	NA	NA	NA	NA	NA	NA	NA	NA	NA	NA	NA	---NA---	NA	NA	NA	NA	NA	NA	NA	NA	0.404145	0.384	mRNA
contig100514.1	579	NA	Cluster-39338.0	mRNA	---NA---	NA	NA	NA	NA	NA	NA	NA	NA	NA	NA	NA	Cyclin N-terminal domain-containing 1	1	5.53751e-08	47	NA	NA	NA	NA	NA	0.984456	0.856	mRNA
contig100515.1	579	Cluster-19788.1	Cluster-15205.0	mRNA	CALMS_CHICK ame: Full= striated muscle	4	0.000203596	49	8	C:GO:0000331; C:GO:0031514; C:GO:0070062; F:GO:0046872; F:GO:0005509; C:GO:0005929; C:GO:0005829; C:GO:0042995	C:contractile vacuole; C:motile cilium; C:extracellular exosome; F:metal ion binding; F:calcium ion binding; C:cilium; C:cytosol; C:cell projection	NA	NA	G3DSA:1.10.238.10 (GENE3D); G3DSA:1.10.238.10 (GENE3D); G3DSA:1.10.238.10 (GENE3D); mobidb-lite (MOBIDB_LITE); PTHR23048 (PANTHER); PTHR23048:SF22 (PANTHER); IPR011992 (SUPERFAMILY)	no GO terms	no GO terms	EF-hand calcium-binding domain-containing 2	20	8.08945e-11	58.65	1	F:GO:0005509	F:calcium ion binding	NA	NA	0.984456	0.992	mRNA
contig100516.1	579	Cluster-6235.0	Cluster-28197.0	prospective mRNA	---NA---	NA	NA	NA	NA	NA	NA	NA	NA	NA	NA	NA	---NA---	NA	NA	NA	NA	NA	NA	NA	NA	0.212435	0.614	mRNA
contig100517.1	579	NA	NA	lncRNA	---NA---	NA	NA	NA	NA	NA	NA	NA	NA	NA	NA	NA	---NA---	NA	NA	NA	NA	NA	NA	NA	NA	0.398964	0.176	lncRNA
contig100518.1	579	Cluster-15712.21582	Cluster-13711.13458	prospective mRNA	---NA---	NA	NA	NA	NA	NA	NA	NA	NA	NA	NA	NA	---NA---	NA	NA	NA	NA	NA	NA	NA	NA	0.316062	0.378	mRNA
contig100519.1	579	Cluster-15712.111	NA	prospective mRNA	---NA---	NA	NA	NA	NA	NA	NA	NA	NA	NA	NA	NA	---NA---	NA	NA	NA	NA	NA	NA	NA	NA	0.398964	0.366	mRNA
contig10052.1	2897	Cluster-15712.23079	Cluster-13711.13647	mRNA	---NA---	NA	NA	NA	NA	NA	NA	NA	NA	NA	NA	NA	thymosin beta	11	1.36346e-13	80.91	2	P:GO:0007015; F:GO:0003785	P:actin filament organization; F:actin monomer binding	NA	NA	0.0642043	0.272	mRNA
contig100520.1	579	NA	Cluster-13711.7627	prospective mRNA	---NA---	NA	NA	NA	NA	NA	NA	NA	NA	NA	NA	NA	---NA---	NA	NA	NA	NA	NA	NA	NA	NA	0.559585	0.528	mRNA
contig100521.1	579	Cluster-15712.2430	Cluster-13711.38435	lncRNA	---NA---	NA	NA	NA	NA	NA	NA	NA	NA	NA	NA	NA	---NA---	NA	NA	NA	NA	NA	NA	NA	NA	0.367876	0.034	lncRNA
contig100522.1	579	NA	NA	lncRNA	---NA---	NA	NA	NA	NA	NA	NA	NA	NA	NA	NA	NA	---NA---	NA	NA	NA	NA	NA	NA	NA	NA	0.378238	0.242	lncRNA
contig100523.1	579	Cluster-22321.0	Cluster-20654.0	prospective mRNA	---NA---	NA	NA	NA	NA	NA	NA	NA	NA	NA	NA	NA	---NA---	NA	NA	NA	NA	NA	NA	NA	NA	0.279793	0.28	mRNA
contig100524.1	579	NA	NA	lncRNA	---NA---	NA	NA	NA	NA	NA	NA	NA	NA	NA	NA	NA	---NA---	NA	NA	NA	NA	NA	NA	NA	NA	0.181347	0.21	lncRNA
contig100525.1	579	Cluster-10502.0	Cluster-3994.0	lncRNA	---NA---	NA	NA	NA	NA	NA	NA	NA	NA	NA	NA	NA	---NA---	NA	NA	NA	NA	NA	NA	NA	NA	0.279793	0.254	lncRNA
contig100525.2	402	NA	Cluster-3994.0	lncRNA	---NA---	NA	NA	NA	NA	NA	NA	NA	NA	NA	NA	NA	---NA---	NA	NA	NA	NA	NA	NA	NA	NA	0.365672	0.264	lncRNA
contig100526.1	579	Cluster-1034.0	NA	lncRNA	---NA---	NA	NA	NA	NA	NA	NA	NA	NA	NA	NA	NA	---NA---	NA	NA	NA	NA	NA	NA	NA	NA	0.259067	0.052	lncRNA
contig100527.1	579	Cluster-17248.0	NA	lncRNA	---NA---	NA	NA	NA	NA	NA	NA	NA	NA	NA	NA	NA	---NA---	NA	NA	NA	NA	NA	NA	NA	NA	0.709845	0.174	lncRNA
contig100528.1	579	Cluster-22759.0	NA	lncRNA	---NA---	NA	NA	NA	NA	NA	NA	NA	NA	NA	NA	NA	---NA---	NA	NA	NA	NA	NA	NA	NA	NA	0.238342	0.256	lncRNA
contig100529.1	579	NA	NA	lncRNA	---NA---	NA	NA	NA	NA	NA	NA	NA	NA	NA	NA	NA	---NA---	NA	NA	NA	NA	NA	NA	NA	NA	0.352332	0.198	lncRNA
contig10053.1	2897	Cluster-18826.1	Cluster-6280.1	mRNA	---NA---	NA	NA	NA	NA	NA	NA	NA	NA	NA	NA	NA	glycine receptor subunit alpha-2-like	16	5.17664e-33	46.56	NA	NA	NA	NA	NA	0.187435	0.378	mRNA
contig100530.1	579	NA	NA	lncRNA	---NA---	NA	NA	NA	NA	NA	NA	NA	NA	NA	NA	NA	---NA---	NA	NA	NA	NA	NA	NA	NA	NA	0.455959	0.166	lncRNA
contig100531.1	579	NA	NA	prospective mRNA	---NA---	NA	NA	NA	NA	NA	NA	NA	NA	NA	NA	NA	---NA---	NA	NA	NA	NA	NA	NA	NA	NA	0.279793	0.29	mRNA
contig100532.1	579	NA	Cluster-36270.0	prospective mRNA	---NA---	NA	NA	NA	NA	NA	NA	NA	NA	NA	NA	NA	---NA---	NA	NA	NA	NA	NA	NA	NA	NA	0.544041	0.324	mRNA
contig100533.1	579	NA	NA	prospective mRNA	---NA---	NA	NA	NA	NA	NA	NA	NA	NA	NA	NA	NA	---NA---	NA	NA	NA	NA	NA	NA	NA	NA	0.300518	0.464	mRNA
contig100534.1	579	Cluster-15712.8621	Cluster-13711.4306	lncRNA	---NA---	NA	NA	NA	NA	NA	NA	NA	NA	NA	NA	NA	---NA---	NA	NA	NA	NA	NA	NA	NA	NA	0.471503	0.16	lncRNA
contig100535.1	579	NA	NA	lncRNA	---NA---	NA	NA	NA	NA	NA	NA	NA	NA	NA	NA	NA	---NA---	NA	NA	NA	NA	NA	NA	NA	NA	0.160622	0.196	lncRNA
contig100536.1	579	Cluster-9951.0	Cluster-13711.736	lncRNA	---NA---	NA	NA	NA	NA	NA	NA	NA	NA	NA	NA	NA	---NA---	NA	NA	NA	NA	NA	NA	NA	NA	0.336788	0.238	lncRNA
contig100537.1	579	NA	NA	lncRNA	---NA---	NA	NA	NA	NA	NA	NA	NA	NA	NA	NA	NA	---NA---	NA	NA	NA	NA	NA	NA	NA	NA	0.549223	0.166	lncRNA
contig100538.1	579	NA	NA	mRNA	TRET1_DROPS ame: Full=Facilitated trehalose transporter Tret1	20	1.73469e-17	50.4	4	C:GO:0005773; F:GO:0051119; C:GO:0005886; P:GO:0015766	C:vacuole; F:sugar transmembrane transporter activity; C:plasma membrane; P:disaccharide transport	NA	NA	G3DSA:1.20.1250.20 (GENE3D); IPR005828 (PFAM); mobidb-lite (MOBIDB_LITE); PTHR23500 (PANTHER); IPR020846 (CDD); IPR020846 (SUPERFAMILY)	P:GO:0055085; F:GO:0022857; C:GO:0016021	P:transmembrane transport; F:transmembrane transporter activity; C:integral component of membrane	facilitated trehalose transporter Tret1-like	20	2.45216e-21	55.5	4	F:GO:0022891; P:GO:0055085; C:GO:0016020; P:GO:0008645	F:substrate-specific transmembrane transporter activity; P:transmembrane transport; C:membrane; P:hexose transport	NA	NA	0.989637	0.826	mRNA
contig100539.1	579	NA	Cluster-18362.0	lncRNA	---NA---	NA	NA	NA	NA	NA	NA	NA	NA	NA	NA	NA	---NA---	NA	NA	NA	NA	NA	NA	NA	NA	0.233161	0.13	lncRNA
contig10054.1	2896	Cluster-18179.0	Cluster-13711.2865	mRNA	BTBD8_HUMAN ame: Full=BTB POZ domain-containing 8	1	1.08787e-07	58	1	C:GO:0005654	C:nucleoplasm	NA	NA	G3DSA:3.30.710.10 (GENE3D); PTHR24411 (PANTHER); PTHR24411:SF45 (PANTHER)	no GO terms	no GO terms	BTB POZ domain-containing 8	20	2.36196e-51	63.4	NA	NA	NA	NA	NA	0.610152	0.796	mRNA
contig100540.1	579	Cluster-19418.0	Cluster-32413.3	mRNA	RL13_ICTPU ame: Full=60S ribosomal L13	20	1.63261e-53	76.8	20	P:GO:0007275; P:GO:0002181; C:GO:0005794; C:GO:0022625; P:GO:0006364; C:GO:0005730; C:GO:0005774; P:GO:0006413; P:GO:0009735; C:GO:0005886; P:GO:0019083; C:GO:0009506; F:GO:0005515; P:GO:0006614; F:GO:0003735; P:GO:0000184; P:GO:0051298; C:GO:0005618; F:GO:0003729; P:GO:0051726	P:multicellular organism development; P:cytoplasmic translation; C:Golgi apparatus; C:cytosolic large ribosomal subunit; P:rRNA processing; C:nucleolus; C:vacuolar membrane; P:translational initiation; P:response to cytokinin; C:plasma membrane; P:viral transcription; C:plasmodesma; F:protein binding; P:SRP-dependent cotranslational protein targeting to membrane; F:structural constituent of ribos…	NA	NA	IPR001380 (PFAM); PTHR11722:SF2 (PANTHER); IPR034295 (PANTHER)	F:GO:0003735; C:GO:0005840; C:GO:0005622; P:GO:0006412	F:structural constituent of ribosome; C:ribosome; C:intracellular; P:translation	60S ribosomal L13	20	2.47706e-66	80.85	4	F:GO:0003723; F:GO:0003735; C:GO:0022625; P:GO:0006412	F:RNA binding; F:structural constituent of ribosome; C:cytosolic large ribosomal subunit; P:translation	NA	NA	0.896373	0.962	mRNA
contig100541.1	579	Cluster-24478.0	Cluster-15229.1	prospective mRNA	---NA---	NA	NA	NA	NA	NA	NA	NA	NA	NA	NA	NA	---NA---	NA	NA	NA	NA	NA	NA	NA	NA	0.26943	0.47	mRNA
contig100542.1	579	Cluster-6820.0	Cluster-17416.0	lncRNA	---NA---	NA	NA	NA	NA	NA	NA	NA	NA	NA	NA	NA	---NA---	NA	NA	NA	NA	NA	NA	NA	NA	0.450777	0.13	lncRNA
contig100542.2	523	Cluster-6820.0	Cluster-17416.0	lncRNA	---NA---	NA	NA	NA	NA	NA	NA	NA	NA	NA	NA	NA	---NA---	NA	NA	NA	NA	NA	NA	NA	NA	0.458891	0.212	lncRNA
contig100543.1	579	NA	Cluster-13711.15883	prospective mRNA	---NA---	NA	NA	NA	NA	NA	NA	NA	NA	NA	NA	NA	---NA---	NA	NA	NA	NA	NA	NA	NA	NA	0.481865	0.266	mRNA
contig100544.1	579	Cluster-12120.0	NA	prospective mRNA	---NA---	NA	NA	NA	NA	NA	NA	NA	NA	NA	NA	NA	---NA---	NA	NA	NA	NA	NA	NA	NA	NA	0.611399	0.384	mRNA
contig100545.1	579	Cluster-15712.26043	Cluster-13711.7410	mRNA	---NA---	NA	NA	NA	NA	NA	NA	NA	NA	NA	NA	NA	histone deacetylase	20	1.52793e-08	89.05	6	F:GO:0046872; P:GO:0006351; F:GO:0032041; C:GO:0000118; P:GO:0006355; P:GO:0070932	F:metal ion binding; P:transcription, DNA-templated; F:NAD-dependent histone deacetylase activity (H3-K14 specific); C:histone deacetylase complex; P:regulation of transcription, DNA-templated; P:histone H3 deacetylation	EC:3.5.1.98	Histone deacetylase	0.80829	0.988	mRNA
contig100546.1	579	Cluster-15712.5245	Cluster-13711.43042	mRNA	PLC_HALLA ame: Full=Perlucin	20	4.41747e-19	49.95	18	P:GO:0065008; P:GO:0060255; P:GO:0007165; P:GO:0080134; P:GO:0008037; F:GO:0048029; P:GO:0051050; F:GO:0004872; P:GO:0006897; C:GO:0009986; C:GO:0044459; P:GO:0098543; P:GO:0009617; P:GO:0006955; P:GO:0048522; P:GO:0019058; P:GO:0001819; F:GO:0030247	P:regulation of biological quality; P:regulation of macromolecule metabolic process; P:signal transduction; P:regulation of response to stress; P:cell recognition; F:monosaccharide binding; P:positive regulation of transport; F:receptor activity; P:endocytosis; C:cell surface; C:plasma membrane part; P:detection of other organism; P:response to bacterium; P:immune response; P:positive regulation …	NA	NA	IPR001304 (SMART); IPR001304 (PFAM); IPR016186 (G3DSA:3.10.100.GENE3D); PTHR22802 (PANTHER); PTHR22802:SF295 (PANTHER); IPR001304 (PROSITE_PROFILES); IPR016187 (SUPERFAMILY)	no GO terms	no GO terms	C-type lectin	20	1.31229e-91	58.8	1	F:GO:0030246	F:carbohydrate binding	NA	NA	0.829016	0.938	mRNA
contig100547.1	579	NA	Cluster-13711.48511	mRNA	---NA---	NA	NA	NA	NA	NA	NA	NA	NA	NA	NA	NA	rna-directed dna polymerase from mobile element	20	4.86925e-21	53.1	5	P:GO:0090502; F:GO:0003676; F:GO:0004523; F:GO:0003964; P:GO:0006278	P:RNA phosphodiester bond hydrolysis, endonucleolytic; F:nucleic acid binding; F:RNA-DNA hybrid ribonuclease activity; F:RNA-directed DNA polymerase activity; P:RNA-dependent DNA biosynthetic process	NA	NA	0.626943	0.698	mRNA
contig100548.1	579	Cluster-15712.22978	Cluster-13711.43192	ambiguous	TNKS2_MOUSE ame: Full=Tankyrase-2 Short=TANK2 ame: Full=ADP-ribosyltransferase diphtheria toxin-like 6 Short=ARTD6 ame: Full=TNKS-2 ame: Full=TRF1-interacting ankyrin-related ADP-ribose polymerase 2 ame: Full=Tankyrase II	20	2.22922e-16	59.35	70	C:GO:0008540; P:GO:0007253; P:GO:0007052; C:GO:0005794; F:GO:0043422; P:GO:0045648; P:GO:0006521; P:GO:0006913; P:GO:0002479; P:GO:0030307; P:GO:0070682; C:GO:0005829; F:GO:0019887; F:GO:0032403; F:GO:0008270; P:GO:0043518; P:GO:0045737; P:GO:0032088; P:GO:0090263; P:GO:0038061; P:GO:1904743; C:GO:0000784; C:GO:0005643; P:GO:0051973; P:GO:0033209; F:GO:0042393; P:GO:0045662; P:GO:0070198; P:GO:00…	C:proteasome regulatory particle, base subcomplex; P:cytoplasmic sequestering of NF-kappaB; P:mitotic spindle organization; C:Golgi apparatus; F:protein kinase B binding; P:positive regulation of erythrocyte differentiation; P:regulation of cellular amino acid metabolic process; P:nucleocytoplasmic transport; P:antigen processing and presentation of exogenous peptide antigen via MHC class I, TAP-…	EC:2.4.2.30	NAD(+) ADP-ribosyltransferase	IPR002110 (PRINTS); IPR002110 (SMART); IPR020683 (G3DSA:1.25.40.GENE3D); IPR020683 (PFAM); PTHR24126 (PANTHER); IPR002110 (PROSITE_PROFILES); IPR002110 (PROSITE_PROFILES); IPR020683 (PROSITE_PROFILES); IPR020683 (CDD); IPR020683 (SUPERFAMILY)	F:GO:0005515	F:protein binding	tankyrase isoform X1	20	4.76905e-17	67.7	1	F:GO:0016757	F:transferase activity, transferring glycosyl groups	NA	NA	0.533679	0.172	lncRNA
contig10055.1	2896	Cluster-15712.3702	Cluster-13711.35558	prospective mRNA	---NA---	NA	NA	NA	NA	NA	NA	NA	NA	NA	NA	NA	---NA---	NA	NA	NA	NA	NA	NA	NA	NA	0.433011	0.642	mRNA
contig100550.1	579	Cluster-15712.12703	Cluster-13711.18757	mRNA	---NA---	NA	NA	NA	NA	NA	NA	NA	NA	NA	NA	NA	Gag-Pol poly	20	1.81367e-09	47.35	6	P:GO:0090502; F:GO:0003676; F:GO:0004523; F:GO:0003964; F:GO:0008270; P:GO:0006278	P:RNA phosphodiester bond hydrolysis, endonucleolytic; F:nucleic acid binding; F:RNA-DNA hybrid ribonuclease activity; F:RNA-directed DNA polymerase activity; F:zinc ion binding; P:RNA-dependent DNA biosynthetic process	NA	NA	0.84456	0.802	mRNA
contig100551.1	579	Cluster-17189.0	NA	lncRNA	---NA---	NA	NA	NA	NA	NA	NA	NA	NA	NA	NA	NA	---NA---	NA	NA	NA	NA	NA	NA	NA	NA	0.321244	0.056	lncRNA
contig100552.1	579	Cluster-15712.26403	Cluster-13711.16156	mRNA	MYSA_DROME ame: Full=Myosin heavy muscle	20	4.04115e-54	68.25	29	P:GO:0014883; P:GO:0040011; P:GO:0055010; P:GO:0048017; P:GO:0060048; P:GO:0007512; F:GO:0000166; P:GO:0007626; P:GO:0043050; P:GO:0003009; C:GO:0001725; P:GO:0018991; P:GO:0030241; C:GO:0031672; P:GO:0014898; P:GO:0030049; P:GO:0010171; F:GO:0046983; F:GO:0000146; C:GO:0005863; F:GO:0051015; P:GO:0002026; C:GO:0030018; F:GO:0030898; P:GO:0002027; F:GO:0008307; P:GO:0031449; P:GO:0014728; P:GO:00…	P:transition between fast and slow fiber; P:locomotion; P:ventricular cardiac muscle tissue morphogenesis; P:inositol lipid-mediated signaling; P:cardiac muscle contraction; P:adult heart development; F:nucleotide binding; P:locomotory behavior; P:pharyngeal pumping; P:skeletal muscle contraction; C:stress fiber; P:oviposition; P:skeletal muscle myosin thick filament assembly; C:A band; P:cardiac…	EC:3.6.1.3; EC:3.6.1.15	Adenosinetriphosphatase; Nucleoside-triphosphate phosphatase	IPR004009 (PFAM); G3DSA:2.30.30.360 (GENE3D); IPR001609 (PFAM); PTHR13140 (PANTHER); PTHR13140:SF550 (PANTHER); IPR001609 (PROSITE_PROFILES); IPR027417 (SUPERFAMILY)	F:GO:0005524; C:GO:0016459; F:GO:0003774	F:ATP binding; C:myosin complex; F:motor activity	myosin heavy chain type 1	20	1.7638e-101	84.25	4	C:GO:0016459; F:GO:0005524; F:GO:0003779; F:GO:0003774	C:myosin complex; F:ATP binding; F:actin binding; F:motor activity	EC:3.6.1.15	Nucleoside-triphosphate phosphatase	0.803109	0.962	mRNA
contig100553.1	579	NA	NA	prospective mRNA	---NA---	NA	NA	NA	NA	NA	NA	NA	NA	NA	NA	NA	---NA---	NA	NA	NA	NA	NA	NA	NA	NA	0.580311	0.702	mRNA
contig100554.1	579	Cluster-15712.27089	Cluster-13711.3067	prospective mRNA	---NA---	NA	NA	NA	NA	NA	NA	NA	NA	NA	NA	NA	---NA---	NA	NA	NA	NA	NA	NA	NA	NA	0.393782	0.56	mRNA
contig100555.1	579	Cluster-15712.24037	Cluster-13711.27372	mRNA	TERT_TAKRU ame: Full=Telomerase reverse transcriptase ame: Full=Telomerase catalytic subunit	1	2.61758e-06	58	14	F:GO:0016779; P:GO:0022616; P:GO:0006278; C:GO:0005694; C:GO:0000333; F:GO:0003721; F:GO:0003677; C:GO:0000781; C:GO:0005634; F:GO:0003964; F:GO:0003723; C:GO:0030529; F:GO:0046872; F:GO:0016740	F:nucleotidyltransferase activity; P:DNA strand elongation; P:RNA-dependent DNA biosynthetic process; C:chromosome; C:telomerase catalytic core complex; F:telomerase RNA reverse transcriptase activity; F:DNA binding; C:chromosome, telomeric region; C:nucleus; F:RNA-directed DNA polymerase activity; F:RNA binding; C:intracellular ribonucleoprotein complex; F:metal ion binding; F:transferase activi…	NA	NA	IPR000477 (PFAM); G3DSA:3.30.70.270 (GENE3D); PTHR21301:SF9 (PANTHER); PTHR21301 (PANTHER); IPR000477 (PROSITE_PROFILES); cd00304 (CDD); SSF56672 (SUPERFAMILY)	no GO terms	no GO terms	reverse transcriptase	20	1.57506e-34	61.4	2	F:GO:0003964; P:GO:0006278	F:RNA-directed DNA polymerase activity; P:RNA-dependent DNA biosynthetic process	NA	NA	0.792746	0.956	mRNA
contig100556.1	579	Cluster-15712.7452	Cluster-13711.21261	prospective mRNA	---NA---	NA	NA	NA	NA	NA	NA	NA	NA	NA	NA	NA	---NA---	NA	NA	NA	NA	NA	NA	NA	NA	0.668394	0.588	mRNA
contig100557.1	579	Cluster-15712.20558	Cluster-13711.6158	mRNA	ACBP_PELRI ame: Full=Acyl- -binding homolog Short=ACBP ame: Full=Diazepam-binding inhibitor homolog Short=DBI	20	7.08895e-37	78.55	31	P:GO:0019915; P:GO:0036151; C:GO:0008021; P:GO:0008340; P:GO:0006641; C:GO:0005794; F:GO:0008289; P:GO:0007611; C:GO:0043292; C:GO:0070062; P:GO:0031999; P:GO:0001942; P:GO:0060291; P:GO:0032228; F:GO:0036042; F:GO:0046983; P:GO:0051281; P:GO:0006810; P:GO:0042049; P:GO:0042742; C:GO:0005886; P:GO:0001662; P:GO:0046889; C:GO:0005634; C:GO:0005615; P:GO:0021670; C:GO:0097038; C:GO:0005739; F:GO:00…	P:lipid storage; P:phosphatidylcholine acyl-chain remodeling; C:synaptic vesicle; P:determination of adult lifespan; P:triglyceride metabolic process; C:Golgi apparatus; F:lipid binding; P:learning or memory; C:contractile fiber; C:extracellular exosome; P:negative regulation of fatty acid beta-oxidation; P:hair follicle development; P:long-term synaptic potentiation; P:regulation of synaptic tra…	NA	NA	IPR000582 (PRINTS); IPR014352 (G3DSA:1.20.80.GENE3D); IPR000582 (PFAM); PTHR23310:SF74 (PANTHER); PTHR23310 (PANTHER); IPR000582 (PROSITE_PROFILES); cd00435 (CDD); IPR000582 (SUPERFAMILY)	F:GO:0000062	F:fatty-acyl-CoA binding	acyl- -binding	20	1.23569e-57	86	1	F:GO:0000062	F:fatty-acyl-CoA binding	NA	NA	0.471503	0.81	mRNA
contig100558.1	579	NA	NA	prospective mRNA	---NA---	NA	NA	NA	NA	NA	NA	NA	NA	NA	NA	NA	---NA---	NA	NA	NA	NA	NA	NA	NA	NA	0.290155	0.336	mRNA
contig100559.1	579	Cluster-20550.0	Cluster-29971.0	ambiguous	CFDP2_BOVIN ame: Full=Craniofacial development 2 ame: Full=p97 bucentaur	2	0.000201518	49	2	C:GO:0005634; C:GO:0005737	C:nucleus; C:cytoplasm	NA	NA	IPR005135 (G3DSA:3.60.10.GENE3D)	no GO terms	no GO terms	craniofacial development 2-like	18	2.33861e-09	52.89	NA	NA	NA	NA	NA	0.533679	0.18	lncRNA
contig10056.1	2896	Cluster-17419.0	Cluster-35423.0	mRNA	CDC7_HUMAN ame: Full=Cell division cycle 7-related kinase Short=CDC7-related kinase Short= dc7 Short=huCdc7	20	9.41639e-53	52.15	39	P:GO:0008360; C:GO:0015630; P:GO:0007010; P:GO:0060284; P:GO:0008284; P:GO:1903343; P:GO:0051093; P:GO:0048699; C:GO:0000775; C:GO:0042995; C:GO:0005654; F:GO:0000166; P:GO:0051301; P:GO:0030029; C:GO:0045171; P:GO:0031938; P:GO:0044087; P:GO:0000082; P:GO:0051241; C:GO:0031431; P:GO:0016477; P:GO:0035556; P:GO:0010971; P:GO:0006270; P:GO:0010571; P:GO:0000727; P:GO:1902589; P:GO:0007067; C:GO:00…	P:regulation of cell shape; C:microtubule cytoskeleton; P:cytoskeleton organization; P:regulation of cell development; P:positive regulation of cell proliferation; P:positive regulation of meiotic DNA double-strand break formation; P:negative regulation of developmental process; P:generation of neurons; C:chromosome, centromeric region; C:cell projection; C:nucleoplasm; F:nucleotide binding; P:ce…	EC:2.7.11	Transferring phosphorus-containing groups	IPR000719 (SMART); G3DSA:3.30.200.20 (GENE3D); IPR000719 (PFAM); G3DSA:1.10.510.10 (GENE3D); mobidb-lite (MOBIDB_LITE); mobidb-lite (MOBIDB_LITE); mobidb-lite (MOBIDB_LITE); PTHR11909 (PANTHER); PTHR11909:SF284 (PANTHER); IPR000719 (PROSITE_PROFILES); IPR011009 (SUPERFAMILY)	F:GO:0005524; F:GO:0004672; P:GO:0006468	F:ATP binding; F:protein kinase activity; P:protein phosphorylation	Cell division cycle 7-related kinase	20	1.04157e-54	68.7	10	F:GO:0000166; P:GO:0008360; C:GO:0005634; P:GO:0006270; C:GO:0005737; P:GO:0000727; P:GO:0006909; P:GO:0044763; F:GO:0004674; P:GO:0018105	F:nucleotide binding; P:regulation of cell shape; C:nucleus; P:DNA replication initiation; C:cytoplasm; P:double-strand break repair via break-induced replication; P:phagocytosis; P:single-organism cellular process; F:protein serine/threonine kinase activity; P:peptidyl-serine phosphorylation	EC:2.7.11	Transferring phosphorus-containing groups	0.813191	0.954	mRNA
contig10056.2	2724	Cluster-17419.0	Cluster-35423.0	mRNA	CDC7_HUMAN ame: Full=Cell division cycle 7-related kinase Short=CDC7-related kinase Short= dc7 Short=huCdc7	20	6.65607e-53	52.15	39	P:GO:0008360; C:GO:0015630; P:GO:0007010; P:GO:0060284; P:GO:0008284; P:GO:1903343; P:GO:0051093; P:GO:0048699; C:GO:0000775; C:GO:0042995; C:GO:0005654; F:GO:0000166; P:GO:0051301; P:GO:0030029; C:GO:0045171; P:GO:0031938; P:GO:0044087; P:GO:0000082; P:GO:0051241; C:GO:0031431; P:GO:0016477; P:GO:0035556; P:GO:0010971; P:GO:0006270; P:GO:0010571; P:GO:0000727; P:GO:1902589; P:GO:0007067; C:GO:00…	P:regulation of cell shape; C:microtubule cytoskeleton; P:cytoskeleton organization; P:regulation of cell development; P:positive regulation of cell proliferation; P:positive regulation of meiotic DNA double-strand break formation; P:negative regulation of developmental process; P:generation of neurons; C:chromosome, centromeric region; C:cell projection; C:nucleoplasm; F:nucleotide binding; P:ce…	EC:2.7.11	Transferring phosphorus-containing groups	IPR000719 (SMART); G3DSA:3.30.200.20 (GENE3D); G3DSA:1.10.510.10 (GENE3D); IPR000719 (PFAM); mobidb-lite (MOBIDB_LITE); mobidb-lite (MOBIDB_LITE); mobidb-lite (MOBIDB_LITE); PTHR11909 (PANTHER); PTHR11909:SF284 (PANTHER); IPR000719 (PROSITE_PROFILES); IPR011009 (SUPERFAMILY)	F:GO:0005524; F:GO:0004672; P:GO:0006468	F:ATP binding; F:protein kinase activity; P:protein phosphorylation	Cell division cycle 7-related kinase	20	6.13143e-55	68.7	10	F:GO:0000166; P:GO:0008360; C:GO:0005634; P:GO:0006270; C:GO:0005737; P:GO:0000727; P:GO:0006909; P:GO:0044763; F:GO:0004674; P:GO:0018105	F:nucleotide binding; P:regulation of cell shape; C:nucleus; P:DNA replication initiation; C:cytoplasm; P:double-strand break repair via break-induced replication; P:phagocytosis; P:single-organism cellular process; F:protein serine/threonine kinase activity; P:peptidyl-serine phosphorylation	EC:2.7.11	Transferring phosphorus-containing groups	0.864537	0.954	mRNA
contig100560.1	579	Cluster-15712.22506	Cluster-13711.27264	prospective mRNA	---NA---	NA	NA	NA	NA	NA	NA	NA	NA	NA	NA	NA	---NA---	NA	NA	NA	NA	NA	NA	NA	NA	0.316062	0.542	mRNA
contig100561.1	579	Cluster-15712.703	Cluster-13711.3958	lncRNA	---NA---	NA	NA	NA	NA	NA	NA	NA	NA	NA	NA	NA	---NA---	NA	NA	NA	NA	NA	NA	NA	NA	0.238342	0.194	lncRNA
contig100562.1	579	Cluster-15712.195	Cluster-13711.31339	mRNA	CP3AT_PIG ame: Full=Cytochrome P450 3A29 ame: Full=CYPIIIA29	13	7.95633e-10	59.69	7	F:GO:0016705; C:GO:0016020; C:GO:0005783; C:GO:0044422; P:GO:0071357; F:GO:0005488; F:GO:0004497	F:oxidoreductase activity, acting on paired donors, with incorporation or reduction of molecular oxygen; C:membrane; C:endoplasmic reticulum; C:organelle part; P:cellular response to type I interferon; F:binding; F:monooxygenase activity	NA	NA	IPR001128 (PRINTS); IPR001128 (PFAM); G3DSA:1.10.630.10 (GENE3D); PTHR24292 (PANTHER); PTHR24292:SF74 (PANTHER); IPR001128 (SUPERFAMILY)	F:GO:0005506; F:GO:0016705; P:GO:0055114; F:GO:0020037	F:iron ion binding; F:oxidoreductase activity, acting on paired donors, with incorporation or reduction of molecular oxygen; P:oxidation-reduction process; F:heme binding	cytochrome P450	20	1.33919e-27	60.85	3	F:GO:0016705; F:GO:0046872; F:GO:0004497	F:oxidoreductase activity, acting on paired donors, with incorporation or reduction of molecular oxygen; F:metal ion binding; F:monooxygenase activity	NA	NA	0.720207	0.922	mRNA
contig100563.1	579	Cluster-22870.5	NA	lncRNA	---NA---	NA	NA	NA	NA	NA	NA	NA	NA	NA	NA	NA	---NA---	NA	NA	NA	NA	NA	NA	NA	NA	0.678756	0.264	lncRNA
contig100564.1	579	Cluster-15712.724	NA	mRNA	MYSA_DROME ame: Full=Myosin heavy muscle	20	4.07253e-96	78.25	57	P:GO:0055010; C:GO:0005794; P:GO:0060048; P:GO:0060325; P:GO:0007413; C:GO:0005826; P:GO:0003009; F:GO:0046982; P:GO:0001701; P:GO:0002119; P:GO:0030509; C:GO:0005829; P:GO:0018991; C:GO:0031672; P:GO:0014898; P:GO:0055009; F:GO:0019901; P:GO:0045214; P:GO:0006898; F:GO:0000146; F:GO:0030899; F:GO:0051015; C:GO:0030018; F:GO:0030898; F:GO:0005516; C:GO:0005911; F:GO:0008307; P:GO:0046034; P:GO:00…	P:ventricular cardiac muscle tissue morphogenesis; C:Golgi apparatus; P:cardiac muscle contraction; P:face morphogenesis; P:axonal fasciculation; C:actomyosin contractile ring; P:skeletal muscle contraction; F:protein heterodimerization activity; P:in utero embryonic development; P:nematode larval development; P:BMP signaling pathway; C:cytosol; P:oviposition; C:A band; P:cardiac muscle hypertrop…	EC:3.1.3.16; EC:3.6.1.3; EC:3.1.3.41; EC:3.6.1.15	Protein-serine/threonine phosphatase; Adenosinetriphosphatase; 4-nitrophenylphosphatase; Nucleoside-triphosphate phosphatase	IPR001609 (PRINTS); IPR001609 (SMART); IPR001609 (PFAM); G3DSA:3.40.50.300 (GENE3D); PTHR13140 (PANTHER); PTHR13140:SF620 (PANTHER); IPR001609 (PROSITE_PROFILES); IPR027417 (SUPERFAMILY)	C:GO:0016459; F:GO:0005524; F:GO:0003774	C:myosin complex; F:ATP binding; F:motor activity	Myosin heavy muscle	20	5.83713e-127	88.65	4	C:GO:0016459; F:GO:0005524; F:GO:0003779; F:GO:0003774	C:myosin complex; F:ATP binding; F:actin binding; F:motor activity	EC:3.6.1.15	Nucleoside-triphosphate phosphatase	0.694301	0.93	mRNA
contig100565.1	579	NA	Cluster-13711.28413	prospective mRNA	---NA---	NA	NA	NA	NA	NA	NA	NA	NA	NA	NA	NA	---NA---	NA	NA	NA	NA	NA	NA	NA	NA	0.632124	0.494	mRNA
contig100566.1	579	Cluster-15712.15056	Cluster-13711.28305	ambiguous	---NA---	NA	NA	NA	NA	NA	NA	NA	NA	NA	NA	NA	prophenoloxidase activating factor 1	8	5.22448e-12	75.75	2	P:GO:0006508; F:GO:0004252	P:proteolysis; F:serine-type endopeptidase activity	EC:3.4.21	Acting on peptide bonds (peptidases)	0.559585	0.192	lncRNA
contig100567.1	579	Cluster-13431.1	Cluster-13711.15083	prospective mRNA	---NA---	NA	NA	NA	NA	NA	NA	NA	NA	NA	NA	NA	---NA---	NA	NA	NA	NA	NA	NA	NA	NA	0.430052	0.368	mRNA
contig100567.2	550	Cluster-13431.1	Cluster-13711.15083	prospective mRNA	---NA---	NA	NA	NA	NA	NA	NA	NA	NA	NA	NA	NA	---NA---	NA	NA	NA	NA	NA	NA	NA	NA	0.349091	0.592	mRNA
contig100568.1	579	Cluster-1276.0	Cluster-8089.0	prospective mRNA	---NA---	NA	NA	NA	NA	NA	NA	NA	NA	NA	NA	NA	---NA---	NA	NA	NA	NA	NA	NA	NA	NA	0.336788	0.418	mRNA
contig100569.1	579	NA	Cluster-36860.2	lncRNA	---NA---	NA	NA	NA	NA	NA	NA	NA	NA	NA	NA	NA	---NA---	NA	NA	NA	NA	NA	NA	NA	NA	0.305699	0.154	lncRNA
contig10057.1	2896	Cluster-22908.1	Cluster-31296.5	mRNA	CUL3_RAT ame: Full=Cullin-3	20	0	67.5	68	P:GO:0007050; P:GO:0010182; P:GO:0030030; P:GO:0009753; P:GO:0045842; C:GO:0000139; F:GO:0005112; P:GO:0043149; P:GO:0009911; P:GO:0009755; P:GO:0035518; F:GO:0046982; P:GO:0009908; C:GO:0005827; P:GO:0034622; C:GO:0005829; P:GO:0016055; C:GO:0019005; P:GO:0017145; P:GO:0070914; P:GO:0009640; P:GO:0045732; P:GO:0009960; P:GO:0042787; P:GO:0048208; F:GO:0031625; P:GO:0001831; P:GO:0072576; P:GO:00…	P:cell cycle arrest; P:sugar mediated signaling pathway; P:cell projection organization; P:response to jasmonic acid; P:positive regulation of mitotic metaphase/anaphase transition; C:Golgi membrane; F:Notch binding; P:stress fiber assembly; P:positive regulation of flower development; P:hormone-mediated signaling pathway; P:histone H2A monoubiquitination; F:protein heterodimerization activity; P…	NA	NA	IPR019559 (SMART); IPR016158 (SMART); IPR011991 (G3DSA:1.10.10.GENE3D); G3DSA:4.10.1030.10 (GENE3D); G3DSA:1.20.1310.10 (GENE3D); G3DSA:1.20.1310.10 (GENE3D); G3DSA:1.20.1310.10 (GENE3D); IPR019559 (PFAM); IPR001373 (PFAM); IPR011991 (G3DSA:1.10.10.GENE3D); G3DSA:1.20.1310.10 (GENE3D); mobidb-lite (MOBIDB_LITE); PTHR11932 (PANTHER); PTHR11932:SF105 (PANTHER); IPR016158 (PROSITE_PROFILES); IPR0119…	F:GO:0031625; P:GO:0006511	F:ubiquitin protein ligase binding; P:ubiquitin-dependent protein catabolic process	cullin-3	20	0	89	3	F:GO:0031625; C:GO:0031461; P:GO:0006511	F:ubiquitin protein ligase binding; C:cullin-RING ubiquitin ligase complex; P:ubiquitin-dependent protein catabolic process	NA	NA	0.870166	1	mRNA
contig100570.1	579	NA	Cluster-37001.0	prospective mRNA	---NA---	NA	NA	NA	NA	NA	NA	NA	NA	NA	NA	NA	---NA---	NA	NA	NA	NA	NA	NA	NA	NA	0.316062	0.33	mRNA
contig100571.1	579	NA	NA	lncRNA	---NA---	NA	NA	NA	NA	NA	NA	NA	NA	NA	NA	NA	---NA---	NA	NA	NA	NA	NA	NA	NA	NA	0.19171	0.162	lncRNA
contig100572.1	579	Cluster-15712.16972	Cluster-13711.17695	prospective mRNA	---NA---	NA	NA	NA	NA	NA	NA	NA	NA	NA	NA	NA	---NA---	NA	NA	NA	NA	NA	NA	NA	NA	0.699482	0.464	mRNA
contig100573.1	579	NA	Cluster-3195.0	prospective mRNA	---NA---	NA	NA	NA	NA	NA	NA	NA	NA	NA	NA	NA	---NA---	NA	NA	NA	NA	NA	NA	NA	NA	0.466321	0.4	mRNA
contig100574.1	579	NA	Cluster-29851.0	prospective mRNA	---NA---	NA	NA	NA	NA	NA	NA	NA	NA	NA	NA	NA	---NA---	NA	NA	NA	NA	NA	NA	NA	NA	0.943005	0.998	mRNA
contig100575.1	579	Cluster-15712.8017	Cluster-13711.30817	prospective mRNA	---NA---	NA	NA	NA	NA	NA	NA	NA	NA	NA	NA	NA	---NA---	NA	NA	NA	NA	NA	NA	NA	NA	0.207254	0.42	mRNA
contig100576.1	579	NA	Cluster-33711.0	prospective mRNA	---NA---	NA	NA	NA	NA	NA	NA	NA	NA	NA	NA	NA	---NA---	NA	NA	NA	NA	NA	NA	NA	NA	0.34715	0.384	mRNA
contig100577.1	579	NA	Cluster-14177.0	prospective mRNA	---NA---	NA	NA	NA	NA	NA	NA	NA	NA	NA	NA	NA	---NA---	NA	NA	NA	NA	NA	NA	NA	NA	0.564767	0.28	mRNA
contig100578.1	579	NA	Cluster-37545.0	lncRNA	---NA---	NA	NA	NA	NA	NA	NA	NA	NA	NA	NA	NA	---NA---	NA	NA	NA	NA	NA	NA	NA	NA	0.46114	0.264	lncRNA
contig100579.1	579	NA	Cluster-38616.0	prospective mRNA	---NA---	NA	NA	NA	NA	NA	NA	NA	NA	NA	NA	NA	---NA---	NA	NA	NA	NA	NA	NA	NA	NA	0.445596	0.358	mRNA
contig10058.1	2896	Cluster-15712.6275	Cluster-13711.40627	mRNA	FER_DROME ame: Full=Tyrosine- kinase Fer	20	1.17784e-165	58.7	73	C:GO:0015630; F:GO:0000978; F:GO:0005154; P:GO:0007411; P:GO:0048513; P:GO:0042058; P:GO:0045604; P:GO:0051092; P:GO:0043304; F:GO:0001077; P:GO:0006955; P:GO:0032729; C:GO:0015629; C:GO:0031234; P:GO:0010976; P:GO:0031116; P:GO:0036006; F:GO:0034987; P:GO:0038109; C:GO:0030027; P:GO:0042503; P:GO:0010591; P:GO:0038028; P:GO:2000251; P:GO:0048008; F:GO:0008157; P:GO:0046664; P:GO:0000226; C:GO:00…	C:microtubule cytoskeleton; F:RNA polymerase II core promoter proximal region sequence-specific DNA binding; F:epidermal growth factor receptor binding; P:axon guidance; P:animal organ development; P:regulation of epidermal growth factor receptor signaling pathway; P:regulation of epidermal cell differentiation; P:positive regulation of NF-kappaB transcription factor activity; P:regulation of mas…	EC:2.7.10; EC:2.7.10.2	Transferring phosphorus-containing groups; Non-specific protein-tyrosine kinase	IPR001245 (PRINTS); IPR000980 (SMART); IPR001060 (SMART); IPR020635 (SMART); IPR016250 (PIRSF); IPR000980 (G3DSA:3.30.505.GENE3D); G3DSA:3.30.200.20 (GENE3D); IPR001245 (PFAM); IPR001060 (PFAM); G3DSA:1.10.510.10 (GENE3D); G3DSA:1.20.1270.60 (GENE3D); IPR000980 (PFAM); mobidb-lite (MOBIDB_LITE); PTHR24418:SF283 (PANTHER); PTHR24418 (PANTHER); IPR031160 (PROSITE_PROFILES); IPR000719 (PROSITE_PROFI…	P:GO:0018108; F:GO:0005524; F:GO:0004713; F:GO:0004672; P:GO:0006468	P:peptidyl-tyrosine phosphorylation; F:ATP binding; F:protein tyrosine kinase activity; F:protein kinase activity; P:protein phosphorylation	tyrosine- kinase Fer isoform X1	20	0	69.05	2	F:GO:0004672; P:GO:0016310	F:protein kinase activity; P:phosphorylation	NA	NA	0.905387	1	mRNA
contig10058.2	2383	Cluster-15712.6275	Cluster-13711.40627	mRNA	FER_DROME ame: Full=Tyrosine- kinase Fer	20	8.08165e-168	58.6	64	C:GO:0015630; F:GO:0000978; F:GO:0005154; P:GO:0007411; P:GO:0048513; P:GO:0042058; P:GO:0045604; P:GO:0051092; P:GO:0043304; F:GO:0001077; P:GO:0006955; P:GO:0032729; C:GO:0015629; C:GO:0031234; P:GO:0010976; P:GO:0031116; P:GO:0036006; F:GO:0034987; C:GO:0030027; P:GO:0042503; P:GO:0010591; P:GO:2000251; P:GO:0046664; P:GO:0000226; C:GO:0000790; C:GO:0005911; P:GO:0007417; P:GO:0010543; P:GO:00…	C:microtubule cytoskeleton; F:RNA polymerase II core promoter proximal region sequence-specific DNA binding; F:epidermal growth factor receptor binding; P:axon guidance; P:animal organ development; P:regulation of epidermal growth factor receptor signaling pathway; P:regulation of epidermal cell differentiation; P:positive regulation of NF-kappaB transcription factor activity; P:regulation of mas…	EC:2.7.10; EC:2.7.10.2	Transferring phosphorus-containing groups; Non-specific protein-tyrosine kinase	IPR001245 (PRINTS); IPR020635 (SMART); IPR000980 (SMART); G3DSA:1.20.1170.10 (GENE3D); IPR001245 (PFAM); IPR016250 (PIRSF); G3DSA:1.10.510.10 (GENE3D); G3DSA:3.30.200.20 (GENE3D); IPR000980 (G3DSA:3.30.505.GENE3D); IPR000980 (PFAM); mobidb-lite (MOBIDB_LITE); PTHR24418:SF283 (PANTHER); PTHR24418 (PANTHER); IPR000719 (PROSITE_PROFILES); IPR000980 (PROSITE_PROFILES); IPR031160 (PROSITE_PROFILES); c…	P:GO:0018108; F:GO:0005524; F:GO:0004713; F:GO:0004672; P:GO:0006468	P:peptidyl-tyrosine phosphorylation; F:ATP binding; F:protein tyrosine kinase activity; F:protein kinase activity; P:protein phosphorylation	tyrosine- kinase Fer isoform X1	20	0	69.7	2	F:GO:0004672; P:GO:0016310	F:protein kinase activity; P:phosphorylation	NA	NA	0.995804	1	mRNA
contig100580.1	579	NA	Cluster-23937.0	prospective mRNA	---NA---	NA	NA	NA	NA	NA	NA	NA	NA	NA	NA	NA	---NA---	NA	NA	NA	NA	NA	NA	NA	NA	0.196891	0.472	mRNA
contig100580.2	555	NA	Cluster-23937.0	prospective mRNA	---NA---	NA	NA	NA	NA	NA	NA	NA	NA	NA	NA	NA	---NA---	NA	NA	NA	NA	NA	NA	NA	NA	0.205405	0.47	mRNA
contig100581.1	579	Cluster-15712.20826	Cluster-13711.37912	prospective mRNA	---NA---	NA	NA	NA	NA	NA	NA	NA	NA	NA	NA	NA	---NA---	NA	NA	NA	NA	NA	NA	NA	NA	0.658031	0.382	mRNA
contig100581.2	577	Cluster-15712.20826	Cluster-13711.37912	prospective mRNA	---NA---	NA	NA	NA	NA	NA	NA	NA	NA	NA	NA	NA	---NA---	NA	NA	NA	NA	NA	NA	NA	NA	0.655113	0.37	mRNA
contig100582.1	579	Cluster-15712.15625	Cluster-13711.28392	lncRNA	---NA---	NA	NA	NA	NA	NA	NA	NA	NA	NA	NA	NA	---NA---	NA	NA	NA	NA	NA	NA	NA	NA	0.295337	0.052	lncRNA
contig100583.1	579	Cluster-15712.26571	Cluster-13711.48121	prospective mRNA	---NA---	NA	NA	NA	NA	NA	NA	NA	NA	NA	NA	NA	---NA---	NA	NA	NA	NA	NA	NA	NA	NA	0.595855	0.868	mRNA
contig100584.1	579	Cluster-7900.0	Cluster-23923.0	prospective mRNA	---NA---	NA	NA	NA	NA	NA	NA	NA	NA	NA	NA	NA	---NA---	NA	NA	NA	NA	NA	NA	NA	NA	0.792746	0.748	mRNA
contig100585.1	579	NA	Cluster-22174.0	lncRNA	---NA---	NA	NA	NA	NA	NA	NA	NA	NA	NA	NA	NA	---NA---	NA	NA	NA	NA	NA	NA	NA	NA	0.367876	0.232	lncRNA
contig100586.1	579	NA	Cluster-10235.0	mRNA	UNC80_HUMAN ame: Full= unc-80 homolog	4	3.15685e-11	76	7	F:GO:0005515; P:GO:0045475; P:GO:0034220; F:GO:0005261; C:GO:0034703; C:GO:0005886; P:GO:0055080	F:protein binding; P:locomotor rhythm; P:ion transmembrane transport; F:cation channel activity; C:cation channel complex; C:plasma membrane; P:cation homeostasis	NA	NA	no IPS match	no IPS match	no IPS match	unc-80 homolog	20	4.09553e-18	81.9	1	C:GO:0016021	C:integral component of membrane	NA	NA	0.621762	0.704	mRNA
contig100587.1	579	NA	Cluster-13711.7875	lncRNA	---NA---	NA	NA	NA	NA	NA	NA	NA	NA	NA	NA	NA	---NA---	NA	NA	NA	NA	NA	NA	NA	NA	0.341969	0.196	lncRNA
contig100588.1	579	NA	Cluster-17440.0	lncRNA	---NA---	NA	NA	NA	NA	NA	NA	NA	NA	NA	NA	NA	---NA---	NA	NA	NA	NA	NA	NA	NA	NA	0.248705	0.116	lncRNA
contig100589.1	579	NA	Cluster-6001.0	prospective mRNA	---NA---	NA	NA	NA	NA	NA	NA	NA	NA	NA	NA	NA	---NA---	NA	NA	NA	NA	NA	NA	NA	NA	0.26943	0.298	mRNA
contig10059.1	2895	Cluster-16234.0	Cluster-34795.1	ambiguous	Y34F_DROMERecName: Full=Uncharacterized protein CG43867	1	3.37696e-08	85	1	C:GO:0005856	C:cytoskeleton	NA	NA	mobidb-lite (MOBIDB_LITE)	no GO terms	no GO terms	PREDICTED: uncharacterized protein CG43867-like	20	9.12259e-14	73.65	NA	NA	NA	NA	NA	0.080829	0.144	lncRNA
contig100590.1	579	NA	Cluster-13711.32150	prospective mRNA	---NA---	NA	NA	NA	NA	NA	NA	NA	NA	NA	NA	NA	---NA---	NA	NA	NA	NA	NA	NA	NA	NA	0.512953	0.342	mRNA
contig100590.3	458	NA	Cluster-13711.32150	prospective mRNA	---NA---	NA	NA	NA	NA	NA	NA	NA	NA	NA	NA	NA	---NA---	NA	NA	NA	NA	NA	NA	NA	NA	0.720524	0.406	mRNA
contig100591.1	579	NA	Cluster-13711.3576	lncRNA	---NA---	NA	NA	NA	NA	NA	NA	NA	NA	NA	NA	NA	---NA---	NA	NA	NA	NA	NA	NA	NA	NA	0.305699	0.226	lncRNA
contig100592.1	580	NA	Cluster-10736.0	prospective mRNA	---NA---	NA	NA	NA	NA	NA	NA	NA	NA	NA	NA	NA	---NA---	NA	NA	NA	NA	NA	NA	NA	NA	0.522414	0.488	mRNA
contig100593.1	579	NA	Cluster-36566.1	prospective mRNA	---NA---	NA	NA	NA	NA	NA	NA	NA	NA	NA	NA	NA	---NA---	NA	NA	NA	NA	NA	NA	NA	NA	0.777202	0.328	mRNA
contig100594.1	579	NA	Cluster-30718.0	lncRNA	---NA---	NA	NA	NA	NA	NA	NA	NA	NA	NA	NA	NA	---NA---	NA	NA	NA	NA	NA	NA	NA	NA	0.295337	0.202	lncRNA
contig100595.1	579	NA	Cluster-13711.18323	prospective mRNA	---NA---	NA	NA	NA	NA	NA	NA	NA	NA	NA	NA	NA	---NA---	NA	NA	NA	NA	NA	NA	NA	NA	0.549223	0.476	mRNA
contig100596.1	579	Cluster-15712.7481	Cluster-13711.34215	prospective mRNA	---NA---	NA	NA	NA	NA	NA	NA	NA	NA	NA	NA	NA	---NA---	NA	NA	NA	NA	NA	NA	NA	NA	0.295337	0.384	mRNA
contig100597.1	579	NA	NA	lncRNA	---NA---	NA	NA	NA	NA	NA	NA	NA	NA	NA	NA	NA	---NA---	NA	NA	NA	NA	NA	NA	NA	NA	0.756477	0.246	lncRNA
contig100598.1	579	Cluster-23140.3	Cluster-13711.22492	prospective mRNA	---NA---	NA	NA	NA	NA	NA	NA	NA	NA	NA	NA	NA	---NA---	NA	NA	NA	NA	NA	NA	NA	NA	0.549223	0.366	mRNA
contig100599.1	579	NA	Cluster-13711.15621	prospective mRNA	---NA---	NA	NA	NA	NA	NA	NA	NA	NA	NA	NA	NA	---NA---	NA	NA	NA	NA	NA	NA	NA	NA	0.455959	0.322	mRNA
contig1006.1	6815	Cluster-15712.21058	Cluster-13711.35910	mRNA	MUG1_RAT ame: Full=Murinoglobulin-1 ame: Full=Alpha-1 inhibitor 3 variant I ame: Full=Alpha-X Flags: Precursor	20	0	49.75	16	P:GO:0007275; P:GO:0080134; C:GO:0044464; P:GO:0007565; P:GO:0045861; C:GO:0005615; P:GO:0006954; F:GO:0004866; F:GO:0043121; P:GO:0048585; P:GO:0030154; C:GO:0031982; P:GO:0032101; F:GO:0019955; F:GO:0019899; P:GO:0052547	P:multicellular organism development; P:regulation of response to stress; C:cell part; P:female pregnancy; P:negative regulation of proteolysis; C:extracellular space; P:inflammatory response; F:endopeptidase inhibitor activity; F:neurotrophin binding; P:negative regulation of response to stimulus; P:cell differentiation; C:vesicle; P:regulation of response to external stimulus; F:cytokine bindin…	NA	NA	IPR009048 (SMART); IPR001599 (SMART); IPR011625 (SMART); IPR002890 (PFAM); IPR011625 (PFAM); IPR001599 (PFAM); IPR013783 (G3DSA:2.60.40.GENE3D); IPR013783 (G3DSA:2.60.40.GENE3D); IPR013783 (G3DSA:2.60.40.GENE3D); IPR009048 (G3DSA:2.60.40.GENE3D); G3DSA:1.50.10.20 (GENE3D); IPR011626 (PFAM); IPR019565 (PFAM); IPR009048 (PFAM); PTHR11412 (PANTHER); cd02897 (CDD); IPR009048 (SUPERFAMILY); IPR014756 …	C:GO:0005615; F:GO:0004866; C:GO:0005576	C:extracellular space; F:endopeptidase inhibitor activity; C:extracellular region	alpha 2 macroglobulin	20	0	68.85	3	C:GO:0005615; F:GO:0004866; P:GO:0010951	C:extracellular space; F:endopeptidase inhibitor activity; P:negative regulation of endopeptidase activity	NA	NA	0.675275	0.988	mRNA
contig1006.2	5122	Cluster-15712.21058	Cluster-13711.35910	mRNA	A1M_RAT ame: Full=Alpha-1-macroglobulin Short=Alpha-1-M ame: Full=Alpha-1-macroglobulin 165 kDa subunit Contains: ame: Full=Alpha-1-macroglobulin 45 kDa subunit Flags: Precursor	20	0	49.75	16	P:GO:0007275; P:GO:0080134; C:GO:0044464; P:GO:0007565; P:GO:0045861; C:GO:0005615; P:GO:0006954; F:GO:0004866; F:GO:0043121; P:GO:0048585; P:GO:0030154; C:GO:0031982; P:GO:0032101; F:GO:0019955; F:GO:0019899; P:GO:0052547	P:multicellular organism development; P:regulation of response to stress; C:cell part; P:female pregnancy; P:negative regulation of proteolysis; C:extracellular space; P:inflammatory response; F:endopeptidase inhibitor activity; F:neurotrophin binding; P:negative regulation of response to stimulus; P:cell differentiation; C:vesicle; P:regulation of response to external stimulus; F:cytokine bindin…	NA	NA	IPR009048 (SMART); IPR001599 (SMART); IPR011625 (SMART); IPR011626 (PFAM); IPR002890 (PFAM); IPR011625 (PFAM); IPR009048 (G3DSA:2.60.40.GENE3D); IPR013783 (G3DSA:2.60.40.GENE3D); G3DSA:1.50.10.20 (GENE3D); IPR019565 (PFAM); IPR001599 (PFAM); IPR013783 (G3DSA:2.60.40.GENE3D); IPR013783 (G3DSA:2.60.40.GENE3D); IPR009048 (PFAM); PTHR11412 (PANTHER); cd02897 (CDD); IPR014756 (SUPERFAMILY); IPR008930 …	C:GO:0005615; F:GO:0004866; C:GO:0005576	C:extracellular space; F:endopeptidase inhibitor activity; C:extracellular region	alpha 2 macroglobulin	20	0	67	3	C:GO:0005615; F:GO:0004866; P:GO:0010951	C:extracellular space; F:endopeptidase inhibitor activity; P:negative regulation of endopeptidase activity	NA	NA	0.899649	0.988	mRNA
contig1006.3	4761	Cluster-15712.21788	Cluster-13711.28965	mRNA	A1M_RAT ame: Full=Alpha-1-macroglobulin Short=Alpha-1-M ame: Full=Alpha-1-macroglobulin 165 kDa subunit Contains: ame: Full=Alpha-1-macroglobulin 45 kDa subunit Flags: Precursor	20	0	49.85	16	P:GO:0007275; P:GO:0080134; C:GO:0044464; P:GO:0007565; P:GO:0045861; C:GO:0005615; P:GO:0006954; F:GO:0004866; F:GO:0043121; P:GO:0048585; P:GO:0030154; C:GO:0031982; P:GO:0032101; F:GO:0019955; F:GO:0019899; P:GO:0052547	P:multicellular organism development; P:regulation of response to stress; C:cell part; P:female pregnancy; P:negative regulation of proteolysis; C:extracellular space; P:inflammatory response; F:endopeptidase inhibitor activity; F:neurotrophin binding; P:negative regulation of response to stimulus; P:cell differentiation; C:vesicle; P:regulation of response to external stimulus; F:cytokine bindin…	NA	NA	IPR009048 (SMART); IPR011625 (SMART); IPR001599 (SMART); IPR013783 (G3DSA:2.60.40.GENE3D); IPR011625 (PFAM); IPR001599 (PFAM); IPR013783 (G3DSA:2.60.40.GENE3D); IPR009048 (PFAM); IPR013783 (G3DSA:2.60.40.GENE3D); G3DSA:1.50.10.20 (GENE3D); IPR011626 (PFAM); IPR002890 (PFAM); IPR009048 (G3DSA:2.60.40.GENE3D); IPR019565 (PFAM); mobidb-lite (MOBIDB_LITE); PTHR11412 (PANTHER); cd02897 (CDD); IPR00893…	C:GO:0005615; F:GO:0004866; C:GO:0005576	C:extracellular space; F:endopeptidase inhibitor activity; C:extracellular region	alpha 2 macroglobulin	20	0	67.8	3	C:GO:0005615; F:GO:0004866; P:GO:0010951	C:extracellular space; F:endopeptidase inhibitor activity; P:negative regulation of endopeptidase activity	NA	NA	0.957152	0.988	mRNA
contig1006.4	385	Cluster-15712.15727	Cluster-13711.19233	lncRNA	---NA---	NA	NA	NA	NA	NA	NA	NA	NA	no IPS match	no IPS match	no IPS match	---NA---	NA	NA	NA	NA	NA	NA	NA	NA	0.381818	0.256	lncRNA
contig10060.1	2895	Cluster-2137.0	Cluster-30275.0	mRNA	NLGNX_HUMAN ame: Full=Neuroligin- X-linked Short=Neuroligin X ame: Full=HNLX Flags: Precursor	20	1.12443e-114	47.75	48	F:GO:0043167; C:GO:0005576; P:GO:0007612; P:GO:0044238; P:GO:0044237; C:GO:0005887; C:GO:0030425; P:GO:0051962; C:GO:0098794; P:GO:0001941; P:GO:0009605; P:GO:0016192; C:GO:0043231; C:GO:0044463; P:GO:0044089; P:GO:0097105; P:GO:0099601; P:GO:0051705; P:GO:0098815; P:GO:0046928; F:GO:0042802; P:GO:0050807; P:GO:0007165; P:GO:0032880; P:GO:1903532; P:GO:0046907; P:GO:0050805; P:GO:0050806; P:GO:00…	F:ion binding; C:extracellular region; P:learning; P:primary metabolic process; P:cellular metabolic process; C:integral component of plasma membrane; C:dendrite; P:positive regulation of nervous system development; C:postsynapse; P:postsynaptic membrane organization; P:response to external stimulus; P:vesicle-mediated transport; C:intracellular membrane-bounded organelle; C:cell projection part;…	EC:3.1.1.1	Carboxylesterase	IPR002018 (PFAM); IPR029058 (G3DSA:3.40.50.GENE3D); mobidb-lite (MOBIDB_LITE); mobidb-lite (MOBIDB_LITE); mobidb-lite (MOBIDB_LITE); PTHR11559 (PANTHER); PTHR11559:SF267 (PANTHER); IPR029058 (SUPERFAMILY)	no GO terms	no GO terms	neuroligin- X-linked-like	20	0	61.15	2	C:GO:0016020; C:GO:0016021	C:membrane; C:integral component of membrane	NA	NA	0.85285	0.964	mRNA
contig100600.1	579	NA	Cluster-20178.0	lncRNA	---NA---	NA	NA	NA	NA	NA	NA	NA	NA	NA	NA	NA	---NA---	NA	NA	NA	NA	NA	NA	NA	NA	0.321244	0.166	lncRNA
contig100601.1	579	NA	Cluster-30612.0	prospective mRNA	---NA---	NA	NA	NA	NA	NA	NA	NA	NA	NA	NA	NA	---NA---	NA	NA	NA	NA	NA	NA	NA	NA	0.367876	0.272	mRNA
contig100602.1	579	NA	Cluster-6244.0	prospective mRNA	---NA---	NA	NA	NA	NA	NA	NA	NA	NA	NA	NA	NA	---NA---	NA	NA	NA	NA	NA	NA	NA	NA	0.393782	0.524	mRNA
contig100603.1	579	NA	NA	ambiguous	---NA---	NA	NA	NA	NA	NA	NA	NA	NA	NA	NA	NA	reverse transcriptase, partial	1	4.71612e-27	80	2	F:GO:0003964; P:GO:0006278	F:RNA-directed DNA polymerase activity; P:RNA-dependent DNA biosynthetic process	EC:2.7.7.49	RNA-directed DNA polymerase	0.243523	0.176	lncRNA
contig100604.1	579	NA	NA	lncRNA	---NA---	NA	NA	NA	NA	NA	NA	NA	NA	NA	NA	NA	---NA---	NA	NA	NA	NA	NA	NA	NA	NA	0.233161	0.18	lncRNA
contig100605.1	579	NA	Cluster-35948.1	prospective mRNA	---NA---	NA	NA	NA	NA	NA	NA	NA	NA	NA	NA	NA	---NA---	NA	NA	NA	NA	NA	NA	NA	NA	0.683938	0.532	mRNA
contig100606.1	579	NA	Cluster-20622.1	lncRNA	---NA---	NA	NA	NA	NA	NA	NA	NA	NA	NA	NA	NA	---NA---	NA	NA	NA	NA	NA	NA	NA	NA	0.310881	0.166	lncRNA
contig100606.2	561	NA	Cluster-20622.1	prospective mRNA	---NA---	NA	NA	NA	NA	NA	NA	NA	NA	NA	NA	NA	---NA---	NA	NA	NA	NA	NA	NA	NA	NA	0.390374	0.356	mRNA
contig100607.1	579	NA	Cluster-937.0	prospective mRNA	---NA---	NA	NA	NA	NA	NA	NA	NA	NA	NA	NA	NA	---NA---	NA	NA	NA	NA	NA	NA	NA	NA	0.19171	0.62	mRNA
contig100608.1	579	NA	Cluster-2774.0	prospective mRNA	---NA---	NA	NA	NA	NA	NA	NA	NA	NA	NA	NA	NA	---NA---	NA	NA	NA	NA	NA	NA	NA	NA	0.336788	0.566	mRNA
contig100609.1	579	NA	Cluster-27537.2	lncRNA	---NA---	NA	NA	NA	NA	NA	NA	NA	NA	NA	NA	NA	---NA---	NA	NA	NA	NA	NA	NA	NA	NA	0.274611	0.174	lncRNA
contig10061.1	2912	Cluster-21950.0	Cluster-14387.0	mRNA	ANK1_HUMAN ame: Full=Ankyrin-1 Short=ANK-1 ame: Full=Ankyrin-R ame: Full=Erythrocyte ankyrin	20	5.28974e-18	55.35	85	P:GO:0034394; C:GO:0014069; P:GO:0086036; P:GO:0036371; P:GO:1903047; P:GO:1901021; F:GO:0005198; P:GO:0051051; P:GO:0080134; P:GO:0060325; P:GO:0051090; C:GO:0043194; F:GO:0030507; P:GO:0001701; F:GO:0045296; P:GO:0007409; P:GO:0072661; P:GO:0031398; C:GO:0031430; P:GO:0051726; P:GO:0070887; C:GO:0014731; F:GO:0019901; P:GO:0033292; P:GO:1903052; P:GO:0050808; P:GO:0086005; C:GO:0043034; P:GO:19…	P:protein localization to cell surface; C:postsynaptic density; P:regulation of cardiac muscle cell membrane potential; P:protein localization to T-tubule; P:mitotic cell cycle process; P:positive regulation of calcium ion transmembrane transporter activity; F:structural molecule activity; P:negative regulation of transport; P:regulation of response to stress; P:face morphogenesis; P:regulation o…	NA	NA	IPR002110 (SMART); IPR020683 (G3DSA:1.25.40.GENE3D); IPR020683 (G3DSA:1.25.40.GENE3D); IPR020683 (PFAM); mobidb-lite (MOBIDB_LITE); mobidb-lite (MOBIDB_LITE); PTHR24119:SF3 (PANTHER); PTHR24119 (PANTHER); IPR002110 (PROSITE_PROFILES); IPR020683 (PROSITE_PROFILES); IPR002110 (PROSITE_PROFILES); IPR002110 (PROSITE_PROFILES); IPR002110 (PROSITE_PROFILES); IPR020683 (CDD); IPR020683 (SUPERFAMILY)	F:GO:0005515	F:protein binding	serine threonine- phosphatase 6 regulatory ankyrin repeat subunit A-like	20	1.69428e-20	57.25	NA	NA	NA	NA	NA	0.725275	0.986	mRNA
contig10061.2	1705	Cluster-21950.0	Cluster-14387.0	mRNA	ANK1_HUMAN ame: Full=Ankyrin-1 Short=ANK-1 ame: Full=Ankyrin-R ame: Full=Erythrocyte ankyrin	20	1.24522e-18	54.85	81	P:GO:0034394; C:GO:0014069; P:GO:0086036; P:GO:0036371; P:GO:1903047; P:GO:1901021; P:GO:0022607; F:GO:0005198; P:GO:0051051; P:GO:0080134; P:GO:0060325; P:GO:0051090; F:GO:0030507; P:GO:0001701; P:GO:0007409; P:GO:0072661; P:GO:0031398; C:GO:0005829; C:GO:0031430; P:GO:0051726; P:GO:0070887; P:GO:0086046; F:GO:0019901; P:GO:0033292; P:GO:1903052; P:GO:0050808; P:GO:0086005; C:GO:0043034; P:GO:19…	P:protein localization to cell surface; C:postsynaptic density; P:regulation of cardiac muscle cell membrane potential; P:protein localization to T-tubule; P:mitotic cell cycle process; P:positive regulation of calcium ion transmembrane transporter activity; P:cellular component assembly; F:structural molecule activity; P:negative regulation of transport; P:regulation of response to stress; P:fac…	NA	NA	IPR002110 (SMART); IPR020683 (G3DSA:1.25.40.GENE3D); IPR020683 (PFAM); mobidb-lite (MOBIDB_LITE); PTHR24119 (PANTHER); PTHR24119:SF3 (PANTHER); IPR002110 (PROSITE_PROFILES); IPR002110 (PROSITE_PROFILES); IPR002110 (PROSITE_PROFILES); IPR020683 (PROSITE_PROFILES); IPR002110 (PROSITE_PROFILES); IPR020683 (CDD); IPR020683 (SUPERFAMILY)	F:GO:0005515	F:protein binding	serine threonine- phosphatase 6 regulatory ankyrin repeat subunit A-like	20	1.81667e-21	55.75	NA	NA	NA	NA	NA	0.918475	0.992	mRNA
contig100610.1	579	NA	Cluster-437.0	prospective mRNA	---NA---	NA	NA	NA	NA	NA	NA	NA	NA	NA	NA	NA	---NA---	NA	NA	NA	NA	NA	NA	NA	NA	0.279793	0.306	mRNA
contig100611.1	579	NA	Cluster-13711.45713	lncRNA	---NA---	NA	NA	NA	NA	NA	NA	NA	NA	NA	NA	NA	---NA---	NA	NA	NA	NA	NA	NA	NA	NA	0.404145	0.222	lncRNA
contig100612.1	579	Cluster-15712.17537	Cluster-13711.25685	mRNA	---NA---	NA	NA	NA	NA	NA	NA	NA	NA	NA	NA	NA	endonuclease-reverse transcriptase	20	4.00083e-77	59.4	2	F:GO:0003964; P:GO:0006278	F:RNA-directed DNA polymerase activity; P:RNA-dependent DNA biosynthetic process	EC:2.7.7.49	RNA-directed DNA polymerase	0.621762	0.868	mRNA
contig100613.1	579	NA	Cluster-29303.0	lncRNA	---NA---	NA	NA	NA	NA	NA	NA	NA	NA	NA	NA	NA	---NA---	NA	NA	NA	NA	NA	NA	NA	NA	0.336788	0.192	lncRNA
contig100613.2	444	NA	Cluster-29303.1	prospective mRNA	---NA---	NA	NA	NA	NA	NA	NA	NA	NA	NA	NA	NA	---NA---	NA	NA	NA	NA	NA	NA	NA	NA	0.432432	0.348	mRNA
contig100614.1	579	Cluster-21340.2	Cluster-13711.21399	lncRNA	---NA---	NA	NA	NA	NA	NA	NA	NA	NA	NA	NA	NA	---NA---	NA	NA	NA	NA	NA	NA	NA	NA	0.492228	0.08	lncRNA
contig100614.2	573	Cluster-21340.2	Cluster-13711.21399	lncRNA	---NA---	NA	NA	NA	NA	NA	NA	NA	NA	NA	NA	NA	---NA---	NA	NA	NA	NA	NA	NA	NA	NA	0.497382	0.084	lncRNA
contig100615.1	579	Cluster-11092.1	Cluster-36603.1	lncRNA	---NA---	NA	NA	NA	NA	NA	NA	NA	NA	NA	NA	NA	---NA---	NA	NA	NA	NA	NA	NA	NA	NA	0.196891	0.138	lncRNA
contig100616.1	579	NA	Cluster-13711.31102	prospective mRNA	---NA---	NA	NA	NA	NA	NA	NA	NA	NA	NA	NA	NA	---NA---	NA	NA	NA	NA	NA	NA	NA	NA	0.326425	0.342	mRNA
contig100617.1	579	NA	Cluster-9746.0	prospective mRNA	---NA---	NA	NA	NA	NA	NA	NA	NA	NA	NA	NA	NA	---NA---	NA	NA	NA	NA	NA	NA	NA	NA	0.367876	0.536	mRNA
contig100618.1	579	Cluster-15712.25194	Cluster-13711.41304	lncRNA	---NA---	NA	NA	NA	NA	NA	NA	NA	NA	NA	NA	NA	---NA---	NA	NA	NA	NA	NA	NA	NA	NA	0.284974	0.228	lncRNA
contig100619.1	579	NA	Cluster-24888.0	prospective mRNA	---NA---	NA	NA	NA	NA	NA	NA	NA	NA	NA	NA	NA	---NA---	NA	NA	NA	NA	NA	NA	NA	NA	0.61658	0.352	mRNA
contig100620.1	579	NA	Cluster-1864.0	lncRNA	---NA---	NA	NA	NA	NA	NA	NA	NA	NA	NA	NA	NA	---NA---	NA	NA	NA	NA	NA	NA	NA	NA	0.253886	0.06	lncRNA
contig100621.1	579	Cluster-18691.0	Cluster-30268.0	prospective mRNA	---NA---	NA	NA	NA	NA	NA	NA	NA	NA	NA	NA	NA	---NA---	NA	NA	NA	NA	NA	NA	NA	NA	0.26943	0.386	mRNA
contig100622.1	579	NA	Cluster-13711.20947	prospective mRNA	---NA---	NA	NA	NA	NA	NA	NA	NA	NA	NA	NA	NA	---NA---	NA	NA	NA	NA	NA	NA	NA	NA	0.212435	0.464	mRNA
contig100623.1	579	Cluster-15712.7254	Cluster-13711.41957	prospective mRNA	---NA---	NA	NA	NA	NA	NA	NA	NA	NA	NA	NA	NA	---NA---	NA	NA	NA	NA	NA	NA	NA	NA	0.647668	0.588	mRNA
contig100624.1	579	Cluster-13227.0	Cluster-13169.0	prospective mRNA	---NA---	NA	NA	NA	NA	NA	NA	NA	NA	NA	NA	NA	---NA---	NA	NA	NA	NA	NA	NA	NA	NA	0.19171	0.524	mRNA
contig100625.1	579	NA	Cluster-13711.11788	lncRNA	---NA---	NA	NA	NA	NA	NA	NA	NA	NA	NA	NA	NA	---NA---	NA	NA	NA	NA	NA	NA	NA	NA	0.388601	0.14	lncRNA
contig100626.1	579	NA	Cluster-4510.0	prospective mRNA	---NA---	NA	NA	NA	NA	NA	NA	NA	NA	NA	NA	NA	---NA---	NA	NA	NA	NA	NA	NA	NA	NA	0.284974	0.568	mRNA
contig100627.1	579	NA	Cluster-13711.10420	mRNA	---NA---	NA	NA	NA	NA	NA	NA	NA	NA	NA	NA	NA	PREDICTED: uncharacterized protein LOC105571145, partial	1	1.81784e-06	55	NA	NA	NA	NA	NA	0.264249	0.372	mRNA
contig100628.1	579	Cluster-15712.14372	Cluster-13711.36781	prospective mRNA	---NA---	NA	NA	NA	NA	NA	NA	NA	NA	NA	NA	NA	---NA---	NA	NA	NA	NA	NA	NA	NA	NA	0.663212	0.38	mRNA
contig100629.1	579	NA	Cluster-13711.35026	prospective mRNA	---NA---	NA	NA	NA	NA	NA	NA	NA	NA	NA	NA	NA	---NA---	NA	NA	NA	NA	NA	NA	NA	NA	0.409326	0.328	mRNA
contig10063.1	2895	Cluster-15712.12470	Cluster-13711.45356	lncRNA	---NA---	NA	NA	NA	NA	NA	NA	NA	NA	NA	NA	NA	---NA---	NA	NA	NA	NA	NA	NA	NA	NA	0.0984456	0.244	lncRNA
contig100630.1	579	Cluster-15712.21315	Cluster-13711.14273	ambiguous	RS15_PIG ame: Full=40S ribosomal S15 ame: Full=RIG	20	1.62699e-60	85.1	27	C:GO:0022627; P:GO:0002181; P:GO:0008340; P:GO:0009792; C:GO:0005794; P:GO:0006364; C:GO:0005730; C:GO:0005774; C:GO:0005654; P:GO:0019083; C:GO:0009507; C:GO:0009506; F:GO:0003723; P:GO:0006614; C:GO:0005925; P:GO:0000184; P:GO:0002119; P:GO:0006915; P:GO:0001649; P:GO:0000028; P:GO:0006413; P:GO:0000003; P:GO:0000056; F:GO:0003677; P:GO:0006407; F:GO:0005515; F:GO:0003735	C:cytosolic small ribosomal subunit; P:cytoplasmic translation; P:determination of adult lifespan; P:embryo development ending in birth or egg hatching; C:Golgi apparatus; P:rRNA processing; C:nucleolus; C:vacuolar membrane; C:nucleoplasm; P:viral transcription; C:chloroplast; C:plasmodesma; F:RNA binding; P:SRP-dependent cotranslational protein targeting to membrane; C:focal adhesion; P:nuclear-…	NA	NA	IPR002222 (PRINTS); IPR023575 (G3DSA:3.30.860.GENE3D); IPR002222 (PFAM); IPR005713 (TIGRFAM); IPR002222 (PIRSF); IPR002222 (PANTHER); PTHR11880:SF19 (PANTHER); IPR023575 (SUPERFAMILY)	F:GO:0003735; C:GO:0015935; C:GO:0005840; P:GO:0006412	F:structural constituent of ribosome; C:small ribosomal subunit; C:ribosome; P:translation	40S ribosomal S15	20	5.6019e-57	89.6	5	F:GO:0003723; F:GO:0003735; C:GO:0022627; P:GO:0000028; P:GO:0006412	F:RNA binding; F:structural constituent of ribosome; C:cytosolic small ribosomal subunit; P:ribosomal small subunit assembly; P:translation	NA	NA	0.331606	0.084	lncRNA
contig100631.1	579	Cluster-17910.3	Cluster-31559.3	prospective mRNA	---NA---	NA	NA	NA	NA	NA	NA	NA	NA	NA	NA	NA	---NA---	NA	NA	NA	NA	NA	NA	NA	NA	0.326425	0.358	mRNA
contig100632.1	579	NA	Cluster-5922.1	prospective mRNA	---NA---	NA	NA	NA	NA	NA	NA	NA	NA	NA	NA	NA	---NA---	NA	NA	NA	NA	NA	NA	NA	NA	0.549223	0.382	mRNA
contig100633.1	579	Cluster-12674.0	Cluster-37782.1	prospective mRNA	---NA---	NA	NA	NA	NA	NA	NA	NA	NA	NA	NA	NA	---NA---	NA	NA	NA	NA	NA	NA	NA	NA	0.212435	0.498	mRNA
contig100635.1	579	Cluster-15712.7440	Cluster-13711.45584	lncRNA	---NA---	NA	NA	NA	NA	NA	NA	NA	NA	NA	NA	NA	---NA---	NA	NA	NA	NA	NA	NA	NA	NA	0.455959	0.26	lncRNA
contig100636.1	579	Cluster-15712.17345	Cluster-13711.36207	lncRNA	---NA---	NA	NA	NA	NA	NA	NA	NA	NA	NA	NA	NA	---NA---	NA	NA	NA	NA	NA	NA	NA	NA	0.404145	0.06	lncRNA
contig100637.1	579	Cluster-15712.18889	Cluster-13711.401	lncRNA	---NA---	NA	NA	NA	NA	NA	NA	NA	NA	NA	NA	NA	---NA---	NA	NA	NA	NA	NA	NA	NA	NA	0.321244	0.22	lncRNA
contig100638.1	579	Cluster-9186.0	Cluster-32635.0	mRNA	---NA---	NA	NA	NA	NA	NA	NA	NA	NA	NA	NA	NA	PREDICTED: uncharacterized protein LOC108682949	1	1.66751e-18	87	NA	NA	NA	NA	NA	0.590674	0.318	mRNA
contig100639.1	579	Cluster-15712.27005	Cluster-13711.27877	prospective mRNA	---NA---	NA	NA	NA	NA	NA	NA	NA	NA	NA	NA	NA	---NA---	NA	NA	NA	NA	NA	NA	NA	NA	0.569948	0.474	mRNA
contig100639.2	541	Cluster-15712.27005	Cluster-13711.27877	prospective mRNA	---NA---	NA	NA	NA	NA	NA	NA	NA	NA	NA	NA	NA	---NA---	NA	NA	NA	NA	NA	NA	NA	NA	0.571165	0.426	mRNA
contig10064.2	820	Cluster-15712.9416	Cluster-13711.37569	prospective mRNA	---NA---	NA	NA	NA	NA	NA	NA	NA	NA	NA	NA	NA	---NA---	NA	NA	NA	NA	NA	NA	NA	NA	0.695122	0.466	mRNA
contig100640.1	579	NA	Cluster-35921.0	prospective mRNA	---NA---	NA	NA	NA	NA	NA	NA	NA	NA	NA	NA	NA	---NA---	NA	NA	NA	NA	NA	NA	NA	NA	0.53886	0.504	mRNA
contig100641.1	579	NA	Cluster-13711.19459	prospective mRNA	---NA---	NA	NA	NA	NA	NA	NA	NA	NA	NA	NA	NA	---NA---	NA	NA	NA	NA	NA	NA	NA	NA	0.528497	0.392	mRNA
contig100642.1	579	NA	Cluster-31348.0	lncRNA	---NA---	NA	NA	NA	NA	NA	NA	NA	NA	NA	NA	NA	---NA---	NA	NA	NA	NA	NA	NA	NA	NA	0.440415	0.13	lncRNA
contig100643.1	579	NA	Cluster-29050.2	prospective mRNA	---NA---	NA	NA	NA	NA	NA	NA	NA	NA	NA	NA	NA	---NA---	NA	NA	NA	NA	NA	NA	NA	NA	0.170984	0.384	mRNA
contig100644.1	579	NA	Cluster-24795.0	prospective mRNA	---NA---	NA	NA	NA	NA	NA	NA	NA	NA	NA	NA	NA	---NA---	NA	NA	NA	NA	NA	NA	NA	NA	0.202073	0.46	mRNA
contig100645.1	579	NA	Cluster-28658.0	prospective mRNA	---NA---	NA	NA	NA	NA	NA	NA	NA	NA	NA	NA	NA	---NA---	NA	NA	NA	NA	NA	NA	NA	NA	0.694301	0.646	mRNA
contig100646.1	579	NA	Cluster-13711.47152	lncRNA	---NA---	NA	NA	NA	NA	NA	NA	NA	NA	NA	NA	NA	---NA---	NA	NA	NA	NA	NA	NA	NA	NA	0.310881	0.224	lncRNA
contig100647.1	579	NA	Cluster-10763.0	mRNA	UNC9_CAEEL ame: Full=Innexin unc-9 ame: Full=Uncoordinated 9	20	5.61733e-12	57.75	22	P:GO:0009790; P:GO:1900073; P:GO:0040011; F:GO:0055077; P:GO:0034220; C:GO:0032809; P:GO:0051390; P:GO:0044763; F:GO:0004860; C:GO:0005622; C:GO:0005921; P:GO:0043051; P:GO:2000746; P:GO:0072375; P:GO:2001258; P:GO:0018991; P:GO:0072347; P:GO:0019722; P:GO:0010496; P:GO:0035545; C:GO:0032589; F:GO:0019855	P:embryo development; P:regulation of neuromuscular synaptic transmission; P:locomotion; F:gap junction hemi-channel activity; P:ion transmembrane transport; C:neuronal cell body membrane; P:inactivation of MAPKKK activity; P:single-organism cellular process; F:protein kinase inhibitor activity; C:intracellular; C:gap junction; P:regulation of pharyngeal pumping; P:regulation of defecation rhythm…	NA	NA	IPR000990 (PFAM); PTHR11893:SF41 (PANTHER); IPR000990 (PANTHER); IPR000990 (PROSITE_PROFILES)	C:GO:0005921	C:gap junction	innexin unc-9-like	20	2.02382e-55	83.7	3	C:GO:0005921; P:GO:0006811; C:GO:0016021	C:gap junction; P:ion transport; C:integral component of membrane	NA	NA	0.528497	0.504	mRNA
contig100648.1	579	NA	Cluster-13711.9995	lncRNA	---NA---	NA	NA	NA	NA	NA	NA	NA	NA	NA	NA	NA	---NA---	NA	NA	NA	NA	NA	NA	NA	NA	0.367876	0.156	lncRNA
contig100649.1	579	NA	NA	lncRNA	---NA---	NA	NA	NA	NA	NA	NA	NA	NA	NA	NA	NA	---NA---	NA	NA	NA	NA	NA	NA	NA	NA	0.466321	0.156	lncRNA
contig10065.1	2895	Cluster-15712.12153	Cluster-13711.11217	mRNA	NMES1_RAT ame: Full=Normal mucosa of esophagus-specific gene 1	2	2.96357e-07	61	2	F:GO:0016491; C:GO:0005739	F:oxidoreductase activity; C:mitochondrion	NA	NA	IPR010530 (PFAM); IPR010530 (PANTHER)	no GO terms	no GO terms	normal mucosa of esophagus-specific gene 1 -like	7	8.59314e-24	61.71	2	C:GO:0016020; C:GO:0016021	C:membrane; C:integral component of membrane	NA	NA	0.124352	0.422	mRNA
contig100650.1	580	Cluster-15712.20845	Cluster-13711.23213	lncRNA	---NA---	NA	NA	NA	NA	NA	NA	NA	NA	NA	NA	NA	---NA---	NA	NA	NA	NA	NA	NA	NA	NA	0.305172	0.152	lncRNA
contig100651.1	579	NA	NA	lncRNA	---NA---	NA	NA	NA	NA	NA	NA	NA	NA	NA	NA	NA	---NA---	NA	NA	NA	NA	NA	NA	NA	NA	0.150259	0.238	lncRNA
contig100652.1	579	NA	Cluster-13326.0	lncRNA	---NA---	NA	NA	NA	NA	NA	NA	NA	NA	NA	NA	NA	---NA---	NA	NA	NA	NA	NA	NA	NA	NA	0.181347	0.176	lncRNA
contig100653.1	579	Cluster-15712.26181	Cluster-13711.41846	prospective mRNA	---NA---	NA	NA	NA	NA	NA	NA	NA	NA	NA	NA	NA	---NA---	NA	NA	NA	NA	NA	NA	NA	NA	0.683938	0.338	mRNA
contig100654.1	579	NA	Cluster-11169.3	prospective mRNA	---NA---	NA	NA	NA	NA	NA	NA	NA	NA	NA	NA	NA	---NA---	NA	NA	NA	NA	NA	NA	NA	NA	0.647668	0.64	mRNA
contig100655.1	579	Cluster-8652.0	Cluster-35157.0	prospective mRNA	---NA---	NA	NA	NA	NA	NA	NA	NA	NA	NA	NA	NA	---NA---	NA	NA	NA	NA	NA	NA	NA	NA	0.590674	0.374	mRNA
contig100656.1	579	NA	Cluster-5163.0	prospective mRNA	---NA---	NA	NA	NA	NA	NA	NA	NA	NA	NA	NA	NA	---NA---	NA	NA	NA	NA	NA	NA	NA	NA	0.440415	0.298	mRNA
contig100657.1	579	Cluster-16974.0	Cluster-23892.0	prospective mRNA	---NA---	NA	NA	NA	NA	NA	NA	NA	NA	NA	NA	NA	---NA---	NA	NA	NA	NA	NA	NA	NA	NA	0.564767	0.406	mRNA
contig100658.1	579	NA	NA	lncRNA	---NA---	NA	NA	NA	NA	NA	NA	NA	NA	NA	NA	NA	---NA---	NA	NA	NA	NA	NA	NA	NA	NA	0.207254	0.172	lncRNA
contig100658.2	513	NA	NA	lncRNA	---NA---	NA	NA	NA	NA	NA	NA	NA	NA	NA	NA	NA	---NA---	NA	NA	NA	NA	NA	NA	NA	NA	0.175439	0.158	lncRNA
contig100659.1	579	Cluster-15712.26340	Cluster-13711.27586	prospective mRNA	---NA---	NA	NA	NA	NA	NA	NA	NA	NA	NA	NA	NA	---NA---	NA	NA	NA	NA	NA	NA	NA	NA	0.222798	0.534	mRNA
contig10066.1	2895	Cluster-15712.21831	Cluster-13711.20078	prospective mRNA	---NA---	NA	NA	NA	NA	NA	NA	NA	NA	NA	NA	NA	---NA---	NA	NA	NA	NA	NA	NA	NA	NA	0.178238	0.332	mRNA
contig100660.1	579	NA	Cluster-13711.6741	lncRNA	---NA---	NA	NA	NA	NA	NA	NA	NA	NA	NA	NA	NA	---NA---	NA	NA	NA	NA	NA	NA	NA	NA	0.352332	0.15	lncRNA
contig100661.1	579	NA	Cluster-6543.0	prospective mRNA	---NA---	NA	NA	NA	NA	NA	NA	NA	NA	NA	NA	NA	---NA---	NA	NA	NA	NA	NA	NA	NA	NA	0.533679	0.31	mRNA
contig100662.1	579	NA	Cluster-13711.27059	lncRNA	---NA---	NA	NA	NA	NA	NA	NA	NA	NA	NA	NA	NA	---NA---	NA	NA	NA	NA	NA	NA	NA	NA	0.445596	0.152	lncRNA
contig100664.1	579	Cluster-7999.0	Cluster-26948.0	mRNA	COL12_MOUSE ame: Full=Collectin-12 ame: Full=Collectin placenta 1 Short=CL-P1 ame: Full=Scavenger receptor with C-type lectin	20	3.83835e-09	50.7	9	P:GO:0006955; P:GO:0071310; P:GO:0007165; C:GO:0016020; C:GO:0031982; F:GO:0004872; F:GO:0005488; P:GO:0006897; P:GO:0048518	P:immune response; P:cellular response to organic substance; P:signal transduction; C:membrane; C:vesicle; F:receptor activity; F:binding; P:endocytosis; P:positive regulation of biological process	NA	NA	IPR016186 (G3DSA:3.10.100.GENE3D); mobidb-lite (MOBIDB_LITE); IPR016187 (SUPERFAMILY)	no GO terms	no GO terms	secreted precursor	17	1.02716e-08	55.82	5	F:GO:0003824; F:GO:0048037; P:GO:0008152; F:GO:0030246; F:GO:0016874	F:catalytic activity; F:cofactor binding; P:metabolic process; F:carbohydrate binding; F:ligase activity	NA	NA	0.911917	0.84	mRNA
contig100665.1	579	NA	Cluster-5646.0	lncRNA	---NA---	NA	NA	NA	NA	NA	NA	NA	NA	NA	NA	NA	---NA---	NA	NA	NA	NA	NA	NA	NA	NA	0.46114	0.162	lncRNA
contig100666.1	579	NA	Cluster-1192.0	lncRNA	---NA---	NA	NA	NA	NA	NA	NA	NA	NA	NA	NA	NA	---NA---	NA	NA	NA	NA	NA	NA	NA	NA	0.217617	0.254	lncRNA
contig100667.1	579	NA	Cluster-36237.0	prospective mRNA	---NA---	NA	NA	NA	NA	NA	NA	NA	NA	NA	NA	NA	---NA---	NA	NA	NA	NA	NA	NA	NA	NA	0.186528	0.32	mRNA
contig100668.1	579	NA	Cluster-11438.0	prospective mRNA	---NA---	NA	NA	NA	NA	NA	NA	NA	NA	NA	NA	NA	---NA---	NA	NA	NA	NA	NA	NA	NA	NA	0.53886	0.342	mRNA
contig100669.1	579	NA	Cluster-24405.0	lncRNA	---NA---	NA	NA	NA	NA	NA	NA	NA	NA	NA	NA	NA	---NA---	NA	NA	NA	NA	NA	NA	NA	NA	0.310881	0.106	lncRNA
contig10067.1	2894	Cluster-15712.6773	Cluster-13711.18111	lncRNA	---NA---	NA	NA	NA	NA	NA	NA	NA	NA	NA	NA	NA	---NA---	NA	NA	NA	NA	NA	NA	NA	NA	0.0642709	0.158	lncRNA
contig10067.2	720	Cluster-15712.6773	Cluster-13711.18111	prospective mRNA	---NA---	NA	NA	NA	NA	NA	NA	NA	NA	NA	NA	NA	---NA---	NA	NA	NA	NA	NA	NA	NA	NA	0.2	0.626	mRNA
contig100670.1	579	Cluster-15765.0	Cluster-11330.0	mRNA	ASM_BOVIN ame: Full=Sphingomyelin phosphodiesterase ame: Full=Acid sphingomyelinase Short=aSMase Flags: Precursor	7	1.01271e-28	51.43	14	C:GO:0044421; P:GO:0006684; P:GO:0046513; C:GO:0005765; F:GO:0004767; P:GO:0009968; P:GO:0048522; F:GO:0046872; C:GO:0045121; P:GO:0019220; C:GO:0012505; C:GO:0031410; P:GO:0031399; P:GO:0050896	C:extracellular region part; P:sphingomyelin metabolic process; P:ceramide biosynthetic process; C:lysosomal membrane; F:sphingomyelin phosphodiesterase activity; P:negative regulation of signal transduction; P:positive regulation of cellular process; F:metal ion binding; C:membrane raft; P:regulation of phosphate metabolic process; C:endomembrane system; C:cytoplasmic vesicle; P:regulation of pr…	EC:3.1.4.12	Sphingomyelin phosphodiesterase	PTHR10340 (PANTHER); PTHR10340:SF39 (PANTHER)	no GO terms	no GO terms	Sphingomyelin phosphodiesterase	20	3.12885e-51	67.5	1	F:GO:0016787	F:hydrolase activity	NA	NA	0.80829	0.936	mRNA
contig100671.1	579	Cluster-23736.0	Cluster-37632.0	mRNA	NDUB8_BOVIN ame: Full=NADH dehydrogenase	7	3.01031e-26	70.29	5	C:GO:0005747; P:GO:0006120; F:GO:0008137; C:GO:0005783; P:GO:0032981	C:mitochondrial respiratory chain complex I; P:mitochondrial electron transport, NADH to ubiquinone; F:NADH dehydrogenase (ubiquinone) activity; C:endoplasmic reticulum; P:mitochondrial respiratory chain complex I assembly	EC:1.6.99.5; EC:1.6.99.3; EC:1.6.5.3	Acting on NADH or NADPH; NADH dehydrogenase; NADH:ubiquinone reductase (H(+)-translocating)	IPR008699 (PFAM); mobidb-lite (MOBIDB_LITE); mobidb-lite (MOBIDB_LITE); IPR008699 (PANTHER)	F:GO:0003954; C:GO:0005739; F:GO:0008137	F:NADH dehydrogenase activity; C:mitochondrion; F:NADH dehydrogenase (ubiquinone) activity	NADH dehydrogenase [ubiquinone] 1 beta subcomplex subunit mitochondrial	20	1.56288e-35	70.55	4	C:GO:0005739; C:GO:0016021; F:GO:0008137; P:GO:0055114	C:mitochondrion; C:integral component of membrane; F:NADH dehydrogenase (ubiquinone) activity; P:oxidation-reduction process	EC:1.6.99.5; EC:1.6.99.3; EC:1.6.5.3	Acting on NADH or NADPH; NADH dehydrogenase; NADH:ubiquinone reductase (H(+)-translocating)	0.626943	0.972	mRNA
contig100672.1	579	Cluster-15712.15192	Cluster-13711.30398	prospective mRNA	---NA---	NA	NA	NA	NA	NA	NA	NA	NA	NA	NA	NA	---NA---	NA	NA	NA	NA	NA	NA	NA	NA	0.34715	0.43	mRNA
contig100673.1	579	Cluster-15712.8898	Cluster-13711.27022	lncRNA	---NA---	NA	NA	NA	NA	NA	NA	NA	NA	NA	NA	NA	---NA---	NA	NA	NA	NA	NA	NA	NA	NA	0.310881	0.098	lncRNA
contig100674.1	579	NA	Cluster-13711.44869	prospective mRNA	---NA---	NA	NA	NA	NA	NA	NA	NA	NA	NA	NA	NA	---NA---	NA	NA	NA	NA	NA	NA	NA	NA	0.569948	0.456	mRNA
contig100675.1	579	NA	Cluster-18826.0	lncRNA	---NA---	NA	NA	NA	NA	NA	NA	NA	NA	NA	NA	NA	---NA---	NA	NA	NA	NA	NA	NA	NA	NA	0.248705	0.248	lncRNA
contig100676.1	579	Cluster-23625.1	Cluster-33302.0	lncRNA	PNO1_DROPS ame: Full=RNA-binding pno1	2	0.000407706	96	7	F:GO:0003676; P:GO:0008150; C:GO:0005634; F:GO:0003723; P:GO:0022008; C:GO:0005730; F:GO:0003674	F:nucleic acid binding; P:biological_process; C:nucleus; F:RNA binding; P:neurogenesis; C:nucleolus; F:molecular_function	NA	NA	no IPS match	no IPS match	no IPS match	---NA---	NA	NA	NA	NA	NA	NA	NA	NA	0.160622	0.178	lncRNA
contig100677.1	579	NA	Cluster-10817.0	prospective mRNA	---NA---	NA	NA	NA	NA	NA	NA	NA	NA	NA	NA	NA	---NA---	NA	NA	NA	NA	NA	NA	NA	NA	0.440415	0.598	mRNA
contig100678.1	579	Cluster-20853.0	Cluster-27774.0	prospective mRNA	---NA---	NA	NA	NA	NA	NA	NA	NA	NA	NA	NA	NA	---NA---	NA	NA	NA	NA	NA	NA	NA	NA	0.181347	0.388	mRNA
contig100679.1	579	NA	Cluster-13711.32182	lncRNA	---NA---	NA	NA	NA	NA	NA	NA	NA	NA	NA	NA	NA	---NA---	NA	NA	NA	NA	NA	NA	NA	NA	0.357513	0.198	lncRNA
contig10068.1	2894	Cluster-15712.20417	Cluster-13711.21680	lncRNA	---NA---	NA	NA	NA	NA	NA	NA	NA	NA	NA	NA	NA	---NA---	NA	NA	NA	NA	NA	NA	NA	NA	0.134762	0.174	lncRNA
contig100680.1	579	Cluster-15712.16043	Cluster-29066.0	prospective mRNA	---NA---	NA	NA	NA	NA	NA	NA	NA	NA	NA	NA	NA	---NA---	NA	NA	NA	NA	NA	NA	NA	NA	0.948187	0.454	mRNA
contig100681.1	579	NA	Cluster-20298.0	lncRNA	---NA---	NA	NA	NA	NA	NA	NA	NA	NA	NA	NA	NA	---NA---	NA	NA	NA	NA	NA	NA	NA	NA	0.207254	0.078	lncRNA
contig100682.1	579	Cluster-17323.1	NA	prospective mRNA	---NA---	NA	NA	NA	NA	NA	NA	NA	NA	NA	NA	NA	---NA---	NA	NA	NA	NA	NA	NA	NA	NA	0.497409	0.582	mRNA
contig100683.1	579	Cluster-15712.16902	Cluster-13711.9796	lncRNA	---NA---	NA	NA	NA	NA	NA	NA	NA	NA	NA	NA	NA	---NA---	NA	NA	NA	NA	NA	NA	NA	NA	0.528497	0.26	lncRNA
contig100684.1	579	NA	NA	prospective mRNA	---NA---	NA	NA	NA	NA	NA	NA	NA	NA	NA	NA	NA	---NA---	NA	NA	NA	NA	NA	NA	NA	NA	0.440415	0.596	mRNA
contig100684.2	579	NA	NA	prospective mRNA	---NA---	NA	NA	NA	NA	NA	NA	NA	NA	NA	NA	NA	---NA---	NA	NA	NA	NA	NA	NA	NA	NA	0.435233	0.558	mRNA
contig100686.1	579	Cluster-1493.0	Cluster-28902.0	mRNA	---NA---	NA	NA	NA	NA	NA	NA	NA	NA	NA	NA	NA	crustin P	20	2.51711e-34	80.05	3	F:GO:0030414; C:GO:0005576; P:GO:0010466	F:peptidase inhibitor activity; C:extracellular region; P:negative regulation of peptidase activity	NA	NA	0.896373	0.28	mRNA
contig100687.1	579	NA	Cluster-13711.2901	prospective mRNA	---NA---	NA	NA	NA	NA	NA	NA	NA	NA	NA	NA	NA	---NA---	NA	NA	NA	NA	NA	NA	NA	NA	0.689119	0.502	mRNA
contig100688.1	579	Cluster-15712.4947	Cluster-13711.45217	ambiguous	VA0E2_HUMAN ame: Full=V-type proton ATPase subunit e 2 Short=V-ATPase subunit e 2 ame: Full=Lysosomal 9 kDa H(+)-transporting ATPase V0 subunit e2 ame: Full=Vacuolar proton pump subunit e 2	10	6.79117e-22	68.3	17	C:GO:0033181; P:GO:0015991; P:GO:0008286; P:GO:0033572; P:GO:0009792; P:GO:0010172; P:GO:0060142; F:GO:0046961; P:GO:0007035; P:GO:0090383; C:GO:0043296; C:GO:0016021; P:GO:0016241; C:GO:0030670; C:GO:0010008; C:GO:0016324; P:GO:0016049	C:plasma membrane proton-transporting V-type ATPase complex; P:ATP hydrolysis coupled proton transport; P:insulin receptor signaling pathway; P:transferrin transport; P:embryo development ending in birth or egg hatching; P:embryonic body morphogenesis; P:regulation of syncytium formation by plasma membrane fusion; F:proton-transporting ATPase activity, rotational mechanism; P:vacuolar acidificati…	EC:3.6.1.3; EC:3.6.1.15	Adenosinetriphosphatase; Nucleoside-triphosphate phosphatase	IPR008389 (PFAM); mobidb-lite (MOBIDB_LITE); IPR008389 (PANTHER)	F:GO:0015078; P:GO:0015991; C:GO:0033179	F:hydrogen ion transmembrane transporter activity; P:ATP hydrolysis coupled proton transport; C:proton-transporting V-type ATPase, V0 domain	V-type proton ATPase subunit E 2	20	8.45338e-34	72.45	2	C:GO:0033181; F:GO:0046961	C:plasma membrane proton-transporting V-type ATPase complex; F:proton-transporting ATPase activity, rotational mechanism	EC:3.6.1.3; EC:3.6.1.15	Adenosinetriphosphatase; Nucleoside-triphosphate phosphatase	0.279793	0.132	lncRNA
contig100689.1	579	Cluster-15712.16615	Cluster-13711.21444	prospective mRNA	---NA---	NA	NA	NA	NA	NA	NA	NA	NA	NA	NA	NA	---NA---	NA	NA	NA	NA	NA	NA	NA	NA	0.528497	0.582	mRNA
contig10069.1	2894	Cluster-15712.24647	Cluster-13711.15728	mRNA	EF2K_HUMAN ame: Full=Eukaryotic elongation factor 2 kinase Short=eEF-2 kinase Short=eEF-2K ame: Full=Calcium calmodulin-dependent eukaryotic elongation factor 2 kinase	19	0	53.11	18	P:GO:0010033; P:GO:0046777; F:GO:0008135; P:GO:0044763; C:GO:0044425; C:GO:0042995; P:GO:0006414; C:GO:0005886; P:GO:0006950; F:GO:0004686; F:GO:0005216; F:GO:0005516; P:GO:0051130; P:GO:0009719; C:GO:0005829; P:GO:0030001; P:GO:0031952; P:GO:0070887	P:response to organic substance; P:protein autophosphorylation; F:translation factor activity, RNA binding; P:single-organism cellular process; C:membrane part; C:cell projection; P:translational elongation; C:plasma membrane; P:response to stress; F:elongation factor-2 kinase activity; F:ion channel activity; F:calmodulin binding; P:positive regulation of cellular component organization; P:respo…	EC:2.7.11; EC:2.7.11.17; EC:2.7.11.20	Transferring phosphorus-containing groups; Calcium/calmodulin-dependent protein kinase; [Elongation factor 2] kinase	IPR004166 (SMART); IPR017400 (PIRSF); G3DSA:3.20.200.10 (GENE3D); G3DSA:2.60.40.1180 (GENE3D); IPR004166 (PFAM); mobidb-lite (MOBIDB_LITE); IPR004166 (PROSITE_PROFILES); IPR011009 (SUPERFAMILY); SSF81901 (SUPERFAMILY)	F:GO:0005524; F:GO:0005516; F:GO:0005509; P:GO:0006468; F:GO:0004674; F:GO:0004686	F:ATP binding; F:calmodulin binding; F:calcium ion binding; P:protein phosphorylation; F:protein serine/threonine kinase activity; F:elongation factor-2 kinase activity	eukaryotic elongation factor 2 kinase-like	20	0	61.8	7	F:GO:0005524; F:GO:0005516; F:GO:0003746; F:GO:0005509; P:GO:0006468; P:GO:0006414; F:GO:0004686	F:ATP binding; F:calmodulin binding; F:translation elongation factor activity; F:calcium ion binding; P:protein phosphorylation; P:translational elongation; F:elongation factor-2 kinase activity	EC:2.7.11; EC:2.7.11.17; EC:2.7.11.20	Transferring phosphorus-containing groups; Calcium/calmodulin-dependent protein kinase; [Elongation factor 2] kinase	0.784727	1	mRNA
contig100690.1	579	Cluster-15712.16571	Cluster-13711.28319	prospective mRNA	---NA---	NA	NA	NA	NA	NA	NA	NA	NA	NA	NA	NA	---NA---	NA	NA	NA	NA	NA	NA	NA	NA	0.326425	0.442	mRNA
contig100690.2	576	NA	Cluster-13711.28319	prospective mRNA	---NA---	NA	NA	NA	NA	NA	NA	NA	NA	NA	NA	NA	---NA---	NA	NA	NA	NA	NA	NA	NA	NA	0.328125	0.442	mRNA
contig100691.1	579	Cluster-87.0	NA	prospective mRNA	---NA---	NA	NA	NA	NA	NA	NA	NA	NA	NA	NA	NA	---NA---	NA	NA	NA	NA	NA	NA	NA	NA	0.694301	0.774	mRNA
contig100692.1	579	NA	NA	lncRNA	---NA---	NA	NA	NA	NA	NA	NA	NA	NA	NA	NA	NA	---NA---	NA	NA	NA	NA	NA	NA	NA	NA	0.295337	0.124	lncRNA
contig100693.1	579	NA	NA	prospective mRNA	---NA---	NA	NA	NA	NA	NA	NA	NA	NA	NA	NA	NA	---NA---	NA	NA	NA	NA	NA	NA	NA	NA	0.253886	0.316	mRNA
contig100694.1	579	NA	NA	prospective mRNA	---NA---	NA	NA	NA	NA	NA	NA	NA	NA	NA	NA	NA	---NA---	NA	NA	NA	NA	NA	NA	NA	NA	0.870466	0.534	mRNA
contig100695.1	579	Cluster-7745.1	NA	lncRNA	---NA---	NA	NA	NA	NA	NA	NA	NA	NA	NA	NA	NA	---NA---	NA	NA	NA	NA	NA	NA	NA	NA	0.19171	0.066	lncRNA
contig100696.1	579	Cluster-2445.0	NA	ambiguous	MOS1T_DROMA ame: Full=Mariner Mos1 transposase ame: Full=Transposable element Mos1 transposase	1	9.3693e-06	47	9	F:GO:0003677; P:GO:0090305; C:GO:0005634; F:GO:0046872; F:GO:0004519; F:GO:0004518; P:GO:0015074; P:GO:0006310; F:GO:0016787	F:DNA binding; P:nucleic acid phosphodiester bond hydrolysis; C:nucleus; F:metal ion binding; F:endonuclease activity; F:nuclease activity; P:DNA integration; P:DNA recombination; F:hydrolase activity	NA	NA	IPR001888 (PFAM)	no GO terms	no GO terms	histone-lysine N-methyltransferase SETMAR-like	20	9.88556e-27	57.1	3	F:GO:0008168; F:GO:0016740; P:GO:0032259	F:methyltransferase activity; F:transferase activity; P:methylation	NA	NA	0.202073	0.216	lncRNA
contig100697.1	579	NA	NA	prospective mRNA	---NA---	NA	NA	NA	NA	NA	NA	NA	NA	NA	NA	NA	---NA---	NA	NA	NA	NA	NA	NA	NA	NA	0.901554	0.99	mRNA
contig100698.1	579	NA	NA	lncRNA	---NA---	NA	NA	NA	NA	NA	NA	NA	NA	NA	NA	NA	---NA---	NA	NA	NA	NA	NA	NA	NA	NA	0.471503	0.168	lncRNA
contig100699.1	579	NA	Cluster-37225.0	lncRNA	---NA---	NA	NA	NA	NA	NA	NA	NA	NA	NA	NA	NA	---NA---	NA	NA	NA	NA	NA	NA	NA	NA	0.139896	0.234	lncRNA
contig1007.1	6813	Cluster-15712.22170	Cluster-13711.20711	mRNA	NEB1_RAT ame: Full=Neurabin-1 ame: Full=Neurabin-I ame: Full=Neural tissue-specific F-actin-binding I ame: Full=PP1bp175 ame: Full= phosphatase 1 regulatory subunit 9A ame: Full=p180	20	2.6687e-78	56.95	79	P:GO:0035088; C:GO:0014069; C:GO:0016327; P:GO:0060563; C:GO:0035003; F:GO:0008022; F:GO:0050839; P:GO:0007015; C:GO:0005875; P:GO:0043547; C:GO:0030426; P:GO:0051049; P:GO:0051962; P:GO:0044087; C:GO:0045211; P:GO:0030308; P:GO:0045494; C:GO:0043197; P:GO:0070445; P:GO:0051726; P:GO:0019722; P:GO:0016334; P:GO:2000474; C:GO:0030864; C:GO:0030027; F:GO:0005080; F:GO:0019904; F:GO:0019903; P:GO:00…	P:establishment or maintenance of apical/basal cell polarity; C:postsynaptic density; C:apicolateral plasma membrane; P:neuroepithelial cell differentiation; C:subapical complex; F:protein C-terminus binding; F:cell adhesion molecule binding; P:actin filament organization; C:microtubule associated complex; P:positive regulation of GTPase activity; C:growth cone; P:regulation of transport; P:posit…	NA	NA	IPR001660 (SMART); IPR001478 (SMART); IPR001478 (PFAM); G3DSA:3.40.50.300 (GENE3D); G3DSA:1.20.1170.10 (GENE3D); G3DSA:2.30.42.10 (GENE3D); G3DSA:1.10.150.50 (GENE3D); IPR001660 (PFAM); mobidb-lite (MOBIDB_LITE); mobidb-lite (MOBIDB_LITE); mobidb-lite (MOBIDB_LITE); mobidb-lite (MOBIDB_LITE); mobidb-lite (MOBIDB_LITE); mobidb-lite (MOBIDB_LITE); mobidb-lite (MOBIDB_LITE); mobidb-lite (MOBIDB_LITE…	F:GO:0005515	F:protein binding	neurabin-1 isoform X8	20	1.65379e-153	66.45	NA	NA	NA	NA	NA	0.837076	0.996	mRNA
contig10070.1	2917	Cluster-15712.17059	Cluster-13711.45669	mRNA	KPBB_DROME ame: Full=Probable phosphorylase b kinase regulatory subunit beta Short=Phosphorylase kinase subunit beta	14	0	62.36	7	F:GO:0004689; C:GO:0005964; F:GO:0005515; P:GO:0006464; C:GO:0005829; P:GO:0005980; P:GO:0006796	F:phosphorylase kinase activity; C:phosphorylase kinase complex; F:protein binding; P:cellular protein modification process; C:cytosol; P:glycogen catabolic process; P:phosphate-containing compound metabolic process	EC:2.7.11; EC:2.7.11.19; EC:2.7.11.17	Transferring phosphorus-containing groups; Phosphorylase kinase; Calcium/calmodulin-dependent protein kinase	G3DSA:1.50.10.10 (GENE3D); IPR011613 (PFAM); mobidb-lite (MOBIDB_LITE); PTHR10749:SF11 (PANTHER); IPR008734 (PANTHER); IPR008928 (SUPERFAMILY)	F:GO:0005516; P:GO:0005977; F:GO:0003824	F:calmodulin binding; P:glycogen metabolic process; F:catalytic activity	probable phosphorylase b kinase regulatory subunit beta isoform X1	20	0	79.2	4	F:GO:0005516; P:GO:0005977; P:GO:0016310; F:GO:0016301	F:calmodulin binding; P:glycogen metabolic process; P:phosphorylation; F:kinase activity	NA	NA	0.888584	0.998	mRNA
contig10070.2	2871	Cluster-15712.17059	Cluster-13711.45669	mRNA	KPBB_DROME ame: Full=Probable phosphorylase b kinase regulatory subunit beta Short=Phosphorylase kinase subunit beta	14	0	63	7	F:GO:0004689; C:GO:0005964; F:GO:0005515; P:GO:0006464; C:GO:0005829; P:GO:0005980; P:GO:0006796	F:phosphorylase kinase activity; C:phosphorylase kinase complex; F:protein binding; P:cellular protein modification process; C:cytosol; P:glycogen catabolic process; P:phosphate-containing compound metabolic process	EC:2.7.11; EC:2.7.11.19; EC:2.7.11.17	Transferring phosphorus-containing groups; Phosphorylase kinase; Calcium/calmodulin-dependent protein kinase	G3DSA:1.50.10.10 (GENE3D); IPR011613 (PFAM); mobidb-lite (MOBIDB_LITE); IPR008734 (PANTHER); PTHR10749:SF11 (PANTHER); IPR008928 (SUPERFAMILY)	F:GO:0005516; P:GO:0005977; F:GO:0003824	F:calmodulin binding; P:glycogen metabolic process; F:catalytic activity	probable phosphorylase b kinase regulatory subunit beta isoform X2	20	0	79.4	4	F:GO:0005516; P:GO:0005977; P:GO:0016310; F:GO:0016301	F:calmodulin binding; P:glycogen metabolic process; P:phosphorylation; F:kinase activity	NA	NA	0.896552	0.996	mRNA
contig100700.1	579	Cluster-15712.7387	NA	prospective mRNA	---NA---	NA	NA	NA	NA	NA	NA	NA	NA	NA	NA	NA	---NA---	NA	NA	NA	NA	NA	NA	NA	NA	0.61658	0.43	mRNA
contig100701.1	579	NA	Cluster-13866.1	prospective mRNA	---NA---	NA	NA	NA	NA	NA	NA	NA	NA	NA	NA	NA	---NA---	NA	NA	NA	NA	NA	NA	NA	NA	0.658031	0.678	mRNA
contig100702.1	579	Cluster-19867.0	NA	lncRNA	---NA---	NA	NA	NA	NA	NA	NA	NA	NA	NA	NA	NA	---NA---	NA	NA	NA	NA	NA	NA	NA	NA	0.331606	0.06	lncRNA
contig100703.1	579	Cluster-4800.0	Cluster-29323.0	mRNA	YK006_HUMANRecName: Full=Putative uncharacterized protein FLJ37770	1	3.42493e-06	50	NA	NA	NA	NA	NA	no IPS match	no IPS match	no IPS match	histone-lysine N-methyltransferase SETMAR-like	20	4.55275e-16	51.8	NA	NA	NA	NA	NA	0.523316	0.37	mRNA
contig100704.1	579	NA	NA	lncRNA	---NA---	NA	NA	NA	NA	NA	NA	NA	NA	NA	NA	NA	---NA---	NA	NA	NA	NA	NA	NA	NA	NA	0.181347	0.182	lncRNA
contig100704.2	535	NA	NA	lncRNA	---NA---	NA	NA	NA	NA	NA	NA	NA	NA	NA	NA	NA	---NA---	NA	NA	NA	NA	NA	NA	NA	NA	0.196262	0.18	lncRNA
contig100705.2	382	Cluster-2366.0	Cluster-33562.0	mRNA	IELA_ANESU ame: Full=PI-actitoxin-Avd5a Short=PI-AITX-Avd5a ame: Full=Non-classical Kazal-type elastase inhibitor	20	9.38928e-06	65.1	66	P:GO:0044319; P:GO:0060046; P:GO:1902870; P:GO:0045720; P:GO:1902876; P:GO:1902873; P:GO:0008585; P:GO:0002244; P:GO:0001501; P:GO:0010977; P:GO:0032926; C:GO:0001669; F:GO:0005509; P:GO:0030509; F:GO:0043395; P:GO:0010811; P:GO:0007389; F:GO:0004871; C:GO:0005886; F:GO:0050840; F:GO:0030414; C:GO:0005634; P:GO:0046670; F:GO:0004867; P:GO:0051497; F:GO:0005515; F:GO:0046872; P:GO:0031069; P:GO:20…	P:wound healing, spreading of cells; P:regulation of acrosome reaction; P:negative regulation of amacrine cell differentiation; P:negative regulation of integrin biosynthetic process; P:negative regulation of embryonic pattern specification; P:negative regulation of horizontal cell localization; P:female gonad development; P:hematopoietic progenitor cell differentiation; P:skeletal system develop…	NA	NA	IPR002350 (SMART); G3DSA:3.30.60.30 (GENE3D); IPR002350 (PFAM); PTHR10913 (PANTHER); IPR002350 (PROSITE_PROFILES); cd00104 (CDD); IPR002350 (SUPERFAMILY)	F:GO:0005515	F:protein binding	serine ase inhibitor	2	5.82139e-06	61	NA	NA	NA	NA	NA	0.78534	0.34	mRNA
contig100706.1	579	NA	Cluster-13711.39630	prospective mRNA	---NA---	NA	NA	NA	NA	NA	NA	NA	NA	NA	NA	NA	---NA---	NA	NA	NA	NA	NA	NA	NA	NA	0.761658	0.392	mRNA
contig100706.2	560	NA	Cluster-13711.39630	prospective mRNA	---NA---	NA	NA	NA	NA	NA	NA	NA	NA	NA	NA	NA	---NA---	NA	NA	NA	NA	NA	NA	NA	NA	0.755357	0.392	mRNA
contig100707.1	579	NA	NA	lncRNA	---NA---	NA	NA	NA	NA	NA	NA	NA	NA	NA	NA	NA	---NA---	NA	NA	NA	NA	NA	NA	NA	NA	0.129534	0.164	lncRNA
contig100708.1	578	NA	NA	lncRNA	---NA---	NA	NA	NA	NA	NA	NA	NA	NA	NA	NA	NA	---NA---	NA	NA	NA	NA	NA	NA	NA	NA	0.384083	0.084	lncRNA
contig100709.1	578	Cluster-15712.25954	Cluster-13711.33573	prospective mRNA	---NA---	NA	NA	NA	NA	NA	NA	NA	NA	NA	NA	NA	---NA---	NA	NA	NA	NA	NA	NA	NA	NA	0.404844	0.464	mRNA
contig10071.1	2942	Cluster-19805.4	Cluster-26546.2	mRNA	CPR1_DROME ame: Full= cysteine ase CG12163 Flags: Precursor	20	6.14187e-114	60.85	15	P:GO:0035220; P:GO:0009651; F:GO:0004197; P:GO:0009269; C:GO:0043202; P:GO:0035071; C:GO:0045169; P:GO:0022416; P:GO:0042742; C:GO:0005634; C:GO:0005615; C:GO:0098595; C:GO:0070062; P:GO:0019886; P:GO:0051603	P:wing disc development; P:response to salt stress; F:cysteine-type endopeptidase activity; P:response to desiccation; C:lysosomal lumen; P:salivary gland cell autophagic cell death; C:fusome; P:chaeta development; P:defense response to bacterium; C:nucleus; C:extracellular space; C:perivitelline space; C:extracellular exosome; P:antigen processing and presentation of exogenous peptide antigen vi…	EC:3.4.22	Acting on peptide bonds (peptidases)	IPR000668 (PRINTS); IPR000668 (SMART); IPR013201 (SMART); IPR000668 (PFAM); G3DSA:3.90.70.10 (GENE3D); IPR013201 (PFAM); mobidb-lite (MOBIDB_LITE); mobidb-lite (MOBIDB_LITE); IPR033163 (PTHR12411:PANTHER); IPR013128 (PANTHER); cd02248 (CDD); SignalP-noTM (SIGNALP_EUK); SSF54001 (SUPERFAMILY)	P:GO:0006508; F:GO:0008234	P:proteolysis; F:cysteine-type peptidase activity	cathepsin F	20	0	75.55	4	F:GO:0004869; P:GO:0006508; P:GO:0010951; F:GO:0008234	F:cysteine-type endopeptidase inhibitor activity; P:proteolysis; P:negative regulation of endopeptidase activity; F:cysteine-type peptidase activity	NA	NA	0.594494	0.99	mRNA
contig10071.2	2756	Cluster-19805.4	Cluster-26546.2	mRNA	CPR1_DROME ame: Full= cysteine ase CG12163 Flags: Precursor	20	1.58241e-114	60.85	15	P:GO:0035220; P:GO:0009651; F:GO:0004197; P:GO:0009269; C:GO:0043202; P:GO:0035071; C:GO:0045169; P:GO:0022416; P:GO:0042742; C:GO:0005634; C:GO:0005615; C:GO:0098595; C:GO:0070062; P:GO:0019886; P:GO:0051603	P:wing disc development; P:response to salt stress; F:cysteine-type endopeptidase activity; P:response to desiccation; C:lysosomal lumen; P:salivary gland cell autophagic cell death; C:fusome; P:chaeta development; P:defense response to bacterium; C:nucleus; C:extracellular space; C:perivitelline space; C:extracellular exosome; P:antigen processing and presentation of exogenous peptide antigen vi…	EC:3.4.22	Acting on peptide bonds (peptidases)	IPR000668 (PRINTS); IPR000668 (SMART); IPR013201 (SMART); IPR000668 (PFAM); IPR013201 (PFAM); G3DSA:3.90.70.10 (GENE3D); mobidb-lite (MOBIDB_LITE); mobidb-lite (MOBIDB_LITE); IPR033163 (PTHR12411:PANTHER); IPR013128 (PANTHER); cd02248 (CDD); SignalP-noTM (SIGNALP_EUK); SSF54001 (SUPERFAMILY)	P:GO:0006508; F:GO:0008234	P:proteolysis; F:cysteine-type peptidase activity	cathepsin F	20	0	75.55	4	F:GO:0004869; P:GO:0006508; P:GO:0010951; F:GO:0008234	F:cysteine-type endopeptidase inhibitor activity; P:proteolysis; P:negative regulation of endopeptidase activity; F:cysteine-type peptidase activity	NA	NA	0.674891	0.992	mRNA
contig10071.3	2421	Cluster-19805.4	Cluster-26546.2	mRNA	CPR1_DROME ame: Full= cysteine ase CG12163 Flags: Precursor	20	1.68065e-115	60.85	15	P:GO:0035220; P:GO:0009651; F:GO:0004197; P:GO:0009269; C:GO:0043202; P:GO:0035071; C:GO:0045169; P:GO:0022416; P:GO:0042742; C:GO:0005634; C:GO:0005615; C:GO:0098595; C:GO:0070062; P:GO:0019886; P:GO:0051603	P:wing disc development; P:response to salt stress; F:cysteine-type endopeptidase activity; P:response to desiccation; C:lysosomal lumen; P:salivary gland cell autophagic cell death; C:fusome; P:chaeta development; P:defense response to bacterium; C:nucleus; C:extracellular space; C:perivitelline space; C:extracellular exosome; P:antigen processing and presentation of exogenous peptide antigen vi…	EC:3.4.22	Acting on peptide bonds (peptidases)	IPR000668 (PRINTS); IPR000668 (SMART); IPR013201 (SMART); G3DSA:3.90.70.10 (GENE3D); IPR013201 (PFAM); IPR000668 (PFAM); mobidb-lite (MOBIDB_LITE); mobidb-lite (MOBIDB_LITE); IPR033163 (PTHR12411:PANTHER); IPR013128 (PANTHER); cd02248 (CDD); SignalP-noTM (SIGNALP_EUK); SSF54001 (SUPERFAMILY)	P:GO:0006508; F:GO:0008234	P:proteolysis; F:cysteine-type peptidase activity	cathepsin F	20	0	75.4	4	F:GO:0004869; P:GO:0006508; P:GO:0010951; F:GO:0008234	F:cysteine-type endopeptidase inhibitor activity; P:proteolysis; P:negative regulation of endopeptidase activity; F:cysteine-type peptidase activity	NA	NA	0.753408	0.996	mRNA
contig100710.1	578	NA	NA	prospective mRNA	---NA---	NA	NA	NA	NA	NA	NA	NA	NA	NA	NA	NA	---NA---	NA	NA	NA	NA	NA	NA	NA	NA	0.467128	0.412	mRNA
contig100711.1	578	NA	Cluster-13711.11844	prospective mRNA	---NA---	NA	NA	NA	NA	NA	NA	NA	NA	NA	NA	NA	---NA---	NA	NA	NA	NA	NA	NA	NA	NA	0.342561	0.486	mRNA
contig100711.2	397	NA	NA	prospective mRNA	---NA---	NA	NA	NA	NA	NA	NA	NA	NA	NA	NA	NA	---NA---	NA	NA	NA	NA	NA	NA	NA	NA	0.29471	0.334	mRNA
contig100712.1	578	Cluster-12793.0	Cluster-13711.2040	lncRNA	---NA---	NA	NA	NA	NA	NA	NA	NA	NA	NA	NA	NA	---NA---	NA	NA	NA	NA	NA	NA	NA	NA	0.285467	0.136	lncRNA
contig100713.1	578	Cluster-20253.0	Cluster-13711.1126	prospective mRNA	---NA---	NA	NA	NA	NA	NA	NA	NA	NA	NA	NA	NA	---NA---	NA	NA	NA	NA	NA	NA	NA	NA	0.129758	0.382	mRNA
contig100714.1	578	Cluster-1996.1	NA	mRNA	TLL1_DANRE ame: Full=Dorsal-ventral patterning tolloid 1 ame: Full=Mini fin Flags: Precursor	20	1.34781e-31	48.95	40	P:GO:0019538; F:GO:0043167; P:GO:0002040; P:GO:0007411; P:GO:0045446; P:GO:0051272; P:GO:0051094; C:GO:0005576; P:GO:0009953; P:GO:0040017; P:GO:0048483; C:GO:0005768; P:GO:0048841; P:GO:0051240; P:GO:0048640; P:GO:0051241; P:GO:0033036; P:GO:0021604; P:GO:0090100; F:GO:0038023; P:GO:0038084; P:GO:0061548; P:GO:0048844; P:GO:0060977; P:GO:0042981; P:GO:0048568; P:GO:0048523; C:GO:0044446; P:GO:00…	P:protein metabolic process; F:ion binding; P:sprouting angiogenesis; P:axon guidance; P:endothelial cell differentiation; P:positive regulation of cellular component movement; P:positive regulation of developmental process; C:extracellular region; P:dorsal/ventral pattern formation; P:positive regulation of locomotion; P:autonomic nervous system development; C:endosome; P:regulation of axon exte…	NA	NA	IPR000859 (SMART); IPR000859 (PFAM); IPR000859 (G3DSA:2.60.120.GENE3D); IPR000859 (G3DSA:2.60.120.GENE3D); PTHR10127:SF685 (PANTHER); PTHR10127 (PANTHER); IPR000859 (PROSITE_PROFILES); IPR000859 (CDD); IPR000859 (CDD); IPR000859 (SUPERFAMILY); IPR000859 (SUPERFAMILY)	no GO terms	no GO terms	Cubilin	20	4.82734e-122	56.3	5	F:GO:0005509; C:GO:0016020; C:GO:0016021; F:GO:0004872; P:GO:0006898	F:calcium ion binding; C:membrane; C:integral component of membrane; F:receptor activity; P:receptor-mediated endocytosis	NA	NA	0.980969	0.928	mRNA
contig100715.1	578	NA	NA	prospective mRNA	---NA---	NA	NA	NA	NA	NA	NA	NA	NA	NA	NA	NA	---NA---	NA	NA	NA	NA	NA	NA	NA	NA	0.788927	0.49	mRNA
contig100716.1	578	Cluster-21463.0	Cluster-18887.0	prospective mRNA	---NA---	NA	NA	NA	NA	NA	NA	NA	NA	NA	NA	NA	---NA---	NA	NA	NA	NA	NA	NA	NA	NA	0.264706	0.354	mRNA
contig100716.2	426	Cluster-21463.0	Cluster-18887.0	lncRNA	---NA---	NA	NA	NA	NA	NA	NA	NA	NA	NA	NA	NA	---NA---	NA	NA	NA	NA	NA	NA	NA	NA	0.21831	0.156	lncRNA
contig100717.1	578	NA	Cluster-13711.23387	prospective mRNA	---NA---	NA	NA	NA	NA	NA	NA	NA	NA	NA	NA	NA	---NA---	NA	NA	NA	NA	NA	NA	NA	NA	0.285467	0.31	mRNA
contig100718.1	579	NA	Cluster-22046.0	prospective mRNA	---NA---	NA	NA	NA	NA	NA	NA	NA	NA	NA	NA	NA	---NA---	NA	NA	NA	NA	NA	NA	NA	NA	0.621762	0.586	mRNA
contig100719.1	578	NA	Cluster-13711.44533	prospective mRNA	---NA---	NA	NA	NA	NA	NA	NA	NA	NA	NA	NA	NA	---NA---	NA	NA	NA	NA	NA	NA	NA	NA	0.410035	0.512	mRNA
contig10072.1	2894	Cluster-21235.1	Cluster-36935.0	mRNA	LMBD2_DROME ame: Full=LMBR1 domain-containing 2 homolog	11	0	59.82	1	C:GO:0016020	C:membrane	NA	NA	IPR006876 (PFAM); mobidb-lite (MOBIDB_LITE); PTHR21355 (PANTHER); PTHR21355:SF7 (PANTHER)	no GO terms	no GO terms	LMBR1 domain-containing 2 homolog	20	0	69.4	1	C:GO:0016020	C:membrane	NA	NA	0.745335	0.998	mRNA
contig10072.2	1524	Cluster-21235.1	Cluster-36935.0	mRNA	LMBD2_DROME ame: Full=LMBR1 domain-containing 2 homolog	12	5.60282e-123	60.92	1	C:GO:0016020	C:membrane	NA	NA	IPR006876 (PFAM); mobidb-lite (MOBIDB_LITE); PTHR21355 (PANTHER); PTHR21355:SF7 (PANTHER)	no GO terms	no GO terms	LMBR1 domain-containing 2 homolog	20	3.33978e-163	74.9	1	C:GO:0016020	C:membrane	NA	NA	0.858268	0.998	mRNA
contig100720.1	578	Cluster-16891.0	NA	prospective mRNA	---NA---	NA	NA	NA	NA	NA	NA	NA	NA	NA	NA	NA	---NA---	NA	NA	NA	NA	NA	NA	NA	NA	0.290657	0.618	mRNA
contig100721.1	578	NA	Cluster-13711.29070	prospective mRNA	---NA---	NA	NA	NA	NA	NA	NA	NA	NA	NA	NA	NA	---NA---	NA	NA	NA	NA	NA	NA	NA	NA	0.399654	0.332	mRNA
contig100721.2	573	NA	Cluster-13711.29070	prospective mRNA	---NA---	NA	NA	NA	NA	NA	NA	NA	NA	NA	NA	NA	---NA---	NA	NA	NA	NA	NA	NA	NA	NA	0.39267	0.304	mRNA
contig100722.1	578	Cluster-15712.361	Cluster-13711.29955	lncRNA	---NA---	NA	NA	NA	NA	NA	NA	NA	NA	NA	NA	NA	---NA---	NA	NA	NA	NA	NA	NA	NA	NA	0.321799	0.156	lncRNA
contig100723.1	578	NA	Cluster-9856.0	lncRNA	---NA---	NA	NA	NA	NA	NA	NA	NA	NA	NA	NA	NA	---NA---	NA	NA	NA	NA	NA	NA	NA	NA	0.425606	0.072	lncRNA
contig100724.1	578	NA	NA	ambiguous	---NA---	NA	NA	NA	NA	NA	NA	NA	NA	NA	NA	NA	RNA-directed DNA polymerase from mobile element jockey-like	20	1.45788e-13	57.35	4	P:GO:0090305; F:GO:0003964; F:GO:0004519; P:GO:0006278	P:nucleic acid phosphodiester bond hydrolysis; F:RNA-directed DNA polymerase activity; F:endonuclease activity; P:RNA-dependent DNA biosynthetic process	NA	NA	0.373702	0.068	lncRNA
contig100725.1	578	NA	Cluster-13711.26718	prospective mRNA	---NA---	NA	NA	NA	NA	NA	NA	NA	NA	NA	NA	NA	---NA---	NA	NA	NA	NA	NA	NA	NA	NA	0.472318	0.344	mRNA
contig100726.1	578	NA	NA	lncRNA	---NA---	NA	NA	NA	NA	NA	NA	NA	NA	NA	NA	NA	---NA---	NA	NA	NA	NA	NA	NA	NA	NA	0.202422	0.118	lncRNA
contig100727.1	578	NA	NA	lncRNA	---NA---	NA	NA	NA	NA	NA	NA	NA	NA	NA	NA	NA	---NA---	NA	NA	NA	NA	NA	NA	NA	NA	0.342561	0.142	lncRNA
contig100728.1	578	Cluster-16963.4	NA	prospective mRNA	---NA---	NA	NA	NA	NA	NA	NA	NA	NA	NA	NA	NA	---NA---	NA	NA	NA	NA	NA	NA	NA	NA	0.778547	0.934	mRNA
contig100729.1	578	NA	Cluster-21152.0	prospective mRNA	---NA---	NA	NA	NA	NA	NA	NA	NA	NA	NA	NA	NA	---NA---	NA	NA	NA	NA	NA	NA	NA	NA	0.197232	0.314	mRNA
contig10073.1	2894	Cluster-15712.20603	Cluster-13711.18077	mRNA	---NA---	NA	NA	NA	NA	NA	NA	NA	NA	NA	NA	NA	GTPase IMAP family member	20	5.04121e-46	50.65	3	F:GO:0005525; C:GO:0016020; C:GO:0016021	F:GTP binding; C:membrane; C:integral component of membrane	NA	NA	0.526607	0.904	mRNA
contig100730.1	578	Cluster-17031.0	Cluster-30083.0	prospective mRNA	---NA---	NA	NA	NA	NA	NA	NA	NA	NA	NA	NA	NA	---NA---	NA	NA	NA	NA	NA	NA	NA	NA	0.368512	0.578	mRNA
contig100730.2	569	Cluster-17031.0	Cluster-30083.0	prospective mRNA	---NA---	NA	NA	NA	NA	NA	NA	NA	NA	NA	NA	NA	---NA---	NA	NA	NA	NA	NA	NA	NA	NA	0.369069	0.588	mRNA
contig100730.3	510	Cluster-17031.0	Cluster-30083.0	lncRNA	---NA---	NA	NA	NA	NA	NA	NA	NA	NA	NA	NA	NA	---NA---	NA	NA	NA	NA	NA	NA	NA	NA	0.394118	0.23	lncRNA
contig100731.1	578	NA	NA	lncRNA	---NA---	NA	NA	NA	NA	NA	NA	NA	NA	NA	NA	NA	---NA---	NA	NA	NA	NA	NA	NA	NA	NA	0.586505	0.242	lncRNA
contig100732.1	578	NA	Cluster-13711.33270	prospective mRNA	---NA---	NA	NA	NA	NA	NA	NA	NA	NA	NA	NA	NA	---NA---	NA	NA	NA	NA	NA	NA	NA	NA	0.949827	0.314	mRNA
contig100733.1	578	Cluster-19011.0	Cluster-29945.0	prospective mRNA	---NA---	NA	NA	NA	NA	NA	NA	NA	NA	NA	NA	NA	---NA---	NA	NA	NA	NA	NA	NA	NA	NA	0.264706	0.27	mRNA
contig100734.1	578	Cluster-21389.0	Cluster-25716.0	ambiguous	PRDX4_MOUSE ame: Full=Peroxiredoxin-4 ame: Full=Antioxidant enzyme AOE372 ame: Full=Peroxiredoxin IV Short=Prx-IV ame: Full=Thioredoxin peroxidase AO372 ame: Full=Thioredoxin-dependent peroxide reductase A0372 Flags: Precursor	20	4.09062e-07	63.25	17	F:GO:0042803; P:GO:0007252; P:GO:0008584; P:GO:0022417; C:GO:0005790; P:GO:0007283; F:GO:0008379; P:GO:0045454; C:GO:0005634; P:GO:0072593; C:GO:0070062; P:GO:0019471; C:GO:0005739; P:GO:0030198; C:GO:0005829; P:GO:2000255; P:GO:0055114	F:protein homodimerization activity; P:I-kappaB phosphorylation; P:male gonad development; P:protein maturation by protein folding; C:smooth endoplasmic reticulum; P:spermatogenesis; F:thioredoxin peroxidase activity; P:cell redox homeostasis; C:nucleus; P:reactive oxygen species metabolic process; C:extracellular exosome; P:4-hydroxyproline metabolic process; C:mitochondrion; P:extracellular mat…	EC:1.11.1; EC:1.11.1.15; EC:1.11.1.7	Acting on a peroxide as acceptor; Peroxiredoxin; Peroxidase	G3DSA:3.30.1020.10 (GENE3D); IPR019479 (PFAM); IPR012336 (SUPERFAMILY)	P:GO:0055114; F:GO:0051920	P:oxidation-reduction process; F:peroxiredoxin activity	peroxiredoxin 1	20	2.78737e-07	65.55	9	F:GO:0004601; F:GO:0016209; F:GO:0016491; C:GO:0016020; C:GO:0016021; F:GO:0004791; P:GO:0098869; P:GO:0055114; F:GO:0051920	F:peroxidase activity; F:antioxidant activity; F:oxidoreductase activity; C:membrane; C:integral component of membrane; F:thioredoxin-disulfide reductase activity; P:cellular oxidant detoxification; P:oxidation-reduction process; F:peroxiredoxin activity	NA	NA	0.446367	0.192	lncRNA
contig100735.1	578	Cluster-15712.16193	Cluster-13711.24643	prospective mRNA	---NA---	NA	NA	NA	NA	NA	NA	NA	NA	NA	NA	NA	---NA---	NA	NA	NA	NA	NA	NA	NA	NA	0.316609	0.284	mRNA
contig100736.1	578	NA	Cluster-13711.34090	lncRNA	---NA---	NA	NA	NA	NA	NA	NA	NA	NA	NA	NA	NA	---NA---	NA	NA	NA	NA	NA	NA	NA	NA	0.202422	0.156	lncRNA
contig100736.2	422	NA	Cluster-13711.7346	lncRNA	---NA---	NA	NA	NA	NA	NA	NA	NA	NA	NA	NA	NA	---NA---	NA	NA	NA	NA	NA	NA	NA	NA	0.277251	0.256	lncRNA
contig100739.1	578	Cluster-15712.14906	Cluster-13711.7103	lncRNA	---NA---	NA	NA	NA	NA	NA	NA	NA	NA	NA	NA	NA	---NA---	NA	NA	NA	NA	NA	NA	NA	NA	0.259516	0.2	lncRNA
contig10074.1	2893	Cluster-15712.21817	Cluster-13711.45776	mRNA	PAR12_MOUSE ame: Full=Poly	2	5.2751e-08	47	7	P:GO:0008150; C:GO:0005634; F:GO:0046872; F:GO:0016740; C:GO:0005575; F:GO:0003723; F:GO:0003950	P:biological_process; C:nucleus; F:metal ion binding; F:transferase activity; C:cellular_component; F:RNA binding; F:NAD+ ADP-ribosyltransferase activity	NA	NA	IPR000571 (G3DSA:4.10.1000.GENE3D); IPR004170 (PFAM); mobidb-lite (MOBIDB_LITE); PTHR14453:SF70 (PANTHER); PTHR14453 (PANTHER); IPR004170 (PROSITE_PROFILES); SSF117839 (SUPERFAMILY)	F:GO:0046872	F:metal ion binding	poly [ADP-ribose] polymerase 12-like isoform X2	5	4.25313e-11	40.4	NA	NA	NA	NA	NA	0.403387	0.334	mRNA
contig100740.1	578	NA	NA	prospective mRNA	---NA---	NA	NA	NA	NA	NA	NA	NA	NA	NA	NA	NA	---NA---	NA	NA	NA	NA	NA	NA	NA	NA	0.420415	0.278	mRNA
contig100741.1	578	NA	Cluster-13711.18776	lncRNA	---NA---	NA	NA	NA	NA	NA	NA	NA	NA	NA	NA	NA	---NA---	NA	NA	NA	NA	NA	NA	NA	NA	0.243945	0.204	lncRNA
contig100742.1	578	Cluster-22452.1	Cluster-25443.1	lncRNA	---NA---	NA	NA	NA	NA	NA	NA	NA	NA	NA	NA	NA	---NA---	NA	NA	NA	NA	NA	NA	NA	NA	0.378893	0.16	lncRNA
contig100743.2	528	Cluster-15712.21594	Cluster-13711.26051	prospective mRNA	---NA---	NA	NA	NA	NA	NA	NA	NA	NA	NA	NA	NA	---NA---	NA	NA	NA	NA	NA	NA	NA	NA	0.613636	0.452	mRNA
contig100744.1	578	NA	Cluster-13711.2513	lncRNA	---NA---	NA	NA	NA	NA	NA	NA	NA	NA	NA	NA	NA	---NA---	NA	NA	NA	NA	NA	NA	NA	NA	0.212803	0.194	lncRNA
contig100745.1	578	Cluster-15712.26796	Cluster-13711.32237	prospective mRNA	---NA---	NA	NA	NA	NA	NA	NA	NA	NA	NA	NA	NA	---NA---	NA	NA	NA	NA	NA	NA	NA	NA	0.602076	0.488	mRNA
contig100746.1	578	NA	Cluster-13711.13165	mRNA	---NA---	NA	NA	NA	NA	NA	NA	NA	NA	NA	NA	NA	reverse transcriptase	20	4.23367e-11	50.2	2	F:GO:0003964; P:GO:0006278	F:RNA-directed DNA polymerase activity; P:RNA-dependent DNA biosynthetic process	NA	NA	0.508651	0.33	mRNA
contig100747.1	578	Cluster-15712.25931	Cluster-13711.29256	lncRNA	---NA---	NA	NA	NA	NA	NA	NA	NA	NA	NA	NA	NA	---NA---	NA	NA	NA	NA	NA	NA	NA	NA	0.290657	0.178	lncRNA
contig100748.1	578	Cluster-15712.21862	Cluster-13711.23607	prospective mRNA	---NA---	NA	NA	NA	NA	NA	NA	NA	NA	NA	NA	NA	---NA---	NA	NA	NA	NA	NA	NA	NA	NA	0.207612	0.422	mRNA
contig100749.1	578	Cluster-15712.11475	Cluster-13711.23069	prospective mRNA	---NA---	NA	NA	NA	NA	NA	NA	NA	NA	NA	NA	NA	---NA---	NA	NA	NA	NA	NA	NA	NA	NA	0.555363	0.282	mRNA
contig100749.2	368	Cluster-15712.11475	Cluster-13711.23069	prospective mRNA	---NA---	NA	NA	NA	NA	NA	NA	NA	NA	NA	NA	NA	---NA---	NA	NA	NA	NA	NA	NA	NA	NA	0.684783	0.416	mRNA
contig10075.1	2893	Cluster-15712.9326	Cluster-13711.46939	mRNA	---NA---	NA	NA	NA	NA	NA	NA	NA	NA	NA	NA	NA	PREDICTED: uncharacterized protein LOC108680243	1	1.10274e-18	46	NA	NA	NA	NA	NA	0.971656	0.99	mRNA
contig100750.1	578	NA	Cluster-38964.0	mRNA	ZDBF2_MOUSE ame: Full=DBF4-type zinc finger-containing 2 homolog	1	1.87885e-14	68	3	P:GO:0008150; C:GO:0005575; F:GO:0003674	P:biological_process; C:cellular_component; F:molecular_function	NA	NA	mobidb-lite (MOBIDB_LITE)	no GO terms	no GO terms	Enterin neuropeptides	20	3.03028e-12	68.05	3	P:GO:0007218; C:GO:0016020; C:GO:0016021	P:neuropeptide signaling pathway; C:membrane; C:integral component of membrane	NA	NA	0.653979	0.328	mRNA
contig100751.1	578	NA	NA	lncRNA	---NA---	NA	NA	NA	NA	NA	NA	NA	NA	NA	NA	NA	---NA---	NA	NA	NA	NA	NA	NA	NA	NA	0.529412	0.07	lncRNA
contig100752.1	578	Cluster-21580.0	NA	lncRNA	---NA---	NA	NA	NA	NA	NA	NA	NA	NA	NA	NA	NA	---NA---	NA	NA	NA	NA	NA	NA	NA	NA	0.415225	0.08	lncRNA
contig100753.1	578	Cluster-23826.0	Cluster-13711.2328	prospective mRNA	---NA---	NA	NA	NA	NA	NA	NA	NA	NA	NA	NA	NA	---NA---	NA	NA	NA	NA	NA	NA	NA	NA	0.648789	0.394	mRNA
contig100754.1	578	Cluster-17979.0	Cluster-33592.0	lncRNA	---NA---	NA	NA	NA	NA	NA	NA	NA	NA	NA	NA	NA	---NA---	NA	NA	NA	NA	NA	NA	NA	NA	0.249135	0.164	lncRNA
contig100754.2	504	Cluster-17979.0	Cluster-33592.0	lncRNA	---NA---	NA	NA	NA	NA	NA	NA	NA	NA	NA	NA	NA	---NA---	NA	NA	NA	NA	NA	NA	NA	NA	0.244048	0.226	lncRNA
contig100755.1	578	Cluster-15712.3899	Cluster-31206.9	mRNA	CUD1_SCHGR ame: Full=Endocuticle structural glyco bd-1	20	1.49432e-16	58.65	1	F:GO:0005214	F:structural constituent of chitin-based cuticle	NA	NA	IPR000618 (PRINTS); IPR000618 (PFAM); mobidb-lite (MOBIDB_LITE); mobidb-lite (MOBIDB_LITE); PTHR10380:SF166 (PANTHER); PTHR10380 (PANTHER); IPR000618 (PROSITE_PROFILES); SignalP-noTM (SIGNALP_EUK); SignalP-TM (SIGNALP_GRAM_POSITIVE); SignalP-noTM (SIGNALP_GRAM_NEGATIVE)	F:GO:0042302	F:structural constituent of cuticle	strongly chitin-binding -1	20	8.98615e-42	70.6	1	F:GO:0042302	F:structural constituent of cuticle	NA	NA	0.846021	0.984	mRNA
contig100756.1	578	NA	NA	ambiguous	YSM6_CAEELPUTATIVE PSEUDOGENE: ame: Full= uncharacterized transposon-derived	5	1.95159e-12	56.8	1	F:GO:0003824	F:catalytic activity	NA	NA	no IPS match	no IPS match	no IPS match	endonuclease-reverse transcriptase	20	8.99547e-67	68.2	2	P:GO:0090304; F:GO:0003824	P:nucleic acid metabolic process; F:catalytic activity	NA	NA	0.539792	0.158	lncRNA
contig100757.1	578	Cluster-15712.11739	Cluster-13711.46787	mRNA	LORF2_HUMAN ame: Full=LINE-1 retrotransposable element ORF2 Short=ORF2p Includes: ame: Full=Reverse transcriptase Includes: ame: Full=Endonuclease	5	1.01338e-06	50.2	15	P:GO:0090305; F:GO:0016779; P:GO:0032197; P:GO:0008152; P:GO:0006310; P:GO:0006278; F:GO:0009036; F:GO:0003964; F:GO:0003824; F:GO:0046872; F:GO:0004519; F:GO:0004518; P:GO:0032199; F:GO:0016740; F:GO:0016787	P:nucleic acid phosphodiester bond hydrolysis; F:nucleotidyltransferase activity; P:transposition, RNA-mediated; P:metabolic process; P:DNA recombination; P:RNA-dependent DNA biosynthetic process; F:Type II site-specific deoxyribonuclease activity; F:RNA-directed DNA polymerase activity; F:catalytic activity; F:metal ion binding; F:endonuclease activity; F:nuclease activity; P:reverse transcripti…	NA	NA	IPR000477 (PFAM); G3DSA:3.30.70.270 (GENE3D); PTHR19446:SF402 (PANTHER); PTHR19446 (PANTHER); IPR000477 (PROSITE_PROFILES); SSF56672 (SUPERFAMILY)	no GO terms	no GO terms	endonuclease-reverse transcriptase	20	7.12527e-46	52.75	6	P:GO:0090305; F:GO:0003964; F:GO:0004519; P:GO:0006508; F:GO:0004197; P:GO:0006278	P:nucleic acid phosphodiester bond hydrolysis; F:RNA-directed DNA polymerase activity; F:endonuclease activity; P:proteolysis; F:cysteine-type endopeptidase activity; P:RNA-dependent DNA biosynthetic process	NA	NA	0.679931	0.914	mRNA
contig100758.1	578	Cluster-15712.2379	Cluster-13711.36567	lncRNA	---NA---	NA	NA	NA	NA	NA	NA	NA	NA	NA	NA	NA	---NA---	NA	NA	NA	NA	NA	NA	NA	NA	0.212803	0.152	lncRNA
contig100759.1	580	NA	Cluster-27346.0	prospective mRNA	---NA---	NA	NA	NA	NA	NA	NA	NA	NA	NA	NA	NA	---NA---	NA	NA	NA	NA	NA	NA	NA	NA	0.656897	0.346	mRNA
contig10076.1	2897	Cluster-17933.2	Cluster-39260.4	prospective mRNA	---NA---	NA	NA	NA	NA	NA	NA	NA	NA	NA	NA	NA	---NA---	NA	NA	NA	NA	NA	NA	NA	NA	0.0621332	0.34	mRNA
contig10076.2	869	Cluster-17933.2	Cluster-39260.4	prospective mRNA	---NA---	NA	NA	NA	NA	NA	NA	NA	NA	NA	NA	NA	---NA---	NA	NA	NA	NA	NA	NA	NA	NA	0.245109	0.392	mRNA
contig10076.3	464	Cluster-17933.2	Cluster-39260.4	prospective mRNA	---NA---	NA	NA	NA	NA	NA	NA	NA	NA	NA	NA	NA	---NA---	NA	NA	NA	NA	NA	NA	NA	NA	0.387931	0.524	mRNA
contig100760.1	578	NA	Cluster-33728.0	lncRNA	---NA---	NA	NA	NA	NA	NA	NA	NA	NA	NA	NA	NA	---NA---	NA	NA	NA	NA	NA	NA	NA	NA	0.33218	0.078	lncRNA
contig100761.1	578	Cluster-11564.0	Cluster-25693.0	prospective mRNA	---NA---	NA	NA	NA	NA	NA	NA	NA	NA	NA	NA	NA	---NA---	NA	NA	NA	NA	NA	NA	NA	NA	0.742215	0.558	mRNA
contig100762.1	578	NA	Cluster-33854.0	mRNA	NPHN_MOUSE ame: Full=Nephrin ame: Full=Renal glomerulus-specific cell adhesion receptor Flags: Precursor	20	4.74795e-25	45.2	21	P:GO:0007399; P:GO:0048646; P:GO:0007155; P:GO:0048468; C:GO:0005576; C:GO:0042995; P:GO:0009888; C:GO:0043227; C:GO:0044459; P:GO:0007517; P:GO:0000165; C:GO:0005911; P:GO:0003008; P:GO:0032835; P:GO:0051146; P:GO:0051179; C:GO:0097458; P:GO:0016043; C:GO:0031674; C:GO:0031672; F:GO:0008092	P:nervous system development; P:anatomical structure formation involved in morphogenesis; P:cell adhesion; P:cell development; C:extracellular region; C:cell projection; P:tissue development; C:membrane-bounded organelle; C:plasma membrane part; P:muscle organ development; P:MAPK cascade; C:cell-cell junction; P:system process; P:glomerulus development; P:striated muscle cell differentiation; P:l…	NA	NA	IPR013162 (PFAM); IPR013783 (G3DSA:2.60.40.GENE3D); IPR013783 (G3DSA:2.60.40.GENE3D); PTHR11640 (PANTHER); PTHR11640:SF65 (PANTHER); IPR007110 (PROSITE_PROFILES); IPR007110 (PROSITE_PROFILES); IPR007110 (SUPERFAMILY); IPR007110 (SUPERFAMILY)	no GO terms	no GO terms	Down syndrome cell adhesion molecule	20	4.44047e-80	67.75	2	C:GO:0016020; C:GO:0016021	C:membrane; C:integral component of membrane	NA	NA	0.747405	0.884	mRNA
contig100763.1	578	NA	Cluster-21688.0	prospective mRNA	---NA---	NA	NA	NA	NA	NA	NA	NA	NA	NA	NA	NA	---NA---	NA	NA	NA	NA	NA	NA	NA	NA	0.207612	0.292	mRNA
contig100764.1	578	NA	NA	prospective mRNA	---NA---	NA	NA	NA	NA	NA	NA	NA	NA	NA	NA	NA	---NA---	NA	NA	NA	NA	NA	NA	NA	NA	0.461938	0.338	mRNA
contig100765.1	578	NA	NA	mRNA	CH3L1_PONAB ame: Full=Chitinase-3 1 Flags: Precursor	20	2.3744e-08	54.8	17	F:GO:0008061; P:GO:0009057; P:GO:0006030; C:GO:0044444; P:GO:0045766; P:GO:0009612; F:GO:0004568; C:GO:0005615; P:GO:0006954; C:GO:0070062; P:GO:0070374; P:GO:0051716; P:GO:0070555; P:GO:0070741; P:GO:0051897; P:GO:0030324; P:GO:0034612	F:chitin binding; P:macromolecule catabolic process; P:chitin metabolic process; C:cytoplasmic part; P:positive regulation of angiogenesis; P:response to mechanical stimulus; F:chitinase activity; C:extracellular space; P:inflammatory response; C:extracellular exosome; P:positive regulation of ERK1 and ERK2 cascade; P:cellular response to stimulus; P:response to interleukin-1; P:response to inter…	EC:3.2.1.14	Chitinase	G3DSA:3.20.20.80 (GENE3D); IPR001223 (PFAM); mobidb-lite (MOBIDB_LITE); PTHR11177 (PANTHER); PTHR11177:SF260 (PANTHER); IPR017853 (SUPERFAMILY)	P:GO:0005975	P:carbohydrate metabolic process	acidic mammalian chitinase	20	2.00177e-19	61.35	2	P:GO:0071704; F:GO:0016798	P:organic substance metabolic process; F:hydrolase activity, acting on glycosyl bonds	NA	NA	0.576125	0.804	mRNA
contig100766.1	578	NA	NA	prospective mRNA	---NA---	NA	NA	NA	NA	NA	NA	NA	NA	NA	NA	NA	---NA---	NA	NA	NA	NA	NA	NA	NA	NA	0.342561	0.576	mRNA
contig100767.1	578	NA	NA	prospective mRNA	---NA---	NA	NA	NA	NA	NA	NA	NA	NA	NA	NA	NA	---NA---	NA	NA	NA	NA	NA	NA	NA	NA	0.202422	0.27	mRNA
contig100768.1	578	NA	Cluster-13711.2091	mRNA	---NA---	NA	NA	NA	NA	NA	NA	NA	NA	NA	NA	NA	hypothetical protein EAG_01312, partial	20	2.46291e-12	47.75	NA	NA	NA	NA	NA	0.923875	0.678	mRNA
contig100769.1	578	Cluster-4309.0	Cluster-35748.0	lncRNA	---NA---	NA	NA	NA	NA	NA	NA	NA	NA	NA	NA	NA	---NA---	NA	NA	NA	NA	NA	NA	NA	NA	0.446367	0.17	lncRNA
contig10077.1	2893	Cluster-23837.0	Cluster-31395.1	mRNA	E2AK1_MACFA ame: Full=Eukaryotic translation initiation factor 2-alpha kinase 1 ame: Full=Heme-regulated eukaryotic initiation factor eIF-2-alpha kinase ame: Full=Hemin-sensitive initiation factor 2-alpha kinase	20	2.76424e-28	50.7	48	P:GO:0045947; P:GO:1901360; P:GO:0032055; P:GO:0008285; P:GO:0022607; P:GO:1901564; P:GO:0036490; P:GO:1902235; P:GO:1902533; P:GO:0045944; P:GO:0006984; C:GO:0005789; P:GO:0009607; P:GO:0046483; P:GO:0009628; F:GO:0003723; P:GO:0001501; P:GO:0018193; P:GO:0001503; P:GO:0030968; P:GO:0010998; P:GO:0051726; P:GO:0035556; P:GO:0031016; P:GO:0034645; P:GO:0065008; F:GO:0042802; P:GO:0046903; P:GO:00…	P:negative regulation of translational initiation; P:organic cyclic compound metabolic process; P:negative regulation of translation in response to stress; P:negative regulation of cell proliferation; P:cellular component assembly; P:organonitrogen compound metabolic process; P:regulation of translation in response to endoplasmic reticulum stress; P:regulation of endoplasmic reticulum stress-indu…	EC:2.7.11	Transferring phosphorus-containing groups	IPR000719 (SMART); G3DSA:1.20.5.10 (GENE3D); G3DSA:3.30.200.20 (GENE3D); G3DSA:1.10.510.10 (GENE3D); IPR000719 (PFAM); mobidb-lite (MOBIDB_LITE); PTHR11042:SF103 (PANTHER); PTHR11042 (PANTHER); IPR000719 (PROSITE_PROFILES); IPR011009 (SUPERFAMILY)	F:GO:0005524; F:GO:0004672; P:GO:0006468	F:ATP binding; F:protein kinase activity; P:protein phosphorylation	eukaryotic translation initiation factor 2-alpha kinase 1	20	7.94567e-36	53.25	10	F:GO:0000166; F:GO:0003743; F:GO:0005524; F:GO:0004672; P:GO:0016310; F:GO:0016740; F:GO:0004674; P:GO:0006413; P:GO:0006468; F:GO:0016301	F:nucleotide binding; F:translation initiation factor activity; F:ATP binding; F:protein kinase activity; P:phosphorylation; F:transferase activity; F:protein serine/threonine kinase activity; P:translational initiation; P:protein phosphorylation; F:kinase activity	NA	NA	0.871068	0.982	mRNA
contig100770.1	578	NA	Cluster-37606.0	prospective mRNA	---NA---	NA	NA	NA	NA	NA	NA	NA	NA	NA	NA	NA	---NA---	NA	NA	NA	NA	NA	NA	NA	NA	0.591696	0.496	mRNA
contig100771.1	578	Cluster-15712.8814	Cluster-13711.32990	prospective mRNA	---NA---	NA	NA	NA	NA	NA	NA	NA	NA	NA	NA	NA	---NA---	NA	NA	NA	NA	NA	NA	NA	NA	0.529412	0.402	mRNA
contig100772.1	578	Cluster-15712.18263	Cluster-13711.41355	prospective mRNA	---NA---	NA	NA	NA	NA	NA	NA	NA	NA	NA	NA	NA	---NA---	NA	NA	NA	NA	NA	NA	NA	NA	0.378893	0.274	mRNA
contig100773.1	578	NA	Cluster-13711.44858	lncRNA	---NA---	NA	NA	NA	NA	NA	NA	NA	NA	NA	NA	NA	---NA---	NA	NA	NA	NA	NA	NA	NA	NA	0.238754	0.198	lncRNA
contig100774.1	578	Cluster-15712.16808	Cluster-13711.40772	prospective mRNA	---NA---	NA	NA	NA	NA	NA	NA	NA	NA	NA	NA	NA	---NA---	NA	NA	NA	NA	NA	NA	NA	NA	0.233564	0.33	mRNA
contig100775.1	578	NA	Cluster-28086.1	lncRNA	---NA---	NA	NA	NA	NA	NA	NA	NA	NA	NA	NA	NA	---NA---	NA	NA	NA	NA	NA	NA	NA	NA	0.285467	0.244	lncRNA
contig100776.1	578	NA	Cluster-13711.13935	mRNA	---NA---	NA	NA	NA	NA	NA	NA	NA	NA	NA	NA	NA	reverse transcriptase, partial	1	1.38347e-07	75	2	F:GO:0003964; P:GO:0006278	F:RNA-directed DNA polymerase activity; P:RNA-dependent DNA biosynthetic process	NA	NA	0.648789	0.956	mRNA
contig100778.1	578	NA	NA	lncRNA	---NA---	NA	NA	NA	NA	NA	NA	NA	NA	NA	NA	NA	---NA---	NA	NA	NA	NA	NA	NA	NA	NA	0.711073	0.18	lncRNA
contig100779.1	578	NA	Cluster-34292.1	prospective mRNA	---NA---	NA	NA	NA	NA	NA	NA	NA	NA	NA	NA	NA	---NA---	NA	NA	NA	NA	NA	NA	NA	NA	0.576125	0.312	mRNA
contig10078.1	2893	Cluster-15712.19759	Cluster-13711.24903	lncRNA	---NA---	NA	NA	NA	NA	NA	NA	NA	NA	NA	NA	NA	---NA---	NA	NA	NA	NA	NA	NA	NA	NA	0.069478	0.16	lncRNA
contig10078.2	2893	Cluster-15712.19759	Cluster-13711.24903	lncRNA	---NA---	NA	NA	NA	NA	NA	NA	NA	NA	NA	NA	NA	---NA---	NA	NA	NA	NA	NA	NA	NA	NA	0.069478	0.232	lncRNA
contig10078.3	2176	Cluster-15712.19759	Cluster-13711.24903	lncRNA	---NA---	NA	NA	NA	NA	NA	NA	NA	NA	NA	NA	NA	---NA---	NA	NA	NA	NA	NA	NA	NA	NA	0.102022	0.098	lncRNA
contig100780.1	578	NA	Cluster-9218.0	lncRNA	---NA---	NA	NA	NA	NA	NA	NA	NA	NA	NA	NA	NA	---NA---	NA	NA	NA	NA	NA	NA	NA	NA	0.1609	0.246	lncRNA
contig100781.1	578	NA	Cluster-11308.0	lncRNA	---NA---	NA	NA	NA	NA	NA	NA	NA	NA	NA	NA	NA	---NA---	NA	NA	NA	NA	NA	NA	NA	NA	0.991349	0.248	lncRNA
contig100782.1	578	Cluster-15712.12003	Cluster-13711.45408	prospective mRNA	---NA---	NA	NA	NA	NA	NA	NA	NA	NA	NA	NA	NA	---NA---	NA	NA	NA	NA	NA	NA	NA	NA	0.519031	0.35	mRNA
contig100783.1	578	Cluster-15712.25197	Cluster-13711.42537	lncRNA	---NA---	NA	NA	NA	NA	NA	NA	NA	NA	NA	NA	NA	---NA---	NA	NA	NA	NA	NA	NA	NA	NA	0.586505	0.158	lncRNA
contig100784.1	578	Cluster-317.0	Cluster-11189.0	prospective mRNA	---NA---	NA	NA	NA	NA	NA	NA	NA	NA	NA	NA	NA	---NA---	NA	NA	NA	NA	NA	NA	NA	NA	0.33218	0.416	mRNA
contig100785.1	578	NA	Cluster-13711.15776	mRNA	B4GA1_DANRE ame: Full=Beta-1,4-glucuronyltransferase 1 ame: Full=I-beta-1,3-N-acetylglucosaminyltransferase ame: Full=N-acetyllactosaminide beta-1,3-N-acetylglucosaminyltransferase ame: Full=Poly-N-acetyllactosamine extension enzyme ame: Full=UDP- c:betaGal beta-1,3-N-acetylglucosaminyltransferase 1	1	0.000238475	48	51	P:GO:0006486; C:GO:0000139; C:GO:0005794; F:GO:0004583; F:GO:0008417; F:GO:0031278; F:GO:0080062; F:GO:0016757; F:GO:0016759; F:GO:0003980; F:GO:0000026; F:GO:0008755; F:GO:0045140; F:GO:0000033; F:GO:0000030; F:GO:0046872; F:GO:0019112; P:GO:0035269; F:GO:0052824; F:GO:0008921; F:GO:0001962; F:GO:0042281; F:GO:0042283; F:GO:0019187; F:GO:0052638; F:GO:0052639; F:GO:0052757; F:GO:0033556; F:GO:00…	P:protein glycosylation; C:Golgi membrane; C:Golgi apparatus; F:dolichyl-phosphate-glucose-glycolipid alpha-glucosyltransferase activity; F:fucosyltransferase activity; F:alpha-1,2-galactosyltransferase activity; F:cytokinin 9-beta-glucosyltransferase activity; F:transferase activity, transferring glycosyl groups; F:cellulose synthase activity; F:UDP-glucose:glycoprotein glucosyltransferase activ…	NA	NA	PF13896 (PFAM); PTHR12270 (PANTHER); PTHR12270:SF42 (PANTHER)	no GO terms	no GO terms	beta-1,4-glucuronyltransferase 1-like	20	2.11777e-65	70.25	1	F:GO:0016740	F:transferase activity	NA	NA	0.747405	0.86	mRNA
contig100786.1	578	Cluster-15712.21564	Cluster-13711.37791	mRNA	UBIQP_HORVU ame: Full=Polyubiquitin Contains: ame: Full=Ubiquitin Flags: Precursor	20	2.2271e-23	58	56	P:GO:0061136; P:GO:1903047; P:GO:0022607; C:GO:0043025; C:GO:0044433; P:GO:0008585; P:GO:0009751; P:GO:0042058; P:GO:0002756; P:GO:0051881; P:GO:0071495; P:GO:0097009; C:GO:0005829; P:GO:0016055; P:GO:0051403; P:GO:1901990; P:GO:0007141; P:GO:0007144; P:GO:1904666; P:GO:1902527; P:GO:0043161; F:GO:0005515; C:GO:0098588; P:GO:0071363; C:GO:0031981; P:GO:0010224; P:GO:0016567; P:GO:0032479; C:GO:00…	P:regulation of proteasomal protein catabolic process; P:mitotic cell cycle process; P:cellular component assembly; C:neuronal cell body; C:cytoplasmic vesicle part; P:female gonad development; P:response to salicylic acid; P:regulation of epidermal growth factor receptor signaling pathway; P:MyD88-independent toll-like receptor signaling pathway; P:regulation of mitochondrial membrane potential;…	NA	NA	IPR019956 (PRINTS); IPR000626 (SMART); G3DSA:3.10.20.90 (GENE3D); G3DSA:3.10.20.90 (GENE3D); IPR000626 (PFAM); PTHR10666:SF224 (PANTHER); PTHR10666 (PANTHER); IPR000626 (PROSITE_PROFILES); IPR000626 (PROSITE_PROFILES); IPR029071 (SUPERFAMILY); IPR029071 (SUPERFAMILY)	F:GO:0005515	F:protein binding	polyubiquitin	20	1.19899e-22	58.8	2	C:GO:0005737; C:GO:0005840	C:cytoplasm; C:ribosome	NA	NA	0.83564	0.888	mRNA
contig100787.1	578	Cluster-1389.0	Cluster-16047.0	prospective mRNA	---NA---	NA	NA	NA	NA	NA	NA	NA	NA	NA	NA	NA	---NA---	NA	NA	NA	NA	NA	NA	NA	NA	0.913495	0.812	mRNA
contig100788.1	578	Cluster-15712.26186	Cluster-13711.12870	prospective mRNA	---NA---	NA	NA	NA	NA	NA	NA	NA	NA	NA	NA	NA	---NA---	NA	NA	NA	NA	NA	NA	NA	NA	0.581315	0.396	mRNA
contig100789.1	578	NA	Cluster-12163.0	lncRNA	---NA---	NA	NA	NA	NA	NA	NA	NA	NA	NA	NA	NA	---NA---	NA	NA	NA	NA	NA	NA	NA	NA	0.32699	0.18	lncRNA
contig10079.1	2893	NA	Cluster-13711.28889	ambiguous	KI26B_MOUSE ame: Full=Kinesin KIF26B	20	6.60409e-64	53	33	F:GO:0016887; P:GO:0043009; P:GO:0007052; P:GO:0022409; P:GO:0048812; C:GO:0005871; C:GO:0043005; C:GO:0005874; C:GO:0043227; P:GO:0072092; P:GO:0048484; P:GO:0072384; P:GO:0009968; P:GO:0048522; C:GO:0044441; C:GO:0005829; P:GO:0019886; P:GO:0060271; P:GO:0006890; P:GO:0000747; F:GO:0046983; P:GO:0001560; P:GO:0000741; P:GO:0003002; P:GO:0060236; F:GO:0008017; C:GO:0005815; P:GO:0051297; C:GO:00…	F:ATPase activity; P:chordate embryonic development; P:mitotic spindle organization; P:positive regulation of cell-cell adhesion; P:neuron projection morphogenesis; C:kinesin complex; C:neuron projection; C:microtubule; C:membrane-bounded organelle; P:ureteric bud invasion; P:enteric nervous system development; P:organelle transport along microtubule; P:negative regulation of signal transduction;…	EC:3.6.1.3; EC:3.6.1.15	Adenosinetriphosphatase; Nucleoside-triphosphate phosphatase	IPR001752 (PRINTS); IPR001752 (SMART); IPR001752 (PFAM); IPR001752 (G3DSA:3.40.850.GENE3D); IPR015943 (G3DSA:2.130.10.GENE3D); mobidb-lite (MOBIDB_LITE); mobidb-lite (MOBIDB_LITE); mobidb-lite (MOBIDB_LITE); mobidb-lite (MOBIDB_LITE); mobidb-lite (MOBIDB_LITE); PTHR24115:SF665 (PANTHER); PTHR24115 (PANTHER); IPR001752 (PROSITE_PROFILES); IPR027417 (SUPERFAMILY)	F:GO:0005524; F:GO:0003777; F:GO:0005515; P:GO:0007018; F:GO:0008017	F:ATP binding; F:microtubule motor activity; F:protein binding; P:microtubule-based movement; F:microtubule binding	kinesin CG14535	20	3.17802e-145	62.55	6	F:GO:0000166; F:GO:0005524; F:GO:0003777; P:GO:0007018; F:GO:0008017; C:GO:0005874	F:nucleotide binding; F:ATP binding; F:microtubule motor activity; P:microtubule-based movement; F:microtubule binding; C:microtubule	NA	NA	0.263394	0.248	lncRNA
contig100790.1	578	NA	Cluster-21195.2	lncRNA	---NA---	NA	NA	NA	NA	NA	NA	NA	NA	NA	NA	NA	---NA---	NA	NA	NA	NA	NA	NA	NA	NA	0.32699	0.076	lncRNA
contig100791.1	580	Cluster-15712.21006	Cluster-13711.30661	prospective mRNA	---NA---	NA	NA	NA	NA	NA	NA	NA	NA	NA	NA	NA	---NA---	NA	NA	NA	NA	NA	NA	NA	NA	0.481034	0.534	mRNA
contig100792.1	578	NA	Cluster-10835.0	prospective mRNA	---NA---	NA	NA	NA	NA	NA	NA	NA	NA	NA	NA	NA	---NA---	NA	NA	NA	NA	NA	NA	NA	NA	0.33737	0.372	mRNA
contig100793.1	578	NA	Cluster-13711.38481	lncRNA	---NA---	NA	NA	NA	NA	NA	NA	NA	NA	NA	NA	NA	---NA---	NA	NA	NA	NA	NA	NA	NA	NA	0.290657	0.21	lncRNA
contig100794.1	578	Cluster-15712.13493	Cluster-13711.38071	prospective mRNA	---NA---	NA	NA	NA	NA	NA	NA	NA	NA	NA	NA	NA	---NA---	NA	NA	NA	NA	NA	NA	NA	NA	0.410035	0.27	mRNA
contig100795.1	578	Cluster-4799.0	Cluster-38829.0	lncRNA	---NA---	NA	NA	NA	NA	NA	NA	NA	NA	NA	NA	NA	---NA---	NA	NA	NA	NA	NA	NA	NA	NA	0.316609	0.166	lncRNA
contig100796.1	578	NA	Cluster-12543.0	prospective mRNA	---NA---	NA	NA	NA	NA	NA	NA	NA	NA	NA	NA	NA	---NA---	NA	NA	NA	NA	NA	NA	NA	NA	0.280277	0.332	mRNA
contig100797.1	578	Cluster-15712.26151	Cluster-13711.20494	prospective mRNA	---NA---	NA	NA	NA	NA	NA	NA	NA	NA	NA	NA	NA	---NA---	NA	NA	NA	NA	NA	NA	NA	NA	0.217993	0.54	mRNA
contig100798.1	578	NA	NA	lncRNA	---NA---	NA	NA	NA	NA	NA	NA	NA	NA	NA	NA	NA	---NA---	NA	NA	NA	NA	NA	NA	NA	NA	0.420415	0.152	lncRNA
contig100799.1	578	NA	NA	lncRNA	---NA---	NA	NA	NA	NA	NA	NA	NA	NA	NA	NA	NA	---NA---	NA	NA	NA	NA	NA	NA	NA	NA	0.472318	0.182	lncRNA
contig1008.1	6811	Cluster-15712.22029	Cluster-13711.42521	mRNA	MLRP2_ACRMI ame: Full=MAM and LDL-receptor class A domain-containing 2 ame: Full=Skeletal organic matrix MAM and LDL-receptor 2 Short=SOM MAM and LDL-receptor 2	20	0	45.7	19	P:GO:0021515; P:GO:0008152; C:GO:0044421; P:GO:0007169; P:GO:0007411; P:GO:0021953; C:GO:0044444; P:GO:0007420; P:GO:0009966; P:GO:0009888; F:GO:0005515; P:GO:0001667; F:GO:0004714; P:GO:0001525; C:GO:0043231; C:GO:0012505; C:GO:0031226; C:GO:0031225; P:GO:2000026	P:cell differentiation in spinal cord; P:metabolic process; C:extracellular region part; P:transmembrane receptor protein tyrosine kinase signaling pathway; P:axon guidance; P:central nervous system neuron differentiation; C:cytoplasmic part; P:brain development; P:regulation of signal transduction; P:tissue development; F:protein binding; P:ameboidal-type cell migration; F:transmembrane receptor…	EC:2.7.10; EC:2.7.10.1; EC:2.7.11	Transferring phosphorus-containing groups; Receptor protein-tyrosine kinase; Transferring phosphorus-containing groups	IPR002172 (PRINTS); IPR000998 (SMART); IPR002172 (SMART); G3DSA:2.60.120.200 (GENE3D); G3DSA:4.10.400.10 (GENE3D); G3DSA:4.10.1220.10 (GENE3D); G3DSA:4.10.400.10 (GENE3D); IPR000998 (PFAM); G3DSA:4.10.400.10 (GENE3D); G3DSA:4.10.400.10 (GENE3D); IPR002172 (PFAM); G3DSA:4.10.400.10 (GENE3D); G3DSA:2.60.120.200 (GENE3D); G3DSA:4.10.400.10 (GENE3D); PTHR23282:SF108 (PANTHER); PTHR23282 (PANTHER); IP…	F:GO:0005515; C:GO:0016020	F:protein binding; C:membrane	mam domain	20	0	42.55	2	C:GO:0016020; F:GO:0016787	C:membrane; F:hydrolase activity	NA	NA	0.0643077	0.49	mRNA
contig10080.1	2892	Cluster-15712.5815	Cluster-13711.4819	mRNA	ANK3_HUMAN ame: Full=Ankyrin-3 Short=ANK-3 ame: Full=Ankyrin-G	20	5.69186e-30	45.7	55	P:GO:0007010; P:GO:1903169; P:GO:0043266; C:GO:0045202; P:GO:0060048; P:GO:0044237; C:GO:0043231; P:GO:0050877; P:GO:0035556; P:GO:0051128; P:GO:0086001; P:GO:1904064; P:GO:0055065; F:GO:0004197; C:GO:0098590; P:GO:0048523; P:GO:0044765; P:GO:1903779; P:GO:0045184; P:GO:0006928; P:GO:0043085; P:GO:0071363; P:GO:0009719; P:GO:0030099; C:GO:0030054; P:GO:0033365; P:GO:0098901; C:GO:0030017; P:GO:00…	P:cytoskeleton organization; P:regulation of calcium ion transmembrane transport; P:regulation of potassium ion transport; C:synapse; P:cardiac muscle contraction; P:cellular metabolic process; C:intracellular membrane-bounded organelle; P:neurological system process; P:intracellular signal transduction; P:regulation of cellular component organization; P:cardiac muscle cell action potential; P:po…	EC:3.4.22	Acting on peptide bonds (peptidases)	IPR015917 (PRINTS); IPR002110 (PRINTS); IPR002110 (SMART); IPR015917 (SMART); PF00656 (PFAM); IPR020683 (G3DSA:1.25.40.GENE3D); G3DSA:3.40.50.1460 (GENE3D); IPR020683 (G3DSA:1.25.40.GENE3D); IPR020683 (G3DSA:1.25.40.GENE3D); IPR002110 (PFAM); IPR020683 (PFAM); IPR020683 (G3DSA:1.25.40.GENE3D); mobidb-lite (MOBIDB_LITE); PTHR24123 (PANTHER); IPR001309 (PROSITE_PROFILES); IPR002110 (PROSITE_PROFILE…	F:GO:0005515; P:GO:0006508; F:GO:0004197; F:GO:0008234	F:protein binding; P:proteolysis; F:cysteine-type endopeptidase activity; F:cysteine-type peptidase activity	ankyrin-3 isoform X1	20	2.01028e-34	47	1	P:GO:0007165	P:signal transduction	NA	NA	0.696058	0.986	mRNA
contig100800.1	578	Cluster-23657.0	Cluster-19082.1	lncRNA	---NA---	NA	NA	NA	NA	NA	NA	NA	NA	NA	NA	NA	---NA---	NA	NA	NA	NA	NA	NA	NA	NA	0.33218	0.154	lncRNA
contig100801.1	578	NA	NA	lncRNA	---NA---	NA	NA	NA	NA	NA	NA	NA	NA	NA	NA	NA	---NA---	NA	NA	NA	NA	NA	NA	NA	NA	0.124567	0.212	lncRNA
contig100802.1	578	Cluster-18389.0	Cluster-27804.1	ambiguous	---NA---	NA	NA	NA	NA	NA	NA	NA	NA	NA	NA	NA	reverse transcriptase, partial	1	2.37495e-11	62	2	F:GO:0003964; P:GO:0006278	F:RNA-directed DNA polymerase activity; P:RNA-dependent DNA biosynthetic process	NA	NA	0.508651	0.146	lncRNA
contig100803.1	578	NA	Cluster-13711.15807	prospective mRNA	---NA---	NA	NA	NA	NA	NA	NA	NA	NA	NA	NA	NA	---NA---	NA	NA	NA	NA	NA	NA	NA	NA	0.358131	0.458	mRNA
contig100804.1	578	NA	NA	prospective mRNA	---NA---	NA	NA	NA	NA	NA	NA	NA	NA	NA	NA	NA	---NA---	NA	NA	NA	NA	NA	NA	NA	NA	0.929066	0.834	mRNA
contig100805.1	578	NA	Cluster-14500.0	mRNA	---NA---	NA	NA	NA	NA	NA	NA	NA	NA	NA	NA	NA	Phosphatidylinositol 3,4,5-trisphosphate 3-phosphatase and dual-specificity phosphatase PTEN	20	4.31097e-15	61.7	3	C:GO:0005634; C:GO:0016020; C:GO:0016021	C:nucleus; C:membrane; C:integral component of membrane	NA	NA	0.747405	0.422	mRNA
contig100806.1	578	NA	Cluster-13711.46352	prospective mRNA	---NA---	NA	NA	NA	NA	NA	NA	NA	NA	NA	NA	NA	---NA---	NA	NA	NA	NA	NA	NA	NA	NA	0.716263	0.332	mRNA
contig100807.1	578	NA	Cluster-32218.0	mRNA	CHSS3_MOUSE ame: Full=Chondroitin sulfate synthase 3 ame: Full=Carbohydrate synthase 2 ame: Full=Chondroitin glucuronyltransferase 3 ame: Full=Chondroitin synthase 2 Short= y-2 ame: Full=Glucuronosyl-N-acetylgalactosaminyl-proteoglycan 4-beta-N-acetylgalactosaminyltransferase II ame: Full=N-acetylgalactosaminyl-proteoglycan 3-beta-glucuronosyltransferase 3 ame: Full=N-acetylgalactosaminyltransfer…	5	5.31628e-21	52.8	8	P:GO:0006790; P:GO:0022414; C:GO:0000139; P:GO:0009653; F:GO:0008376; P:GO:0048468; P:GO:0050789; P:GO:0051216	P:sulfur compound metabolic process; P:reproductive process; C:Golgi membrane; P:anatomical structure morphogenesis; F:acetylgalactosaminyltransferase activity; P:cell development; P:regulation of biological process; P:cartilage development	NA	NA	IPR008428 (PFAM); PTHR12369 (PANTHER); PTHR12369:SF32 (PANTHER)	C:GO:0032580; F:GO:0008376	C:Golgi cisterna membrane; F:acetylgalactosaminyltransferase activity	Chondroitin sulfate synthase 1	20	2.21281e-19	53.05	5	F:GO:0016757; C:GO:0032580; C:GO:0016020; C:GO:0016021; F:GO:0008376	F:transferase activity, transferring glycosyl groups; C:Golgi cisterna membrane; C:membrane; C:integral component of membrane; F:acetylgalactosaminyltransferase activity	NA	NA	0.949827	0.792	mRNA
contig100808.1	578	NA	Cluster-3721.0	lncRNA	---NA---	NA	NA	NA	NA	NA	NA	NA	NA	NA	NA	NA	---NA---	NA	NA	NA	NA	NA	NA	NA	NA	0.565744	0.082	lncRNA
contig100809.1	578	NA	NA	prospective mRNA	---NA---	NA	NA	NA	NA	NA	NA	NA	NA	NA	NA	NA	---NA---	NA	NA	NA	NA	NA	NA	NA	NA	0.66955	0.832	mRNA
contig10081.1	2893	Cluster-21104.1	Cluster-31446.2	mRNA	GELS_HOMAM ame: Full= cytoplasmic ame: Full=Actin-depolymerizing factor Short=ADF	20	0	59.55	72	C:GO:0016528; P:GO:0032330; P:GO:0007173; P:GO:0060327; P:GO:1903689; F:GO:0043027; P:GO:1903923; F:GO:0005546; P:GO:0006911; C:GO:0005903; C:GO:0005902; F:GO:0005509; P:GO:0045010; C:GO:0005829; P:GO:0010976; P:GO:0051127; C:GO:0030027; F:GO:0019904; P:GO:0042989; P:GO:0060271; P:GO:0045654; C:GO:0005884; C:GO:0005886; F:GO:0051015; P:GO:0030855; P:GO:0051016; P:GO:0001951; P:GO:0051014; P:GO:00…	C:sarcoplasm; P:regulation of chondrocyte differentiation; P:epidermal growth factor receptor signaling pathway; P:cytoplasmic actin-based contraction involved in cell motility; P:regulation of wound healing, spreading of epidermal cells; F:cysteine-type endopeptidase inhibitor activity involved in apoptotic process; P:positive regulation of protein processing in phagocytic vesicle; F:phosphatidy…	NA	NA	IPR007122 (PRINTS); IPR007122 (SMART); IPR029006 (G3DSA:3.40.20.GENE3D); IPR029006 (G3DSA:3.40.20.GENE3D); IPR029006 (G3DSA:3.40.20.GENE3D); IPR007123 (PFAM); IPR029006 (G3DSA:3.40.20.GENE3D); IPR007122 (PANTHER); PTHR11977:SF59 (PANTHER); cd11292 (CDD); cd11291 (CDD); cd11293 (CDD); cd11290 (CDD); cd11289 (CDD); cd11288 (CDD); SSF55753 (SUPERFAMILY); SSF55753 (SUPERFAMILY); SSF55753 (SUPERFAMILY…	F:GO:0051015	F:actin filament binding	actin regulatory supervillin gelsolin villin family	20	0	73.8	7	P:GO:0051016; C:GO:0005856; P:GO:0051014; F:GO:0003779; C:GO:0005737; F:GO:0005509; P:GO:0045010	P:barbed-end actin filament capping; C:cytoskeleton; P:actin filament severing; F:actin binding; C:cytoplasm; F:calcium ion binding; P:actin nucleation	NA	NA	0.793294	1	mRNA
contig10081.2	2765	Cluster-21104.1	Cluster-31446.2	mRNA	GELS_HOMAM ame: Full= cytoplasmic ame: Full=Actin-depolymerizing factor Short=ADF	20	0	59.55	72	C:GO:0016528; P:GO:0032330; P:GO:0007173; P:GO:0060327; P:GO:1903689; F:GO:0043027; P:GO:1903923; F:GO:0005546; P:GO:0006911; C:GO:0005903; C:GO:0005902; F:GO:0005509; P:GO:0045010; C:GO:0005829; P:GO:0010976; P:GO:0051127; C:GO:0030027; F:GO:0019904; P:GO:0042989; P:GO:0060271; P:GO:0045654; C:GO:0005884; C:GO:0005886; F:GO:0051015; P:GO:0030855; P:GO:0051016; P:GO:0001951; P:GO:0051014; P:GO:00…	C:sarcoplasm; P:regulation of chondrocyte differentiation; P:epidermal growth factor receptor signaling pathway; P:cytoplasmic actin-based contraction involved in cell motility; P:regulation of wound healing, spreading of epidermal cells; F:cysteine-type endopeptidase inhibitor activity involved in apoptotic process; P:positive regulation of protein processing in phagocytic vesicle; F:phosphatidy…	NA	NA	IPR007122 (PRINTS); IPR007122 (SMART); IPR029006 (G3DSA:3.40.20.GENE3D); IPR007123 (PFAM); IPR029006 (G3DSA:3.40.20.GENE3D); IPR029006 (G3DSA:3.40.20.GENE3D); IPR029006 (G3DSA:3.40.20.GENE3D); PTHR11977:SF59 (PANTHER); IPR007122 (PANTHER); cd11293 (CDD); cd11288 (CDD); cd11291 (CDD); cd11290 (CDD); cd11292 (CDD); cd11289 (CDD); SSF55753 (SUPERFAMILY); SSF55753 (SUPERFAMILY); SSF55753 (SUPERFAMILY…	F:GO:0051015	F:actin filament binding	actin regulatory supervillin gelsolin villin family	20	0	73.8	7	P:GO:0051016; C:GO:0005856; P:GO:0051014; F:GO:0003779; C:GO:0005737; F:GO:0005509; P:GO:0045010	P:barbed-end actin filament capping; C:cytoskeleton; P:actin filament severing; F:actin binding; C:cytoplasm; F:calcium ion binding; P:actin nucleation	NA	NA	0.860398	1	mRNA
contig10081.3	2641	Cluster-21104.1	Cluster-31446.1	mRNA	GELS_HOMAM ame: Full= cytoplasmic ame: Full=Actin-depolymerizing factor Short=ADF	20	0	59.5	72	C:GO:0016528; P:GO:0032330; P:GO:0007173; P:GO:0060327; P:GO:1903689; F:GO:0043027; P:GO:1903923; F:GO:0005546; P:GO:0006911; C:GO:0005903; C:GO:0005902; F:GO:0005509; P:GO:0045010; C:GO:0005829; P:GO:0010976; P:GO:0051127; C:GO:0030027; F:GO:0019904; P:GO:0042989; P:GO:0060271; P:GO:0045654; C:GO:0005884; C:GO:0005886; F:GO:0051015; P:GO:0030855; P:GO:0051016; P:GO:0001951; P:GO:0051014; P:GO:00…	C:sarcoplasm; P:regulation of chondrocyte differentiation; P:epidermal growth factor receptor signaling pathway; P:cytoplasmic actin-based contraction involved in cell motility; P:regulation of wound healing, spreading of epidermal cells; F:cysteine-type endopeptidase inhibitor activity involved in apoptotic process; P:positive regulation of protein processing in phagocytic vesicle; F:phosphatidy…	NA	NA	IPR007122 (PRINTS); IPR007122 (SMART); IPR029006 (G3DSA:3.40.20.GENE3D); IPR007123 (PFAM); IPR029006 (G3DSA:3.40.20.GENE3D); IPR029006 (G3DSA:3.40.20.GENE3D); IPR029006 (G3DSA:3.40.20.GENE3D); IPR007122 (PANTHER); PTHR11977:SF59 (PANTHER); cd11288 (CDD); cd11292 (CDD); cd11291 (CDD); cd11290 (CDD); cd11289 (CDD); cd11293 (CDD); SSF55753 (SUPERFAMILY); SSF55753 (SUPERFAMILY); SSF55753 (SUPERFAMILY…	F:GO:0051015	F:actin filament binding	actin regulatory supervillin gelsolin villin family	20	0	73.7	7	P:GO:0051016; C:GO:0005856; P:GO:0051014; F:GO:0003779; C:GO:0005737; F:GO:0005509; P:GO:0045010	P:barbed-end actin filament capping; C:cytoskeleton; P:actin filament severing; F:actin binding; C:cytoplasm; F:calcium ion binding; P:actin nucleation	NA	NA	0.895115	0.994	mRNA
contig100810.1	578	NA	Cluster-13711.45105	mRNA	---NA---	NA	NA	NA	NA	NA	NA	NA	NA	NA	NA	NA	uncharacterized transposon-derived	20	2.32834e-15	52.15	4	P:GO:0090305; F:GO:0003964; F:GO:0004519; P:GO:0006278	P:nucleic acid phosphodiester bond hydrolysis; F:RNA-directed DNA polymerase activity; F:endonuclease activity; P:RNA-dependent DNA biosynthetic process	NA	NA	0.700692	0.604	mRNA
contig100811.1	578	Cluster-15712.20218	Cluster-13711.3758	lncRNA	---NA---	NA	NA	NA	NA	NA	NA	NA	NA	NA	NA	NA	---NA---	NA	NA	NA	NA	NA	NA	NA	NA	0.420415	0.216	lncRNA
contig100811.2	575	Cluster-15712.20218	Cluster-13711.3758	lncRNA	---NA---	NA	NA	NA	NA	NA	NA	NA	NA	NA	NA	NA	---NA---	NA	NA	NA	NA	NA	NA	NA	NA	0.422609	0.214	lncRNA
contig100812.1	578	Cluster-15712.15038	Cluster-13711.42540	prospective mRNA	---NA---	NA	NA	NA	NA	NA	NA	NA	NA	NA	NA	NA	---NA---	NA	NA	NA	NA	NA	NA	NA	NA	0.420415	0.524	mRNA
contig100813.1	578	NA	Cluster-18990.0	prospective mRNA	---NA---	NA	NA	NA	NA	NA	NA	NA	NA	NA	NA	NA	---NA---	NA	NA	NA	NA	NA	NA	NA	NA	0.254325	0.296	mRNA
contig100814.1	578	NA	Cluster-13105.0	prospective mRNA	---NA---	NA	NA	NA	NA	NA	NA	NA	NA	NA	NA	NA	---NA---	NA	NA	NA	NA	NA	NA	NA	NA	0.788927	0.574	mRNA
contig100815.1	578	NA	NA	prospective mRNA	---NA---	NA	NA	NA	NA	NA	NA	NA	NA	NA	NA	NA	---NA---	NA	NA	NA	NA	NA	NA	NA	NA	0.456747	0.386	mRNA
contig100816.1	578	Cluster-15712.18441	Cluster-13711.33302	prospective mRNA	---NA---	NA	NA	NA	NA	NA	NA	NA	NA	NA	NA	NA	---NA---	NA	NA	NA	NA	NA	NA	NA	NA	0.617647	0.56	mRNA
contig100817.1	578	NA	NA	prospective mRNA	---NA---	NA	NA	NA	NA	NA	NA	NA	NA	NA	NA	NA	---NA---	NA	NA	NA	NA	NA	NA	NA	NA	0.186851	0.514	mRNA
contig100818.1	578	NA	Cluster-15504.0	prospective mRNA	---NA---	NA	NA	NA	NA	NA	NA	NA	NA	NA	NA	NA	---NA---	NA	NA	NA	NA	NA	NA	NA	NA	0.420415	0.442	mRNA
contig100819.1	578	NA	Cluster-13711.15034	prospective mRNA	---NA---	NA	NA	NA	NA	NA	NA	NA	NA	NA	NA	NA	---NA---	NA	NA	NA	NA	NA	NA	NA	NA	0.410035	0.472	mRNA
contig10082.1	2892	Cluster-15712.22289	Cluster-13711.42335	mRNA	LIPB1_MOUSE ame: Full=Liprin-beta-1 ame: Full= tyrosine phosphatase receptor type f polypeptide-interacting -binding 1 Short=PTPRF-interacting -binding 1	18	3.25049e-97	53.67	23	P:GO:0060341; C:GO:0043229; P:GO:0065008; P:GO:1902582; F:GO:0005198; P:GO:0008104; P:GO:0007268; P:GO:0007155; C:GO:0044444; P:GO:0000003; P:GO:0007610; P:GO:0040017; P:GO:0007528; C:GO:0001533; C:GO:0005615; P:GO:0043051; F:GO:0005515; C:GO:0005925; C:GO:0048786; C:GO:0031982; C:GO:0030057; P:GO:0051129; P:GO:0032501	P:regulation of cellular localization; C:intracellular organelle; P:regulation of biological quality; P:single-organism intracellular transport; F:structural molecule activity; P:protein localization; P:chemical synaptic transmission; P:cell adhesion; C:cytoplasmic part; P:reproduction; P:behavior; P:positive regulation of locomotion; P:neuromuscular junction development; C:cornified envelope; C:…	NA	NA	IPR001660 (SMART); IPR001660 (PFAM); G3DSA:1.10.150.50 (GENE3D); IPR001660 (PFAM); G3DSA:1.10.150.50 (GENE3D); G3DSA:1.10.150.50 (GENE3D); G3DSA:1.20.1600.10 (GENE3D); mobidb-lite (MOBIDB_LITE); IPR029515 (PANTHER); IPR030437 (PTHR12587:PANTHER); IPR001660 (PROSITE_PROFILES); IPR001660 (PROSITE_PROFILES); cd09563 (CDD); cd09569 (CDD); cd09566 (CDD); IPR013761 (SUPERFAMILY); IPR013761 (SUPERFAMILY…	F:GO:0005515	F:protein binding	liprin-beta-2 isoform X1	20	1.67323e-166	63.3	1	P:GO:0007528	P:neuromuscular junction development	NA	NA	0.814315	1	mRNA
contig100820.1	578	NA	NA	prospective mRNA	---NA---	NA	NA	NA	NA	NA	NA	NA	NA	NA	NA	NA	---NA---	NA	NA	NA	NA	NA	NA	NA	NA	0.124567	0.5	mRNA
contig100821.1	578	Cluster-15712.25151	Cluster-13711.33147	prospective mRNA	---NA---	NA	NA	NA	NA	NA	NA	NA	NA	NA	NA	NA	---NA---	NA	NA	NA	NA	NA	NA	NA	NA	0.633218	0.568	mRNA
contig100822.1	578	Cluster-22465.0	Cluster-27220.0	mRNA	---NA---	NA	NA	NA	NA	NA	NA	NA	NA	NA	NA	NA	crustin type I	5	1.45716e-49	55	3	F:GO:0030414; C:GO:0005576; P:GO:0010466	F:peptidase inhibitor activity; C:extracellular region; P:negative regulation of peptidase activity	NA	NA	0.441176	0.502	mRNA
contig100823.1	578	Cluster-15712.4986	Cluster-13711.19190	lncRNA	---NA---	NA	NA	NA	NA	NA	NA	NA	NA	NA	NA	NA	---NA---	NA	NA	NA	NA	NA	NA	NA	NA	0.249135	0.066	lncRNA
contig100824.1	578	NA	NA	lncRNA	---NA---	NA	NA	NA	NA	NA	NA	NA	NA	NA	NA	NA	---NA---	NA	NA	NA	NA	NA	NA	NA	NA	0.456747	0.178	lncRNA
contig100825.1	578	Cluster-5666.3	Cluster-31010.8	lncRNA	---NA---	NA	NA	NA	NA	NA	NA	NA	NA	NA	NA	NA	---NA---	NA	NA	NA	NA	NA	NA	NA	NA	0.363322	0.14	lncRNA
contig100826.1	578	NA	Cluster-13711.15669	prospective mRNA	---NA---	NA	NA	NA	NA	NA	NA	NA	NA	NA	NA	NA	---NA---	NA	NA	NA	NA	NA	NA	NA	NA	0.757785	0.416	mRNA
contig100826.2	577	NA	Cluster-13711.15669	prospective mRNA	---NA---	NA	NA	NA	NA	NA	NA	NA	NA	NA	NA	NA	---NA---	NA	NA	NA	NA	NA	NA	NA	NA	0.566724	0.278	mRNA
contig100827.1	578	NA	Cluster-4555.0	prospective mRNA	---NA---	NA	NA	NA	NA	NA	NA	NA	NA	NA	NA	NA	---NA---	NA	NA	NA	NA	NA	NA	NA	NA	0.140138	0.422	mRNA
contig100828.1	578	Cluster-17764.0	Cluster-19420.0	prospective mRNA	---NA---	NA	NA	NA	NA	NA	NA	NA	NA	NA	NA	NA	---NA---	NA	NA	NA	NA	NA	NA	NA	NA	0.269896	0.508	mRNA
contig100829.1	578	Cluster-23141.0	Cluster-30597.0	prospective mRNA	---NA---	NA	NA	NA	NA	NA	NA	NA	NA	NA	NA	NA	---NA---	NA	NA	NA	NA	NA	NA	NA	NA	0.866782	0.83	mRNA
contig10083.1	2892	Cluster-16503.0	Cluster-30994.0	mRNA	TMTC4_MOUSE ame: Full=Transmembrane and TPR repeat-containing 4	20	0	50.4	20	P:GO:0032270; F:GO:0008194; P:GO:0055074; P:GO:0009791; P:GO:1901137; P:GO:0044249; P:GO:1901701; P:GO:0044710; P:GO:0042325; C:GO:0005789; C:GO:0005634; F:GO:0005515; P:GO:0071310; P:GO:0016570; P:GO:0010468; P:GO:0030154; F:GO:0008080; P:GO:0031400; P:GO:0018205; P:GO:0030324	P:positive regulation of cellular protein metabolic process; F:UDP-glycosyltransferase activity; P:calcium ion homeostasis; P:post-embryonic development; P:carbohydrate derivative biosynthetic process; P:cellular biosynthetic process; P:cellular response to oxygen-containing compound; P:single-organism metabolic process; P:regulation of phosphorylation; C:endoplasmic reticulum membrane; C:nucleus…	NA	NA	IPR019734 (SMART); IPR011990 (G3DSA:1.25.40.GENE3D); IPR019734 (PFAM); IPR001440 (PFAM); G3DSA:1.20.58.280 (GENE3D); IPR011990 (G3DSA:1.25.40.GENE3D); IPR011990 (G3DSA:1.25.40.GENE3D); IPR013105 (PFAM); PF13432 (PFAM); G3DSA:1.10.8.10 (GENE3D); IPR013618 (PFAM); IPR011990 (G3DSA:1.25.40.GENE3D); IPR011990 (G3DSA:1.25.40.GENE3D); mobidb-lite (MOBIDB_LITE); PTHR23083:SF459 (PANTHER); PTHR23083 (PAN…	F:GO:0005515	F:protein binding	transmembrane and TPR repeat-containing 4	20	0	65.15	4	F:GO:0009055; C:GO:0016020; C:GO:0016021; F:GO:0020037	F:electron carrier activity; C:membrane; C:integral component of membrane; F:heme binding	NA	NA	0.798755	0.99	mRNA
contig100830.1	578	NA	Cluster-13711.19033	prospective mRNA	---NA---	NA	NA	NA	NA	NA	NA	NA	NA	NA	NA	NA	---NA---	NA	NA	NA	NA	NA	NA	NA	NA	0.513841	0.506	mRNA
contig100830.2	334	NA	Cluster-13711.19033	prospective mRNA	---NA---	NA	NA	NA	NA	NA	NA	NA	NA	NA	NA	NA	---NA---	NA	NA	NA	NA	NA	NA	NA	NA	0.386228	0.472	mRNA
contig100831.1	578	NA	Cluster-13711.608	prospective mRNA	---NA---	NA	NA	NA	NA	NA	NA	NA	NA	NA	NA	NA	---NA---	NA	NA	NA	NA	NA	NA	NA	NA	0.384083	0.382	mRNA
contig100832.1	578	Cluster-15712.26311	Cluster-13711.9408	lncRNA	---NA---	NA	NA	NA	NA	NA	NA	NA	NA	NA	NA	NA	---NA---	NA	NA	NA	NA	NA	NA	NA	NA	0.140138	0.19	lncRNA
contig100833.1	578	NA	Cluster-13711.44664	prospective mRNA	---NA---	NA	NA	NA	NA	NA	NA	NA	NA	NA	NA	NA	---NA---	NA	NA	NA	NA	NA	NA	NA	NA	0.519031	0.362	mRNA
contig100834.1	578	NA	Cluster-28378.2	prospective mRNA	---NA---	NA	NA	NA	NA	NA	NA	NA	NA	NA	NA	NA	---NA---	NA	NA	NA	NA	NA	NA	NA	NA	0.534602	0.516	mRNA
contig100835.1	578	Cluster-6672.0	Cluster-31918.0	prospective mRNA	---NA---	NA	NA	NA	NA	NA	NA	NA	NA	NA	NA	NA	---NA---	NA	NA	NA	NA	NA	NA	NA	NA	0.238754	0.442	mRNA
contig100836.1	578	NA	Cluster-13711.14976	prospective mRNA	---NA---	NA	NA	NA	NA	NA	NA	NA	NA	NA	NA	NA	---NA---	NA	NA	NA	NA	NA	NA	NA	NA	0.280277	0.286	mRNA
contig100837.1	578	NA	Cluster-24524.0	prospective mRNA	---NA---	NA	NA	NA	NA	NA	NA	NA	NA	NA	NA	NA	---NA---	NA	NA	NA	NA	NA	NA	NA	NA	0.534602	0.358	mRNA
contig100838.1	578	NA	Cluster-13711.24414	prospective mRNA	---NA---	NA	NA	NA	NA	NA	NA	NA	NA	NA	NA	NA	---NA---	NA	NA	NA	NA	NA	NA	NA	NA	0.275087	0.45	mRNA
contig100839.1	578	NA	Cluster-11509.18	ambiguous	CHH7_PENJP ame: Full=Crustacean hyperglycemic hormones 7 ame: Full=Pej-SGP-VII Contains: ame: Full=CHH precursor-related peptide 7 Short=CPRP 7 Contains: ame: Full=Crustacean hyperglycemic hormone 7 Short=CHH 7 Flags: Precursor	20	1.17901e-28	67.55	3	P:GO:0005975; F:GO:0005179; P:GO:0044699	P:carbohydrate metabolic process; F:hormone activity; P:single-organism process	NA	NA	IPR001166 (PRINTS); IPR031098 (G3DSA:1.10.2010.GENE3D); IPR031098 (PFAM); PTHR35981:SF3 (PANTHER); PTHR35981 (PANTHER); SignalP-TM (SIGNALP_GRAM_POSITIVE); SignalP-noTM (SIGNALP_GRAM_NEGATIVE); IPR031098 (SUPERFAMILY)	F:GO:0005184; C:GO:0005576	F:neuropeptide hormone activity; C:extracellular region	crustacean hyperglycemic hormone 2 precursor	20	2.69754e-78	73.35	4	P:GO:0005975; F:GO:0005184; C:GO:0005576; P:GO:0044699	P:carbohydrate metabolic process; F:neuropeptide hormone activity; C:extracellular region; P:single-organism process	NA	NA	0.529412	0.18	lncRNA
contig10084.1	2892	Cluster-22211.1	Cluster-37343.2	mRNA	EXOC3_DROME ame: Full=Exocyst complex component 3 ame: Full=Exocyst complex component Sec6	20	2.40397e-154	72.85	47	P:GO:0007050; P:GO:0008283; P:GO:0006361; P:GO:0009299; F:GO:0008022; P:GO:0006362; P:GO:0009792; P:GO:0006283; P:GO:0043001; P:GO:0006363; P:GO:0007298; P:GO:0042795; P:GO:0006468; P:GO:0045944; P:GO:0006367; P:GO:0000079; P:GO:0006368; P:GO:0045448; P:GO:0051301; C:GO:0030667; F:GO:0005524; P:GO:0051321; P:GO:0000086; P:GO:0000082; C:GO:0005829; C:GO:0070985; F:GO:0032403; P:GO:0030521; F:GO:00…	P:cell cycle arrest; P:cell proliferation; P:transcription initiation from RNA polymerase I promoter; P:mRNA transcription; F:protein C-terminus binding; P:transcription elongation from RNA polymerase I promoter; P:embryo development ending in birth or egg hatching; P:transcription-coupled nucleotide-excision repair; P:Golgi to plasma membrane protein transport; P:termination of RNA polymerase I …	EC:2.7.11; EC:2.7.11.23; EC:3.6.1.3; EC:2.7.11.22; EC:3.6.1.15	Transferring phosphorus-containing groups; [RNA-polymerase]-subunit kinase; Adenosinetriphosphatase; Cyclin-dependent kinase; Nucleoside-triphosphate phosphatase	IPR000719 (SMART); IPR000719 (PFAM); G3DSA:1.10.510.10 (GENE3D); IPR010326 (PFAM); G3DSA:3.30.200.20 (GENE3D); PTHR24056 (PANTHER); PTHR24056:SF266 (PANTHER); IPR000719 (PROSITE_PROFILES); cd07841 (CDD); IPR011009 (SUPERFAMILY)	F:GO:0005524; F:GO:0004672; P:GO:0006468; P:GO:0006887; C:GO:0000145	F:ATP binding; F:protein kinase activity; P:protein phosphorylation; P:exocytosis; C:exocyst	Exocyst complex component 3	20	0	77.45	3	F:GO:0005524; F:GO:0004674; P:GO:0006468	F:ATP binding; F:protein serine/threonine kinase activity; P:protein phosphorylation	EC:2.7.11	Transferring phosphorus-containing groups	0.863071	0.998	mRNA
contig10084.2	1340	Cluster-22211.3	Cluster-37343.7	mRNA	CDK7_MOUSE ame: Full=Cyclin-dependent kinase 7 ame: Full=39 kDa kinase Short=P39 Mo15 ame: Full=CDK-activating kinase ame: Full=CR4 kinase Short=CRK4 ame: Full=Cell division kinase 7 ame: Full= -tyrosine kinase MPK-7 ame: Full=TFIIH basal transcription factor complex kinase subunit	20	5.53577e-130	77.05	58	P:GO:0007050; F:GO:0019912; P:GO:0006361; F:GO:0008022; P:GO:0006362; P:GO:0007099; P:GO:0009792; P:GO:0006283; C:GO:0015030; P:GO:0006363; P:GO:0060968; P:GO:1900018; P:GO:0006367; P:GO:0006368; P:GO:0045448; P:GO:0071732; C:GO:0005829; F:GO:0032403; F:GO:0008353; C:GO:0000307; P:GO:0006294; P:GO:1901796; P:GO:0007265; P:GO:1903654; F:GO:0000990; F:GO:0050681; P:GO:0045023; F:GO:0030332; C:GO:00…	P:cell cycle arrest; F:cyclin-dependent protein kinase activating kinase activity; P:transcription initiation from RNA polymerase I promoter; F:protein C-terminus binding; P:transcription elongation from RNA polymerase I promoter; P:centriole replication; P:embryo development ending in birth or egg hatching; P:transcription-coupled nucleotide-excision repair; C:Cajal body; P:termination of RNA po…	EC:2.7.11; EC:2.7.11.23; EC:3.6.1.3; EC:2.7.11.22; EC:3.6.1.15	Transferring phosphorus-containing groups; [RNA-polymerase]-subunit kinase; Adenosinetriphosphatase; Cyclin-dependent kinase; Nucleoside-triphosphate phosphatase	IPR000719 (SMART); IPR000719 (PFAM); PIRSF000654 (PIRSF); G3DSA:3.30.200.20 (GENE3D); G3DSA:1.10.510.10 (GENE3D); PTHR24056:SF266 (PANTHER); PTHR24056 (PANTHER); IPR000719 (PROSITE_PROFILES); cd07841 (CDD); IPR011009 (SUPERFAMILY)	F:GO:0005524; F:GO:0004672; P:GO:0006468	F:ATP binding; F:protein kinase activity; P:protein phosphorylation	cyclin-dependent kinase 7	20	0	91.8	3	F:GO:0005524; F:GO:0004674; P:GO:0006468	F:ATP binding; F:protein serine/threonine kinase activity; P:protein phosphorylation	EC:2.7.11	Transferring phosphorus-containing groups	0.631343	0.966	mRNA
contig100840.1	578	Cluster-4416.0	Cluster-9462.0	lncRNA	---NA---	NA	NA	NA	NA	NA	NA	NA	NA	NA	NA	NA	---NA---	NA	NA	NA	NA	NA	NA	NA	NA	0.389273	0.142	lncRNA
contig100841.1	578	NA	Cluster-13711.24503	prospective mRNA	---NA---	NA	NA	NA	NA	NA	NA	NA	NA	NA	NA	NA	---NA---	NA	NA	NA	NA	NA	NA	NA	NA	0.410035	0.434	mRNA
contig100842.1	578	NA	Cluster-10974.0	prospective mRNA	---NA---	NA	NA	NA	NA	NA	NA	NA	NA	NA	NA	NA	---NA---	NA	NA	NA	NA	NA	NA	NA	NA	0.794118	0.312	mRNA
contig100843.1	578	Cluster-15712.10646	Cluster-13711.7362	prospective mRNA	---NA---	NA	NA	NA	NA	NA	NA	NA	NA	NA	NA	NA	---NA---	NA	NA	NA	NA	NA	NA	NA	NA	0.301038	0.392	mRNA
contig100844.1	578	Cluster-18024.0	Cluster-27869.0	lncRNA	---NA---	NA	NA	NA	NA	NA	NA	NA	NA	NA	NA	NA	---NA---	NA	NA	NA	NA	NA	NA	NA	NA	0.1609	0.258	lncRNA
contig100845.1	578	NA	Cluster-13711.13484	lncRNA	---NA---	NA	NA	NA	NA	NA	NA	NA	NA	NA	NA	NA	---NA---	NA	NA	NA	NA	NA	NA	NA	NA	0.358131	0.102	lncRNA
contig100846.1	578	Cluster-21226.0	Cluster-33830.0	lncRNA	---NA---	NA	NA	NA	NA	NA	NA	NA	NA	NA	NA	NA	---NA---	NA	NA	NA	NA	NA	NA	NA	NA	0.264706	0.208	lncRNA
contig100847.1	578	Cluster-24407.0	Cluster-36630.1	prospective mRNA	---NA---	NA	NA	NA	NA	NA	NA	NA	NA	NA	NA	NA	---NA---	NA	NA	NA	NA	NA	NA	NA	NA	0.321799	0.446	mRNA
contig100848.1	578	NA	Cluster-27787.0	prospective mRNA	---NA---	NA	NA	NA	NA	NA	NA	NA	NA	NA	NA	NA	---NA---	NA	NA	NA	NA	NA	NA	NA	NA	0.737024	0.418	mRNA
contig100849.1	578	Cluster-695.0	Cluster-36149.0	lncRNA	---NA---	NA	NA	NA	NA	NA	NA	NA	NA	NA	NA	NA	---NA---	NA	NA	NA	NA	NA	NA	NA	NA	0.565744	0.198	lncRNA
contig10085.1	2892	Cluster-15712.26473	Cluster-13711.4845	mRNA	HSDL1_HUMAN ame: Full=Inactive hydroxysteroid dehydrogenase 1 ame: Full=Short chain dehydrogenase reductase family 12C member 3	20	2.88585e-72	62.3	14	F:GO:0016509; P:GO:0008610; F:GO:0008201; C:GO:0005578; C:GO:0005789; P:GO:0006702; F:GO:0005518; P:GO:0030539; F:GO:0047035; C:GO:0005739; F:GO:0047045; F:GO:0001968; P:GO:0030198; P:GO:0010811	F:long-chain-3-hydroxyacyl-CoA dehydrogenase activity; P:lipid biosynthetic process; F:heparin binding; C:proteinaceous extracellular matrix; C:endoplasmic reticulum membrane; P:androgen biosynthetic process; F:collagen binding; P:male genitalia development; F:testosterone dehydrogenase (NAD+) activity; C:mitochondrion; F:testosterone 17-beta-dehydrogenase (NADP+) activity; F:fibronectin binding;…	EC:1.1.1.239; EC:1.1.1.64; EC:1.1.1.35; EC:1.1.1.211	3-alpha-(17-beta)-hydroxysteroid dehydrogenase (NAD(+)); Testosterone 17-beta-dehydrogenase (NADP(+)); 3-hydroxyacyl-CoA dehydrogenase; Long-chain-3-hydroxyacyl-CoA dehydrogenase	IPR002347 (PRINTS); IPR002347 (PRINTS); IPR002347 (PFAM); PIRSF000126 (PIRSF); G3DSA:3.40.50.720 (GENE3D); PTHR43086 (PANTHER); cd05356 (CDD); IPR016040 (SUPERFAMILY)	no GO terms	no GO terms	inactive hydroxysteroid dehydrogenase 1	20	1.72325e-92	67.5	5	F:GO:0004303; F:GO:0016491; C:GO:0016020; C:GO:0016021; P:GO:0055114	F:estradiol 17-beta-dehydrogenase activity; F:oxidoreductase activity; C:membrane; C:integral component of membrane; P:oxidation-reduction process	NA	NA	0.406639	0.544	mRNA
contig100850.1	578	Cluster-9012.1	Cluster-22375.1	prospective mRNA	---NA---	NA	NA	NA	NA	NA	NA	NA	NA	NA	NA	NA	---NA---	NA	NA	NA	NA	NA	NA	NA	NA	0.871972	0.482	mRNA
contig100851.1	578	NA	Cluster-23238.0	lncRNA	---NA---	NA	NA	NA	NA	NA	NA	NA	NA	NA	NA	NA	---NA---	NA	NA	NA	NA	NA	NA	NA	NA	0.487889	0.262	lncRNA
contig100852.1	578	Cluster-15712.21212	Cluster-13711.15190	lncRNA	---NA---	NA	NA	NA	NA	NA	NA	NA	NA	NA	NA	NA	---NA---	NA	NA	NA	NA	NA	NA	NA	NA	0.384083	0.054	lncRNA
contig100853.1	578	Cluster-15712.7692	Cluster-13711.20397	prospective mRNA	---NA---	NA	NA	NA	NA	NA	NA	NA	NA	NA	NA	NA	---NA---	NA	NA	NA	NA	NA	NA	NA	NA	0.591696	0.722	mRNA
contig100854.1	578	NA	Cluster-13711.13562	lncRNA	---NA---	NA	NA	NA	NA	NA	NA	NA	NA	NA	NA	NA	---NA---	NA	NA	NA	NA	NA	NA	NA	NA	0.212803	0.152	lncRNA
contig100855.1	578	Cluster-21795.1	Cluster-35559.0	mRNA	---NA---	NA	NA	NA	NA	NA	NA	NA	NA	NA	NA	NA	putative tan	6	1.23473e-09	55.83	NA	NA	NA	NA	NA	0.690311	0.614	mRNA
contig100856.1	578	NA	Cluster-19281.0	lncRNA	---NA---	NA	NA	NA	NA	NA	NA	NA	NA	NA	NA	NA	---NA---	NA	NA	NA	NA	NA	NA	NA	NA	0.176471	0.102	lncRNA
contig100857.1	578	NA	NA	ambiguous	---NA---	NA	NA	NA	NA	NA	NA	NA	NA	NA	NA	NA	---NA---	NA	NA	NA	NA	NA	NA	NA	NA	NA	NA	NA
contig100857.2	558	NA	NA	ambiguous	---NA---	NA	NA	NA	NA	NA	NA	NA	NA	NA	NA	NA	---NA---	NA	NA	NA	NA	NA	NA	NA	NA	NA	NA	NA
contig100857.3	311	NA	NA	ambiguous	---NA---	NA	NA	NA	NA	NA	NA	NA	NA	NA	NA	NA	---NA---	NA	NA	NA	NA	NA	NA	NA	NA	NA	NA	NA
contig100858.1	578	Cluster-17773.0	Cluster-31995.0	prospective mRNA	---NA---	NA	NA	NA	NA	NA	NA	NA	NA	NA	NA	NA	---NA---	NA	NA	NA	NA	NA	NA	NA	NA	0.145329	0.308	mRNA
contig100859.1	578	NA	Cluster-2273.0	prospective mRNA	---NA---	NA	NA	NA	NA	NA	NA	NA	NA	NA	NA	NA	---NA---	NA	NA	NA	NA	NA	NA	NA	NA	0.685121	0.706	mRNA
contig10086.1	2900	Cluster-22519.0	Cluster-23699.1	mRNA	DELE_HUMAN ame: Full=Death ligand signal enhancer Flags: Precursor	3	7.12097e-06	49	6	P:GO:0043281; F:GO:0005515; C:GO:0005739; P:GO:0006915; P:GO:0008625; F:GO:0003674	P:regulation of cysteine-type endopeptidase activity involved in apoptotic process; F:protein binding; C:mitochondrion; P:apoptotic process; P:extrinsic apoptotic signaling pathway via death domain receptors; F:molecular_function	NA	NA	IPR006597 (SMART); G3DSA:2.60.40.1180 (GENE3D); IPR006597 (PFAM); mobidb-lite (MOBIDB_LITE); mobidb-lite (MOBIDB_LITE); PTHR43628:SF1 (PANTHER); PTHR43628 (PANTHER); SSF81901 (SUPERFAMILY)	no GO terms	no GO terms	extracellular sel-1	20	4.65575e-13	55.15	NA	NA	NA	NA	NA	0.606207	0.964	mRNA
contig10086.2	557	Cluster-22519.1	Cluster-23699.0	prospective mRNA	---NA---	NA	NA	NA	NA	NA	NA	NA	NA	NA	NA	NA	---NA---	NA	NA	NA	NA	NA	NA	NA	NA	0.24237	0.452	mRNA
contig100860.1	578	Cluster-15712.5106	Cluster-13711.6929	lncRNA	---NA---	NA	NA	NA	NA	NA	NA	NA	NA	NA	NA	NA	---NA---	NA	NA	NA	NA	NA	NA	NA	NA	0.363322	0.084	lncRNA
contig100861.1	578	NA	Cluster-13711.12588	prospective mRNA	---NA---	NA	NA	NA	NA	NA	NA	NA	NA	NA	NA	NA	---NA---	NA	NA	NA	NA	NA	NA	NA	NA	0.373702	0.638	mRNA
contig100862.1	578	NA	Cluster-30829.1	lncRNA	---NA---	NA	NA	NA	NA	NA	NA	NA	NA	NA	NA	NA	---NA---	NA	NA	NA	NA	NA	NA	NA	NA	0.103806	0.156	lncRNA
contig100863.1	578	Cluster-12562.0	Cluster-13711.11806	prospective mRNA	---NA---	NA	NA	NA	NA	NA	NA	NA	NA	NA	NA	NA	---NA---	NA	NA	NA	NA	NA	NA	NA	NA	0.197232	0.524	mRNA
contig100864.1	578	Cluster-11973.0	Cluster-27794.0	prospective mRNA	---NA---	NA	NA	NA	NA	NA	NA	NA	NA	NA	NA	NA	---NA---	NA	NA	NA	NA	NA	NA	NA	NA	0.84083	0.452	mRNA
contig100865.1	578	NA	Cluster-2348.2	prospective mRNA	---NA---	NA	NA	NA	NA	NA	NA	NA	NA	NA	NA	NA	---NA---	NA	NA	NA	NA	NA	NA	NA	NA	0.280277	0.28	mRNA
contig100865.2	557	NA	Cluster-2348.2	prospective mRNA	---NA---	NA	NA	NA	NA	NA	NA	NA	NA	NA	NA	NA	---NA---	NA	NA	NA	NA	NA	NA	NA	NA	0.490126	0.28	mRNA
contig100866.1	578	Cluster-15712.2494	Cluster-13711.22985	prospective mRNA	---NA---	NA	NA	NA	NA	NA	NA	NA	NA	NA	NA	NA	---NA---	NA	NA	NA	NA	NA	NA	NA	NA	0.903114	0.518	mRNA
contig100867.1	578	NA	Cluster-13711.29521	ambiguous	---NA---	NA	NA	NA	NA	NA	NA	NA	NA	NA	NA	NA	---NA---	NA	NA	NA	NA	NA	NA	NA	NA	NA	NA	NA
contig100868.1	578	Cluster-11615.0	Cluster-37422.2	prospective mRNA	---NA---	NA	NA	NA	NA	NA	NA	NA	NA	NA	NA	NA	---NA---	NA	NA	NA	NA	NA	NA	NA	NA	0.368512	0.41	mRNA
contig100869.1	578	NA	Cluster-13711.8244	prospective mRNA	---NA---	NA	NA	NA	NA	NA	NA	NA	NA	NA	NA	NA	---NA---	NA	NA	NA	NA	NA	NA	NA	NA	0.851211	0.62	mRNA
contig10087.1	2892	Cluster-15712.11487	Cluster-13711.27578	mRNA	MTBP_XENTR ame: Full=Mdm2-binding	1	9.84986e-06	41	2	P:GO:0007050; P:GO:0007049	P:cell cycle arrest; P:cell cycle	NA	NA	IPR029418 (PFAM); IPR029421 (PFAM); mobidb-lite (MOBIDB_LITE); PTHR14382 (PANTHER); PTHR14382:SF2 (PANTHER)	no GO terms	no GO terms	mdm2-binding -like	10	3.80825e-64	47.1	NA	NA	NA	NA	NA	0.936722	0.996	mRNA
contig100870.1	578	Cluster-23484.1	Cluster-13711.9670	prospective mRNA	---NA---	NA	NA	NA	NA	NA	NA	NA	NA	NA	NA	NA	---NA---	NA	NA	NA	NA	NA	NA	NA	NA	0.316609	0.272	mRNA
contig100870.2	379	Cluster-23484.2	Cluster-13711.9501	lncRNA	---NA---	NA	NA	NA	NA	NA	NA	NA	NA	NA	NA	NA	---NA---	NA	NA	NA	NA	NA	NA	NA	NA	0.364116	0.226	lncRNA
contig100871.1	578	Cluster-15712.2305	Cluster-13711.47195	prospective mRNA	---NA---	NA	NA	NA	NA	NA	NA	NA	NA	NA	NA	NA	---NA---	NA	NA	NA	NA	NA	NA	NA	NA	0.586505	0.474	mRNA
contig100872.1	578	Cluster-15712.25368	Cluster-13711.14799	lncRNA	---NA---	NA	NA	NA	NA	NA	NA	NA	NA	NA	NA	NA	---NA---	NA	NA	NA	NA	NA	NA	NA	NA	0.264706	0.21	lncRNA
contig100873.1	578	Cluster-3350.0	Cluster-18473.0	prospective mRNA	---NA---	NA	NA	NA	NA	NA	NA	NA	NA	NA	NA	NA	---NA---	NA	NA	NA	NA	NA	NA	NA	NA	0.679931	0.452	mRNA
contig100874.1	578	Cluster-9536.0	Cluster-34680.0	prospective mRNA	---NA---	NA	NA	NA	NA	NA	NA	NA	NA	NA	NA	NA	---NA---	NA	NA	NA	NA	NA	NA	NA	NA	0.410035	0.294	mRNA
contig100875.1	578	Cluster-2577.0	NA	prospective mRNA	---NA---	NA	NA	NA	NA	NA	NA	NA	NA	NA	NA	NA	---NA---	NA	NA	NA	NA	NA	NA	NA	NA	0.430796	0.326	mRNA
contig100877.1	578	Cluster-15712.10239	Cluster-13711.6413	prospective mRNA	---NA---	NA	NA	NA	NA	NA	NA	NA	NA	NA	NA	NA	---NA---	NA	NA	NA	NA	NA	NA	NA	NA	0.347751	0.642	mRNA
contig100878.1	578	NA	Cluster-13711.30990	prospective mRNA	---NA---	NA	NA	NA	NA	NA	NA	NA	NA	NA	NA	NA	---NA---	NA	NA	NA	NA	NA	NA	NA	NA	0.223183	0.272	mRNA
contig100879.1	579	Cluster-23298.0	NA	lncRNA	---NA---	NA	NA	NA	NA	NA	NA	NA	NA	NA	NA	NA	---NA---	NA	NA	NA	NA	NA	NA	NA	NA	0.233161	0.19	lncRNA
contig10088.1	2892	Cluster-15712.22526	Cluster-13711.44223	mRNA	M3K7_BOVIN ame: Full=Mitogen-activated kinase kinase kinase 7	20	2.43554e-112	59.65	53	P:GO:0007050; C:GO:0014069; P:GO:0061057; P:GO:0007010; P:GO:0007252; C:GO:0008385; P:GO:0007250; C:GO:0005671; P:GO:0007179; P:GO:0007256; P:GO:0009314; P:GO:0007257; P:GO:0006964; P:GO:0051092; P:GO:0042733; P:GO:0050870; P:GO:0002755; P:GO:0045892; P:GO:0006915; P:GO:0051607; P:GO:0016318; P:GO:1902443; P:GO:0007223; P:GO:0048802; P:GO:0000077; F:GO:0031625; F:GO:0004706; P:GO:0002726; P:GO:00…	P:cell cycle arrest; C:postsynaptic density; P:peptidoglycan recognition protein signaling pathway; P:cytoskeleton organization; P:I-kappaB phosphorylation; C:IkappaB kinase complex; P:activation of NF-kappaB-inducing kinase activity; C:Ada2/Gcn5/Ada3 transcription activator complex; P:transforming growth factor beta receptor signaling pathway; P:activation of JNKK activity; P:response to radiati…	EC:2.7.11.25; EC:2.7.11; EC:2.7.12.1	Mitogen-activated protein kinase kinase kinase; Transferring phosphorus-containing groups; Dual-specificity kinase	IPR001245 (PRINTS); IPR000719 (SMART); G3DSA:1.10.510.10 (GENE3D); G3DSA:1.20.1170.10 (GENE3D); IPR001245 (PFAM); PIRSF000615 (PIRSF); G3DSA:3.30.200.20 (GENE3D); mobidb-lite (MOBIDB_LITE); mobidb-lite (MOBIDB_LITE); IPR017421 (PTHR26392:PANTHER); PTHR26392 (PANTHER); IPR000719 (PROSITE_PROFILES); IPR011009 (SUPERFAMILY)	F:GO:0000287; F:GO:0005524; P:GO:0007165; F:GO:0004672; F:GO:0004709; P:GO:0006468	F:magnesium ion binding; F:ATP binding; P:signal transduction; F:protein kinase activity; F:MAP kinase kinase kinase activity; P:protein phosphorylation	mitogen-activated kinase kinase kinase 7-like	20	0	71.9	4	P:GO:0007165; F:GO:0043167; F:GO:0004674; P:GO:0006468	P:signal transduction; F:ion binding; F:protein serine/threonine kinase activity; P:protein phosphorylation	EC:2.7.11	Transferring phosphorus-containing groups	0.726141	0.988	mRNA
contig100880.1	578	Cluster-15712.3054	NA	lncRNA	---NA---	NA	NA	NA	NA	NA	NA	NA	NA	NA	NA	NA	---NA---	NA	NA	NA	NA	NA	NA	NA	NA	0.467128	0.082	lncRNA
contig100881.1	578	NA	Cluster-13711.19934	lncRNA	---NA---	NA	NA	NA	NA	NA	NA	NA	NA	NA	NA	NA	---NA---	NA	NA	NA	NA	NA	NA	NA	NA	0.638408	0.17	lncRNA
contig100882.1	578	Cluster-17198.0	Cluster-25675.0	prospective mRNA	---NA---	NA	NA	NA	NA	NA	NA	NA	NA	NA	NA	NA	---NA---	NA	NA	NA	NA	NA	NA	NA	NA	0.794118	0.484	mRNA
contig100883.1	578	NA	Cluster-4885.0	mRNA	MAGL2_HUMAN ame: Full=MAGE 2 ame: Full=Necdin 1 ame: Full= nM15	4	4.16306e-13	51.75	10	C:GO:0005634; F:GO:0004842; C:GO:0005768; F:GO:0005515; P:GO:0045892; C:GO:0030904; P:GO:0034314; P:GO:0070534; P:GO:0042147; P:GO:0042752	C:nucleus; F:ubiquitin-protein transferase activity; C:endosome; F:protein binding; P:negative regulation of transcription, DNA-templated; C:retromer complex; P:Arp2/3 complex-mediated actin nucleation; P:protein K63-linked ubiquitination; P:retrograde transport, endosome to Golgi; P:regulation of circadian rhythm	NA	NA	no IPS match	no IPS match	no IPS match	phospholipid scramblase 1 isoform X1	1	1.56495e-07	50	NA	NA	NA	NA	NA	0.892734	0.872	mRNA
contig100884.1	578	Cluster-15712.260	NA	prospective mRNA	---NA---	NA	NA	NA	NA	NA	NA	NA	NA	NA	NA	NA	---NA---	NA	NA	NA	NA	NA	NA	NA	NA	0.747405	0.958	mRNA
contig100884.2	575	Cluster-15712.260	NA	prospective mRNA	---NA---	NA	NA	NA	NA	NA	NA	NA	NA	NA	NA	NA	---NA---	NA	NA	NA	NA	NA	NA	NA	NA	0.761739	0.952	mRNA
contig100884.3	554	Cluster-15712.260	NA	prospective mRNA	---NA---	NA	NA	NA	NA	NA	NA	NA	NA	NA	NA	NA	---NA---	NA	NA	NA	NA	NA	NA	NA	NA	0.736462	0.84	mRNA
contig100886.1	578	Cluster-21981.1	Cluster-27287.1	prospective mRNA	---NA---	NA	NA	NA	NA	NA	NA	NA	NA	NA	NA	NA	---NA---	NA	NA	NA	NA	NA	NA	NA	NA	0.721453	0.472	mRNA
contig100887.1	578	Cluster-15712.27038	Cluster-13711.17003	prospective mRNA	---NA---	NA	NA	NA	NA	NA	NA	NA	NA	NA	NA	NA	---NA---	NA	NA	NA	NA	NA	NA	NA	NA	0.420415	0.354	mRNA
contig100888.1	578	NA	NA	prospective mRNA	---NA---	NA	NA	NA	NA	NA	NA	NA	NA	NA	NA	NA	---NA---	NA	NA	NA	NA	NA	NA	NA	NA	0.508651	0.716	mRNA
contig100889.1	578	Cluster-13003.0	Cluster-17915.0	lncRNA	---NA---	NA	NA	NA	NA	NA	NA	NA	NA	NA	NA	NA	---NA---	NA	NA	NA	NA	NA	NA	NA	NA	0.197232	0.186	lncRNA
contig10089.1	2892	Cluster-3890.0	Cluster-13711.22430	mRNA	NAL10_HUMAN ame: Full= LRR and PYD domains-containing 10 ame: Full=Nucleotide-binding oligomerization domain 8	19	7.02853e-09	45.63	17	P:GO:0050728; P:GO:0006355; P:GO:1902532; P:GO:0044763; F:GO:0005488; P:GO:0002376; P:GO:0098542; P:GO:0044093; P:GO:0009617; P:GO:0010604; P:GO:0002824; C:GO:0016020; P:GO:0050715; P:GO:0051716; C:GO:0005829; P:GO:0032268; P:GO:0031325	P:negative regulation of inflammatory response; P:regulation of transcription, DNA-templated; P:negative regulation of intracellular signal transduction; P:single-organism cellular process; F:binding; P:immune system process; P:defense response to other organism; P:positive regulation of molecular function; P:response to bacterium; P:positive regulation of macromolecule metabolic process; P:posit…	NA	NA	G3DSA:3.40.50.300 (GENE3D); PF05729 (PFAM); G3DSA:3.40.50.300 (GENE3D); mobidb-lite (MOBIDB_LITE); PTHR24106 (PANTHER); PTHR24106:SF183 (PANTHER); IPR007111 (PROSITE_PROFILES); IPR027417 (SUPERFAMILY); IPR027417 (SUPERFAMILY)	no GO terms	no GO terms	NLR family CARD domain-containing 4-like	20	3.44992e-37	42.9	NA	NA	NA	NA	NA	0.982365	0.994	mRNA
contig100890.1	578	Cluster-15712.24686	Cluster-13711.19959	prospective mRNA	---NA---	NA	NA	NA	NA	NA	NA	NA	NA	NA	NA	NA	---NA---	NA	NA	NA	NA	NA	NA	NA	NA	0.534602	0.474	mRNA
contig100891.1	578	NA	Cluster-31336.0	prospective mRNA	---NA---	NA	NA	NA	NA	NA	NA	NA	NA	NA	NA	NA	---NA---	NA	NA	NA	NA	NA	NA	NA	NA	0.560554	0.4	mRNA
contig100892.1	578	NA	NA	lncRNA	---NA---	NA	NA	NA	NA	NA	NA	NA	NA	NA	NA	NA	---NA---	NA	NA	NA	NA	NA	NA	NA	NA	0.316609	0.152	lncRNA
contig100893.1	578	Cluster-15712.78	NA	lncRNA	---NA---	NA	NA	NA	NA	NA	NA	NA	NA	NA	NA	NA	---NA---	NA	NA	NA	NA	NA	NA	NA	NA	0.321799	0.22	lncRNA
contig100893.2	576	Cluster-15712.78	NA	lncRNA	---NA---	NA	NA	NA	NA	NA	NA	NA	NA	NA	NA	NA	---NA---	NA	NA	NA	NA	NA	NA	NA	NA	0.322917	0.22	lncRNA
contig100895.1	577	Cluster-14174.0	Cluster-11185.0	prospective mRNA	---NA---	NA	NA	NA	NA	NA	NA	NA	NA	NA	NA	NA	---NA---	NA	NA	NA	NA	NA	NA	NA	NA	0.613518	0.392	mRNA
contig100896.1	577	Cluster-15712.20001	Cluster-13711.25339	mRNA	YSM6_CAEELPUTATIVE PSEUDOGENE: ame: Full= uncharacterized transposon-derived	1	1.14868e-08	46	NA	NA	NA	NA	NA	no IPS match	no IPS match	no IPS match	endonuclease-reverse transcriptase	20	2.97417e-43	62.85	3	P:GO:0043170; F:GO:0003824; P:GO:0044238	P:macromolecule metabolic process; F:catalytic activity; P:primary metabolic process	NA	NA	0.29636	0.394	mRNA
contig100896.2	577	Cluster-15712.20001	Cluster-13711.25339	mRNA	YSM6_CAEELPUTATIVE PSEUDOGENE: ame: Full= uncharacterized transposon-derived	1	3.42719e-08	45	NA	NA	NA	NA	NA	no IPS match	no IPS match	no IPS match	endonuclease-reverse transcriptase	20	5.28047e-42	63.4	3	P:GO:0043170; F:GO:0003824; P:GO:0044238	P:macromolecule metabolic process; F:catalytic activity; P:primary metabolic process	NA	NA	0.29636	0.394	mRNA
contig100897.1	577	Cluster-15712.26869	Cluster-13711.1805	lncRNA	---NA---	NA	NA	NA	NA	NA	NA	NA	NA	NA	NA	NA	---NA---	NA	NA	NA	NA	NA	NA	NA	NA	0.613518	0.204	lncRNA
contig100898.1	577	NA	NA	lncRNA	---NA---	NA	NA	NA	NA	NA	NA	NA	NA	NA	NA	NA	---NA---	NA	NA	NA	NA	NA	NA	NA	NA	0.431542	0.1	lncRNA
contig100898.2	363	NA	NA	prospective mRNA	---NA---	NA	NA	NA	NA	NA	NA	NA	NA	NA	NA	NA	---NA---	NA	NA	NA	NA	NA	NA	NA	NA	0.727273	0.702	mRNA
contig100899.1	577	NA	Cluster-11276.0	prospective mRNA	---NA---	NA	NA	NA	NA	NA	NA	NA	NA	NA	NA	NA	---NA---	NA	NA	NA	NA	NA	NA	NA	NA	0.82149	0.77	mRNA
contig100899.2	439	NA	Cluster-11276.1	prospective mRNA	---NA---	NA	NA	NA	NA	NA	NA	NA	NA	NA	NA	NA	---NA---	NA	NA	NA	NA	NA	NA	NA	NA	0.765376	0.704	mRNA
contig1009.1	6810	Cluster-15712.2043	Cluster-13711.5213	mRNA	MY18A_MOUSE ame: Full=Unconventional myosin-XVIIIa ame: Full=Molecule associated with JAK3 N-terminus Short=MAJN ame: Full=Myosin containing a PDZ domain ame: Full=Surfactant receptor SP-R210 Short=SP-R210	20	2.04406e-85	84.25	73	F:GO:0016887; F:GO:0008144; P:GO:0006241; F:GO:0000977; F:GO:0043024; P:GO:0046777; P:GO:0006165; P:GO:0043388; F:GO:0003697; P:GO:0002762; F:GO:0004536; F:GO:0005504; C:GO:0005903; P:GO:0043030; P:GO:0071333; P:GO:0015949; C:GO:0005829; P:GO:0010976; P:GO:0098779; P:GO:0033574; P:GO:0050714; P:GO:0050679; C:GO:0030027; P:GO:0045618; F:GO:0019901; P:GO:0031032; P:GO:0014075; P:GO:0030819; C:GO:00…	F:ATPase activity; F:drug binding; P:CTP biosynthetic process; F:RNA polymerase II regulatory region sequence-specific DNA binding; F:ribosomal small subunit binding; P:protein autophosphorylation; P:nucleoside diphosphate phosphorylation; P:positive regulation of DNA binding; F:single-stranded DNA binding; P:negative regulation of myeloid leukocyte differentiation; F:deoxyribonuclease activity; …	EC:2.7.11; EC:3.6.1.3; EC:2.7.4.6; EC:2.7.13.3; EC:3.6.1.15	Transferring phosphorus-containing groups; Adenosinetriphosphatase; Nucleoside-diphosphate kinase; Histidine kinase; Nucleoside-triphosphate phosphatase	IPR001564 (PRINTS); IPR001564 (SMART); IPR018940 (SMART); G3DSA:1.20.5.340 (GENE3D); IPR001564 (PFAM); IPR018940 (PFAM); IPR034907 (G3DSA:3.30.70.GENE3D); IPR014717 (G3DSA:3.30.70.GENE3D); G3DSA:1.10.287.620 (GENE3D); IPR002928 (PFAM); mobidb-lite (MOBIDB_LITE); mobidb-lite (MOBIDB_LITE); mobidb-lite (MOBIDB_LITE); mobidb-lite (MOBIDB_LITE); mobidb-lite (MOBIDB_LITE); PTHR13140 (PANTHER); PTHR131…	C:GO:0016459; P:GO:0006228; F:GO:0003746; P:GO:0006241; P:GO:0006183; P:GO:0006165; F:GO:0004550; P:GO:0006414; F:GO:0003774	C:myosin complex; P:UTP biosynthetic process; F:translation elongation factor activity; P:CTP biosynthetic process; P:GTP biosynthetic process; P:nucleoside diphosphate phosphorylation; F:nucleoside diphosphate kinase activity; P:translational elongation; F:motor activity	unconventional myosin-XVIIIa isoform X4	20	1.62953e-172	74.85	1	F:GO:0000166	F:nucleotide binding	NA	NA	0.730396	0.998	mRNA
contig10090.1	2891	Cluster-15712.12300	Cluster-13711.8737	mRNA	VPS51_DANRE ame: Full=Vacuolar sorting-associated 51 homolog ame: Full= fat-free	10	1.63787e-157	55.6	14	C:GO:0000938; P:GO:0007030; P:GO:0007041; P:GO:0042147; C:GO:0005802; F:GO:0030306; P:GO:0044241; P:GO:0006914; C:GO:0016020; C:GO:1990745; P:GO:0010517; P:GO:0050789; P:GO:0032456; P:GO:0048193	C:GARP complex; P:Golgi organization; P:lysosomal transport; P:retrograde transport, endosome to Golgi; C:trans-Golgi network; F:ADP-ribosylation factor binding; P:lipid digestion; P:autophagy; C:membrane; C:EARP complex; P:regulation of phospholipase activity; P:regulation of biological process; P:endocytic recycling; P:Golgi vesicle transport	NA	NA	mobidb-lite (MOBIDB_LITE); mobidb-lite (MOBIDB_LITE); IPR014812 (PTHR15954:PANTHER); PTHR15954 (PANTHER); IPR016159 (SUPERFAMILY)	no GO terms	no GO terms	vacuolar sorting-associated 51 homolog	20	1.00735e-168	57.55	NA	NA	NA	NA	NA	0.810446	0.992	mRNA
[truncated: 235,291+ more rows]
