# Supplementary material for: De novo assembly, characterization, functional annotation and expression patterns of the black tiger shrimp (Penaeus monodon) transcriptome
Source: Sci Rep. 2018 Sep 10;8:13553. doi: 10.1038/s41598-018-31148-4 (PMC6131155; doi:10.1038/s41598-018-31148-4)
Supplement: Supplementary file 2 — Supplementary Table S2 [file 41598_2018_31148_MOESM2_ESM.xlsx]

## Sheet: Publication information
	De novo assembly, characterization, functional annotation and expression patterns of the black tiger shrimp (Penaeus monodon) transcriptome
	Roger Huerlimann1,2*†, Nicholas M Wade1,3†, Lavinia Gordon1,4, Juan D Montenegro4, Jake Goodall1,3, Sean McWilliam3, Matthew Tinning1,4, Kirby Siemering1,4, Erika Giardina1,5, Dallas Donovan1,5, Melony J Sellars1,3, Jeff A Cowley1,3, Kelly Condon1,2, Greg J Coman1,7, Mehar S Khatkar1,6, Herman W Raadsma1,6, Gregory E Maes2,8,9, Kyall R Zenger1,2, and Dean R Jerry1,2.

## Sheet: Tissue_cluster_ID_2k_pear
		Hemolymph			Lymphoid Organ			Gill			Male Gonad			Stomach			Eyestalk			Female Gonad			Hepatopancreas			Muscle				SwissProt description	nr Arthropod description
		HL_R50	HL_R56	HL_R32	LY_R79	LY_R80	LY_R78	GI_R18	GI_R49	GI_R55	MG_R45	MG_R58	MG_R22	ST_R53	ST_R60	ST_R26	EY_R20	EY_R54	EY_R35	FG_R33	FG_R48	FG_R34	HP_R19	HP_R29	HP_R57	MU_R27	MU_R59	MU_R23
Group 1 - LO	Cluster-13711.13830	3.26309	3.75526	3.26309	11.8612	12.7813	11.6919	10.9151	8.20624	8.40723	7.6271	6.8199	6.63725	8.22429	8.17984	6.5363	8.03122	4.54141	7.49101	4.30478	3.26309	4.14971	8.05968	7.5993	9.5938	7.77127	6.89229	6.7009	contig78.1	SVEP1_RAT ame: Full= von Willebrand factor type EGF and pentraxin domain-containing 1 Flags: Precursor	von Willebrand factor type EGF and pentraxin domain-containing 1-like
	Cluster-13711.740	5.63055	4.68812	5.00083	14.9499	15.6395	14.6394	8.98229	8.60354	7.63378	5.48776	5.11365	6.63725	9.06484	9.66519	10.4717	8.33896	8.81807	7.65477	3.87311	3.80248	3.26309	9.6462	9.73561	9.27377	7.83917	8.95974	8.83534	contig17694.1	ASGR2_RAT ame: Full=Asialoglyco receptor 2 Short=ASGP-R 2 Short=ASGPR 2 ame: Full=Hepatic lectin R2 3 Short=HL-2 Short=rHL-2	C-type lectin
	Cluster-38024.0	3.64736	7.65062	3.26309	16.7003	14.9045	12.7413	5.6605	3.97922	10.7281	4.90643	7.39995	6.77674	9.4118	9.57582	6.15704	10.9118	9.39218	8.82591	3.26309	4.02158	3.26309	6.76955	8.97175	4.77647	4.46088	4.58234	5.67443	contig4.1	R1AB_BCHK9 ame: Full=Replicase poly 1ab Short=pp1ab ame: Full=ORF1ab poly Contains: ame: Full=Host translation inhibitor nsp1 Short=nsp1 ame: Full=Leader Contains: ame: Full=Non-structural 2 Short=nsp2 ame: Full=p65 homolog Contains: ame: Full=Papain ase Short=PL-PRO ame: Full=Non-structural 3 Short=nsp3 Contains: ame: Full=Non-structural 4 Short=nsp4 Contains: ame: Full=3C ase Short=3CL-PRO Shor…	---NA---
	Cluster-38024.1	3.80494	7.88598	3.26309	16.6381	14.8664	12.6921	5.47079	3.77204	10.9095	4.68347	7.6307	6.38859	9.59962	9.72294	5.82133	10.9204	9.51624	8.97011	3.26309	4.32408	3.26309	6.69973	8.90162	5.04129	4.71104	4.04208	5.91975	contig4.2	---NA---	---NA---
	Cluster-13711.15846	8.03001	5.86373	7.35373	12.414	14.0855	12.5711	6.13646	5.26825	6.60297	5.15011	4.98114	6.08621	6.33387	8.68301	9.64329	5.72406	4.54141	5.52834	4.30478	3.26309	4.3409	9.90082	9.47439	9.45459	3.26309	4.35213	3.26309	contig16534.1	---NA---	---NA---
	Cluster-13711.12682	3.26309	3.26309	3.26309	12.786	13.0277	12.412	4.01346	3.26309	4.19592	3.26309	3.26309	3.26309	3.26309	3.26309	3.26309	3.26309	3.26309	3.26309	3.87311	3.26309	3.26309	3.26309	3.26309	3.26309	3.26309	4.35213	3.26309	contig95391.1	ALPS_PORTR ame: Full=Anti-lipopolysaccharide factor Short= Flags: Precursor	anti-lipopolysaccharide factor
	Cluster-13711.7848	3.26309	3.26309	3.26309	10.6738	11.093	12.8685	3.79664	3.77204	3.62092	3.26309	3.26309	3.26309	5.62708	4.04972	3.26309	4.04503	3.26309	3.61304	3.26309	3.26309	3.26309	5.31821	3.26309	4.27878	3.26309	4.35213	3.26309	contig19453.1	ORCT_DROME ame: Full=Organic cation transporter	organic cation transporter -like
	Cluster-13711.48516	4.02501	3.26309	3.26309	12.3029	12.5555	15.0974	3.26309	3.77204	3.26309	3.26309	4.56377	3.26309	5.03683	4.99621	3.95141	5.37666	3.26309	4.44498	3.26309	4.02158	3.26309	6.21327	3.26309	3.85747	3.26309	4.93163	3.26309	contig9929.1	MOX11_DROME ame: Full=MOXD1 homolog 1 Flags: Precursor	MOXD1 homolog 1
	Cluster-13711.18158	9.81405	9.5853	9.28392	12.3211	12.6733	12.255	11.7071	9.50483	11.8725	4.28689	4.83212	4.67938	5.69648	7.70682	4.81655	11.4966	7.37015	10.2802	3.26309	4.02158	3.26309	4.60673	3.86595	4.77647	6.46306	5.61053	6.65742	contig10012.1	BGH3_MOUSE ame: Full=Transforming growth factor-beta-induced ig-h3 Short=Beta ig-h3 Flags: Precursor	Transforming growth factor-beta-induced ig-h3
	Cluster-13711.46632	10.9637	10.6613	10.188	13.0691	13.3295	12.9582	7.57518	7.03086	10.0143	5.03438	5.44337	4.87912	5.86579	8.42489	5.49157	12.2047	8.65242	11.1298	3.26309	3.26309	3.26309	4.29383	4.29288	5.70432	6.67778	6.34257	7.44959	contig8791.2	BGH3_MOUSE ame: Full=Transforming growth factor-beta-induced ig-h3 Short=Beta ig-h3 Flags: Precursor	Transforming growth factor-beta-induced ig-h3
	Cluster-13711.17172	8.23769	6.24963	8.31847	13.0003	12.0418	10.6581	7.63437	6.75872	6.49196	4.15422	3.26309	4.52253	5.86579	5.71573	4.10225	8.63235	5.22973	7.68699	3.26309	3.80248	4.3409	4.16032	3.26309	4.55771	4.12186	4.35213	4.38662	contig8055.2	HPSE_BOVIN ame: Full=Heparanase Contains: ame: Full=Heparanase 8 kDa subunit Contains: ame: Full=Heparanase 50 kDa subunit Flags: Precursor	heparanase-like isoform X1
	Cluster-13711.17175	8.65825	6.77797	8.95777	13.0327	12.308	10.8123	7.94208	7.36382	7.01679	4.28689	3.809	4.22759	6.74898	6.03518	4.67955	8.95376	5.72757	7.90804	3.26309	4.32408	4.14971	4.29383	3.26309	4.42834	4.91446	5.20036	4.98139	contig8055.1	HPSE_BOVIN ame: Full=Heparanase Contains: ame: Full=Heparanase 8 kDa subunit Contains: ame: Full=Heparanase 50 kDa subunit Flags: Precursor	heparanase-like isoform X1
	Cluster-13711.12096	12.3848	10.9997	12.4533	12.8037	11.2871	11.312	10.0192	8.29495	13.6184	5.60938	8.22157	7.43807	7.30303	10.4542	6.40818	10.6912	9.65346	9.3014	5.30436	4.54902	5.43496	8.35855	5.82517	7.29869	7.86112	7.36537	8.83534	contig63349.1	---NA---	PREDICTED: uncharacterized protein LOC108681463
	Cluster-38594.2	11.6253	11.6462	12.8688	10.7103	10.4519	9.88508	12.5651	11.7073	13.3461	6.1199	7.78456	7.17354	8.95534	10.5237	5.66655	9.36768	7.57731	8.73846	4.9104	4.73317	6.53975	5.16181	4.29288	6.8775	7.96607	7.50898	9.12369	contig5215.1	SNED1_MOUSE ame: Full= nidogen and EGF-like domain-containing 1 ame: Full=Secreted SST-3 ame: Full=Stromal nidogen extracellular matrix Flags: Precursor	Neurogenic locus notch
	Cluster-38594.1	12.0792	12.281	13.2782	11.098	10.8479	10.3325	13.0646	12.261	13.9499	6.45057	8.3686	7.70053	9.62987	11.4479	6.38889	9.98475	8.67153	8.9652	5.08336	5.15463	6.78172	5.62304	4.89264	8.00469	8.10121	8.17212	9.33681	contig1609.2	---NA---	type I cytoskeletal 9-like
	Cluster-13711.35985	13.7173	14.4593	13.6123	14.9745	14.8527	14.5293	13.911	13.4201	14.0217	11.4013	12.4161	12.7126	12.754	12.3915	9.24292	11.8131	12.3445	11.2246	6.74402	6.28081	6.53975	9.23332	7.97646	10.1119	10.3302	11.025	11.2906	contig2589.1	---NA---	---NA---
	Cluster-13711.2208	11.2873	11.5049	12.0585	10.8321	10.7556	12.0682	8.09726	7.96935	9.71948	7.91063	8.28091	9.15509	9.9206	9.70282	6.24586	7.99894	8.28149	8.5975	4.11959	4.32408	4.14971	5.04552	3.26309	5.25845	5.61009	5.07335	6.56624	contig1375.1	MRP5_MOUSE ame: Full=Multidrug resistance-associated 5 ame: Full=ATP-binding cassette sub-family C member 5 ame: Full=Multi-specific organic anion transporter C Short=MOAT-C ame: Full=SMRP	multidrug resistance-associated 5-like isoform X1
	Cluster-13711.36054	11.0778	9.50131	8.88776	10.818	9.6944	10.704	7.87826	9.47086	8.32141	3.99446	6.56585	7.81214	9.23755	7.58726	4.87931	4.97459	3.91774	5.09144	3.87311	3.26309	3.26309	4.29383	5.47042	4.95944	3.26309	4.77054	4.06732	contig4550.1	ENDOU_DROME ame: Full=Poly(U)-specific endoribonuclease homolog ame: Full= endoU ame: Full=Uridylate-specific endoribonuclease homolog Flags: Precursor	poly(U)-specific endoribonuclease homolog isoform X2
	Cluster-13711.32996	10.3446	8.96304	9.48062	10.3068	10.8451	10.3404	8.58314	8.45997	7.65096	5.57006	6.62865	8.37879	8.03902	7.21218	5.10153	5.2069	3.6432	5.19163	3.87311	3.26309	3.26309	4.69276	3.26309	4.77647	3.26309	4.77054	4.38662	contig50299.1	ENDOU_DROME ame: Full=Poly(U)-specific endoribonuclease homolog ame: Full= endoU ame: Full=Uridylate-specific endoribonuclease homolog Flags: Precursor	poly(U)-specific endoribonuclease homolog
	Cluster-13711.32995	10.8381	9.71492	10.2862	10.8208	11.2795	10.7639	9.18687	9.08792	8.28889	5.9195	6.05533	8.2527	8.53268	7.51197	5.90639	5.82236	3.91774	5.61798	4.11959	4.02158	3.26309	4.60673	4.57525	4.77647	4.12186	4.35213	3.26309	contig37090.1	ENDOU_DROME ame: Full=Poly(U)-specific endoribonuclease homolog ame: Full= endoU ame: Full=Uridylate-specific endoribonuclease homolog Flags: Precursor	poly(U)-specific endoribonuclease homolog
	Cluster-13711.15847	9.00857	6.49798	6.24917	12.2226	12.8881	11.1134	7.20357	6.33692	7.11321	4.15422	5.28912	5.28945	7.34545	8.53526	4.93885	6.54459	5.81878	4.7634	4.11959	3.26309	3.89488	5.62304	4.29288	6.17928	3.26309	4.77054	3.26309	contig40625.1	---NA---	---NA---
	Cluster-13711.15852	8.09299	6.02612	7.23302	12.6387	14.0956	12.4131	6.35441	5.00071	6.40256	5.03438	4.98114	6.24557	6.21542	7.54256	5.59929	5.89619	4.72463	5.14254	4.59004	3.80248	5.056	4.98294	5.34879	5.60615	3.26309	4.04208	3.26309	contig56596.1	---NA---	---NA---
	Cluster-32701.0	7.79615	8.94333	6.10032	10.6816	10.6481	11.3798	5.53709	5.77997	7.65096	3.26309	4.66075	4.10214	4.46385	5.3334	3.26309	5.80326	6.739	4.34677	3.26309	3.26309	3.26309	3.78662	3.26309	4.6726	3.26309	3.26309	3.26309	contig113039.1	---NA---	---NA---
	Cluster-31078.0	7.63109	5.86373	8.38778	12.6439	12.1351	11.3945	6.21733	5.24393	10.0027	4.28689	5.1749	3.95133	4.3986	6.83239	4.10225	6.65316	5.43327	5.73416	4.7074	4.02158	3.89488	4.69276	4.29288	5.88155	4.46088	3.26309	4.38662	contig18683.1	---NA---	---NA---
	Cluster-13711.20951	7.91168	5.6291	6.91243	13.1039	11.7921	12.6617	6.80744	5.48912	9.53667	4.59793	5.34261	5.04949	5.14477	6.86921	4.10225	6.4513	5.56744	6.28892	3.26309	3.26309	3.26309	4.51305	4.57525	5.65614	4.71104	4.58234	4.06732	contig21855.1	ENDOU_PAROL ame: Full=Poly(U)-specific endoribonuclease ame: Full=Pancreatic with two somatomedin-B domains ame: Full= endoU ame: Full=Uridylate-specific endoribonuclease Flags: Precursor	Poly(U)-specific endoribonuclease
	Cluster-13711.14239	11.4653	7.39831	7.40379	13.4879	14.1768	13.1663	5.77351	6.79868	9.56635	4.15422	5.58133	4.67938	5.90502	7.72025	4.43422	6.69436	6.64466	7.46335	5.54996	5.15463	5.36764	4.29383	3.86595	5.75085	4.46088	5.3157	6.25089	contig14086.1	MP1_DROME ame: Full=Melanization protease 1 Flags: Precursor	serine protease 1
	Cluster-13711.14046	10.8311	7.03064	7.54425	14.6998	14.4512	13.758	7.03766	6.18714	9.68764	4.50478	5.49098	4.87912	5.69648	7.95419	4.87931	7.86206	7.12094	8.08155	5.16144	4.73317	6.21097	4.84697	4.69149	5.38494	4.12186	4.04208	6.82387	contig44986.1	MP1_DROME ame: Full=Melanization protease 1 Flags: Precursor	serine protease 14
	Cluster-13711.14071	10.3628	6.52504	7.27766	13.4145	13.538	12.6629	6.20417	5.96326	9.12886	3.78299	5.1749	4.93866	4.99863	7.4078	4.52268	7.41261	6.5118	7.4304	5.08336	4.73317	5.22142	3.99952	3.86595	4.87155	4.91446	4.04208	6.12775	contig64589.1	MP1_DROME ame: Full=Melanization protease 1 Flags: Precursor	venom protease-like
	Cluster-13711.14205	10.997	7.15062	7.64975	14.6533	14.4453	13.8041	6.91526	6.35861	9.77919	4.68347	5.70632	4.43407	5.3062	7.89622	4.75015	8.06669	7.2856	8.06327	5.23492	4.73317	6.13481	4.77251	3.26309	5.38494	5.37515	4.93163	6.90031	contig44890.1	MP1_DROME ame: Full=Melanization protease 1 Flags: Precursor	serine protease 14
	Cluster-13711.18112	9.39081	8.82624	8.40348	11.1341	11.2701	10.3123	4.31295	4.57135	5.01715	3.26309	4.03065	4.10214	4.91836	4.27065	3.75209	4.63749	3.6432	4.17592	3.26309	3.26309	3.26309	3.99952	3.26309	3.26309	3.26309	3.26309	4.06732	contig60414.1	TEN3_MOUSE ame: Full=Teneurin-3 Short=Ten-3 ame: Full= Odd Oz ten-m homolog 3 ame: Full=Tenascin-M3 Short=Ten-m3 ame: Full=Teneurin transmembrane 3	PREDICTED: uncharacterized protein LOC108682756
	Cluster-13711.3240	11.4452	11.3801	12.1431	12.0028	12.0168	11.6089	7.45987	7.17104	8.92188	5.48776	5.1749	5.15106	6.56869	7.89622	4.87931	6.754	5.58854	7.36212	6.94226	5.934	5.67437	4.77251	5.41102	5.44383	4.12186	4.93163	5.12641	contig1128.1	PTPRG_HUMAN ame: Full=Receptor-type tyrosine- phosphatase gamma Short= -tyrosine phosphatase gamma Short=R-PTP-gamma Flags: Precursor	receptor-type tyrosine- phosphatase epsilon-like isoform X1
	Cluster-35828.0	11.1496	11.1683	11.5522	11.5999	11.6648	11.2508	6.57382	5.44784	10.039	4.28689	5.04919	4.52253	5.42212	7.35704	4.99555	6.20122	5.56744	6.02	5.43293	4.44306	4.14971	5.04552	4.10968	5.11797	3.26309	4.35213	3.26309	contig41244.1	INX3_DROME ame: Full=Innexin inx3 Short=Innexin-3	Innexin inx3
	Cluster-30618.1	7.71363	8.02075	7.00402	11.6939	13.1694	12.0121	8.53485	6.79868	6.33964	3.26309	3.26309	3.75203	4.73908	5.50632	3.95141	3.9423	3.26309	4.11016	3.26309	3.80248	3.26309	4.29383	3.26309	3.85747	3.26309	3.26309	3.26309	contig74800.1	---NA---	---NA---
	Cluster-30618.2	9.85945	10.4219	9.41357	14.1152	15.1574	14.049	10.4773	9.744	9.56635	3.78299	4.19784	3.26309	7.04415	7.08262	5.56435	4.5342	4.10357	4.7634	4.11959	4.64505	4.86453	5.77024	4.57525	6.55839	4.12186	4.04208	4.38662	contig24107.1	---NA---	---NA---
	Cluster-30618.0	10.4747	10.9221	10.0694	14.6674	15.8413	14.7856	11.3322	10.0196	9.62285	3.26309	4.3365	4.10214	7.10312	7.43252	5.56435	5.23681	4.01691	5.09144	4.59004	4.8148	4.14971	5.87101	4.44433	5.79582	3.26309	4.77054	4.06732	contig22993.1	SPZ2_DROME ame: Full=Neurotrophin 1 ame: Full=Neurotrophic factor 1 ame: Full= spaetzle 2 ame: Full= spatzle 2 Flags: Precursor	spaetzle
	Cluster-13711.8921	8.32049	7.69852	10.1466	12.2633	11.8982	11.8671	6.62372	5.74688	9.09166	4.76278	5.39397	4.99535	4.58274	6.74258	4.67955	5.17627	5.40951	5.19163	3.87311	3.26309	3.26309	5.16181	4.44433	5.65614	4.46088	3.26309	4.38662	contig89398.1	CLC9A_RAT ame: Full=C-type lectin domain family 9 member A	secretory phospholipase A2 receptor isoform X1
	Cluster-13711.8929	9.94517	9.53791	11.6314	13.6487	13.1979	13.3238	8.20519	7.43118	11.0787	5.48776	7.09559	5.96002	5.99846	8.78545	6.13392	7.02766	6.82746	6.82248	4.4578	4.64505	5.22142	6.0527	5.63407	7.10356	5.80977	4.77054	5.4819	contig40880.1	LECG_THANI ame: Full=Galactose-specific lectin nattectin Short=CTL Flags: Precursor	asialoglyco receptor 2-like
	Cluster-13711.32281	8.93976	7.07985	9.90586	12.7308	13.1235	12.7575	6.67193	6.43198	8.43226	4.59793	6.54429	5.49132	5.03683	7.21218	5.28967	5.23681	4.31768	4.7634	3.87311	3.26309	3.26309	5.36635	4.29288	6.03842	4.12186	4.58234	4.62323	contig87198.1	---NA---	chitin binding
	Cluster-13711.32280	9.89933	7.30844	11.4021	13.8797	14.0569	13.0923	7.66781	7.29871	8.67174	4.83685	6.38331	6.40788	5.96184	7.25904	6.34949	5.8412	4.80586	5.61798	3.26309	4.18692	3.89488	5.83824	5.52724	6.4244	4.46088	4.77054	4.98139	contig56181.1	---NA---	chitin binding
	Cluster-13711.31813	11.2147	8.7279	12.4955	15.6587	15.4356	14.8349	8.719	8.26126	10.1205	6.1722	7.49228	6.99524	6.91836	8.64131	7.06958	6.9703	5.93701	6.3411	4.30478	4.18692	4.14971	7.03312	6.30871	7.59927	4.46088	5.99174	5.91975	contig36242.1	---NA---	reverse transcriptase
	Cluster-13711.7762	9.93107	9.72745	9.98546	9.81397	10.9567	9.78809	5.57951	4.87473	6.33964	4.15422	4.03065	3.95133	5.07387	9.37431	10.1512	5.04558	4.59027	5.21547	3.26309	3.26309	3.26309	4.69276	3.26309	4.27878	4.12186	3.26309	4.62323	contig13453.1	FURI1_XENLA ame: Full=Furin-1 ame: Full=Dibasic-processing enzyme ame: Full=Paired basic amino acid residue-cleaving enzyme Short=PACE Flags: Precursor	furin-like convetase isoform X1
	Cluster-13711.12093	14.0273	14.363	14.0342	12.9345	13.5386	12.3265	8.37655	8.11799	10.655	6.22261	6.25587	6.24557	7.3662	10.7563	11.9131	8.5429	7.46105	8.20615	3.26309	4.02158	3.26309	6.73507	5.41102	7.5491	5.61009	5.61053	6.7009	contig6045.1	ITBX_DROME ame: Full=Integrin beta-PS ame: Full=Position-specific antigen beta subunit ame: Full= myospheroid ame: Full= olfactory C Flags: Precursor	integrin beta-PS-like
	Cluster-31525.1	10.0691	9.70325	9.98173	10.5015	10.4362	9.85149	5.86099	5.90485	8.27788	4.50478	4.66075	4.33669	5.42212	6.25753	4.60403	8.6218	4.80586	8.17245	3.26309	3.26309	3.26309	4.16032	3.26309	4.42834	4.91446	3.26309	4.62323	contig7399.1	Y1760_DROME ame: Full=Probable G- coupled receptor CG31760	probable G- coupled receptor CG31760
	Cluster-31525.0	10.5655	10.2948	10.6781	10.4517	10.3394	9.82577	6.13646	6.08627	8.7152	4.50478	5.04919	4.10214	5.3062	6.67476	4.10225	9.60839	5.56744	8.84385	3.26309	3.80248	3.26309	4.40974	3.86595	5.04129	5.49785	4.35213	5.76123	contig2851.1	Y1760_DROME ame: Full=Probable G- coupled receptor CG31760	probable G- coupled receptor CG31760 isoform X1
	Cluster-13711.21588	11.2857	9.61466	11.0257	11.3771	11.8605	11.0808	6.0942	5.42671	7.33182	4.68347	4.56377	4.22759	5.60313	6.78177	5.41453	8.402	6.2013	7.79069	4.4578	3.80248	3.89488	5.5429	5.34879	6.03842	4.71104	4.35213	5.67443	contig41745.1	---NA---	PREDICTED: uncharacterized protein LOC108677184
	Cluster-13711.40854	12.2834	10.7261	11.9203	12.6082	13.1689	12.5354	7.1161	5.36116	8.25	5.3058	4.45673	4.74997	5.78377	7.0616	4.81655	9.32605	7.24777	8.55674	4.4578	3.80248	3.89488	5.10503	5.21448	5.60615	4.46088	5.3157	6.41739	contig14452.1	---NA---	PREDICTED: uncharacterized protein LOC108677184
	Cluster-13711.11020	11.5574	10.0419	11.0828	11.9081	12.493	11.8238	5.99026	5.08722	7.40969	4.83685	4.3365	4.43407	5.27552	6.39955	4.22771	8.36767	6.7481	7.92502	3.26309	3.80248	3.26309	4.29383	4.10968	5.65614	4.12186	4.04208	5.37397	contig41769.1	---NA---	---NA---
	Cluster-13711.30036	12.7308	10.9483	12.1772	12.7398	13.2753	12.6271	7.08807	6.1626	8.37145	5.3058	5.2333	4.81637	6.16828	7.37416	4.81655	9.73122	7.35245	8.73077	3.87311	4.18692	3.89488	5.62304	4.69149	6.14539	5.80977	5.3157	6.7009	contig20141.1	---NA---	PREDICTED: uncharacterized protein LOC108677184
	Cluster-13711.31198	10.337	10.4307	11.1814	9.3127	9.85407	9.37685	7.10914	5.77997	9.76351	3.78299	5.04919	4.33669	5.33617	7.72692	4.22771	7.04364	6.01563	6.3411	3.87311	4.02158	3.89488	4.16032	3.26309	5.32325	3.26309	4.93163	4.38662	contig29194.1	INX2_DROME ame: Full=Innexin inx2 Short=Innexin-2 ame: Full=Gap junction prp33 ame: Full=Pas-related 33	innexin inx2
	Cluster-13711.14893	11.0384	10.5668	10.7513	10.1299	9.96975	9.24591	6.67193	6.401	10.2471	4.68347	5.2333	4.10214	5.65061	8.77264	4.52268	6.62146	6.04586	6.42076	3.26309	3.26309	3.26309	4.29383	4.69149	5.25845	3.26309	3.26309	5.12641	contig19264.1	PKD1_MOUSE ame: Full=Polycystin-1 ame: Full=Autosomal dominant polycystic kidney disease 1 homolog Flags: Precursor	leucine-rich repeat neuronal 2-like
	Cluster-35828.1	12.1661	12.1231	12.6106	12.0101	12.4146	11.9388	7.97677	6.80654	11.1855	5.3058	6.02417	5.24498	6.51979	9.11482	5.37423	7.70076	6.89446	6.9142	5.43293	4.44306	5.056	5.77024	4.57525	6.075	4.46088	4.58234	6.06184	contig35356.1	INX3_DROME ame: Full=Innexin inx3 Short=Innexin-3	Innexin inx3
	Cluster-13711.37967	11.6149	11.6252	11.515	11.3304	11.5145	11.0336	6.70935	5.64243	9.96634	4.15422	5.2333	4.74997	5.69648	7.7856	4.43422	6.48701	5.969	6.09532	3.26309	3.80248	3.26309	5.10503	4.29288	5.65614	3.26309	4.35213	5.58165	contig15836.1	INX2_SCHAM ame: Full=Innexin inx2 Short=Innexin-2 ame: Full=G-Inx2	innexin inx3
	Cluster-13711.42069	10.5015	10.7457	11.2963	10.2865	10.3389	10.1477	6.68138	5.6242	9.88896	4.50478	5.34261	4.74997	5.36546	7.56508	4.60403	6.27148	5.56744	6.26749	3.87311	3.80248	3.26309	4.91692	4.69149	5.32325	4.46088	4.04208	5.25621	contig17093.1	INX2_DROME ame: Full=Innexin inx2 Short=Innexin-2 ame: Full=Gap junction prp33 ame: Full=Pas-related 33	innexin inx2
	Cluster-13711.31201	10.8953	11.0793	11.6695	10.3107	10.4477	10.2291	7.18386	6.00549	10.2464	4.40209	5.44337	4.99535	5.88555	8.17984	4.75015	6.62146	5.87071	6.32046	4.11959	3.80248	3.26309	5.16181	3.86595	5.55423	4.12186	3.26309	5.25621	contig25906.1	INX2_DROME ame: Full=Innexin inx2 Short=Innexin-2 ame: Full=Gap junction prp33 ame: Full=Pas-related 33	innexin inx2
	Cluster-23403.0	12.954	13.1454	12.3398	13.2627	13.7578	13.0738	7.39854	7.57551	8.53288	6.76943	7.00425	7.34202	7.07814	8.86911	9.70041	9.66983	6.43472	9.67249	4.30478	4.02158	3.89488	6.42405	6.14208	7.41541	4.71104	5.42153	5.4819	contig2226.1	K132L_HUMAN ame: Full=UPF0577 KIAA1324-like ame: Full=Estrogen-induced gene 121 Short=hEIG121L Flags: Precursor	UPF0577 KIAA1324-like
	Cluster-13711.1420	11.2271	10.8074	10.4973	10.8337	10.8143	10.5056	5.92714	6.15017	8.79838	5.09361	5.39397	4.93866	5.3941	6.99662	4.52268	7.7207	5.11428	7.82366	3.87311	3.26309	3.26309	5.87101	4.44433	5.75085	4.12186	4.04208	4.81634	contig14731.1	---NA---	leucine-rich repeat
	Cluster-13711.17199	11.818	11.7326	11.9858	12.6994	13.0904	11.874	8.16231	8.44003	8.97392	5.44459	6.38331	5.28945	8.06035	7.99894	5.45361	8.74115	6.8102	8.25258	3.26309	3.26309	4.14971	5.93428	6.39993	6.14539	5.23959	5.42153	4.98139	contig4892.1	VGFR1_HUMAN ame: Full=Vascular endothelial growth factor receptor 1 Short=VEGFR-1 ame: Full=Fms-like tyrosine kinase 1 Short=FLT-1 ame: Full=Tyrosine- kinase FRT ame: Full=Tyrosine- kinase receptor FLT Short=FLT ame: Full=Vascular permeability factor receptor Flags: Precursor	vascular endothelial growth factor receptor 1 isoform X1
	Cluster-16588.0	9.5861	9.83116	10.2612	10.4157	11.1296	9.84467	5.84394	5.03024	8.12658	3.99446	4.66075	3.95133	4.52503	6.33034	4.81655	6.33837	5.25701	6.22362	3.26309	3.26309	3.26309	4.51305	3.86595	4.77647	4.12186	3.26309	3.26309	contig27958.1	---NA---	---NA---
	Cluster-13711.32828	9.44997	10.2046	10.6717	11.9971	12.2463	11.8363	6.10843	5.77997	9.7286	4.68347	4.83212	4.10214	5.14477	6.74258	5.98648	7.09818	5.45661	7.0447	3.26309	3.26309	3.26309	4.40974	4.10968	5.50018	4.12186	4.35213	5.4819	contig15183.1	---NA---	---NA---
	Cluster-33386.0	10.9327	10.4771	11.9007	11.3023	12.4491	11.5101	7.78125	6.49195	8.88611	4.59793	5.78363	4.99535	5.50275	7.30442	4.75015	7.21554	6.09001	6.80044	4.81341	4.18692	4.3409	5.26818	4.10968	5.88155	3.26309	4.35213	5.4819	contig20299.1	---NA---	probable G- coupled receptor
	Cluster-13711.30586	10.3186	9.90603	10.6587	11.7504	12.2678	11.19	6.38958	6.50171	8.14184	5.20417	5.6243	4.60387	5.44955	6.79459	4.75015	5.52671	5.08366	5.65221	4.11959	3.80248	4.49867	5.26818	4.44433	6.14539	4.46088	4.35213	4.62323	contig23157.1	LRP2_HUMAN ame: Full=Low-density lipo receptor-related 2 Short=LRP-2 ame: Full=Glyco 330 Short=gp330 ame: Full=Megalin Flags: Precursor	C-type lectin 2
	Cluster-13711.34676	9.28385	9.27302	9.97124	10.4803	11.2154	10.527	5.32719	5.52914	7.05615	3.99446	4.45673	4.10214	4.32851	5.36988	3.26309	4.89913	4.25219	5.49072	3.26309	3.26309	3.26309	3.78662	3.86595	4.95944	3.26309	4.04208	4.06732	contig18937.1	---NA---	---NA---
	Cluster-13711.34173	10.0175	9.75503	10.6605	11.807	11.8761	11.2703	6.52208	6.35861	7.91902	4.68347	4.74972	4.87912	5.21184	6.31249	4.60403	5.7443	4.49011	5.85576	3.87311	3.26309	3.26309	4.69276	4.10968	4.95944	4.12186	4.35213	4.62323	contig15041.1	---NA---	---NA---
	Cluster-13711.40233	10.6098	10.8618	10.9073	10.2618	10.6791	10.2238	6.24327	5.50928	8.19839	4.28689	4.66075	4.33669	5.21184	6.6467	6.76221	5.98322	5.6093	6.03284	3.26309	3.26309	3.26309	5.16181	5.41102	5.11797	3.26309	3.26309	4.98139	contig19302.1	DOK3_CHICK ame: Full=Docking 3 ame: Full=Downstream of tyrosine kinase 3	docking 2-like
	Cluster-31210.0	10.9195	11.0857	11.1686	10.359	11.0688	10.2304	6.58394	6.50171	7.03003	4.83685	4.90899	4.74997	5.90502	6.07834	5.90639	5.87811	4.63695	6.3815	4.11959	3.26309	3.26309	4.69276	5.2834	4.95944	4.12186	4.35213	4.38662	contig3175.2	ANK1_HUMAN ame: Full=Ankyrin-1 Short=ANK-1 ame: Full=Ankyrin-R ame: Full=Erythrocyte ankyrin	serine threonine- phosphatase 6 regulatory ankyrin repeat subunit B-like
	Cluster-35468.0	13.0595	12.5213	11.7747	10.9274	11.6481	10.7943	7.35223	7.35851	8.74746	4.50478	5.6243	5.6987	6.26102	6.92854	5.41453	7.15072	6.21461	6.27825	4.30478	3.26309	3.26309	5.66138	6.06941	6.00085	4.46088	4.93163	5.58165	contig33183.1	---NA---	PREDICTED: uncharacterized protein LOC108678985
	Cluster-13711.43853	11.5272	12.0356	12.6205	12.331	12.5922	11.5754	7.45987	6.8452	8.07027	5.39996	5.2333	5.04949	6.76999	6.99662	5.15128	7.31089	5.50206	7.57952	4.11959	3.26309	3.26309	4.98294	4.89264	5.60615	5.98384	6.05671	6.36405	contig1780.1	DUOX_DROME ame: Full=Dual oxidase	dual oxidase 2-like
	Cluster-23032.0	11.3714	11.7182	12.6561	10.4911	11.5071	10.7801	6.82457	6.37996	7.79703	4.68347	4.98114	4.87912	5.94316	6.72927	5.93361	6.71452	5.45661	6.73996	4.30478	3.26309	3.26309	4.84697	4.44433	5.79582	4.46088	4.35213	5.76123	contig45801.1	---NA---	---NA---
	Cluster-13711.11928	11.6427	12.0928	12.7457	11.5713	12.2379	11.1226	6.25606	6.09929	7.43969	5.256	4.83212	4.93866	5.71883	5.68774	5.19912	6.66358	5.08366	7.06329	4.4578	3.26309	3.26309	4.51305	3.26309	4.6726	4.46088	4.58234	5.58165	contig22422.1	DOXA1_XENLA ame: Full=Dual oxidase maturation factor 1 ame: Full=Dual oxidase activator 1	dual oxidase maturation factor 1-like
	Cluster-21850.5	11.2276	10.6542	9.80651	10.081	10.7146	10.6745	5.73688	5.94888	7.48355	4.15422	4.3365	4.33669	5.10983	5.68774	3.75209	4.5342	4.80586	5.73416	3.26309	3.26309	3.26309	3.26309	3.26309	4.42834	3.26309	3.26309	3.26309	contig25971.1	---NA---	---NA---
	Cluster-13711.19468	10.7358	11.6252	11.881	11.6163	11.8199	10.9183	6.34249	6.23496	8.20712	4.97211	4.83212	4.74997	5.14477	6.09943	4.75015	5.23681	4.76598	6.22362	4.30478	3.26309	4.14971	3.26309	4.10968	5.38494	4.46088	4.58234	5.12641	contig578.1	PTPRA_HUMAN ame: Full=Receptor-type tyrosine- phosphatase alpha Short= -tyrosine phosphatase alpha Short=R-PTP-alpha Flags: Precursor	receptor-type tyrosine- phosphatase alpha-like
	Cluster-13711.19470	9.75349	9.93375	10.2124	10.8644	11.4777	9.88508	5.27554	5.42671	6.86982	4.15422	4.19784	4.22759	5.14477	4.78443	3.95141	4.73167	3.91774	5.16733	3.26309	3.26309	3.26309	3.99952	4.10968	4.09793	3.26309	4.04208	4.06732	contig578.3	---NA---	---NA---
	Cluster-13711.24437	10.4614	10.3179	11.054	10.3389	10.3761	9.90241	6.33046	6.07313	6.84002	4.50478	4.45673	4.33669	5.36546	4.72478	4.43422	5.72406	4.59027	5.52834	3.87311	3.80248	3.89488	4.51305	3.86595	4.55771	3.26309	4.35213	4.06732	contig578.2	PTPRA_HUMAN ame: Full=Receptor-type tyrosine- phosphatase alpha Short= -tyrosine phosphatase alpha Short=R-PTP-alpha Flags: Precursor	receptor-type tyrosine- phosphatase alpha-like
	Cluster-13711.29494	10.5933	10.1339	10.5051	10.4808	10.8118	10.4228	5.75532	5.99156	6.67242	4.76278	4.03065	4.22759	5.17875	4.72478	3.75209	5.32253	4.18129	5.26185	3.26309	3.26309	3.26309	4.29383	3.86595	4.27878	3.26309	4.77054	4.38662	contig6390.1	PTPRA_HUMAN ame: Full=Receptor-type tyrosine- phosphatase alpha Short= -tyrosine phosphatase alpha Short=R-PTP-alpha Flags: Precursor	receptor-type tyrosine- phosphatase alpha-like
	Cluster-32108.0	11.7265	11.8036	11.5732	9.65842	9.74112	9.20127	6.5115	6.32595	9.80432	5.3058	6.35873	5.6663	6.48196	7.24979	4.67955	8.44454	8.2627	7.23148	3.26309	4.18692	3.26309	4.40974	3.86595	5.70432	7.14122	6.44235	11.3081	contig1522.1	AGRG6_DANRE ame: Full=Adhesion G- coupled receptor G6 ame: Full=G- coupled receptor 126 Contains: ame: Full=ADGRG6 N-terminal fragment Short=ADGRG6-NTF Contains: ame: Full=ADGRG6 C-terminal fragment Short=ADGRG6-CTF Flags: Precursor	G- coupled receptor
	Cluster-34958.0	14.7351	14.2096	14.1931	9.68712	9.51483	10.7218	9.76551	10.4852	8.92717	9.02754	8.39867	9.22387	11.3141	9.83502	8.78837	13.0907	12.5585	12.5625	6.05737	5.96646	6.05424	6.44563	6.06941	6.8775	11.9966	11.7068	11.7731	contig310.1	SLO_DROME ame: Full=Calcium-activated potassium channel slowpoke Short=dSlo ame: Full=BK channel ame: Full=Maxi K channel Short=	calcium-activated potassium channel slowpoke isoform X13
	Cluster-13711.26556	13.1933	11.3103	11.8437	10.9419	11.1725	10.9236	10.12	9.82497	8.76332	9.07215	10.1779	10.5235	11.1419	10.3896	7.04533	12.2363	12.6326	10.7283	3.26309	3.26309	3.89488	6.08079	4.89264	7.08603	10.81	10.4789	11.5615	contig2050.1	TSP3_HUMAN ame: Full=Thrombospondin-3 Flags: Precursor	Cartilage oligomeric matrix
	Cluster-13711.19019	9.65148	9.7332	9.81826	7.7218	7.13693	7.90506	5.60022	4.9394	5.55207	5.64757	4.19784	6.26692	6.55662	6.16084	4.99555	11.6797	4.37872	11.4383	3.87311	3.80248	3.26309	3.26309	3.26309	3.85747	9.59299	9.29889	9.62671	contig2893.1	GRIK2_MOUSE ame: Full=Glutamate receptor kainate 2 Short= 2 ame: Full=Glutamate receptor 6 Short= -6 Short= 6 ame: Full=Glutamate receptor beta-2 Short= beta-2 Flags: Precursor	glutamate receptor kainate 2 isoform X1
	Cluster-13711.33606	11.0806	11.1459	11.4919	9.1758	10.0475	9.36499	7.25486	7.32074	7.46908	4.90643	5.53693	5.24498	8.00421	7.33972	6.01217	11.6113	4.80586	10.9269	3.87311	3.80248	3.89488	5.04552	4.10968	5.38494	12.6787	10.7999	11.1577	contig9042.1	---NA---	---NA---
	Cluster-13711.19020	9.69745	9.89068	9.88764	7.27027	6.60782	7.41317	5.44793	4.37902	5.51341	4.50478	3.809	6.17949	5.60313	5.17614	4.75015	11.9038	4.43601	11.6733	4.11959	3.26309	3.26309	3.78662	3.26309	3.26309	5.61009	6.39335	4.81634	contig3437.1	GRIK2_MOUSE ame: Full=Glutamate receptor kainate 2 Short= 2 ame: Full=Glutamate receptor 6 Short= -6 Short= 6 ame: Full=Glutamate receptor beta-2 Short= beta-2 Flags: Precursor	glutamate receptor kainate 2 isoform X1
	Cluster-13711.19028	9.90243	9.75879	9.79381	8.31286	7.49404	8.27848	5.27554	4.80626	5.25384	4.76278	3.809	5.85001	5.78377	5.36988	5.15128	11.8258	3.91774	11.4617	3.26309	3.26309	3.26309	3.78662	3.26309	3.85747	6.67778	6.62292	6.65742	contig5611.1	GRIK2_MOUSE ame: Full=Glutamate receptor kainate 2 Short= 2 ame: Full=Glutamate receptor 6 Short= -6 Short= 6 ame: Full=Glutamate receptor beta-2 Short= beta-2 Flags: Precursor	glutamate receptor kainate 2 isoform X1
Group 2 - HL	Cluster-13711.5856	9.74545	8.23601	9.34905	11.4716	10.1664	10.9685	9.66877	10.1232	11.5926	10.7401	10.6999	10.4393	8.89018	10.6965	8.7214	10.5363	11.5112	10.9049	3.87311	3.80248	4.14971	5.21612	4.89264	6.39601	6.40386	7.43897	8.7248	contig41480.1	CCB23_ORCLI ame: Full=Crustacean calcium-binding 23 Short=CCBP-23	calcyphosin isoform X2
	Cluster-30238.0	11.3054	11.6469	10.4134	10.0465	10.6252	10.1401	8.07609	8.10538	8.70497	9.57246	9.19965	10.1338	9.33868	11.2079	11.8661	10.9058	8.13422	10.6632	5.37024	3.26309	3.89488	5.10503	5.77986	5.88155	5.80977	4.93163	5.76123	contig10607.1	---NA---	---NA---
	Cluster-13711.22751	9.72807	11.0577	10.0559	6.75322	8.07855	7.77469	8.13528	7.7839	7.5629	10.7348	11.0074	3.95133	11.1867	10.9314	7.30205	6.71452	7.04201	7.70284	3.26309	3.26309	3.26309	4.40974	3.26309	5.44383	5.23959	4.77054	5.99263	contig2638.1	A2ML1_HUMAN ame: Full=Alpha-2-macroglobulin 1 ame: Full=C3 and PZP-like alpha-2-macroglobulin domain-containing 9 Flags: Precursor	alpha 2 macroglobulin
	Cluster-13711.47204	8.19106	7.81173	7.23302	6.52335	7.38897	6.84849	9.80031	10.9095	10.8606	9.40284	11.2234	8.92984	9.71563	11.4994	7.78356	4.7759	4.63695	4.86233	3.87311	3.26309	3.89488	4.60673	4.10968	5.19017	5.49785	4.93163	5.37397	contig20952.1	---NA---	---NA---
	Cluster-13711.47203	10.9994	10.5539	10.0003	9.46409	10.4059	9.5782	12.8807	13.2981	12.6439	13.1773	14.175	12.244	12.1191	14.0111	10.6331	7.12093	5.14416	6.52341	4.11959	4.32408	4.86453	5.69865	4.29288	4.95944	4.91446	6.4897	6.61256	contig17819.1	---NA---	---NA---
	Cluster-8034.2	9.07791	9.34488	8.79899	8.32177	8.76677	9.6127	8.72354	9.49279	9.49928	3.26309	9.08973	8.4632	11.7911	10.4421	9.84369	10.6128	10.5557	3.26309	4.59004	5.37201	5.36764	9.23332	3.26309	10.3516	3.26309	9.60549	9.44851	contig200008.1	NU4M_ANOGA ame: Full=NADH-ubiquinone oxidoreductase chain 4 ame: Full=NADH dehydrogenase subunit 4	NADH dehydrogenase subunit 4 (mitochondrion)
	Cluster-13997.1	10.5352	11.6423	10.1453	10.609	11.0469	12.1121	10.2609	11.0713	11.7563	3.26309	10.8726	10.0438	13.8878	12.1295	11.6254	11.9839	12.8342	3.75679	6.42748	7.50471	7.57609	11.1362	3.26309	13.3383	4.12186	11.7945	10.8769	contig49292.1	NU5M_DROME ame: Full=NADH-ubiquinone oxidoreductase chain 5 ame: Full=NADH dehydrogenase subunit 5	NADH dehydrogenase subunit 5 (mitochondrion)
	Cluster-8034.1	12.1885	12.6173	11.9486	11.921	12.2499	12.8878	12.2227	12.6322	12.81	4.50478	12.3519	12.1386	14.9863	13.6238	13.0957	13.6453	13.9649	4.17592	7.3964	8.35361	8.32236	12.6389	3.26309	13.675	5.08776	12.6051	12.913	contig74871.1	NU4M_DROYA ame: Full=NADH-ubiquinone oxidoreductase chain 4 ame: Full=NADH dehydrogenase subunit 4	NADH dehydrogenase subunit 4 (mitochondrion)
	Cluster-36047.0	12.8419	12.6182	11.8967	11.7754	12.9261	13.3337	10.6095	12.944	12.518	4.76278	12.0402	11.5229	15.615	12.6517	12.4366	12.3417	13.5526	5.23887	9.14037	10.3823	10.7743	10.8941	3.26309	13.9246	5.71362	13.28	12.6757	contig24855.1	NU2M_DROYA ame: Full=NADH-ubiquinone oxidoreductase chain 2 ame: Full=NADH dehydrogenase subunit 2	NADH dehydrogenase subunit 2 (mitochondrion)
	Cluster-8034.3	11.5422	11.0104	10.7778	10.9325	10.836	12.1993	10.4021	11.9932	11.3105	3.99446	10.6583	10.7134	14.348	12.0633	12.0252	11.9718	12.3967	3.61304	6.85754	7.39226	8.17124	11.1329	3.86595	12.6282	4.91446	11.9011	11.7309	contig99813.1	NU4M_AEDAE ame: Full=NADH-ubiquinone oxidoreductase chain 4 ame: Full=NADH dehydrogenase subunit 4	NADH dehydrogenase subunit 4 (mitochondrion)
	Cluster-36047.1	12.473	12.2431	11.7593	11.3864	11.7542	12.5485	11.4605	12.1778	12.1041	4.40209	11.5885	11.6662	14.6075	12.9855	12.4564	13.3552	13.4068	5.4715	7.61786	8.47427	8.90449	11.5629	4.29288	13.2547	5.98384	12.8331	12.1862	contig55201.1	COX1_ANAPL ame: Full=Cytochrome c oxidase subunit 1 ame: Full=Cytochrome c oxidase polypeptide I	NADH dehydrogenase subunit 2 (mitochondrion)
	Cluster-33896.2	13.8844	12.7821	12.479	12.2177	12.4427	13.6621	12.3034	13.2411	12.9371	3.99446	12.1041	12.1545	15.9996	13.654	13.3599	13.6577	14.2694	5.06507	8.29952	8.6794	9.84084	12.3991	4.10968	13.8603	5.89957	14.0499	13.2898	contig136768.1	COX1_DROMA ame: Full=Cytochrome c oxidase subunit 1 ame: Full=Cytochrome c oxidase polypeptide I	cytochrome c oxidase subunit (mitochondrion)
	Cluster-33896.1	15.8113	15.4465	14.2165	14.5962	14.7188	15.8598	14.9067	15.4999	15.6122	5.09361	14.7294	14.4461	17.9825	16.1512	15.7143	16.3287	16.909	6.3411	10.5099	11.2976	12.1955	14.9667	5.14158	16.5281	8.25818	16.333	15.2063	contig30204.1	COX2_DROAM ame: Full=Cytochrome c oxidase subunit 2 ame: Full=Cytochrome c oxidase polypeptide II	cytochrome c oxidase subunit II (mitochondrion)
	Cluster-13711.27113	13.5855	13.5544	12.5945	13.2289	13.0612	14.1361	13.0241	13.032	13.4056	3.78299	12.1744	12.6151	15.7813	14.2441	14.1535	14.8634	14.7715	3.95796	9.29645	9.34511	10.5887	13.3785	4.10968	14.3999	5.89957	14.3112	13.7548	contig66855.1	CYB_AEDAE ame: Full=Cytochrome b ame: Full=Complex III subunit 3 ame: Full=Complex III subunit III ame: Full=Cytochrome b-c1 complex subunit 3 ame: Full=Ubiquinol-cytochrome-c reductase complex cytochrome b subunit	cytochrome b (mitochondrion)
	Cluster-33467.0	15.898	15.8122	15.6219	15.834	15.6961	16.8878	15.7662	16.0041	16.0998	6.06554	15.5593	15.6862	18.4002	16.7986	16.8278	17.0993	17.4153	6.83698	12.0746	11.8748	13.9516	15.8659	6.03159	17.1861	8.92168	16.5529	16.1811	contig23802.1	COX3_AEDAE ame: Full=Cytochrome c oxidase subunit 3 ame: Full=Cytochrome c oxidase polypeptide III	cytochrome c oxidase subunit III (mitochondrion)
	Cluster-13711.19586	8.24097	7.40315	6.92499	4.66745	5.76465	6.36241	10.0476	8.218	10.1674	3.78299	4.3365	4.22759	9.6141	9.61762	11.9106	7.30429	3.91774	5.54676	3.26309	3.26309	3.26309	7.56974	7.50764	6.63307	4.12186	4.04208	3.26309	contig6130.1	STUB_DROME ame: Full=Serine ase stubble ame: Full= stubble-stubbloid Contains: ame: Full=Serine ase stubble non-catalytic chain Contains: ame: Full=Serine ase stubble catalytic chain	Serine ase stubble
	Cluster-13711.20621	8.46186	7.5278	7.36297	4.63437	5.41953	6.50922	10.2842	8.33059	10.3622	4.15422	4.83212	4.22759	9.73696	9.60503	11.9329	7.337	3.26309	5.78105	3.26309	3.80248	3.89488	4.16032	3.86595	3.85747	4.12186	4.04208	4.38662	contig4767.1	STUB_DROME ame: Full=Serine ase stubble ame: Full= stubble-stubbloid Contains: ame: Full=Serine ase stubble non-catalytic chain Contains: ame: Full=Serine ase stubble catalytic chain	Serine ase stubble
	Cluster-13711.8145	11.0119	8.60153	7.2229	6.00002	5.79204	5.61084	5.60022	5.56798	4.82907	3.26309	3.26309	4.22759	3.84173	12.0548	11.072	3.9423	4.01691	3.95796	3.87311	3.26309	3.26309	3.26309	3.26309	4.87155	3.26309	4.93163	4.06732	contig35508.1	---NA---	---NA---
	Cluster-13711.20756	11.6331	8.99689	8.19241	6.10904	6.38791	5.84064	6.15027	5.97748	5.17983	3.99446	3.809	4.22759	4.52503	12.296	11.6137	4.47837	4.01691	4.03816	3.26309	3.26309	3.26309	3.78662	3.26309	4.6726	4.46088	5.07335	3.26309	contig10308.1	---NA---	---NA---
	Cluster-13711.37611	10.7171	8.26543	6.78727	4.22489	5.20559	5.20271	11.4184	11.1163	10.2301	3.26309	4.3365	3.75203	4.83222	4.94674	5.66655	6.7637	4.10357	4.39715	3.26309	3.26309	3.26309	4.29383	3.86595	4.27878	3.26309	4.04208	3.26309	contig28093.1	---NA---	crustin P
	Cluster-13711.37778	12.6663	10.19	7.16597	6.75983	7.00633	7.45416	9.09699	9.11488	8.54898	3.99446	3.809	3.75203	4.25254	4.36258	3.95141	5.68265	3.6432	3.75679	3.26309	4.02158	3.89488	4.69276	4.10968	4.09793	3.26309	3.26309	3.26309	contig31878.1	---NA---	crustin P
	Cluster-13711.36990	12.2224	11.5528	10.1453	6.81168	6.94223	8.61735	9.91888	9.49158	9.52973	3.99446	3.809	3.75203	5.50275	6.36537	6.01217	3.9423	3.79912	4.39715	4.9104	4.02158	4.3409	3.99952	3.26309	4.27878	4.46088	5.07335	4.62323	contig12737.1	PCE_TACTR ame: Full=Proclotting enzyme Contains: ame: Full=Proclotting enzyme light chain Contains: ame: Full=Proclotting enzyme heavy chain Flags: Precursor	proclotting enzyme
	Cluster-13711.37000	11.705	10.8115	9.40914	7.00757	6.72363	8.829	10.132	9.82401	9.88443	3.26309	3.809	4.10214	5.98027	6.76882	6.0865	4.35616	3.6432	4.23673	4.81341	4.02158	4.49867	4.16032	3.86595	3.26309	3.26309	4.35213	4.06732	contig27008.1	PCE_TACTR ame: Full=Proclotting enzyme Contains: ame: Full=Proclotting enzyme light chain Contains: ame: Full=Proclotting enzyme heavy chain Flags: Precursor	prophenoloxidase activating enzyme
	Cluster-13711.36986	11.9831	11.3429	10.3832	7.45207	7.01768	8.70653	10.1905	10.3937	10.7441	3.99446	4.19784	3.95133	6.99159	6.94012	6.01217	5.01061	3.79912	4.8303	4.99998	3.80248	4.14971	3.78662	4.10968	4.27878	3.26309	4.35213	4.81634	contig12964.1	PCE_TACTR ame: Full=Proclotting enzyme Contains: ame: Full=Proclotting enzyme light chain Contains: ame: Full=Proclotting enzyme heavy chain Flags: Precursor	proclotting enzyme
	Cluster-13711.37001	12.867	11.9696	10.8131	8.19418	7.5261	9.80749	11.4008	11.5828	11.6518	4.28689	4.03065	4.52253	7.58249	7.81719	6.82066	5.32253	3.6432	5.14254	5.37024	4.8148	4.3409	3.99952	3.86595	4.95944	4.46088	4.77054	5.12641	contig8274.1	PCE_TACTR ame: Full=Proclotting enzyme Contains: ame: Full=Proclotting enzyme light chain Contains: ame: Full=Proclotting enzyme heavy chain Flags: Precursor	prophenoloxidase activating enzyme
	Cluster-13711.36998	12.6043	11.9415	10.7636	8.25358	7.49404	9.85573	11.2669	11.2012	11.4161	3.99446	4.19784	4.52253	7.3244	7.52735	6.93081	5.11265	3.79912	4.92387	5.08336	4.32408	4.86453	3.26309	3.26309	4.55771	4.12186	4.77054	4.62323	contig15338.2	PCE_TACTR ame: Full=Proclotting enzyme Contains: ame: Full=Proclotting enzyme light chain Contains: ame: Full=Proclotting enzyme heavy chain Flags: Precursor	Trypsin serine protease
	Cluster-13711.1767	11.3306	9.68359	9.20168	7.36405	7.56904	8.14884	11.9356	11.3194	11.4267	4.83685	4.74972	6.26692	10.3489	11.9665	6.34949	11.3081	7.06397	9.98688	4.4578	4.18692	5.72806	4.84697	3.86595	5.19017	5.71362	5.61053	4.98139	contig39682.1	GPX_PROCL ame: Full=Glutathione peroxidase Short= x Short=Se- x	glutathione peroxidase-like
	Cluster-13711.1766	11.3147	9.65561	9.18621	7.01311	7.46952	7.90506	11.295	10.8184	10.7321	4.59793	4.56377	5.82107	9.97434	11.7588	6.70125	8.27977	5.33552	7.08163	4.7074	3.80248	5.49899	4.40974	3.86595	5.25845	4.46088	5.3157	4.06732	contig39682.2	GPX_PROCL ame: Full=Glutathione peroxidase Short= x Short=Se- x	glutathione peroxidase-like
	Cluster-13711.1768	11.5121	9.96259	9.12397	7.16496	7.61819	8.00635	11.2804	11.2681	11.034	4.59793	4.66075	5.87835	10.8371	12.0481	6.26721	9.05328	5.52422	7.47263	4.99998	4.64505	5.43496	4.51305	4.44433	5.70432	4.91446	5.07335	4.06732	contig44833.1	GPX_PROCL ame: Full=Glutathione peroxidase Short= x Short=Se- x	glutathione peroxidase 6
	Cluster-13711.48493	9.54831	10.248	8.15579	7.12976	7.41061	8.05445	10.1715	9.6539	10.1212	3.78299	5.11365	3.95133	9.53412	9.3551	7.06958	5.2069	3.91774	5.09144	4.59004	4.02158	4.14971	4.16032	3.86595	3.26309	4.71104	3.26309	3.26309	contig13525.1	---NA---	chymotrypsin-like protease CTRL-1 isoform X2
	Cluster-13711.39386	11.3785	9.50468	10.1082	7.23287	8.46234	7.42696	8.72127	9.02242	8.89334	4.40209	4.03065	3.95133	10.5521	13.0274	5.28967	5.17627	3.79912	5.30659	3.87311	3.26309	3.26309	4.16032	4.10968	4.42834	4.12186	5.20036	3.26309	contig33685.1	MCPI_MELCP ame: Full=Four-domain proteases inhibitor ame: Full=	Kazal-type ase
	Cluster-13711.22521	11.4947	10.2319	10.8038	7.6808	8.77843	7.88524	9.43684	9.14134	9.63259	3.99446	4.90899	3.95133	10.7328	13.7229	6.11041	5.29459	3.79912	5.73416	3.26309	3.80248	3.26309	4.40974	4.44433	4.6726	3.26309	6.05671	4.62323	contig55403.1	MCPI_MELCP ame: Full=Four-domain proteases inhibitor ame: Full=	Kazal-type ase
	Cluster-13711.22517	12.6078	11.2357	11.6627	8.41836	9.81981	9.11469	10.917	10.2651	10.9037	4.50478	4.66075	4.22759	12.0545	14.9078	7.35225	6.1573	4.37872	6.24573	3.26309	4.02158	3.89488	4.98294	4.69149	4.95944	4.46088	6.57989	4.81634	contig77035.1	MCPI_MELCP ame: Full=Four-domain proteases inhibitor ame: Full=	kazal-type ase inhibitor
	Cluster-31818.0	10.2673	10.4588	9.60314	7.54645	9.01797	7.89518	9.53051	9.64957	10.6239	3.78299	4.03065	3.75203	8.53877	8.46528	8.65517	5.11265	5.78303	5.43219	3.26309	3.26309	3.26309	4.29383	3.86595	6.00085	4.12186	4.58234	4.06732	contig20018.1	AMI_XENLA ame: Full=Serine protease ami Flags: Precursor	venom protease-like
	Cluster-36802.3	11.8316	11.0857	11.4188	10.5935	10.585	11.1754	10.73	10.3656	10.3419	4.28689	4.74972	4.33669	8.60119	9.82265	8.4406	7.09818	4.43601	7.01318	3.26309	3.26309	3.26309	4.29383	4.44433	5.19017	4.46088	4.58234	5.25621	contig28751.1	STUB_DROME ame: Full=Serine ase stubble ame: Full= stubble-stubbloid Contains: ame: Full=Serine ase stubble non-catalytic chain Contains: ame: Full=Serine ase stubble catalytic chain	serine protease
	Cluster-36802.0	12.5314	11.8135	12.1296	11.5647	11.5843	12.1496	11.6605	11.0583	10.9909	4.90643	4.74972	3.95133	9.06273	10.4084	8.86276	8.05496	5.08366	7.94512	3.87311	3.26309	3.89488	4.77251	4.10968	5.19017	3.26309	4.93163	5.12641	contig20857.1	STUB_DROME ame: Full=Serine ase stubble ame: Full= stubble-stubbloid Contains: ame: Full=Serine ase stubble non-catalytic chain Contains: ame: Full=Serine ase stubble catalytic chain	serine protease 44 isoform X1
	Cluster-13711.43295	10.7235	10.0994	9.76112	8.49713	9.57625	8.38337	10.5488	9.95262	10.6428	4.40209	4.03065	3.75203	8.73712	10.158	6.46452	6.83901	4.88168	5.87022	3.26309	3.26309	3.26309	4.16032	3.26309	4.6726	3.26309	4.04208	4.62323	contig9816.2	PERC_DROME ame: Full=Chorion peroxidase ame: Full=Peroxinectin-related Short=Dpxt Flags: Precursor	peroxinectin
	Cluster-13711.41398	11.7482	11.0539	10.9268	9.31158	10.1771	8.91934	11.5613	11.0008	11.6539	4.50478	4.83212	4.33669	9.77612	11.0357	7.09342	7.81647	5.25701	6.68484	3.87311	3.26309	3.26309	4.91692	4.10968	4.87155	3.26309	4.77054	5.76123	contig5142.1	PERC_DROME ame: Full=Chorion peroxidase ame: Full=Peroxinectin-related Short=Dpxt Flags: Precursor	peroxinectin
	Cluster-13711.4519	10.7639	9.75879	10.7109	3.72298	6.01653	7.54124	4.4308	5.6242	5.3901	3.99446	4.90899	4.60387	5.8254	5.08946	4.33682	4.28848	3.79912	4.34677	4.11959	3.26309	3.26309	8.94976	9.62496	10.652	3.26309	4.04208	4.81634	contig15376.1	PICO_DROME ame: Full= inorganic phosphate cotransporter	inorganic phosphate cotransporter
	Cluster-13711.33100	13.252	9.54446	10.8617	9.88925	8.75163	8.42966	7.52391	7.95887	7.16209	5.15011	4.98114	5.24498	6.90893	6.09943	4.22771	5.42861	4.63695	5.70198	3.26309	3.26309	3.89488	7.74365	7.36561	9.40268	4.12186	5.20036	3.26309	contig25333.1	LRP4_MOUSE ame: Full=Low-density lipo receptor-related 4 Short=LRP-4 ame: Full=LDLR dan Flags: Precursor	C-type lectin 2
	Cluster-13711.12978	10.4459	9.77561	10.1645	10.6634	10.8387	10.2291	6.23036	6.43198	7.43474	4.59793	4.74972	4.67938	5.71883	6.18072	4.10225	6.01654	5.02003	5.4715	3.26309	3.26309	3.26309	8.19182	8.72723	8.13779	3.26309	3.26309	4.38662	contig24061.1	CHST9_MOUSE ame: Full=Carbohydrate sulfotransferase 9 ame: Full= c-4-O-sulfotransferase 2 Short= c-4-ST2 Short= c4ST-2 ame: Full=N-acetylgalactosamine-4-O-sulfotransferase 2	Carbohydrate sulfotransferase 11
	Cluster-13711.1511	11.1479	11.381	11.0115	10.8979	9.18252	9.80046	7.42114	8.59003	11.1892	5.64757	6.64898	7.66924	6.86085	9.64951	9.67705	8.50608	8.19824	8.45533	3.87311	3.26309	4.63486	11.0972	11.9716	11.6634	5.37515	5.92355	5.37397	contig33253.1	GPX2_SAPAP ame: Full=Glutathione peroxidase 2 Short=GPx-2 Short=GSHPx-2 ame: Full=Glutathione peroxidase-gastrointestinal Short=GPx-GI Short=GSHPx-GI	selenium-dependent glutathione peroxidase
	Cluster-31029.0	11.6427	11.3588	11.1216	10.6373	10.1115	10.4822	6.7901	6.67526	7.98821	5.15011	5.34261	5.1989	6.03413	9.30035	11.7846	9.23036	9.19669	7.82727	3.87311	3.26309	3.26309	11.0972	9.65875	10.4384	5.80977	8.38528	6.12775	contig14900.1	FAAH2_HUMAN ame: Full=Fatty-acid amide hydrolase 2 ame: Full=Amidase domain-containing ame: Full=Anandamide amidohydrolase 2 ame: Full=Oleamide hydrolase 2	fatty-acid amide hydrolase 2-B
	Cluster-27824.0	9.68188	9.80956	9.62242	9.36315	9.08525	9.29047	5.01268	5.00071	6.08118	3.26309	4.66075	4.22759	4.46385	8.87211	11.1672	5.26603	4.54141	4.7634	3.26309	4.02158	3.89488	12.8471	12.6506	11.9761	3.26309	4.04208	4.06732	contig27443.1	---NA---	---NA---
	Cluster-13711.23689	10.5875	10.7613	7.26293	9.774	8.80149	10.3804	5.80918	6.11218	6.86982	4.68347	4.66075	4.60387	5.57873	7.25904	10.1526	4.93746	5.58854	5.45199	4.4578	4.54902	3.26309	10.8287	10.9214	8.68184	4.12186	4.93163	4.81634	contig82526.1	H1D_STRPU ame: Full=Histone H1-delta	histone H1-delta-like
	Cluster-13711.6698	9.09247	9.72264	5.86873	9.02997	7.71866	9.78898	4.91081	4.97045	5.88748	3.26309	4.03065	3.75203	5.3062	6.61807	10.1624	4.89913	3.79912	4.61616	3.87311	4.18692	3.89488	10.3956	10.8554	8.59812	3.26309	5.07335	3.26309	contig72431.1	H1D_STRPU ame: Full=Histone H1-delta	histone H1-delta-like
	Cluster-13711.43002	11.9736	10.1361	10.8059	9.5556	8.57559	8.40206	6.19089	5.81228	5.55207	5.09361	4.66075	4.52253	4.78661	7.26823	12.7982	4.63749	4.54141	4.92387	3.87311	3.26309	3.26309	8.89269	9.66481	8.74436	5.23959	3.26309	4.81634	contig40383.1	PLC_HALLA ame: Full=Perlucin	C-type lectin
	Cluster-34676.3	11.2742	11.2844	9.70343	10.184	10.7931	9.73657	6.81603	6.91224	7.31572	4.76278	5.28912	4.22759	4.3986	9.87902	10.2665	5.82236	5.50206	4.86233	3.26309	3.26309	3.89488	9.91618	9.66783	10.0322	3.26309	4.04208	4.06732	contig108971.1	---NA---	profilin, partial
	Cluster-34676.0	13.5732	13.6615	12.7384	12.4745	13.0413	11.9266	9.39902	9.03742	9.41521	6.1722	7.54711	6.32907	6.0689	12.0643	13.5182	8.17536	7.53088	7.02587	3.87311	3.26309	4.14971	12.828	12.7696	12.5788	4.71104	5.20036	6.51835	contig79825.1	PROF_BRABE ame: Full=Profilin	profilin
	Cluster-34676.2	14.2325	14.5201	13.3269	12.8202	13.6513	12.4089	9.72985	9.75715	10.4706	6.40784	8.11691	6.55338	7.33847	12.3677	13.8131	8.2458	8.14109	7.67901	4.7074	4.18692	3.26309	13.0681	13.1009	13.3144	5.61009	5.69583	7.13957	contig73610.1	PROF_BRABE ame: Full=Profilin	profilin
	Cluster-13711.835	10.2406	13.4416	10.5369	7.88409	4.33559	3.85381	5.24892	6.42173	10.8593	5.03438	6.72749	4.52253	5.3941	8.65185	5.52846	4.89913	9.11007	5.43219	4.30478	3.26309	3.26309	5.31821	5.47042	7.03212	4.71104	3.26309	4.38662	contig19674.1	---NA---	viral responsive
	Cluster-13711.46361	12.8124	13.4193	13.4362	9.56593	8.4478	11.2864	7.03031	6.32595	6.52994	5.60938	5.6243	7.12813	9.729	9.02041	6.11041	7.15807	6.2013	7.01318	6.67127	5.79587	5.82946	5.93428	4.29288	6.85694	4.71104	4.77054	6.51835	contig15.1	SSPO_CHICK ame: Full=SCO-spondin Flags: Precursor	Mucin oligomeric mucus gel-forming
	Cluster-13711.46363	12.9046	13.4638	13.4737	9.77238	8.55441	11.4378	7.10215	6.34781	6.45292	6.31829	4.90899	6.96969	9.73696	9.09179	6.36933	7.23652	5.969	7.01954	6.92155	5.79587	6.17341	5.69865	4.10968	7.05031	4.46088	5.77605	6.74308	contig19.1	SSPO_CHICK ame: Full=SCO-spondin Flags: Precursor	Mucin oligomeric mucus gel-forming
	Cluster-13711.19674	13.8602	13.1032	12.5914	10.1877	11.3568	11.3157	5.95906	5.52914	5.53288	5.09361	4.56377	5.9862	7.93659	7.05097	4.87931	5.91405	4.01691	5.52834	3.26309	3.26309	3.89488	4.69276	4.10968	5.04129	4.46088	5.07335	5.76123	contig17013.1	STUB_DROME ame: Full=Serine ase stubble ame: Full= stubble-stubbloid Contains: ame: Full=Serine ase stubble non-catalytic chain Contains: ame: Full=Serine ase stubble catalytic chain	serine protease 44-like isoform X1
	Cluster-13711.48424	14.4829	13.6409	13.2319	10.8356	11.928	11.5843	6.82457	7.15885	6.61184	4.90643	5.04919	6.7619	9.81299	8.30979	5.49157	6.36426	4.37872	6.25665	4.30478	3.26309	3.26309	5.21612	3.26309	6.14539	4.12186	5.51941	5.84279	contig8189.1	STUB_DROME ame: Full=Serine ase stubble ame: Full= stubble-stubbloid Contains: ame: Full=Serine ase stubble non-catalytic chain Contains: ame: Full=Serine ase stubble catalytic chain	serine protease
	Cluster-13711.46741	15.0167	14.163	13.7515	11.5081	12.5227	12.3604	7.31044	7.34245	6.68087	6.00897	5.66594	7.08122	9.96872	8.64483	5.82133	6.82056	4.49011	6.59364	3.87311	4.02158	3.26309	5.21612	4.69149	6.53259	4.46088	6.28989	6.74308	contig10692.1	STUB_DROME ame: Full=Serine ase stubble ame: Full= stubble-stubbloid Contains: ame: Full=Serine ase stubble non-catalytic chain Contains: ame: Full=Serine ase stubble catalytic chain	Serine ase stubble
	Cluster-13711.22973	11.9868	13.4367	11.5612	7.15998	7.41061	8.13493	7.50288	6.57739	7.62945	4.28689	5.89192	5.15106	5.76247	7.32218	3.95141	4.97459	5.30988	5.66901	3.87311	3.80248	3.26309	4.69276	4.69149	6.075	4.12186	4.04208	5.91975	contig61881.1	PEN3G_LITVA ame: Full=Penaeidin-3g Short=Pen-3g Flags: Precursor	penaeidin 3
	Cluster-13711.3176	12.2557	13.5224	11.1781	7.14495	8.58321	7.58698	7.30437	6.45225	7.48834	3.78299	5.6243	4.67938	5.55389	7.22167	4.22771	5.07957	4.54141	5.11726	3.26309	3.26309	3.26309	5.26818	4.44433	6.36702	4.46088	4.93163	5.4819	contig63807.1	---NA---	farnesoic acid O-methyltransferase short
	Cluster-13711.46468	14.3638	14.0764	13.5647	7.85982	9.21844	9.09473	8.0401	8.40189	8.15994	5.15011	6.17344	5.85001	7.90863	8.27839	5.04969	5.61803	4.98692	8.47389	3.87311	3.26309	3.26309	4.91692	4.89264	6.2447	5.08776	5.99174	6.8626	contig73292.1	---NA---	---NA---
	Cluster-13711.42611	14.6319	13.7855	13.0632	7.33788	7.92492	8.46788	7.51343	9.02577	8.0249	4.50478	6.14484	5.73035	7.71765	7.51968	4.10225	4.7759	5.36066	6.20115	4.4578	3.26309	3.26309	4.51305	4.69149	6.65712	4.91446	5.77605	6.51835	contig42843.1	PEN3N_LITSE ame: Full=Penaeidin-3n Short=Pen-3n Flags: Precursor	penaeidin 3a antimicrobial peptide
	Cluster-13711.3320	15.8997	14.7708	13.7744	8.92871	9.92623	9.91547	8.67512	9.91523	8.99758	5.20417	6.62865	6.51839	8.02606	8.49681	5.04969	5.8412	5.76479	7.17569	4.81341	4.02158	3.89488	5.62304	5.99271	7.32877	4.71104	6.34257	7.57101	contig42843.2	PEN3K_LITSE ame: Full=Penaeidin-3k Short=Pen-3k Flags: Precursor	penaeidin 3-1
	Cluster-13711.33668	12.2608	13.2069	13.2744	5.05073	6.46508	7.09362	6.40111	5.91968	6.1808	4.15422	5.11365	4.93866	5.52857	5.74314	4.33682	4.58712	4.18129	4.53416	4.11959	3.26309	3.26309	4.91692	3.86595	5.38494	4.12186	4.58234	6.51835	contig57580.1	MCPI_MELCP ame: Full=Four-domain proteases inhibitor ame: Full=	Kazal-type ase inhibitor
	Cluster-13711.37104	11.7536	12.4941	11.6729	5.35966	7.42769	6.26221	5.27554	4.97045	5.22965	4.15422	4.3365	3.75203	4.63742	4.8411	3.26309	3.65763	3.26309	4.49057	3.87311	3.26309	3.26309	4.16032	3.26309	4.77647	3.26309	3.26309	5.25621	contig47403.2	MCPI_MELCP ame: Full=Four-domain proteases inhibitor ame: Full=	Kazal-type ase inhibitor
	Cluster-13711.23888	12.1484	13.6582	12.6433	5.54671	8.04027	6.75641	6.0942	5.44784	6.16873	4.40209	5.44337	4.22759	5.60313	6.16084	3.26309	4.41922	4.01691	5.26185	4.11959	3.26309	3.89488	4.29383	3.86595	5.79582	3.26309	4.58234	5.37397	contig21582.1	IOV7_CHICK ame: Full=Ovoinhibitor Flags: Precursor	Kazal-type ase inhibitor
	Cluster-13711.3837	12.2387	13.5549	12.4619	6.8053	8.22223	7.56637	6.34249	5.88985	6.74668	4.28689	4.56377	4.10214	5.3062	6.60353	3.75209	4.41922	4.10357	5.03812	3.26309	3.26309	3.26309	4.91692	4.10968	5.70432	3.26309	4.35213	5.4819	contig33026.1	IOV7_CHICK ame: Full=Ovoinhibitor Flags: Precursor	Kazal-type ase inhibitor
	Cluster-13711.46726	12.7827	14.0632	13.0295	6.70602	8.78009	7.85839	6.35441	6.05986	7.07542	4.28689	5.2333	4.60387	5.33617	6.6608	4.22771	4.28848	3.6432	5.52834	3.87311	3.80248	3.26309	4.69276	3.26309	5.92248	4.12186	5.3157	6.12775	contig17140.1	IOV7_CHICK ame: Full=Ovoinhibitor Flags: Precursor	Kazal-type ase inhibitor
	Cluster-13711.2964	12.4527	10.6023	12.9331	6.97957	8.86695	8.03959	6.19089	5.52914	5.74674	4.50478	4.56377	5.04949	4.52503	6.16084	5.52846	4.35616	4.10357	5.19163	3.26309	3.26309	3.26309	5.69865	4.79652	5.60615	4.12186	3.26309	4.98139	contig74415.1	---NA---	---NA---
	Cluster-13711.9402	13.5172	11.7129	13.8694	7.71166	9.71101	8.77086	7.74592	7.11535	7.16809	4.59793	5.34261	5.63309	6.01641	7.49643	6.80627	5.11265	4.37872	5.8987	4.11959	3.26309	3.89488	6.93042	5.34879	6.21238	4.71104	5.3157	5.67443	contig52464.1	---NA---	---NA---
	Cluster-13711.45432	13.7104	13.7157	12.6799	9.05688	9.35822	9.60869	8.98229	8.19141	7.97804	5.35374	5.49098	4.99535	5.57873	7.52735	4.43422	5.82236	4.63695	5.88454	4.30478	4.02158	3.26309	6.23832	6.10622	8.09477	4.12186	4.93163	5.84279	contig34725.1	---NA---	crustin P
	Cluster-13711.45442	13.6504	13.1081	12.9301	9.1807	9.64065	9.8275	8.59062	7.34245	6.84002	5.35374	4.74972	4.87912	5.24408	5.92096	4.10225	4.93746	4.63695	5.70198	4.30478	3.26309	3.26309	5.93428	4.69149	5.79582	3.26309	4.58234	5.99263	contig41220.1	---NA---	crustin P
	Cluster-13711.47461	15.025	14.8434	14.1118	10.5068	10.9196	11.0706	10.1087	9.07182	8.76332	6.09299	5.9262	6.01189	6.26102	8.34052	5.04969	6.40222	5.54601	7.08163	4.7074	4.02158	3.26309	6.8361	5.95271	7.44316	4.46088	5.61053	7.0752	contig53078.1	---NA---	crustin P
	Cluster-13711.35874	11.2403	12.5351	11.5122	7.56911	9.02638	8.75277	6.45739	5.00071	5.82672	4.97211	4.3365	3.95133	5.24408	5.62997	3.26309	4.93746	4.63695	6.07067	3.87311	3.26309	3.26309	4.77251	4.29288	5.70432	3.26309	3.26309	5.12641	contig2861.1	A2ML1_HUMAN ame: Full=Alpha-2-macroglobulin 1 ame: Full=C3 and PZP-like alpha-2-macroglobulin domain-containing 9 Flags: Precursor	alpha 2-macroglobulin
	Cluster-27841.0	12.769	12.8542	12.8774	9.00531	9.7656	9.72919	7.13677	6.87538	7.88676	4.59793	4.3365	4.81637	5.96184	6.31249	5.33265	6.14235	5.98472	6.52341	3.26309	3.80248	3.26309	5.58358	6.17703	6.33743	4.46088	4.58234	5.76123	contig17351.1	D2MP_DROME ame: Full=Matrix metallo ase-2 Short=Dm2-MMP Flags: Precursor	matrix metallo ase-
	Cluster-13711.44229	12.6405	12.6619	12.6024	9.17088	8.86851	8.19247	6.59399	6.74242	7.50262	4.59793	5.28912	4.81637	6.80093	6.88128	3.95141	6.12723	4.98692	7.06943	4.11959	3.26309	3.26309	3.78662	4.29288	5.44383	4.46088	4.35213	5.67443	contig16581.1	YCF2E_CAEEL ame: Full=Uncharacterized peptidase C1 Flags: Precursor	uncharacterized peptidase C1 isoform X1
	Cluster-13711.24719	13.6613	14.4535	12.9933	8.44713	9.96756	9.04208	6.34249	5.99156	7.52611	4.76278	5.44337	4.81637	6.13594	6.52852	5.52846	6.03291	6.18787	6.94796	4.9104	3.80248	3.26309	4.16032	4.10968	6.03842	4.46088	4.35213	6.25089	contig6348.1	TGMH_TACTR ame: Full=Hemocyte -glutamine gamma-glutamyltransferase ame: Full=Hemocyte transglutaminase Short=TGase	hemocyte -glutamine gamma-glutamyltransferase-like
	Cluster-13711.29890	13.7023	14.8043	14.6938	9.22289	10.7881	10.1772	7.68191	7.39011	8.71316	5.39996	6.25587	5.1989	7.13575	7.84811	6.26721	5.61803	6.2666	6.63582	4.4578	3.80248	4.63486	5.41277	4.10968	7.26796	4.46088	4.93163	7.54753	contig4044.1	PPO2_DROME ame: Full=Phenoloxidase 2 Short=PO A3 ame: Full=Phenoloxidase subunit A3 ame: Full=Processed phenoloxidase A3 Short=Pro-phenoloxidase A3 Flags: Precursor	prophenoloxidase
	Cluster-17034.0	12.7548	12.4056	12.082	7.41083	7.79295	8.51158	5.64071	5.58699	5.41148	5.09361	4.45673	5.04949	5.27552	5.08946	3.26309	3.81934	3.26309	5.06507	3.87311	3.26309	3.26309	3.99952	4.29288	4.77647	4.12186	4.93163	5.25621	contig11499.1	PYX_DROME ame: Full=Transient receptor potential channel pyrexia	transient receptor potential channel pyrexia-like isoform X2
	Cluster-13711.19662	13.0957	12.7099	11.1291	7.92854	9.31197	8.77982	6.65284	6.19925	6.20462	4.76278	4.45673	5.15106	5.21184	5.71573	4.33682	4.5342	4.54141	5.21547	3.26309	3.80248	3.26309	4.51305	4.10968	4.09793	3.26309	3.26309	5.25621	contig17157.1	PPO3_DROME ame: Full=Phenoloxidase 3 ame: Full=Diphenol oxidase A3 ame: Full=Diphenoloxidase subunit A3 ame: Full=Prophenoloxidase 59 ame: Full=Tyrosinase A3 Flags: Precursor	prophenoloxidase 2
	Cluster-13711.20158	13.0749	12.4486	11.0001	7.12465	8.57176	8.18709	6.6335	6.91224	6.51108	3.99446	4.56377	4.67938	5.42212	6.27609	3.75209	4.41922	4.49011	4.7634	3.87311	3.80248	3.26309	4.69276	4.44433	4.6726	4.12186	4.35213	5.37397	contig19277.1	PPO3_DROME ame: Full=Phenoloxidase 3 ame: Full=Diphenol oxidase A3 ame: Full=Diphenoloxidase subunit A3 ame: Full=Prophenoloxidase 59 ame: Full=Tyrosinase A3 Flags: Precursor	prophenoloxidase 2
	Cluster-13711.19911	13.5325	13.141	11.6286	8.02173	9.55316	9.11328	6.91526	7.05739	6.78632	4.28689	5.11365	5.33242	5.71883	6.38256	3.95141	4.8595	5.02003	5.52834	3.87311	3.26309	3.26309	4.91692	4.10968	5.25845	4.12186	5.20036	5.25621	contig13487.1	PPO2_DROME ame: Full=Phenoloxidase 2 Short=PO A3 ame: Full=Phenoloxidase subunit A3 ame: Full=Processed phenoloxidase A3 Short=Pro-phenoloxidase A3 Flags: Precursor	prophenoloxidase 2
	Cluster-13711.37887	13.3954	12.7744	12.4297	7.30222	8.50911	8.22959	6.77255	6.8528	6.33964	4.50478	5.1749	4.81637	6.1522	6.48153	3.95141	5.01061	4.18129	6.92102	3.26309	3.26309	3.26309	4.69276	3.86595	4.95944	4.12186	5.69583	6.12775	contig64869.1	---NA---	stylicine 2, partial
	Cluster-13711.13033	14.3215	13.5035	13.0367	8.40375	9.39115	9.25879	6.84988	7.20108	6.59405	5.20417	4.83212	5.374	6.03413	6.67476	3.95141	4.89913	4.43601	7.24238	4.30478	3.80248	3.26309	4.69276	4.10968	5.60615	4.12186	4.93163	5.76123	contig133549.1	---NA---	stylicine 2, partial
	Cluster-39331.1	14.6962	14.1703	13.5329	8.73236	9.41909	10.0227	8.16566	8.49179	7.66372	5.82379	6.14484	6.17949	7.78588	7.94278	5.04969	5.52671	4.54141	6.97441	4.11959	4.02158	3.89488	5.36635	3.26309	6.2763	4.46088	5.61053	6.90031	contig18763.1	---NA---	fortilin binding 1
	Cluster-39331.0	15.8678	15.69	14.5177	9.97355	11.0089	11.028	9.12986	9.17187	9.02908	5.72084	7.15339	6.80596	8.26159	8.95669	4.52268	5.7443	4.98692	8.09959	4.4578	4.02158	3.89488	6.37987	5.06414	7.47039	4.91446	6.23515	7.37147	contig43199.1	---NA---	fortilin binding 1
	Cluster-13711.37681	12.5009	10.316	10.6179	6.17057	8.92807	6.62622	7.31649	7.61612	7.07542	3.26309	3.26309	3.75203	3.96946	4.4462	4.52268	5.01061	3.79912	3.8663	4.11959	3.26309	3.26309	4.40974	3.86595	4.09793	3.26309	4.04208	5.58165	contig107189.1	---NA---	crustin P
	Cluster-39613.0	14.9221	13.3311	11.7725	8.87831	10.1696	9.5679	11.6869	10.1263	10.5595	4.59793	5.49098	5.04949	6.80093	6.72927	7.48412	7.60742	4.88168	5.88454	3.87311	3.80248	3.89488	6.40214	5.63407	6.33743	4.46088	5.77605	6.36405	contig54844.1	---NA---	crustin-like antimicrobial peptide
	Cluster-13711.37738	14.3399	10.5177	8.02843	6.85554	7.27086	7.38046	7.27983	8.33329	6.7547	3.78299	3.26309	4.43407	4.73908	4.36258	3.95141	4.97459	4.10357	3.95796	3.26309	3.26309	3.26309	4.40974	4.10968	4.77647	3.26309	4.04208	4.98139	contig107189.2	---NA---	crustin P
	Cluster-13711.37891	13.5386	12.1981	9.62242	7.09888	8.09731	7.68581	8.31465	7.46618	6.78632	4.15422	4.56377	4.22759	4.83222	5.65917	4.10225	5.14487	4.54141	4.11016	3.26309	3.26309	3.89488	5.83824	4.29288	5.83936	3.26309	5.07335	4.62323	contig28360.1	---NA---	crustin P
	Cluster-13711.37641	14.4186	12.0522	9.04612	8.6123	8.7834	9.15519	8.19867	8.02062	6.35032	4.40209	4.3365	4.43407	4.68943	5.53833	4.22771	5.42861	4.10357	4.53416	3.26309	3.26309	3.26309	5.83824	4.89264	5.32325	3.26309	4.93163	4.81634	contig98081.1	---NA---	crustin P
	Cluster-13711.10032	12.8985	13.722	13.7747	10.5339	10.5615	10.5366	10.4793	9.98047	10.2258	7.88003	7.28843	7.86831	8.48932	8.86609	6.01217	9.01952	8.30003	9.08166	3.87311	4.18692	5.22142	6.0527	5.52724	6.83607	4.91446	6.23515	7.54753	contig27205.1	---NA---	hypothetical protein g.3109, partial
	Cluster-13711.13435	13.8663	14.6065	14.5592	11.1758	11.5606	11.0426	11.0843	10.7397	11.3209	8.4213	8.42228	8.4632	9.37145	10.1703	6.86297	9.75795	9.11705	9.78631	4.81341	4.18692	5.14146	7.16809	6.14208	8.16299	6.46306	6.39335	7.61684	contig18886.1	---NA---	hypothetical protein g.3109, partial
	Cluster-13711.20983	11.0924	12.0654	11.3213	8.8292	9.13794	8.90139	8.43034	7.44628	7.92256	4.28689	4.66075	4.67938	6.18417	7.7533	4.43422	6.21555	4.49011	5.37091	3.26309	3.26309	3.26309	4.16032	4.29288	5.38494	5.08776	4.77054	4.98139	contig24926.1	ILEUB_MOUSE ame: Full=Leukocyte elastase inhibitor B ame: Full=Serine protease inhibitor EIB ame: Full=Serpin B1b	serine ase inhibitor
	Cluster-17746.0	12.7792	12.2211	11.2049	7.79407	8.08124	8.83072	8.45241	8.7114	9.38222	5.15011	5.28912	5.33242	7.31731	8.44118	5.59929	5.7443	4.76598	5.7656	3.26309	3.26309	3.26309	4.77251	4.57525	5.25845	4.46088	4.77054	6.46877	contig30569.1	Y1782_THEKO ame: Full=Uncharacterized serpin TK1782	serine ase inhibitor
	Cluster-13711.45438	12.6178	12.7256	11.5289	7.52343	8.14189	8.30356	8.21813	7.25931	7.45935	4.28689	4.90899	4.52253	5.62708	7.33972	4.22771	5.34988	4.49011	5.01056	3.26309	3.26309	3.26309	5.10503	4.10968	6.075	3.26309	4.04208	5.84279	contig75399.1	---NA---	crustin P
	Cluster-13711.14524	16.2842	15.7076	15.1089	10.7078	11.9706	11.728	10.4787	10.6197	10.0736	5.82379	7.72877	7.44733	9.37485	9.81642	6.01217	8.06279	6.9188	7.76828	4.81341	4.54902	4.3409	7.07496	6.78415	8.25961	6.06325	6.89229	8.7248	contig74365.2	PEN3G_LITVA ame: Full=Penaeidin-3g Short=Pen-3g Flags: Precursor	penaeidin
	Cluster-13711.47785	16.1436	16.1036	15.5632	9.94648	11.146	11.1983	11.2657	10.6064	10.4058	5.9195	8.02732	7.51934	9.21302	10.0374	6.28824	8.50033	6.8102	7.83448	4.9104	4.44306	4.14971	7.88321	6.48559	8.67602	6.51988	6.44235	9.12369	contig74365.1	PEN2A_LITVA ame: Full=Penaeidin-2a Short=P2 Short=Pen-2 Short=Pen-2a Flags: Precursor	penaeidin 3b antimicrobial peptide
	Cluster-13711.24987	13.199	14.2557	10.9673	8.61773	8.48896	10.0869	6.92323	7.51951	9.41396	4.68347	6.78365	5.82107	5.88555	8.01537	5.59929	4.93746	6.01563	6.1315	3.26309	4.02158	3.26309	6.28711	6.48559	7.62371	4.91446	5.07335	5.58165	contig60381.1	---NA---	single VWC domain 5
	Cluster-13711.33265	11.7752	13.1685	10.3792	6.53886	7.28968	7.18316	5.24892	6.19925	8.46901	3.78299	6.20146	4.10214	5.21184	7.09301	3.95141	3.81934	5.38532	4.57597	3.26309	3.26309	3.26309	3.78662	4.29288	6.075	4.46088	4.77054	4.06732	contig51343.1	---NA---	single VWC domain 5
	Cluster-13711.43947	13.9042	15.2015	12.4044	9.43362	9.89978	9.52805	7.17722	7.75188	10.0535	4.40209	7.39995	5.1989	6.33387	8.43306	5.04969	5.45383	6.38871	5.73416	4.11959	4.02158	3.26309	5.04552	5.47042	7.74005	4.71104	5.42153	6.06184	contig37790.1	---NA---	reverse transcriptase
	Cluster-13711.26863	12.2484	11.6992	12.3485	7.79086	8.7122	7.76025	7.24221	6.50171	6.80959	3.26309	4.98114	4.52253	5.3062	6.01308	4.75015	7.75495	6.77505	5.88454	3.26309	3.26309	3.26309	4.84697	3.86595	5.04129	3.26309	4.58234	5.76123	contig74295.1	VKT5_HETCR ame: Full=Kunitz-type serine protease inhibitor HCRG1	isoform A
	Cluster-13711.43555	11.9335	12.5158	13.0314	9.18314	9.47238	8.94506	6.74581	6.72592	8.6822	4.83685	5.53693	4.99535	5.67374	6.6608	5.15128	8.16085	7.37015	7.92839	3.87311	4.02158	3.89488	4.51305	4.69149	6.03842	4.91446	4.77054	5.58165	contig54990.1	---NA---	vascular endothelial growth factor 3
	Cluster-13711.10008	12.1999	13.362	13.9055	9.3545	9.14826	8.8011	7.34041	7.0508	9.35631	5.44459	5.95963	5.63309	5.42212	7.27737	5.41453	9.12599	8.14109	8.21996	4.81341	3.26309	3.89488	5.4576	5.41102	6.68076	5.23959	5.07335	6.19068	contig5811.1	TERT_TAKRU ame: Full=Telomerase reverse transcriptase ame: Full=Telomerase catalytic subunit	reverse transcriptase
	Cluster-13711.39636	13.5078	14.8257	12.7323	10.4975	10.6786	10.2505	7.78125	7.86472	10.3452	5.3058	7.50341	5.6987	5.80474	8.44926	5.15128	7.6181	8.13077	7.03217	3.87311	4.32408	3.89488	5.58358	5.9115	7.76223	5.23959	4.77054	5.58165	contig74115.2	---NA---	---NA---
	Cluster-13711.39637	13.5003	14.6277	12.7275	10.0927	10.512	9.99992	7.50816	7.79965	10.215	4.90643	7.32657	5.49132	6.37583	8.40425	4.52268	7.21554	8.14109	6.94127	3.26309	4.02158	3.26309	5.26818	5.63407	7.74005	4.91446	4.77054	6.12775	contig74115.1	---NA---	---NA---
	Cluster-13711.39646	13.3593	14.9786	12.801	10.2184	10.594	10.037	8.69144	8.07013	10.7057	5.35374	8.01183	6.32907	6.71688	9.0446	4.93885	8.23545	8.57841	7.61764	4.11959	3.26309	3.26309	6.42405	6.37018	8.11213	5.23959	5.42153	6.36405	contig70902.1	---NA---	---NA---
	Cluster-13711.39629	13.5019	15.1648	12.8325	10.5132	10.8612	10.3325	8.71444	7.95536	10.799	5.48776	8.07281	6.3492	6.19988	9.13749	5.45361	8.3486	8.31834	7.73786	3.87311	4.32408	3.26309	6.02404	6.53993	8.29043	5.08776	5.07335	6.12775	contig40519.1	---NA---	---NA---
	Cluster-13711.39638	13.859	15.5236	13.1442	11.0869	11.2731	10.6803	8.95165	8.20032	11.0377	6.06554	8.13846	6.17949	6.24599	9.29364	5.19912	8.58968	8.71593	8.0197	3.26309	4.02158	4.14971	6.5686	6.73856	8.59195	5.61009	5.20036	6.25089	contig92047.1	---NA---	---NA---
	Cluster-13711.11114	11.7616	11.5679	11.3751	10.1532	9.68381	9.51416	7.1161	6.96228	8.56038	4.50478	4.98114	5.24498	5.3062	6.20033	4.33682	6.0965	5.28372	5.34983	4.30478	4.02158	3.26309	4.98294	4.10968	4.87155	4.46088	4.35213	5.76123	contig6837.1	MTH2_DROYA ame: Full=G- coupled receptor Mth2 ame: Full= methuselah-2 Flags: Precursor	G- coupled receptor Mth2-like
	Cluster-13711.38230	12.0054	11.5088	10.4661	9.96931	10.1056	10.0083	6.0506	5.31555	7.07542	4.68347	4.98114	5.9862	5.03683	5.56958	4.33682	5.99998	5.45661	6.21243	3.26309	3.26309	3.26309	4.69276	4.29288	5.38494	3.26309	4.58234	5.58165	contig61487.1	---NA---	PREDICTED: uncharacterized protein LOC108678985
	Cluster-13711.36958	13.2947	13.6143	13.446	11.6555	12.0993	11.7096	7.286	7.18914	9.18587	5.9195	5.6243	6.06188	5.86579	6.85705	5.9603	6.82056	6.30436	7.94179	3.87311	4.18692	3.26309	5.58358	4.98146	5.83936	5.08776	4.58234	6.97286	contig24273.1	---NA---	---NA---
	Cluster-13711.31222	12.1211	11.8129	10.6892	9.54518	10.1056	9.44601	6.19089	6.34781	7.40463	4.28689	4.83212	4.33669	5.52857	5.79636	4.22771	5.82236	5.08366	5.66901	4.7074	4.44306	5.14146	4.84697	4.98146	4.42834	3.26309	4.35213	4.38662	contig37143.1	AT1B1_ARTSF ame: Full=Sodium potassium-transporting ATPase subunit beta ame: Full=Sodium potassium-dependent ATPase beta subunit	sodium potassium-transporting ATPase subunit beta-1-like
	Cluster-13711.35730	13.074	12.7571	11.7824	10.636	11.2172	10.5638	6.61388	6.63161	8.25281	4.90643	4.98114	4.74997	5.36546	6.20033	5.04969	6.01654	5.11428	6.24573	5.23492	5.09387	5.22142	5.16181	4.98146	5.60615	3.26309	4.93163	5.76123	contig38373.1	AT1B1_ARTSF ame: Full=Sodium potassium-transporting ATPase subunit beta ame: Full=Sodium potassium-dependent ATPase beta subunit	sodium potassium-transporting atpase subunit beta-2
	Cluster-13711.16814	12.9199	12.3528	12.0752	8.9258	9.35043	9.83009	5.69923	5.99156	8.005	4.59793	4.19784	4.43407	6.0689	6.18072	3.75209	4.89913	4.31768	5.60053	3.87311	3.80248	3.26309	4.60673	4.10968	5.25845	5.08776	5.20036	5.25621	contig13044.1	LRP2_MOUSE ame: Full=Low-density lipo receptor-related 2 Short=LRP-2 ame: Full=Glyco 330 Short=gp330 ame: Full=Megalin Flags: Precursor	low-density lipo receptor-related 1 isoform X1
	Cluster-13711.41343	12.0742	11.5706	10.6587	8.67097	9.62873	9.07885	5.10663	5.21913	6.00148	4.15422	4.19784	4.52253	4.46385	4.52319	3.75209	5.26603	4.80586	5.03812	3.26309	3.26309	3.26309	4.16032	3.86595	4.77647	3.26309	4.35213	4.06732	contig43676.1	---NA---	---NA---
	Cluster-13711.3496	14.1447	13.3528	12.4771	10.0445	11.1296	10.535	6.70009	7.07047	7.58543	5.03438	5.44337	5.24498	5.50275	6.18072	4.10225	6.55583	5.6093	6.55016	4.4578	4.02158	3.89488	4.60673	4.29288	5.44383	4.12186	5.07335	5.58165	contig61175.1	---NA---	---NA---
	Cluster-36437.0	12.6146	12.4222	12.417	9.83511	10.8506	9.92681	6.93115	6.89024	7.99831	5.20417	5.1749	5.24498	6.68403	6.23872	5.33265	6.54459	5.05226	6.79302	4.30478	3.26309	3.89488	4.77251	4.69149	6.03842	4.12186	4.58234	5.12641	contig4722.1	---NA---	G- coupled receptor moody-like
	Cluster-13711.41623	14.9925	15.0421	14.5248	12.0883	12.7212	12.0926	7.9576	7.50034	8.77901	6.6467	5.95963	6.15675	6.86085	7.0616	4.60403	6.62146	6.00026	7.59234	4.59004	4.32408	4.14971	5.77024	5.82517	6.85694	5.37515	5.99174	6.8626	contig4659.1	MMEL1_RAT ame: Full=Membrane metallo-endopeptidase-like 1 ame: Full=NEP2(m) ame: Full=Neprilysin II Short=NEPII ame: Full=Neprilysin-2 Short=NEP2 Short=NL2 Contains: ame: Full=Membrane metallo-endopeptidase-like soluble form ame: Full=Neprilysin-2 secreted Short=NEP2(s)	Endothelin-converting enzyme 2
	Cluster-13711.36337	15.081	15.1396	14.5379	12.1288	12.7776	12.1508	8.21167	7.86097	9.22361	6.51232	6.14484	5.7915	7.20656	7.28644	4.87931	6.77334	6.36512	7.85588	4.81341	4.02158	4.49867	5.93428	6.06941	7.28341	4.12186	5.42153	7.13957	contig5859.1	MMEL1_MOUSE ame: Full=Membrane metallo-endopeptidase-like 1 ame: Full=NEP2(m) ame: Full=Neprilysin II Short=NEPII ame: Full=Neprilysin-2 Short=NEP2 Short=NL2 ame: Full=Neprilysin-like 1 Short=NL-1 ame: Full=Neprilysin-like peptidase Short=NEPLP ame: Full=Soluble secreted endopeptidase Contains: ame: Full=Membrane metallo-endopeptidase-like soluble form ame: Full=Neprilysin-2 secreted Short=NEP2(s)	Endothelin-converting enzyme 2
	Cluster-13711.22284	14.4941	14.6917	11.8209	10.2261	9.72399	11.3492	7.13677	7.63381	8.47865	5.35374	7.19525	6.65345	6.30519	7.87837	6.46452	7.40028	8.1649	6.81517	5.08336	4.89098	4.75558	7.14209	6.27694	8.25181	4.71104	5.77605	7.0752	contig22412.1	---NA---	---NA---
	Cluster-13711.32294	15.8569	14.7392	14.2569	9.69485	9.73172	11.3138	7.00803	8.04063	7.08813	5.15011	5.04919	6.01189	6.70601	6.88128	4.93885	7.91493	8.17499	6.42076	3.87311	3.80248	4.3409	5.36635	5.14158	6.075	5.37515	6.4897	7.66126	contig39794.1	SIBD2_CUPSA ame: Full=Single insulin-like growth factor-binding domain -2 Short=SIBD-2 Flags: Precursor	venom toxin
	Cluster-13711.14390	12.6593	12.0104	9.69253	7.92854	9.55024	8.97345	5.77351	6.65796	7.24381	3.99446	4.83212	4.43407	6.33387	5.92096	3.75209	4.73167	5.38532	5.43219	3.26309	3.26309	3.89488	3.26309	3.26309	5.19017	4.71104	5.07335	4.81634	contig71019.1	---NA---	---NA---
	Cluster-13711.35959	13.1656	12.8008	10.9745	7.83823	7.851	9.30047	6.23036	7.3262	6.64677	4.15422	4.56377	3.75203	5.74083	5.43988	3.26309	4.6856	4.68167	4.49057	3.26309	3.26309	3.26309	3.26309	3.86595	5.25845	4.12186	4.93163	5.12641	contig16796.1	---NA---	hemocyte transglutaminase
	Cluster-13711.36349	12.8389	13.2241	11.7119	9.28566	10.215	9.57923	6.7988	7.10902	8.02818	4.83685	5.66594	4.93866	6.60429	6.67476	4.10225	5.34988	5.52422	6.59364	3.87311	3.80248	3.26309	4.60673	4.10968	6.2763	3.26309	5.20036	5.12641	contig37601.1	---NA---	---NA---
	Cluster-13711.24720	13.9285	14.4614	12.6434	8.88283	9.75973	10.1449	6.46838	6.30375	7.26632	4.40209	5.49098	4.87912	5.96184	6.58884	5.37423	5.87811	5.93701	6.63582	3.87311	4.18692	3.26309	4.40974	3.86595	5.79582	4.12186	4.77054	4.98139	contig7940.1	TGMH_TACTR ame: Full=Hemocyte -glutamine gamma-glutamyltransferase ame: Full=Hemocyte transglutaminase Short=TGase	hemocyte -glutamine gamma-glutamyltransferase-like
	Cluster-13711.26520	14.8715	15.0756	13.1401	9.54328	10.52	11.0768	6.7901	7.14037	7.62511	5.15011	5.82069	5.24498	7.00933	6.84477	5.66655	5.91405	5.93701	7.12943	4.7074	4.64505	4.3409	4.60673	4.10968	6.17928	3.26309	5.69583	6.06184	contig4864.1	TGMH_TACTR ame: Full=Hemocyte -glutamine gamma-glutamyltransferase ame: Full=Hemocyte transglutaminase Short=TGase	transglutaminase
	Cluster-13711.2685	11.2972	12.4299	12.0138	7.17486	8.808	8.18709	5.22172	4.69511	5.67917	4.28689	4.19784	3.95133	5.52857	5.04373	4.87931	4.63749	4.63695	4.8303	4.11959	3.80248	3.26309	3.99952	3.26309	4.87155	3.26309	4.77054	4.38662	contig18321.1	PPO3_DROER ame: Full=Phenoloxidase 3 ame: Full=Diphenoloxidase subunit A3 ame: Full=Tyrosinase A3 Flags: Precursor	prophenoloxidase
	Cluster-13711.38681	12.4502	12.6435	11.0593	7.04047	8.38158	8.65291	4.94574	4.9394	5.49365	4.15422	4.03065	4.10214	4.87609	4.59474	4.60403	5.01061	4.8444	5.21547	3.87311	4.18692	3.89488	4.16032	3.86595	4.77647	3.26309	4.35213	4.98139	contig18153.1	TGMH_TACTR ame: Full=Hemocyte -glutamine gamma-glutamyltransferase ame: Full=Hemocyte transglutaminase Short=TGase	hemocyte -glutamine gamma-glutamyltransferase-like
	Cluster-13711.41714	14.8071	14.9571	12.8278	11.097	10.1272	11.7409	6.59399	7.10902	7.612	4.59793	5.70632	5.45337	5.62708	6.33034	4.75015	4.81846	4.25219	5.49072	4.30478	4.32408	4.14971	4.98294	5.21448	6.2447	4.12186	5.42153	6.78405	contig27074.1	---NA---	neurogenic locus notch homolog 1-like
	Cluster-13711.35441	14.9294	15.059	13.0747	11.1721	10.2309	11.6383	6.7277	6.97626	7.68473	4.83685	5.74553	5.85001	5.62708	6.48153	4.93885	5.32253	4.54141	5.68559	3.87311	3.26309	4.14971	5.21612	5.14158	6.47953	4.12186	5.61053	6.46877	contig38028.1	WIF1_DROME ame: Full= shifted ame: Full=WIF-1 Flags: Precursor	neurogenic locus notch homolog 1-like
	Cluster-13711.31639	14.5604	14.6934	12.3309	9.982	9.54245	11.2294	6.7901	7.43623	7.95749	4.40209	5.99228	5.9862	5.8254	7.12375	4.87931	5.17627	4.95287	5.45199	3.87311	3.80248	3.26309	4.77251	5.2834	6.36702	4.12186	5.51941	6.56624	contig47362.1	---NA---	---NA---
	Cluster-13711.31640	15.1253	15.2562	12.9355	10.818	10.2224	11.8125	7.02292	7.70664	8.35583	4.68347	6.20146	6.08621	6.3196	7.44877	5.10153	5.23681	4.76598	5.74997	4.11959	3.80248	3.26309	5.62304	5.2834	6.8149	4.46088	5.77605	6.93705	contig68917.1	---NA---	neurogenic locus notch homolog 1-like
	Cluster-13711.31435	14.2598	14.5241	12.2517	9.29246	8.87007	11.3778	5.19392	5.74688	6.20462	4.83685	4.19784	5.04949	4.68943	4.94674	3.95141	4.21516	4.31768	4.57597	4.11959	4.02158	3.26309	4.16032	3.86595	5.55423	3.26309	5.69583	5.91975	contig14835.1	TGMH_TACTR ame: Full=Hemocyte -glutamine gamma-glutamyltransferase ame: Full=Hemocyte transglutaminase Short=TGase	hemocyte -glutamine gamma-glutamyltransferase-like
	Cluster-13711.24430	15.146	15.8533	13.2059	10.6765	9.736	12.4822	6.17748	6.94816	8.01498	5.03438	5.78363	5.7915	5.86579	6.78177	4.33682	4.6856	4.25219	4.92387	4.59004	3.80248	3.89488	4.77251	4.44433	6.53259	5.08776	5.3157	6.51835	contig5037.1	TGMH_TACTR ame: Full=Hemocyte -glutamine gamma-glutamyltransferase ame: Full=Hemocyte transglutaminase Short=TGase	hemocyte -glutamine gamma-glutamyltransferase-like
	Cluster-13711.39021	15.4742	15.5075	13.4153	10.6664	10.0989	12.3329	6.34249	7.58463	7.52144	5.57006	5.58133	6.01189	6.10282	6.58884	3.95141	4.47837	4.49011	5.01056	4.81341	4.18692	3.26309	3.99952	4.79652	6.33743	4.46088	5.85179	5.76123	contig6843.1	TGMH_TACTR ame: Full=Hemocyte -glutamine gamma-glutamyltransferase ame: Full=Hemocyte transglutaminase Short=TGase	transglutaminase
	Cluster-13711.35958	15.2239	15.1857	13.1473	10.8994	9.85564	12.5285	6.06529	7.07047	7.04315	5.52955	4.98114	6.13364	5.52857	5.92096	3.26309	4.58712	4.31768	4.86233	3.87311	4.02158	3.26309	4.16032	4.29288	6.03842	4.12186	5.85179	6.12775	contig6843.4	TGMH_TACTR ame: Full=Hemocyte -glutamine gamma-glutamyltransferase ame: Full=Hemocyte transglutaminase Short=TGase	hemocyte -glutamine gamma-glutamyltransferase-like
	Cluster-13711.26347	14.0157	13.8669	12.1818	9.47011	8.54078	10.5961	5.32719	6.77484	6.50155	4.83685	4.90899	5.15106	5.55389	5.96779	3.75209	4.5342	4.01691	4.57597	3.87311	3.26309	3.26309	4.40974	4.10968	5.11797	4.71104	4.93163	5.25621	contig47844.1	TGM1_MOUSE ame: Full= -glutamine gamma-glutamyltransferase K ame: Full=Epidermal TGase ame: Full=Transglutaminase K Short=TG(K) Short=TGK Short=TGase K ame: Full=Transglutaminase-1 Short=TGase-1	transglutaminase
	Cluster-13711.24723	15.0804	14.8192	13.0768	10.4491	10.0239	11.7162	6.15027	7.52426	7.08813	5.20417	5.28912	5.59904	6.61596	6.36537	4.22771	4.89913	4.98692	5.60053	3.87311	3.80248	4.14971	4.16032	4.29288	5.70432	4.71104	5.3157	6.12775	contig9571.1	TGMH_TACTR ame: Full=Hemocyte -glutamine gamma-glutamyltransferase ame: Full=Hemocyte transglutaminase Short=TGase	transglutaminase
	Cluster-13711.24724	15.023	14.9824	13.1071	10.2537	9.80604	11.728	6.43515	7.265	7.20936	5.39996	5.34261	5.5641	5.86579	6.36537	4.22771	5.17627	4.72463	5.43219	3.87311	4.02158	3.26309	5.04552	4.57525	6.14539	4.46088	5.3157	6.36405	contig9580.1	TGMH_TACTR ame: Full=Hemocyte -glutamine gamma-glutamyltransferase ame: Full=Hemocyte transglutaminase Short=TGase	transglutaminase
	Cluster-13711.35787	15.5521	15.3858	13.3748	10.8117	10.3088	12.4459	6.23036	7.68983	7.45935	5.39996	5.1749	5.87835	6.40313	6.38256	4.43422	4.73167	4.18129	5.09144	3.87311	3.80248	3.89488	4.77251	4.89264	6.14539	4.46088	5.99174	6.82387	contig7104.1	TGMH_TACTR ame: Full=Hemocyte -glutamine gamma-glutamyltransferase ame: Full=Hemocyte transglutaminase Short=TGase	transglutaminase
Group 3 - FG	Cluster-13711.10764	3.80494	3.61195	3.26309	6.33145	5.8452	5.97476	11.7602	10.9208	9.6646	3.78299	4.19784	3.75203	8.52963	6.55901	3.95141	10.1717	3.6432	9.50449	7.42603	7.12278	6.96687	3.78662	3.26309	3.26309	4.12186	4.35213	4.06732	contig4074.1	OTOP2_MOUSE ame: Full=Otopetrin-2	otopetrin-2-like isoform X7
	Cluster-33109.1	5.00388	3.61195	3.93071	7.89309	8.566	6.5179	12.0529	10.5295	11.71	3.99446	3.809	6.48251	7.24444	7.97114	5.93361	7.337	4.80586	6.90047	11.7492	11.7866	11.6094	3.26309	4.10968	3.85747	3.26309	4.04208	6.12775	contig1633.1	PTHD3_MOUSE ame: Full=Patched domain-containing 3 ame: Full=RND-type RNDEu-3	Patched domain-containing 3
	Cluster-39626.2	3.64736	4.23379	3.84254	6.9625	4.77915	7.78542	10.1009	7.65128	8.56265	5.3058	5.78363	7.35192	8.85158	8.83869	10.626	10.9402	7.88666	10.377	11.9152	11.2574	12.1505	8.22921	8.16803	7.25235	5.08776	3.26309	5.67443	contig520.1	PYR1_HUMAN ame: Full=CAD Includes: ame: Full=Glutamine-dependent carbamoyl-phosphate synthase Includes: ame: Full=Aspartate carbamoyltransferase Includes: ame: Full=Dihydroorotase	CAD
	Cluster-13711.40570	3.26309	3.61195	3.84254	4.05311	4.83805	3.94364	9.64024	9.60441	8.23015	10.8827	6.78365	3.95133	3.67361	9.49623	10.8153	10.1626	8.83299	9.20615	9.74617	8.24794	7.5902	4.77251	6.95318	10.1916	4.46088	3.26309	5.37397	contig12659.1	ESTF_MYZPE ame: Full=Esterase FE4 ame: Full=Carboxylic-ester hydrolase Flags: Precursor	venom carboxylesterase-6-like
	Cluster-13711.1539	3.26309	3.61195	3.26309	4.32226	4.46594	3.60572	10.6512	9.87684	9.2604	10.9723	8.07281	3.95133	4.0761	9.5175	10.5434	10.8465	9.01417	9.34865	9.51492	8.47977	7.83489	4.60673	6.53993	10.5586	5.49785	4.04208	4.62323	contig6705.1	ESTF_MYZPE ame: Full=Esterase FE4 ame: Full=Carboxylic-ester hydrolase Flags: Precursor	Esterase FE4
	Cluster-13711.22951	4.02501	4.03579	4.14059	10.1211	8.0568	7.95025	6.13646	6.7668	6.88449	6.60959	7.61025	7.7537	7.24444	6.86921	6.03739	6.66358	6.72984	6.25665	13.2761	13.5402	14.2407	4.84697	4.10968	4.95944	8.44396	9.59483	9.22314	contig72779.1	LGUL_RAT ame: Full=Lactoylglutathione lyase ame: Full=Aldoketomutase ame: Full=Glyoxalase I Short=Glx I ame: Full=Ketone-aldehyde mutase ame: Full=Methylglyoxalase ame: Full=S-D-lactoylglutathione methylglyoxal lyase	lactoylglutathione lyase
	Cluster-13711.17639	4.02501	4.03579	4.44417	8.36765	6.81774	8.09525	11.6554	7.43118	9.27982	6.22261	6.08582	7.37152	7.88011	8.79816	5.87862	10.1379	10.9536	9.85778	12.2997	10.8831	12.2149	4.69276	4.29288	6.075	6.2774	6.92692	7.59411	contig29991.1	TBA1_DROME ame: Full=Tubulin alpha-1 chain	tubulin alpha-1 chain
	Cluster-13711.44564	3.64736	3.26309	4.0079	5.54671	8.20009	6.56893	7.48153	7.94124	6.50155	3.99446	3.809	5.82107	4.52503	3.72098	3.75209	8.50033	8.86654	7.63013	12.4343	11.4348	12.5615	3.78662	3.86595	3.26309	5.23959	5.07335	6.06184	contig33652.1	---NA---	---NA---
	Cluster-13711.44567	4.11256	3.26309	4.2539	6.4431	8.5151	7.74933	9.18852	9.32095	7.81619	3.99446	4.03065	7.02034	5.03683	3.72098	3.95141	10.1051	10.5305	8.74229	13.696	12.7529	13.7458	3.99952	4.29288	3.85747	5.49785	5.42153	7.20116	contig33652.2	---NA---	hypothetical protein Ocin01_16117
	Cluster-28621.0	4.02501	3.75526	4.30533	10.9796	10.9505	10.7729	11.7399	10.818	12.1109	9.29985	10.4431	10.4668	10.2706	10.5323	9.40812	11.2532	10.925	10.3702	11.0042	10.9784	11.1072	5.83824	4.69149	7.12088	8.48689	7.73991	8.77609	contig29283.1	INX1_SCHAM ame: Full=Innexin inx1 Short=Innexin-1 ame: Full=G-Inx1	innexin inx1
	Cluster-33443.0	3.80494	4.39377	3.84254	10.4633	10.8292	10.3974	11.454	11.5763	12.4723	8.73913	10.4257	9.83982	11.4639	10.9983	9.02888	11.1823	11.5549	10.2066	10.5624	10.8496	10.4509	5.93428	4.57525	8.09477	7.90402	8.33487	8.6716	contig57294.1	---NA---	---NA---
	Cluster-13711.17851	4.02501	4.34353	3.93071	9.90562	9.38681	9.6137	8.98419	9.03244	9.82995	9.01001	11.042	10.7816	10.4835	9.30925	6.74722	10.1202	9.97122	9.06033	12.5309	12.3682	12.9881	5.10503	4.44433	6.14539	10.9263	10.9848	11.3099	contig33666.1	PROF_APIME ame: Full=Profilin	profilin
	Cluster-13711.17846	5.40515	5.55894	5.45217	10.9325	10.8131	11.0049	10.8814	11.2363	11.5171	10.1284	12.3913	12.0451	11.6426	10.6897	8.3099	11.698	11.7833	10.5954	13.0694	13.5725	13.5914	6.31089	5.68444	7.5744	11.7981	12.3326	12.4153	contig371.1	PROF_DROME ame: Full=Profilin ame: Full= chickadee	profilin
	Cluster-13711.17850	4.32878	5.00567	4.2539	10.6035	10.5402	10.7467	10.257	10.9581	11.2544	9.86735	12.1609	11.7342	11.481	10.483	8.10904	11.446	11.612	10.3095	12.3617	13.2778	12.9684	5.93428	5.73299	7.64775	11.576	12.0353	12.0196	contig8986.1	PROF_DROME ame: Full=Profilin ame: Full= chickadee	profilin
	Cluster-13711.23219	4.96956	3.95583	4.14059	4.45115	6.1995	4.76778	7.05224	6.22316	7.45935	4.28689	6.30825	6.62087	5.80474	7.72025	4.87931	6.80186	6.89446	4.79734	12.5653	10.437	11.9978	9.02251	9.21006	10.6401	3.26309	3.26309	6.7009	contig123289.2	MT_ASTAS ame: Full=Metallothionein Short=MT	metallothionein
	Cluster-13711.19885	3.80494	3.26309	3.26309	3.58897	4.50576	3.26309	6.40111	5.29212	5.43251	3.26309	4.98114	5.374	5.07387	5.2572	4.87931	6.14235	5.25701	3.75679	12.5457	10.7427	11.5277	7.83548	6.27694	8.75544	3.26309	3.26309	6.51835	contig134133.1	---NA---	---NA---
	Cluster-13711.30150	4.78114	4.39377	5.19227	5.0966	4.83805	6.24127	5.73688	5.31555	5.15416	3.99446	5.44337	6.24557	6.348	6.6608	8.17173	8.36767	5.47953	7.61346	11.9901	11.1902	12.0194	10.3874	10.8972	11.3262	8.25818	9.02475	9.74982	contig25635.1	GLNA_PANAR ame: Full=Glutamine synthetase ame: Full=Glutamate--ammonia ligase	glutamine synthetase
	Cluster-13711.8581	3.26309	3.26309	3.73726	4.05311	3.59324	3.94364	3.64143	3.88484	3.62092	3.26309	3.26309	3.95133	3.26309	3.90798	4.10225	4.21516	3.79912	4.79734	7.00266	11.0806	12.2132	8.15344	6.97296	11.1264	3.26309	3.26309	3.26309	contig573.1	VIT_FENME ame: Full=Vitellogenin Contains: ame: Full=Vitellin Flags: Precursor	vitellogenin
	Cluster-13711.9048	3.80494	3.26309	3.73726	3.26309	3.26309	3.26309	3.26309	3.6239	3.26309	3.78299	3.26309	5.73035	3.26309	4.94674	6.65375	4.13474	3.79912	4.34677	12.4192	12.1394	13.0717	7.95195	8.73877	7.10356	3.26309	4.04208	5.37397	contig51189.1	CPMD8_HUMAN ame: Full=C3 and PZP-like alpha-2-macroglobulin domain-containing 8 Flags: Precursor	farnesoic acid O-methyltransferase
	Cluster-13711.9047	3.64736	3.26309	3.26309	3.58897	3.26309	3.26309	3.26309	4.06175	3.26309	3.26309	3.26309	6.30866	3.67361	4.78443	6.84901	4.13474	3.26309	4.69226	13.1276	11.9514	13.2836	8.13386	8.77284	7.74005	4.12186	3.26309	7.23099	contig48646.1	NATT3_THANI ame: Full=Natterin-3 Flags: Precursor	farnesoic acid O-methyltransferase
	Cluster-13711.35967	3.64736	3.95583	4.0079	3.58897	3.83247	3.26309	3.26309	3.77204	3.26309	3.99446	3.26309	5.87835	3.26309	6.88128	8.26878	3.65763	3.79912	4.34677	11.6495	11.3675	11.1097	8.50796	8.70974	8.02316	3.26309	3.26309	6.12775	contig15020.1	WASL_BOVIN ame: Full=Neural Wiskott-Aldrich syndrome Short=N-WASP	neural Wiskott-Aldrich syndrome -like
	Cluster-13711.9038	3.64736	3.26309	3.59913	3.26309	3.26309	3.26309	3.64143	3.77204	3.26309	3.78299	3.26309	5.76127	3.26309	5.71573	8.16054	4.35616	3.79912	4.65488	13.0848	11.67	13.5623	9.62066	9.27884	9.10645	3.26309	4.04208	6.78405	contig26920.1	NATT3_THANI ame: Full=Natterin-3 Flags: Precursor	farnesoic acid o-
	Cluster-13711.9041	3.80494	3.61195	3.73726	3.26309	3.59324	3.26309	3.79664	3.77204	3.62092	3.99446	3.26309	5.87835	3.26309	6.27609	9.21344	4.04503	3.6432	4.61616	13.0339	11.8042	13.3265	10.6313	11.052	10.0276	4.46088	3.26309	6.82387	contig38585.1	NATT3_THANI ame: Full=Natterin-3 Flags: Precursor	farnesoic acid O-methyltransferase
	Cluster-13711.30179	3.64736	3.26309	3.59913	4.1147	3.91916	5.29102	6.20417	5.66041	6.45292	3.78299	6.02417	6.15675	5.69648	6.60353	7.41026	4.7759	4.31768	4.86233	11.5797	10.7988	11.7095	9.94452	10.2825	10.6886	4.12186	4.77054	5.12641	contig56022.1	GLNA_PANAR ame: Full=Glutamine synthetase ame: Full=Glutamate--ammonia ligase	glutamine synthetase
	Cluster-13711.30149	3.64736	3.26309	3.73726	3.91078	3.91916	5.24763	5.73688	5.31555	6.02856	3.99446	5.44337	6.28795	5.57873	6.70228	7.51087	5.26603	4.31768	5.01056	11.8439	11.0054	11.8054	9.8637	10.6324	10.9675	4.46088	4.35213	6.93705	contig23831.1	GLNA_PANAR ame: Full=Glutamine synthetase ame: Full=Glutamate--ammonia ligase	glutamine synthetase
	Cluster-13711.29453	3.64736	3.26309	3.84254	3.58897	3.72898	4.02225	4.58445	4.47985	4.56117	3.78299	4.03065	6.17949	4.3986	6.97429	8.00016	4.47837	4.49011	5.28442	12.7208	11.9103	12.7046	10.8687	11.4301	11.8094	4.12186	4.35213	6.8626	contig28944.1	GLNA_PANAR ame: Full=Glutamine synthetase ame: Full=Glutamate--ammonia ligase	glutamine synthetase
	Cluster-29010.0	3.26309	3.26309	3.26309	3.26309	3.26309	3.60572	4.83765	4.20346	3.26309	3.78299	3.26309	4.52253	3.26309	4.27065	8.4406	3.81934	3.91774	3.95796	10.0151	9.23562	10.1779	8.67977	10.4724	10.2977	3.26309	3.26309	4.38662	contig29446.1	beta-hydroxysteroid epimerase Short=3-alpha-	D-beta-hydroxybutyrate mitochondrial
	Cluster-13711.9050	3.64736	3.61195	3.26309	3.26309	3.26309	3.26309	3.26309	3.6239	3.26309	3.26309	3.26309	4.33669	3.67361	5.89693	8.47715	3.65763	3.6432	3.95796	9.6016	8.10571	10.0308	9.91044	10.3175	9.50469	4.12186	3.26309	4.62323	contig51342.1	CPMD8_HUMAN ame: Full=C3 and PZP-like alpha-2-macroglobulin domain-containing 8 Flags: Precursor	farnesoic acid O-methyltransferase
	Cluster-13711.9046	3.92481	4.10758	3.59913	3.26309	3.26309	3.26309	3.26309	3.97922	3.26309	3.26309	3.26309	5.04949	3.26309	7.41609	10.0683	4.58712	4.18129	4.49057	12.7345	11.3458	13.121	11.6709	12.0861	11.0178	4.71104	4.04208	4.81634	contig36872.1	CPMD8_HUMAN ame: Full=C3 and PZP-like alpha-2-macroglobulin domain-containing 8 Flags: Precursor	farnesoic acid O-methyltransferase
	Cluster-13711.26534	5.7304	5.84929	6.65	5.51462	4.83805	5.0828	4.09974	4.13583	4.64468	3.26309	3.26309	5.24498	3.67361	9.864	11.7973	4.73167	4.10357	5.01056	11.9468	10.7057	12.0311	5.77024	5.82517	4.27878	4.91446	3.26309	6.41739	contig42199.1	BRE4_CAEEL ame: Full=Beta-1,4-N-acetylgalactosaminyltransferase bre-4 ame: Full=Bacillus thuringiensis toxin-resistant 4 Short=Bt toxin-resistant 4 ame: Full=Beta-4- cT	Beta-1,4-N-acetylgalactosaminyltransferase bre-4
	Cluster-13711.7632	7.88261	8.75642	7.05056	8.3438	8.51709	9.10189	5.51536	5.64243	6.86243	5.3058	5.82069	6.55338	6.29062	6.74258	8.6945	6.754	6.50105	6.43999	14.2723	13.6474	14.8737	8.6571	8.89648	8.72758	5.89957	5.92355	7.42402	contig24137.1	H2A_CHITH ame: Full=Histone H2A	histone H2A
	Cluster-25000.0	7.53819	7.19034	6.13358	7.91092	7.92492	8.5051	5.64071	5.69566	6.52994	4.28689	4.74972	7.09309	6.61596	6.6608	8.7627	6.41465	5.66974	6.55896	14.433	12.6624	14.2838	9.42795	9.92675	8.65249	5.71362	4.58234	7.39798	contig52444.1	HMG2_DROME ame: Full=High mobility group DSP1 ame: Full= dorsal switch 1	High mobility group
	Cluster-17522.0	5.16231	5.97409	4.07723	6.58441	6.21952	7.18857	4.58445	4.13583	4.75893	3.78299	3.26309	7.13962	4.32851	5.17614	8.28434	4.63749	3.91774	4.8303	12.4438	12.5581	12.1517	8.14041	8.34464	6.97608	3.26309	3.26309	6.19068	contig27178.1	CCNB3_CHICK ame: Full=G2 mitotic-specific cyclin-B3	G2 mitotic-specific cyclin-B3
	Cluster-29489.0	6.71886	6.06389	5.77248	6.21012	6.23926	6.84849	4.91081	4.87473	5.58964	3.78299	4.56377	8.06131	4.32851	5.53833	7.83381	5.34988	4.68167	6.26749	14.0825	14.159	14.3598	7.98876	8.04319	6.8775	3.26309	3.26309	7.95671	contig21804.1	CCNB_PATVU ame: Full=G2 mitotic-specific cyclin-B	cyclin B
	Cluster-22417.0	5.40515	5.86373	4.77296	6.73318	6.43983	7.54967	4.94574	5.03024	4.9878	4.76278	3.809	9.9315	4.95917	5.36988	8.49508	6.37703	5.62975	7.54477	15.9601	16.2123	16.2212	8.46161	8.75022	7.56181	5.49785	3.26309	9.31617	contig28932.1	CCNA_PATVU ame: Full=G2 mitotic-specific cyclin-A	cyclin A
	Cluster-13711.27373	3.80494	4.17316	3.26309	4.17168	4.38107	5.13216	3.26309	3.88484	4.1288	3.26309	3.809	6.24557	3.96946	4.59474	5.45361	4.13474	4.18129	4.89351	11.6766	12.1746	11.6016	5.66138	5.52724	4.55771	4.12186	3.26309	8.28908	contig138748.1	---NA---	---NA---
	Cluster-13711.9043	3.26309	3.26309	3.26309	3.26309	3.26309	3.26309	3.64143	3.88484	3.26309	3.78299	3.809	5.6663	3.26309	3.90798	4.10225	3.65763	3.91774	4.65488	13.0357	11.2662	13.5407	5.62304	6.03159	5.44383	4.46088	3.26309	6.25089	contig74724.1	NATT3_THANI ame: Full=Natterin-3 Flags: Precursor	farnesoic acid o-
	Cluster-22428.0	5.00388	4.94871	4.80402	4.81938	4.77915	5.50663	4.4308	4.80626	4.68411	4.50478	5.04919	6.55338	4.99863	4.72478	5.52846	5.04558	5.17334	5.26185	13.4515	12.3851	13.1948	6.42405	6.14208	5.70432	4.71104	4.35213	7.10775	contig36986.1	GLRX3_MOUSE ame: Full=Glutaredoxin-3 ame: Full=PKC-interacting cousin of thioredoxin Short=PICOT ame: Full=PKC-theta-interacting Short=PKCq-interacting ame: Full=Thioredoxin 2	Glutaredoxin 3
	Cluster-22428.2	3.26309	3.86444	3.59913	3.98575	4.42444	4.73439	4.01346	4.06175	3.26309	3.26309	3.26309	6.3492	3.67361	4.27065	5.49157	4.35616	3.91774	5.11726	13.6042	12.7438	13.5344	6.18777	6.21113	5.04129	4.12186	3.26309	7.31692	contig12324.1	GEMI_HUMAN ame: Full=Geminin	PREDICTED: geminin-like
	Cluster-24233.0	3.64736	3.26309	4.0079	8.47335	5.75075	6.72684	4.67551	5.40522	5.49365	4.28689	3.809	7.64532	8.4956	5.84757	8.96599	5.59578	4.31768	5.60053	14.5632	13.5392	14.8839	3.99952	4.44433	3.26309	4.12186	3.26309	7.17069	contig14615.1	PERO_DROME ame: Full=Peroxidase Short= ame: Full=Chorion peroxidase Flags: Precursor	Chorion peroxidase precursor
	Cluster-19215.0	3.26309	3.61195	3.59913	5.16237	5.24725	5.55976	6.84149	6.08627	6.84002	4.83685	5.89192	7.60454	6.56869	6.72927	5.63335	5.78389	4.68167	4.29346	12.7952	12.37	13.2323	4.51305	4.57525	4.55771	3.26309	3.26309	6.51835	contig52845.1	KYNB_BACAN ame: Full=Kynurenine formamidase Short=KFA Short=KFase ame: Full=Arylformamidase ame: Full=N-formylkynurenine formamidase Short=FKF	kynurenine formamidase-like
	Cluster-13711.39155	3.92481	3.26309	3.84254	4.22489	3.99506	3.85381	7.38135	6.70924	6.76267	3.78299	4.45673	6.98252	5.65061	6.07834	8.75899	6.08087	4.25219	6.09532	13.9961	13.4429	13.3822	4.29383	3.86595	3.85747	4.46088	3.26309	7.8457	contig3699.1	ZN271_PONAB ame: Full=Zinc finger 271	zinc finger 665-like
	Cluster-39624.0	3.64736	3.75526	4.0079	4.60023	4.80898	4.66442	7.24855	5.93436	6.58507	4.50478	4.90899	7.41937	3.96946	4.72478	4.22771	5.42861	4.25219	7.37703	12.9959	12.7193	12.6405	6.86824	6.69145	6.45224	4.12186	3.26309	7.0752	contig3226.1	NUDEL_DROME ame: Full=Serine protease nudel Flags: Precursor	serine protease nudel
	Cluster-13711.4775	3.26309	3.26309	3.84254	3.58897	3.26309	3.26309	3.64143	4.20346	3.62092	3.78299	3.809	6.73175	3.26309	3.26309	3.26309	7.2708	4.10357	9.42332	12.4983	12.3767	12.5041	3.78662	3.86595	3.85747	4.12186	3.26309	6.19068	contig4393.1	PLIN2_PIG ame: Full=Perilipin-2 ame: Full=Adipophilin ame: Full=Adipose differentiation-related Short=ADRP	lipid storage droplet
	Cluster-13711.14853	4.02501	3.26309	4.07723	3.82517	3.26309	3.26309	4.01346	5.5487	3.62092	4.28689	3.26309	10.2144	3.84173	5.08946	7.10519	6.12723	5.66974	7.76074	14.8884	15.4943	15.1442	5.99476	7.2409	5.88155	4.12186	3.26309	8.24605	contig1728.1	---NA---	cyclin B
	Cluster-13711.14857	4.44824	3.26309	4.30533	3.82517	3.59324	3.26309	3.91472	5.33856	3.26309	4.28689	3.26309	9.8275	4.16918	4.72478	7.12845	6.32525	5.56744	6.98094	15.5949	15.6536	15.5153	6.10831	7.85434	5.79582	4.12186	3.26309	11.1422	contig29050.1	---NA---	---NA---
	Cluster-13711.14855	4.8978	4.03579	5.23586	3.82517	3.91916	3.60572	4.94574	6.36933	3.76786	4.97211	4.3365	11.7181	3.96946	4.99621	8.00643	7.81183	6.75714	9.04955	16.818	17.0429	16.9822	6.31089	8.43257	6.3072	5.61009	5.3157	11.7425	contig897.2	---NA---	cyclin B
	Cluster-13711.14856	4.32878	3.26309	4.4863	3.58897	3.91916	3.26309	5.01268	5.82815	3.26309	4.28689	3.809	10.8502	3.96946	4.99621	7.63759	7.2708	6.43472	8.14375	16.1846	16.4672	16.2206	6.5686	8.01497	6.21238	5.23959	4.35213	11.4911	contig3828.1	---NA---	PREDICTED: uncharacterized protein LOC108676407
	Cluster-13711.14848	4.32878	3.86444	4.67423	3.82517	3.91916	3.26309	4.79925	5.87468	3.62092	4.28689	4.3365	10.9478	3.67361	5.53833	8.37431	7.1359	6.31672	8.23636	16.0139	16.3998	16.1218	6.62629	7.96667	6.33743	5.08776	4.58234	10.8071	contig1058.2	---NA---	cyclin B
	Cluster-13711.9288	4.11256	3.95583	4.74101	4.05311	3.72898	3.60572	4.97968	6.04647	3.76786	4.68347	4.56377	11.3564	3.96946	5.13356	8.56467	7.58583	6.64466	8.73846	16.5763	16.84	16.7209	7.01889	9.08003	6.77158	5.49785	5.07335	11.7243	contig1058.1	---NA---	cyclin B
	Cluster-13711.10285	3.26309	3.26309	3.59913	3.26309	4.06325	3.26309	4.01346	3.97922	3.26309	7.79238	3.26309	5.1989	3.26309	3.90798	4.43422	4.63749	4.18129	4.89351	12.2118	11.6378	11.5982	3.26309	3.26309	4.09793	3.26309	3.26309	5.58165	contig10952.1	ESTF_MYZPE ame: Full=Esterase FE4 ame: Full=Carboxylic-ester hydrolase Flags: Precursor	venom carboxylesterase-6-like
	Cluster-13711.14846	8.21789	8.37744	7.73033	7.44799	7.90983	7.71979	7.86185	7.58008	8.07664	8.53848	8.98665	11.5108	7.06972	9.27786	9.71004	7.75978	7.2856	8.75372	17.0035	17.2222	16.8667	6.5686	7.48034	8.05941	5.71362	5.77605	12.6587	contig464.1	---NA---	cyclin B
	Cluster-38988.0	6.42552	5.52242	6.36523	6.68531	7.05671	6.3331	4.79925	4.69511	4.95772	4.15422	3.26309	8.10869	4.68943	5.17614	5.33265	5.50286	4.72463	6.1315	15.0691	14.7448	15.3237	4.40974	4.57525	4.6726	4.91446	3.26309	8.6824	contig30532.1	PRS55_HUMAN ame: Full=Serine protease 55 ame: Full=Testis serine protease 1 Short=T-SP1 Flags: Precursor	isoform A
	Cluster-13711.22609	7.03184	6.94023	6.35592	4.36722	4.28772	4.97768	4.24773	4.69511	3.76786	5.09361	3.809	8.24742	3.67361	3.72098	4.52268	5.11265	4.37872	6.18978	16.0472	14.6036	16.3526	4.77251	4.44433	3.85747	5.23959	4.04208	9.02538	contig31592.1	---NA---	PREDICTED: uncharacterized protein LOC108679318
	Cluster-13711.5864	3.64736	7.21805	3.26309	3.26309	3.26309	3.26309	4.31295	4.06175	4.05529	3.78299	3.26309	5.9862	3.96946	4.04972	3.75209	4.5342	3.91774	4.69226	11.5091	11.589	11.3426	3.78662	3.26309	3.26309	3.26309	3.26309	5.91975	contig8748.1	DDX4_MOUSE ame: Full=Probable ATP-dependent RNA helicase DDX4 ame: Full=DEAD box 4 ame: Full=Mvh ame: Full=Vasa homolog	vasa
	Cluster-19079.0	3.26309	3.26309	3.26309	3.26309	3.26309	3.26309	3.64143	3.6239	3.26309	3.26309	3.26309	5.24498	3.26309	5.47352	3.75209	3.65763	3.91774	4.34677	12.2276	12.0025	12.6887	4.16032	4.10968	5.92248	3.26309	3.26309	6.51835	contig45883.1	---NA---	---NA---
	Cluster-13711.38985	5.54495	5.44621	4.92049	4.17168	4.38107	4.50903	5.19392	4.37902	4.79454	4.40209	5.2333	6.08621	4.58274	5.62997	4.33682	5.17627	5.22973	4.69226	12.7323	12.1065	13.1295	5.62304	3.86595	5.65614	4.46088	3.26309	7.57101	contig10415.1	---NA---	---NA---
	Cluster-13711.36233	4.3904	5.30109	4.14059	4.27493	4.06325	3.60572	5.1655	4.52663	4.92685	4.40209	5.85677	5.87835	5.21184	5.68774	4.52268	5.26603	5.70857	4.86233	13.1633	12.4305	13.3875	5.58358	4.10968	5.75085	4.46088	4.04208	7.59411	contig11958.1	---NA---	---NA---
	Cluster-13711.14554	3.64736	4.88888	4.14059	3.72298	3.26309	3.26309	5.07611	4.26596	4.56117	4.59793	5.9262	7.37152	5.21184	5.82221	4.43422	5.80326	5.81878	5.41208	15.1068	13.9587	15.4064	5.83824	4.10968	5.88155	4.71104	3.26309	8.47448	contig81471.1	---NA---	---NA---
	Cluster-13711.28222	4.44824	4.29037	3.84254	3.26309	4.06325	3.85381	4.17713	3.97922	4.1288	3.26309	3.809	6.01189	3.96946	4.59474	3.75209	4.5342	3.79912	4.29346	12.8114	11.8601	12.0868	3.78662	3.26309	3.26309	4.12186	3.26309	9.13159	contig88162.1	---NA---	---NA---
	Cluster-28017.0	3.80494	4.72417	4.30533	3.58897	4.18325	4.02225	4.01346	4.06175	3.76786	3.99446	4.03065	6.536	3.67361	4.36258	3.95141	4.28848	4.18129	5.19163	12.0764	11.8643	11.5753	3.99952	4.10968	3.85747	4.71104	4.58234	7.28884	contig5904.1	---NA---	---NA---
	Cluster-13711.36516	3.64736	3.26309	3.26309	3.26309	3.26309	3.26309	3.64143	3.97922	3.62092	3.99446	4.19784	5.52821	3.26309	3.26309	3.26309	3.81934	3.26309	4.53416	11.364	11.9924	11.4449	3.26309	3.26309	3.26309	4.12186	3.26309	6.36405	contig23457.1	---NA---	---NA---
	Cluster-13711.4606	3.26309	3.26309	3.73726	3.26309	3.26309	3.26309	3.26309	4.37902	3.26309	3.26309	3.26309	6.66946	3.84173	3.26309	3.26309	4.5342	3.79912	4.89351	13.2564	12.7743	12.9281	3.26309	4.10968	3.26309	4.12186	4.35213	8.62759	contig72315.1	TSP4_HUMAN ame: Full=Thrombospondin-4 Flags: Precursor	cartilage oligomeric matrix
	Cluster-13711.13006	3.26309	3.26309	3.26309	3.26309	3.26309	3.26309	3.26309	3.6239	3.26309	3.26309	3.26309	4.87912	3.67361	3.26309	3.75209	3.81934	3.6432	3.8663	11.9814	10.7955	11.1267	3.26309	3.26309	3.26309	3.26309	3.26309	7.63922	contig149311.1	---NA---	AF510332_1ovarian peritrophin 2 precursor
	Cluster-17222.0	3.64736	3.26309	3.26309	3.26309	3.26309	3.26309	3.91472	4.20346	3.62092	3.78299	3.809	6.28795	4.0761	3.26309	3.26309	4.73167	3.79912	4.7284	14.5387	13.6532	13.5923	3.78662	4.10968	3.26309	4.12186	3.26309	8.74553	contig88216.1	---NA---	---NA---
	Cluster-23639.0	3.26309	3.61195	3.59913	3.26309	3.26309	3.26309	4.31295	5.6242	3.87976	4.76278	4.19784	5.6663	3.26309	3.26309	3.26309	4.04503	3.91774	4.29346	11.4375	11.5852	11.6351	3.78662	3.86595	3.26309	3.26309	4.35213	6.51835	contig13166.1	BRC1_DROME ame: Full=Broad-complex core isoforms 1 2 3 4 5	broad-complex core isoforms 1 2 3 4 5 isoform X4
	Cluster-21577.0	3.26309	3.26309	3.84254	3.26309	3.59324	3.26309	5.22172	5.14167	4.42155	3.26309	4.19784	5.85001	3.67361	3.26309	4.10225	3.81934	3.26309	4.89351	12.5266	11.8574	12.6201	3.78662	3.26309	3.26309	3.26309	3.26309	5.99263	contig17275.1	---NA---	---NA---
	Cluster-13711.2979	3.92481	3.26309	3.84254	3.58897	3.26309	3.26309	4.67551	4.90751	4.82907	4.50478	4.98114	7.16232	4.0761	4.04972	4.67955	5.2069	4.10357	6.41105	12.627	12.8942	12.9343	3.78662	3.26309	3.26309	3.26309	4.04208	7.63922	contig2756.1	MYO3A_HUMAN ame: Full=Myosin-IIIa	myosin-IIIb-like isoform X1
	Cluster-26935.0	4.02501	3.61195	5.00083	3.26309	5.22659	4.37445	4.17713	3.97922	3.76786	3.99446	3.809	6.38859	4.25254	4.04972	3.75209	4.41922	4.59027	5.26185	12.0393	11.3939	11.9392	3.78662	3.26309	3.85747	3.26309	3.26309	5.99263	contig719.1	TDRD1_DANRE ame: Full=Tudor domain-containing 1	maternal tudor isoform X1
	Cluster-33493.1	3.64736	3.75526	3.26309	3.26309	3.59324	3.60572	4.31295	5.03024	4.25796	3.26309	3.809	7.3119	4.0761	3.26309	3.75209	4.93746	4.37872	5.54676	12.6424	13.31	12.9858	3.78662	3.26309	3.26309	4.46088	3.26309	6.36405	contig1936.1	---NA---	androgenic gland-specific
	Cluster-19677.0	3.26309	3.26309	3.26309	3.72298	3.26309	3.26309	3.79664	4.13583	3.26309	3.26309	3.26309	5.24498	3.26309	3.26309	3.26309	3.9423	4.18129	4.39715	11.4357	11.5782	11.3663	3.26309	3.26309	3.26309	3.26309	3.26309	4.38662	contig24069.1	GXLT2_MOUSE ame: Full=Glucoside xylosyltransferase 2 ame: Full=Glycosyltransferase 8 domain-containing 4	Glucoside xylosyltransferase
	Cluster-13711.15959	3.26309	3.26309	3.59913	3.26309	3.59324	3.26309	3.64143	3.77204	3.62092	3.78299	3.26309	6.11013	3.26309	3.26309	3.75209	3.9423	4.10357	4.92387	11.9353	11.7003	12.1114	3.78662	3.26309	3.26309	3.26309	3.26309	4.98139	contig13264.1	---NA---	---NA---
	Cluster-13711.20376	3.64736	3.26309	3.59913	3.26309	3.26309	3.26309	3.26309	3.97922	3.62092	3.99446	3.26309	5.73035	3.26309	3.26309	3.26309	4.04503	4.01691	4.89351	12.8009	12.3088	12.0724	3.26309	3.26309	3.26309	3.26309	3.26309	6.06184	contig10267.1	NLGNY_HUMAN ame: Full=Neuroligin- Y-linked Short=Neuroligin Y Flags: Precursor	venom carboxylesterase-6-like
	Cluster-20789.0	3.64736	3.75526	3.26309	3.26309	3.26309	3.26309	3.79664	4.20346	3.62092	3.26309	3.809	5.93334	3.67361	3.26309	3.26309	3.81934	4.10357	4.17592	11.2623	11.5153	11.3694	3.26309	3.26309	3.26309	3.26309	4.04208	5.91975	contig17520.1	NDC80_MACFA ame: Full=Kinetochore NDC80 homolog ame: Full=Kinetochore Hec1 ame: Full=Kinetochore-associated 2	kinetochore NDC80 homolog
	Cluster-13711.10918	3.26309	3.61195	3.73726	3.26309	3.26309	3.60572	3.64143	3.97922	3.26309	3.26309	3.26309	5.90612	3.26309	3.26309	3.26309	3.9423	4.18129	4.34677	11.6393	11.8934	11.0962	3.26309	3.26309	3.26309	4.12186	4.04208	5.58165	contig10601.1	RARB_COTJA ame: Full=Retinoic acid receptor beta Short=RAR-beta ame: Full=Nuclear receptor subfamily 1 group B member 2	retinoic acid receptor RXR-alpha-B isoform X1
	Cluster-7401.0	3.26309	3.26309	3.26309	3.26309	3.26309	3.26309	3.26309	3.77204	3.26309	3.26309	3.26309	5.7915	3.26309	3.26309	3.26309	3.81934	3.79912	4.29346	10.977	11.7998	11.5222	3.26309	3.26309	3.26309	3.26309	3.26309	5.37397	contig12814.1	---NA---	---NA---
	Cluster-26682.0	3.26309	3.26309	3.59913	3.26309	3.59324	3.26309	3.64143	3.97922	3.26309	3.26309	3.26309	6.63725	3.26309	3.26309	3.26309	3.81934	4.37872	4.92387	11.8051	12.0429	12.2358	3.78662	3.26309	3.26309	4.12186	3.26309	5.91975	contig5692.1	CPEB1_PONAB ame: Full=Cytoplasmic polyadenylation element-binding 1 Short=CPE-BP1 Short=CPE-binding 1 Short=CPEB-1	cytoplasmic polyadenylation element-binding 1-like
	Cluster-13711.23780	4.19105	3.86444	4.2539	3.26309	3.26309	3.26309	3.79664	3.26309	3.26309	4.15422	3.809	4.87912	3.26309	3.26309	3.95141	3.9423	4.37872	4.8303	14.0164	15.0576	15.6583	4.29383	4.10968	3.26309	4.12186	3.26309	5.84279	contig120423.1	---NA---	---NA---
	Cluster-13711.29701	3.26309	3.26309	3.73726	3.26309	3.26309	3.26309	3.26309	3.6239	3.26309	3.26309	3.26309	5.33242	3.26309	3.26309	3.75209	4.28848	3.91774	4.17592	11.1273	11.2773	11.8211	3.26309	3.86595	3.26309	3.26309	3.26309	5.91975	contig62592.1	---NA---	---NA---
	Cluster-13711.13411	7.15544	7.30328	7.61544	7.45612	7.34018	7.64709	7.05948	7.21291	7.26632	6.6467	6.68878	9.16631	6.97363	7.04027	7.60488	7.29099	7.39918	7.74934	14.9178	15.5356	15.3579	7.67297	7.73247	7.01368	7.49057	7.0576	9.53441	contig15571.1	NASP_HUMAN ame: Full=Nuclear autoantigenic sperm Short=NASP	nuclear autoantigenic sperm
	Cluster-21365.0	3.80494	3.61195	3.26309	3.26309	3.26309	3.26309	3.26309	4.06175	3.26309	3.78299	3.26309	5.52821	3.67361	3.26309	3.26309	4.21516	4.49011	4.86233	12.4461	11.0976	12.5152	3.78662	3.26309	3.26309	3.26309	3.26309	6.7009	contig60054.1	---NA---	---NA---
	Cluster-28562.0	3.80494	3.61195	3.73726	3.26309	3.26309	3.60572	4.09974	4.20346	3.26309	3.26309	3.26309	6.08621	4.16918	4.04972	3.75209	4.21516	4.10357	4.89351	13.3029	11.8287	13.4902	3.78662	3.86595	3.26309	3.26309	4.58234	6.25089	contig27432.1	DPGN_DIPMA ame: Full=Serine protease inhibitor dipetalogastin Short=Dipetalin Flags: Precursor	Kazal-type serine ase inhibitor 1
	Cluster-11675.0	3.26309	3.61195	3.26309	3.26309	3.26309	3.26309	3.26309	3.88484	3.26309	3.26309	3.26309	6.55338	3.26309	3.26309	3.26309	4.41922	4.43601	4.65488	13.4731	12.0015	12.8462	3.26309	4.10968	3.26309	3.26309	4.35213	6.7009	contig35997.1	IOV7_CHICK ame: Full=Ovoinhibitor Flags: Precursor	Kazal-type serine ase inhibitor 2
	Cluster-6942.0	3.26309	3.26309	3.26309	3.26309	3.26309	3.26309	3.26309	3.6239	3.26309	3.78299	3.26309	5.374	3.26309	3.26309	3.75209	3.81934	3.26309	4.29346	12.2801	9.91901	11.6974	3.26309	3.86595	3.26309	3.26309	3.26309	5.76123	contig77433.1	---NA---	---NA---
	Cluster-13410.0	3.26309	3.26309	3.26309	3.58897	3.26309	3.60572	3.26309	3.6239	3.26309	3.26309	3.809	5.45337	3.84173	3.26309	3.26309	4.04503	3.26309	4.11016	12.5516	11.618	12.8651	3.78662	3.86595	4.09793	3.26309	3.26309	6.51835	contig69198.1	---NA---	---NA---
	Cluster-13711.33861	3.26309	3.26309	3.26309	3.26309	3.26309	3.26309	3.26309	3.77204	3.26309	3.26309	3.26309	5.15106	3.67361	3.26309	3.26309	3.26309	3.6432	4.17592	12.3352	10.7833	11.9678	3.99952	3.26309	3.26309	4.12186	3.26309	5.67443	contig145997.1	---NA---	---NA---
	Cluster-10863.2	3.26309	3.26309	3.84254	3.58897	3.72898	3.26309	3.26309	3.6239	3.26309	3.26309	3.26309	5.10132	3.26309	3.26309	3.26309	3.65763	3.6432	4.17592	11.817	10.5274	11.5477	3.78662	3.26309	3.26309	3.26309	3.26309	5.25621	contig84843.1	---NA---	---NA---
	Cluster-6448.0	3.64736	3.26309	3.73726	3.26309	3.26309	3.60572	3.26309	3.6239	3.26309	3.26309	3.26309	4.74997	3.26309	3.26309	3.26309	3.26309	3.6432	4.29346	12.3101	10.9987	12.0954	3.26309	3.26309	3.26309	3.26309	3.26309	5.99263	contig83152.1	---NA---	---NA---
	Cluster-28588.0	3.26309	3.26309	3.26309	3.26309	3.26309	3.26309	3.64143	3.26309	4.72215	3.26309	3.26309	5.374	3.67361	3.26309	3.26309	4.13474	3.26309	4.7634	11.9269	10.7721	11.6703	3.26309	3.86595	3.26309	4.12186	3.26309	5.12641	contig52055.1	CAH3_HUMAN ame: Full=Carbonic anhydrase 3 ame: Full=Carbonate dehydratase III ame: Full=Carbonic anhydrase III Short=CA-III	Alpha-carbonic anhydrase
	Cluster-13711.25598	3.26309	3.26309	3.93071	3.26309	3.26309	3.26309	4.37374	4.61422	3.87976	3.99446	3.26309	5.52821	3.26309	3.26309	3.75209	4.04503	3.26309	4.49057	11.9901	10.8141	11.9317	3.26309	3.86595	3.26309	4.12186	3.26309	6.41739	contig72016.1	---NA---	---NA---
	Cluster-28562.1	3.26309	3.26309	3.26309	3.58897	3.26309	3.26309	3.91472	4.13583	3.62092	3.26309	3.26309	5.96002	3.84173	3.90798	3.26309	4.21516	4.01691	4.49057	12.0989	11.1555	12.3247	3.26309	3.26309	3.26309	4.46088	4.04208	6.12775	contig27432.2	AGRIN_HUMAN ame: Full=Agrin Contains: ame: Full=Agrin N-terminal 110 kDa subunit Contains: ame: Full=Agrin C-terminal 110 kDa subunit Contains: ame: Full=Agrin C-terminal 90 kDa fragment Short=C90 Contains: ame: Full=Agrin C-terminal 22 kDa fragment Short=C22 Flags: Precursor	hemocyte kazal-type ase inhibitor
	Cluster-30044.0	3.26309	3.26309	3.59913	3.26309	3.59324	3.26309	3.64143	3.88484	3.26309	3.26309	3.26309	5.6987	3.26309	3.26309	3.75209	3.81934	3.6432	4.23673	12.447	11.3139	12.3184	3.78662	3.26309	3.26309	4.12186	4.04208	5.67443	contig29297.1	NEK1_HUMAN ame: Full=Serine threonine- kinase Nek1 ame: Full=Never in mitosis A-related kinase 1 Short= -related kinase 1 ame: Full=Renal carcinoma antigen NY-REN-55	Serine threonine- kinase Nek1
	Cluster-11249.0	3.64736	3.26309	3.73726	3.26309	3.26309	3.26309	3.26309	4.13583	3.26309	3.26309	3.26309	5.52821	3.26309	3.26309	3.26309	4.04503	3.6432	4.53416	12.9136	12.0494	12.8015	3.26309	3.26309	3.26309	4.12186	4.04208	6.30862	contig52389.1	---NA---	---NA---
	Cluster-28433.0	3.26309	3.26309	3.93071	3.58897	3.26309	3.26309	3.64143	3.6239	3.26309	3.78299	3.26309	6.06188	3.26309	3.26309	3.26309	4.41922	4.01691	4.39715	12.8442	11.4999	12.9559	3.26309	3.86595	3.26309	4.12186	3.26309	6.56624	contig59985.1	---NA---	crustin antimicrobial peptide
	Cluster-13711.4653	3.26309	3.26309	3.59913	3.26309	3.26309	3.60572	3.64143	3.88484	3.26309	3.78299	3.26309	5.9862	3.84173	3.26309	3.26309	4.28848	3.6432	4.69226	12.7695	12.5293	13.001	3.26309	3.86595	3.26309	4.12186	3.26309	6.51835	contig30411.1	TBB1_HOMAM ame: Full=Tubulin beta-1 chain ame: Full=Beta-I tubulin	Tubulin beta-4B chain
	Cluster-33817.0	3.26309	3.26309	3.26309	3.26309	3.26309	3.26309	3.64143	3.6239	3.62092	3.26309	3.26309	5.24498	3.26309	3.26309	3.26309	3.81934	3.6432	4.57597	12.0972	10.737	11.6587	3.26309	3.26309	3.26309	4.12186	3.26309	5.58165	contig20390.1	ZG8_XENLA ame: Full=Gastrula zinc finger	zinc finger 678 isoform X1
	Cluster-31810.0	3.26309	3.26309	3.26309	3.26309	3.26309	3.26309	3.64143	3.6239	3.26309	4.15422	3.26309	5.24498	3.26309	3.26309	3.26309	4.04503	3.79912	4.34677	12.4568	11.5846	12.474	3.26309	3.26309	3.26309	4.12186	3.26309	5.91975	contig52447.1	---NA---	---NA---
	Cluster-13711.7488	3.26309	3.26309	3.59913	3.26309	3.26309	3.26309	3.64143	3.6239	3.26309	5.20417	8.08766	8.93313	3.26309	3.26309	3.26309	4.41922	4.01691	4.65488	11.8716	11.9134	11.9899	3.99952	3.26309	3.26309	4.12186	3.26309	5.12641	contig14645.1	---NA---	Mitochondrial ribosomal VAR1
	Cluster-13711.35112	4.3904	4.03579	4.2539	5.11891	4.12558	6.86214	4.67551	5.52914	3.76786	7.86449	8.61899	10.4814	8.46715	7.09301	3.75209	6.55583	5.85362	7.71069	15.9222	16.4157	15.9877	4.98294	4.98146	4.77647	4.91446	4.35213	11.3762	contig5460.1	---NA---	polehole-like protein
	Cluster-21962.0	3.64736	3.26309	3.59913	3.26309	3.26309	3.74652	3.91472	4.20346	3.26309	4.15422	4.19784	7.73871	4.3986	3.72098	3.26309	5.17627	5.05226	5.66901	14.5375	13.8684	14.5054	3.99952	3.86595	3.85747	4.46088	9.12451	7.47471	contig9115.1	TSP4B_DANRE ame: Full=Thrombospondin-4-B Short=Thbs4-B Flags: Precursor	thrombospondin
	Cluster-13711.14854	3.26309	3.26309	3.73726	3.26309	3.26309	3.26309	4.17713	4.32426	3.26309	3.26309	3.26309	8.71723	3.26309	3.72098	4.33682	5.2069	4.54141	6.04557	13.2073	13.1569	13.0168	4.16032	3.26309	3.26309	3.26309	3.26309	4.98139	contig16526.1	---NA---	cyclin B
	Cluster-13711.35114	3.64736	3.61195	3.93071	3.26309	3.26309	3.26309	4.53579	4.32426	3.97339	4.28689	3.26309	9.10052	3.26309	3.26309	3.95141	5.59578	4.80586	6.64411	14.1642	14.1852	13.9587	3.78662	3.86595	3.26309	3.26309	4.04208	5.58165	contig12152.1	---NA---	polephole-like protein
	Cluster-13711.8484	3.26309	3.26309	3.26309	3.72298	3.26309	3.26309	3.79664	4.26596	3.26309	3.78299	3.26309	8.85548	3.26309	3.26309	3.26309	4.81846	4.76598	6.29951	13.3251	12.9176	12.8824	3.26309	3.26309	3.26309	4.46088	3.26309	5.58165	contig18337.1	---NA---	cyclin B
	Cluster-13711.4602	3.80494	3.61195	3.84254	3.72298	3.26309	3.26309	4.09974	4.87473	3.62092	3.99446	3.26309	8.88975	3.84173	3.26309	3.95141	5.59578	5.38532	6.95462	14.3595	14.8224	14.4886	4.16032	3.86595	3.26309	4.71104	3.26309	6.61256	contig40295.1	TSP4_HUMAN ame: Full=Thrombospondin-4 Flags: Precursor	thrombospondin
	Cluster-13711.24083	4.11256	3.26309	4.07723	3.26309	3.59324	3.26309	4.17713	5.14167	3.26309	4.15422	3.26309	9.56872	3.96946	3.72098	3.75209	5.94907	5.38532	7.23694	14.1827	14.6102	14.1899	3.99952	3.86595	3.85747	3.26309	3.26309	6.25089	contig2952.1	TSEAR_HUMAN ame: Full=Thrombospondin-type laminin G domain and EAR repeat-containing Short=TSP-EAR Flags: Precursor	Female sterile nasrat
	Cluster-13711.4624	4.11256	3.26309	4.19919	3.58897	3.26309	3.26309	4.09974	5.19384	3.26309	3.99446	3.26309	9.82573	3.67361	3.90798	3.26309	5.72406	5.6499	7.43989	14.6874	14.8206	14.6846	3.78662	4.10968	3.85747	4.71104	4.04208	7.26021	contig28021.1	STAB2_MOUSE ame: Full=Stabilin-2 ame: Full= EGF- laminin-type EGF-like and link domain-containing scavenger receptor 2 Short=FEEL-2 Contains: ame: Full=Short form stabilin-2 Flags: Precursor	thrombospondin
	Cluster-13711.43467	4.02501	3.86444	4.07723	3.82517	3.72898	3.26309	4.63096	5.26825	3.26309	3.26309	3.26309	10.2008	3.96946	3.26309	3.75209	6.35138	5.58854	7.69889	14.7935	15.3963	14.9029	3.26309	4.10968	3.85747	4.12186	3.26309	7.59411	contig1926.1	TSEAR_HUMAN ame: Full=Thrombospondin-type laminin G domain and EAR repeat-containing Short=TSP-EAR Flags: Precursor	Female sterile nasrat
	Cluster-21384.0	3.80494	3.86444	4.07723	4.66745	4.18325	3.94364	3.79664	4.84101	4.1288	4.15422	3.26309	8.42161	5.27552	5.08946	5.69896	5.37666	4.72463	6.49615	14.1326	13.7251	14.0959	3.78662	3.86595	4.87155	4.12186	4.04208	7.57101	contig1567.1	VGR_SOLIN ame: Full=Vitellogenin receptor Short= gR Flags: Precursor	vitellogenin receptor
	Cluster-13711.33394	4.02501	3.95583	4.2539	4.17168	3.59324	3.60572	3.91472	4.13583	4.1288	4.83685	3.809	7.18467	3.84173	4.27065	4.10225	5.01061	4.43601	5.54676	13.3872	13.2256	13.3468	4.40974	4.57525	4.42834	3.26309	3.26309	7.59411	contig15693.1	POL3_DROME ame: Full=Retrovirus-related Pol poly from transposon Includes: ame: Full=Protease Includes: ame: Full=Reverse transcriptase Includes: ame: Full=Endonuclease	enzymatic poly Endonuclease Reverse
	Cluster-13711.4582	6.00803	5.72789	6.564	5.30361	5.63406	5.39348	5.22172	6.26978	5.43251	4.90643	5.1749	8.75863	5.88555	5.21732	6.13392	6.01654	6.24084	6.47768	14.8275	14.7469	14.6404	5.41277	6.61772	6.17928	5.08776	4.93163	9.20079	contig5456.1	TSP1_MOUSE ame: Full=Thrombospondin-1 Flags: Precursor	thrombospondin
	Cluster-13711.4592	6.19851	5.75927	6.45512	5.28437	5.41953	5.78308	5.30163	6.29252	5.62617	5.03438	5.04919	9.71159	6.10282	5.60012	6.34949	6.33837	6.54359	7.25858	15.4612	15.4583	15.3052	5.73492	6.21113	5.96222	5.37515	4.93163	9.78027	contig6343.1	COMP_MOUSE ame: Full=Cartilage oligomeric matrix Short=COMP Flags: Precursor	cartilage oligomeric matrix
	Cluster-13711.4593	6.03909	5.86373	6.78727	5.28437	5.40148	5.67605	5.27554	6.5957	5.43251	5.3058	4.98114	10.4554	5.98027	5.62997	6.03739	7.03567	6.62502	8.04476	16.2376	16.1323	16.1361	6.13531	6.33978	5.60615	5.08776	5.3157	11.2127	contig6343.2	COMP_HUMAN ame: Full=Cartilage oligomeric matrix Short=COMP ame: Full=Thrombospondin-5 Short=TSP5 Flags: Precursor	thrombospondin
	Cluster-13711.4587	6.08441	5.96077	6.58003	5.05073	5.20559	5.45128	5.13641	6.3149	5.20499	4.97211	5.04919	9.85898	5.80474	5.04373	6.44599	6.62146	6.78392	7.63839	15.8478	15.5117	15.6771	5.90301	6.06941	5.92248	5.37515	4.77054	11.0659	contig6280.1	COMP_HUMAN ame: Full=Cartilage oligomeric matrix Short=COMP ame: Full=Thrombospondin-5 Short=TSP5 Flags: Precursor	thrombospondin
	Cluster-13711.4588	5.92716	5.52242	6.52311	5.32257	5.36462	5.7977	5.51536	6.46228	5.27758	5.09361	5.2333	10.1466	5.86579	5.53833	6.28824	6.77334	6.72063	7.76828	16.078	15.8845	15.9757	6.10831	6.33978	6.03842	5.89957	4.77054	11.2034	contig6280.2	COMP_HUMAN ame: Full=Cartilage oligomeric matrix Short=COMP ame: Full=Thrombospondin-5 Short=TSP5 Flags: Precursor	thrombospondin
	Cluster-25319.1	3.26309	3.26309	4.19919	4.52842	3.59324	3.60572	3.91472	4.20346	3.62092	3.26309	3.26309	6.99524	3.84173	3.26309	3.75209	4.58712	4.25219	5.11726	12.3121	12.2847	12.1978	3.26309	3.26309	3.26309	4.12186	3.26309	7.34445	contig944.1	NUDEL_DROME ame: Full=Serine protease nudel Flags: Precursor	serine protease nudel
	Cluster-13711.26903	3.26309	3.26309	3.26309	3.58897	3.26309	3.26309	3.26309	4.20346	3.26309	3.26309	3.26309	6.01189	3.67361	3.26309	3.75209	4.58712	3.91774	4.95347	12.7331	12.9933	13.0496	3.26309	3.26309	3.26309	3.26309	3.26309	7.26021	contig58517.1	---NA---	sperm-specific PHI-2B PHI-3-like
	Cluster-30746.0	3.26309	3.26309	3.73726	3.26309	3.26309	3.26309	3.91472	4.26596	3.62092	3.26309	3.26309	7.11655	3.67361	3.26309	3.26309	4.58712	4.37872	4.95347	12.9705	13.001	12.9484	3.26309	3.26309	3.26309	3.26309	3.26309	7.37147	contig18982.1	MARH2_HUMAN ame: Full=E3 ubiquitin- ligase MARCH2 ame: Full=Membrane-associated RING finger 2 ame: Full=Membrane-associated RING-CH II Short=MARCH-II ame: Full=RING finger 172 ame: Full=RING-type E3 ubiquitin transferase MARCH2	E3 ubiquitin- ligase MARCH3-like
	Cluster-31120.0	3.64736	3.26309	3.84254	3.82517	3.59324	3.85381	4.31295	4.06175	3.76786	4.28689	3.26309	6.62087	3.26309	3.26309	3.75209	4.41922	4.01691	5.30659	13.2124	13.2031	13.3456	4.29383	3.26309	3.26309	4.12186	3.26309	7.37147	contig67222.1	---NA---	---NA---
	Cluster-30138.0	3.64736	3.26309	4.14059	3.58897	3.26309	3.26309	4.48468	4.32426	3.26309	4.15422	3.26309	7.92236	3.84173	3.26309	3.26309	5.14487	4.49011	5.70198	14.4823	14.3629	15.2989	3.99952	3.86595	3.26309	4.12186	3.26309	8.07623	contig46173.1	---NA---	C-type lectin
	Cluster-13711.1863	4.02501	3.86444	4.14059	3.72298	3.59324	4.02225	4.4308	4.52663	3.62092	4.68347	4.19784	8.42161	3.84173	3.72098	4.33682	5.55014	4.54141	6.47768	15.4224	14.6747	15.6172	4.16032	4.10968	3.26309	4.71104	3.26309	8.4239	contig22650.1	---NA---	dusky- isoform A
	Cluster-13711.19252	4.65099	4.57212	4.67423	4.66745	4.8664	5.22537	4.83765	4.9394	4.56117	4.50478	4.19784	8.38842	4.83222	3.90798	4.52268	5.89619	5.80102	6.26749	14.7698	14.6418	15.1694	4.77251	4.79652	4.55771	5.61009	5.42153	8.77609	contig39301.1	---NA---	peritrophin 2
	Cluster-10260.0	3.26309	3.26309	3.26309	3.26309	3.26309	3.26309	3.26309	3.97922	3.26309	3.78299	3.26309	6.08621	3.26309	3.26309	3.26309	3.9423	4.10357	4.34677	12.6138	11.8243	12.0051	3.26309	4.29288	3.26309	4.12186	3.26309	7.0419	contig43049.1	---NA---	---NA---
	Cluster-20630.0	3.80494	3.26309	3.73726	3.26309	3.26309	3.26309	3.64143	4.26596	3.26309	3.78299	3.26309	7.33205	3.26309	3.26309	3.26309	4.5342	4.25219	5.4715	13.7512	12.7639	12.8083	3.78662	4.10968	3.26309	4.71104	3.26309	7.52367	contig14905.1	---NA---	---NA---
	Cluster-12928.0	3.64736	3.61195	3.73726	3.26309	3.26309	3.26309	3.26309	4.20346	3.26309	3.26309	3.26309	7.18467	3.67361	3.26309	4.33682	4.7759	4.59027	5.34983	13.7077	12.7297	13.6032	4.16032	3.86595	3.26309	4.71104	3.26309	6.93705	contig14170.1	PERC_AEDAE ame: Full=Chorion peroxidase Flags: Precursor	Double oxidase: two peroxidase domains
	Cluster-13711.17680	3.64736	3.26309	3.73726	3.26309	3.59324	3.60572	4.17713	3.97922	3.87976	3.26309	3.26309	7.15101	3.26309	3.26309	4.10225	4.41922	4.25219	5.4715	14.0312	12.7029	13.5421	4.16032	3.86595	3.26309	4.71104	3.26309	7.13957	contig28617.1	TBA3_HOMAM ame: Full=Tubulin alpha-3 chain ame: Full=Alpha-III tubulin	tubulin alpha-1 chain
	Cluster-22986.3	3.26309	3.61195	3.84254	3.26309	3.26309	3.26309	4.01346	3.97922	3.26309	3.26309	3.809	7.52809	3.26309	3.26309	4.52268	4.89913	3.91774	5.52834	15.2558	14.6961	15.7943	3.99952	3.86595	3.26309	4.71104	3.26309	8.24605	contig52502.1	---NA---	---NA---
	Cluster-13711.45216	3.92481	3.75526	4.52672	3.26309	3.26309	3.26309	4.31295	4.52663	3.26309	5.09361	6.64898	7.35192	3.67361	3.26309	4.22771	4.7759	4.37872	5.68559	14.9332	13.9371	15.2765	3.78662	3.86595	3.26309	4.71104	4.04208	8.18659	contig38941.1	---NA---	---NA---
	Cluster-13711.41527	5.56687	5.87803	6.41985	4.7906	5.0235	5.00483	7.54977	6.90494	6.855	8.70902	8.47967	11.2304	6.68403	6.61807	6.71674	8.02322	8.10638	8.5326	17.7024	16.5586	17.9023	6.31089	6.30871	4.87155	8.50091	7.70059	11.5512	contig9821.1	IPO4_MOUSE ame: Full=Importin-4 Short=Imp4 ame: Full=Importin-4a Short=Imp4a ame: Full=Ran-binding 4 Short= 4	importin-4-like
	Cluster-13711.20450	3.64736	3.26309	5.14712	3.26309	3.26309	3.60572	3.91472	4.06175	3.26309	4.28689	4.03065	7.78322	3.26309	3.26309	3.95141	5.26603	4.01691	5.70198	14.7519	13.9384	14.9713	3.26309	3.26309	3.26309	4.71104	3.26309	8.91072	contig71600.1	---NA---	PRRC2C isoform X7
	Cluster-13711.24086	6.88814	6.37433	6.498	6.14014	6.14814	5.98748	6.16394	6.7668	5.53288	6.8668	7.01988	11.0872	5.50275	5.96779	6.65375	7.66002	6.79273	8.53039	16.4724	16.5741	16.4243	6.40214	6.59226	5.70432	6.34205	5.69583	11.9599	contig651.1	IF4E2_MOUSE ame: Full=Eukaryotic translation initiation factor 4E type 2 Short=eIF-4E type 2 Short=eIF4E type 2 Short=eIF4E-2 Short=mRNA cap-binding type 2 ame: Full=Eukaryotic translation initiation factor 4E-like 3 ame: Full=eIF4E 4E-LP	eukaryotic translation initiation factor 4E type 2 isoform X2
	Cluster-13711.24078	6.74697	6.66121	7.13933	6.51552	6.20955	6.64217	6.06529	6.7668	5.8111	7.35374	6.62865	11.0129	5.98027	5.79636	6.38889	7.43695	6.98941	8.48078	16.0555	16.3729	16.0592	6.81975	7.2409	5.75085	6.86421	6.53552	10.7181	contig257.1	PWP2_HUMAN ame: Full=Periodic tryptophan 2 homolog	periodic tryptophan 2 homolog
	Cluster-13711.24079	6.39015	6.23872	6.61933	5.83125	5.66419	6.01257	5.42466	6.49195	5.34627	6.60959	6.02417	10.9863	5.67374	5.77001	5.79176	7.27756	6.77505	8.5326	16.0431	16.3745	16.051	6.0527	6.17703	5.50018	6.34205	5.61053	10.7822	contig287.1	PWP2_HUMAN ame: Full=Periodic tryptophan 2 homolog	periodic tryptophan 2 homolog
	Cluster-21994.0	3.64736	3.26309	4.14059	3.26309	3.59324	3.26309	3.64143	4.77042	3.26309	4.28689	3.26309	8.59373	3.26309	3.26309	3.75209	5.91405	6.42336	6.75532	15.1764	14.7564	14.9902	3.78662	4.10968	3.85747	4.71104	3.26309	8.24605	contig17034.2	PLC_HALLA ame: Full=Perlucin	peritrophin 2
	Cluster-13711.11395	4.19105	3.26309	4.0079	3.26309	3.59324	3.26309	4.09974	4.77042	3.26309	3.78299	3.809	8.56431	3.84173	3.26309	4.10225	5.32253	5.11428	6.39142	15.1656	14.6964	15.4316	3.99952	4.98146	3.26309	4.46088	4.04208	7.76663	contig12624.1	PRS45_MOUSE ame: Full=Inactive serine protease 45 ame: Full=Inactive testis serine protease 5 ame: Full=Trypsin-like protease p98 Flags: Precursor	serine ase stubble-like isoform X1
	Cluster-13711.4596	4.11256	3.26309	3.73726	3.58897	3.26309	3.26309	4.01346	5.05906	3.62092	3.78299	3.809	8.83099	3.26309	3.72098	3.26309	5.32253	5.22973	6.5413	14.6632	14.7918	14.6941	3.78662	4.10968	3.85747	4.91446	3.26309	7.68296	contig13629.1	TSP4B_DANRE ame: Full=Thrombospondin-4-B Short=Thbs4-B Flags: Precursor	thrombospondin
	Cluster-32182.0	3.92481	3.26309	4.0079	3.72298	3.72898	3.26309	3.64143	4.69511	3.62092	3.26309	3.26309	8.73243	3.26309	3.26309	3.95141	4.97459	4.98692	6.89355	14.6615	14.6465	14.6946	3.78662	4.29288	3.85747	4.71104	4.04208	7.99188	contig3570.1	PRS29_MOUSE ame: Full=Serine protease 29 ame: Full=Implantation serine ase 2 Short=ISP-2 ame: Full=Strypsin-2 ame: Full=Strypsin-related ame: Full=Tryptase ase Flags: Precursor	Clip-domain serine protease
	Cluster-13711.44983	4.32878	3.61195	4.19919	3.82517	3.26309	3.60572	4.4308	5.19384	3.26309	3.99446	4.03065	9.38391	3.26309	3.90798	4.10225	6.04908	5.54601	7.21497	16.4403	16.3424	16.3225	4.40974	4.44433	4.09793	5.08776	4.35213	9.5639	contig113333.1	---NA---	peritrophin 2
	Cluster-13711.4636	3.92481	3.61195	4.19919	3.26309	3.59324	3.60572	4.01346	5.00071	3.62092	3.99446	3.26309	9.47702	3.26309	3.26309	4.10225	5.7443	5.36066	6.89355	15.1877	15.0072	15.0314	4.16032	4.29288	3.26309	4.71104	3.26309	9.32308	contig6680.1	TBB_STRPU ame: Full=Tubulin beta chain ame: Full=Beta-tubulin	tubulin beta-1
	Cluster-13711.27846	5.1917	4.97753	5.1699	5.00306	5.04779	5.15612	4.79925	5.76353	4.51676	5.3058	4.98114	10.5355	4.95917	4.94674	4.93885	6.87522	6.36512	7.9942	15.3846	15.9335	15.4824	5.31821	5.21448	4.87155	5.98384	4.77054	9.13159	contig1231.1	UBA3_HUMAN ame: Full=NEDD8-activating enzyme E1 catalytic subunit ame: Full=NEDD8-activating enzyme E1C ame: Full=Ubiquitin-activating enzyme E1C ame: Full=Ubiquitin-like modifier-activating enzyme 3 Short=Ubiquitin-activating enzyme 3	NEDD8-activating enzyme E1 catalytic subunit
	Cluster-22990.2	3.64736	3.61195	3.73726	3.26309	3.26309	3.26309	3.79664	4.13583	3.62092	3.26309	3.26309	8.44486	3.26309	3.26309	3.26309	5.66145	4.72463	6.24573	14.1932	14.0681	14.2489	3.99952	3.86595	3.26309	4.12186	3.26309	7.8457	contig1132.1	---NA---	fs1m3
	Cluster-13711.2042	3.26309	3.75526	3.84254	3.26309	3.26309	3.26309	3.64143	4.57135	3.26309	3.26309	3.26309	8.75863	3.26309	3.72098	3.75209	5.17627	4.63695	6.3411	13.9311	14.8065	14.1703	3.78662	3.86595	3.26309	4.12186	3.26309	8.04308	contig464.2	---NA---	PREDICTED: uncharacterized protein LOC108676407
	Cluster-13711.4616	3.92481	3.26309	3.93071	3.58897	3.59324	3.26309	3.79664	4.69511	3.87976	4.28689	4.03065	8.74746	3.67361	3.26309	3.75209	5.78389	4.98692	6.41105	14.8079	14.6976	14.4773	4.29383	3.86595	3.85747	4.12186	3.26309	10.7544	contig38808.1	TSP3_HUMAN ame: Full=Thrombospondin-3 Flags: Precursor	Cartilage oligomeric matrix
	Cluster-13711.19256	4.3904	3.75526	4.14059	3.72298	3.26309	3.60572	4.4308	5.40522	3.26309	4.40209	3.809	9.27663	4.16918	4.04972	3.26309	5.85978	5.22973	6.66869	15.7253	14.9404	15.5482	4.40974	5.21448	3.85747	5.49785	3.26309	10.7312	contig45740.1	---NA---	peritrophin 2
	Cluster-13711.35539	3.92481	3.26309	4.07723	3.58897	3.59324	3.26309	4.01346	4.84101	3.62092	4.83685	4.19784	8.76603	4.52503	4.16781	3.95141	5.52671	5.17334	6.42076	14.5258	14.9804	14.4618	4.40974	4.10968	3.85747	4.71104	4.04208	9.01688	contig2666.1	TSP4B_DANRE ame: Full=Thrombospondin-4-B Short=Thbs4-B Flags: Precursor	Cartilage oligomeric matrix
	Cluster-13711.44818	6.57979	5.38599	5.41544	5.62369	5.11789	4.83173	5.77351	6.49195	5.10117	7.11123	6.45456	10.8778	6.05163	5.79636	5.49157	7.24344	6.7481	8.03541	17.8172	16.6307	18.0812	5.4576	6.30871	5.60615	6.72673	5.92355	11.6103	contig52672.1	---NA---	peritrophin 2
	Cluster-18924.0	3.92481	3.26309	4.0079	3.58897	3.59324	3.60572	4.37374	4.37902	3.26309	4.50478	3.26309	8.26843	3.67361	3.72098	4.10225	5.26603	4.63695	5.87022	14.9759	14.4198	15.3547	3.99952	4.10968	3.85747	4.46088	3.26309	9.54036	contig82295.1	---NA---	---NA---
	Cluster-21199.0	4.26266	3.26309	4.07723	3.26309	3.26309	3.26309	4.58445	4.61422	3.62092	3.78299	3.809	8.93313	4.0761	3.72098	4.10225	5.57316	4.43601	6.17832	15.7975	15.4764	16.3415	4.16032	4.79652	3.85747	5.08776	3.26309	9.82479	contig48718.1	---NA---	---NA---
	Cluster-13711.19871	3.92481	3.86444	3.84254	3.26309	3.26309	3.60572	3.79664	4.69511	3.62092	4.28689	3.809	8.2261	4.0761	3.72098	3.75209	5.2069	5.05226	6.24573	15.8367	14.2854	15.5525	4.16032	4.29288	3.85747	4.71104	3.26309	10.2839	contig136141.1	---NA---	peritrophin 1
	Cluster-17112.0	3.64736	3.61195	3.93071	3.26309	3.26309	3.60572	3.79664	4.43075	3.26309	4.28689	3.809	7.52809	4.0761	3.90798	3.95141	4.8595	4.68167	5.79632	15.0613	13.6994	14.9142	4.29383	4.44433	3.26309	4.46088	3.26309	8.79611	contig29211.1	PLIN2_MOUSE ame: Full=Perilipin-2 ame: Full=Adipophilin ame: Full=Adipose differentiation-related Short=ADRP	lipid storage droplets surface-binding 2
	Cluster-13711.9699	4.02501	3.61195	4.19919	3.26309	3.59324	3.60572	3.91472	4.57135	3.76786	4.59793	3.809	8.52558	4.0761	3.26309	3.95141	5.55014	5.17334	6.17832	16.3099	15.3929	15.9594	4.16032	4.79652	3.26309	4.46088	3.26309	9.61549	contig76578.1	---NA---	PREDICTED: uncharacterized protein LOC108667690
	Cluster-13711.17862	4.78114	3.95583	5.60588	4.32226	3.99506	3.94364	5.73688	6.24666	3.97339	5.82379	4.3365	11.0731	4.78661	3.26309	5.63335	7.69068	6.43472	8.58475	19.0935	18.0033	19.0113	5.69865	6.33978	4.27878	7.40342	4.77054	11.8252	contig73841.1	---NA---	YEATS domain-containing 2-like
	Cluster-13711.40903	4.6039	3.75526	5.19227	3.82517	3.72898	3.74652	5.07611	6.00549	3.76786	5.44459	4.74972	10.4416	4.0761	3.72098	4.81655	6.77334	6.36512	7.85234	17.7268	17.0139	17.8772	5.58358	5.82517	4.27878	6.72673	4.35213	11.4726	contig31592.2	---NA---	PREDICTED: uncharacterized protein LOC108679318
	Cluster-13711.22629	4.55461	3.75526	5.5566	3.72298	3.99506	3.60572	5.51536	6.11218	3.87976	5.88834	4.74972	10.6114	4.0761	4.16781	5.04969	7.17265	6.29188	8.61642	18.4465	16.9468	18.8541	6.28711	6.33978	4.09793	6.77405	4.35213	11.7191	contig40188.1	---NA---	PREDICTED: uncharacterized protein LOC108679318
	Cluster-13711.32884	3.80494	3.26309	4.40013	3.82517	3.26309	3.26309	4.24773	4.97045	3.26309	4.90643	3.809	8.87272	4.0761	3.26309	4.67955	5.78389	5.17334	7.05712	16.6701	15.3871	16.9261	4.84697	4.69149	3.26309	5.71362	4.35213	9.9946	contig34989.1	---NA---	---NA---
	Cluster-13711.9708	4.26266	3.86444	4.63923	3.91078	3.83247	3.74652	5.22172	5.38338	3.26309	5.256	4.19784	9.80792	4.32851	3.72098	4.99555	6.22975	5.70857	7.60082	17.3626	16.6579	17.7017	5.36635	5.21448	4.09793	6.20961	4.35213	9.85372	contig71701.1	---NA---	YEATS domain-containing 2-like
	Cluster-13711.9698	4.3904	3.75526	4.52672	3.72298	3.26309	3.60572	5.01268	5.21913	3.87976	5.09361	3.809	9.44511	4.25254	3.26309	4.67955	6.0965	5.58854	6.98745	17.3055	16.3475	17.3131	5.21612	5.14158	3.26309	5.08776	4.04208	10.7747	contig68796.1	---NA---	YEATS domain-containing 2-like
	Cluster-13711.9695	3.64736	3.26309	4.2539	3.26309	3.26309	3.26309	4.01346	4.77042	3.26309	4.28689	3.26309	8.2368	3.67361	3.26309	4.22771	5.32253	5.20185	6.36145	15.9315	15.1653	15.8715	3.78662	4.44433	3.26309	5.08776	4.35213	9.80517	contig61406.1	---NA---	PREDICTED: uncharacterized protein LOC108667690
	Cluster-13711.33998	3.64736	3.61195	4.30533	3.72298	3.72898	3.60572	4.67551	4.65542	3.26309	3.99446	3.26309	8.65879	3.84173	3.26309	4.52268	5.76424	4.95287	6.63582	16.74	15.4895	16.9	4.69276	4.69149	3.26309	5.37515	4.58234	10.2076	contig52378.1	---NA---	PREDICTED: uncharacterized protein LOC108679318
	Cluster-13711.44822	4.44824	4.57212	4.74101	3.58897	4.46594	3.85381	5.19392	5.38338	4.05529	4.83685	4.45673	10.1705	4.0761	4.04972	4.81655	6.68418	5.66974	7.51814	17.105	15.8514	17.3948	4.84697	5.68444	4.09793	5.89957	4.58234	11.175	contig53054.1	---NA---	peritrophin 2
	Cluster-13711.44823	5.06972	4.61221	5.85539	4.1147	4.12558	3.94364	5.60022	5.77997	4.51676	5.72084	4.66075	10.7418	4.3986	4.16781	4.75015	7.1359	5.56744	7.85234	17.7802	16.5834	18.0218	5.41277	5.52724	4.6726	6.67778	4.93163	11.4726	contig31154.1	---NA---	peritrophin 2
	Cluster-13711.12286	4.26266	3.75526	5.07616	3.72298	3.91916	3.60572	5.30163	5.44784	3.76786	5.48776	3.809	10.7267	3.26309	3.72098	4.33682	7.17265	5.68929	8.00061	17.6542	16.6505	17.9499	5.62304	5.52724	4.42834	6.20961	4.58234	11.3099	contig46923.1	---NA---	peritrophin 2
	Cluster-37467.0	4.02501	3.75526	3.93071	3.26309	3.26309	3.26309	4.53579	4.69511	3.26309	4.40209	3.26309	8.87614	3.67361	3.72098	3.26309	5.59578	5.05226	6.3815	15.8284	15.1603	16.1707	4.60673	4.44433	3.85747	5.61009	4.77054	10.119	contig42860.1	---NA---	peritrophin 2
	Cluster-13711.5904	5.03725	3.86444	4.97465	3.82517	3.83247	3.26309	5.22172	5.50928	3.62092	4.50478	4.19784	9.9249	3.96946	3.72098	4.99555	6.49871	5.6499	7.48185	17.074	16.8715	17.6962	5.50094	4.79652	4.55771	6.34205	4.77054	11.4106	contig70793.1	---NA---	---NA---
	Cluster-13711.5265	4.02501	3.61195	4.19919	3.26309	3.59324	3.26309	4.53579	5.42671	3.62092	4.28689	4.03065	9.42188	3.67361	3.72098	3.95141	5.8412	5.20185	6.59364	15.9088	15.5297	16.0584	4.29383	4.29288	3.85747	5.80977	4.04208	10.2298	contig41711.1	---NA---	peritrophin 2
	Cluster-37488.0	4.50283	3.75526	4.52672	3.58897	3.59324	3.74652	4.94574	5.69566	3.87976	5.09361	4.19784	10.1252	3.84173	4.04972	4.81655	6.42697	5.93701	7.84522	16.7997	17.0803	17.5098	5.04552	5.41102	4.09793	6.20961	4.58234	10.4447	contig31452.1	---NA---	---NA---
	Cluster-13711.24112	4.19105	3.26309	4.40013	3.91078	3.26309	3.26309	4.4308	6.09929	3.87976	4.50478	3.26309	11.1301	3.26309	4.04972	4.22771	7.16538	6.30436	8.22271	15.9625	15.9132	15.7492	4.40974	4.57525	4.55771	4.91446	3.26309	8.61637	contig18306.1	FBN1_BOVIN ame: Full=Fibrillin-1 ame: Full=MP340 Contains: ame: Full=Asprosin Flags: Precursor	thrombospondin
	Cluster-13711.4661	4.6039	4.03579	4.92049	4.05311	3.26309	3.26309	5.01268	6.82986	3.76786	4.68347	3.809	11.3849	3.84173	4.16781	4.22771	7.21554	6.97402	9.05264	16.71	16.6664	16.5871	4.91692	5.14158	3.26309	5.80977	4.35213	9.41655	contig14937.1	FBN2_HUMAN ame: Full=Fibrillin-2 Contains: ame: Full=Fibrillin-2 C-terminal peptide Flags: Precursor	thrombospondin
	Cluster-13711.4617	4.19105	3.86444	4.94788	3.82517	3.59324	3.26309	4.8748	6.44215	3.62092	4.68347	4.03065	11.0528	3.67361	3.26309	4.43422	6.93646	6.31672	8.73077	16.7742	16.8175	16.7566	5.21612	5.06414	3.26309	5.61009	4.35213	9.76004	contig3934.1	COMP_MOUSE ame: Full=Cartilage oligomeric matrix Short=COMP Flags: Precursor	cartilage oligomeric matrix
	Cluster-13711.4619	4.26266	3.75526	4.63923	3.72298	3.59324	3.74652	4.53579	5.94888	3.76786	4.83685	4.03065	10.9032	3.84173	3.26309	4.43422	6.79241	6.07545	8.39817	16.4089	16.3715	16.4453	4.51305	4.44433	3.85747	5.61009	4.58234	9.09166	contig10593.1	FBN2_MOUSE ame: Full=Fibrillin-2 Contains: ame: Full=Fibrillin-2 C-terminal peptide Flags: Precursor	thrombospondin
	Cluster-13711.4646	4.3904	3.26309	4.44417	3.58897	3.59324	3.26309	4.67551	5.48912	3.26309	3.78299	3.26309	10.2946	3.26309	3.90798	4.10225	6.61073	5.72757	7.84522	15.7592	15.9295	15.745	3.99952	4.44433	3.85747	4.71104	4.04208	9.07538	contig6680.2	COMP_MOUSE ame: Full=Cartilage oligomeric matrix Short=COMP Flags: Precursor	Cartilage oligomeric matrix
	Cluster-13711.4652	4.11256	3.26309	4.07723	3.82517	3.26309	3.26309	4.4308	5.42671	3.26309	4.15422	3.809	10.1635	3.67361	3.72098	3.75209	6.61073	5.66974	7.69889	15.6638	16.0243	15.7645	3.99952	4.29288	3.26309	5.08776	4.04208	9.59279	contig14332.1	COMP_HUMAN ame: Full=Cartilage oligomeric matrix Short=COMP ame: Full=Thrombospondin-5 Short=TSP5 Flags: Precursor	thrombospondin
	Cluster-13711.4598	4.19105	3.75526	4.63923	3.58897	3.26309	3.26309	4.58445	5.73002	3.26309	4.40209	4.03065	10.699	3.84173	3.90798	4.43422	7.03567	6.03083	8.0936	16.2654	16.4186	16.3321	4.60673	4.98146	3.26309	4.91446	4.58234	10.0787	contig14695.1	COMP_MOUSE ame: Full=Cartilage oligomeric matrix Short=COMP Flags: Precursor	thrombospondin
	Cluster-13711.24056	4.55461	3.75526	4.92049	4.05311	3.72898	3.60572	5.07611	5.97748	3.62092	4.83685	3.809	11.3515	3.96946	3.90798	4.43422	7.42483	6.59503	8.60804	16.723	16.8819	16.6676	4.84697	4.79652	3.85747	5.23959	4.58234	10.8145	contig1152.2	---NA---	female sterile (1) M3
	Cluster-13711.14858	4.73944	4.03579	5.19227	3.91078	3.91916	3.60572	5.1655	6.00549	3.62092	4.83685	3.26309	11.5601	4.25254	4.04972	5.63335	7.40646	6.38871	8.66769	16.7038	16.7802	17.0471	5.21612	5.34879	4.27878	5.71362	4.77054	12.4552	contig1173.1	---NA---	cyclin B
	Cluster-13711.19868	5.56687	4.75909	5.5566	4.36722	3.91916	4.37445	5.9432	7.40048	4.42155	5.75603	5.2333	12.2715	5.33617	5.17614	5.87862	8.52035	7.58238	9.59518	19.0371	18.443	18.8569	5.80467	6.51302	4.6726	7.14122	5.85179	13.3025	contig25577.1	---NA---	peritrophin 1
	Cluster-13711.19859	4.96956	3.95583	5.35831	4.27493	3.99506	3.85381	5.44793	6.62272	3.87976	5.44459	4.83212	11.4627	4.87609	4.4462	5.19912	7.69573	6.82746	8.98473	18.1136	17.6455	18.0258	5.77024	5.63407	4.42834	6.77405	4.93163	12.6291	contig57194.2	---NA---	peritrophin 1
	Cluster-13711.19870	5.22042	4.17316	5.58965	4.32226	4.06325	3.94364	5.86099	7.20701	3.87976	5.97979	4.66075	11.9069	4.83222	4.52319	5.52846	8.14987	7.35245	9.47142	18.8036	18.2891	18.7133	5.80467	6.51302	4.55771	7.34223	5.20036	13.2341	contig25577.2	---NA---	peritrophin 1
	Cluster-13711.4603	5.16231	3.75526	5.62191	3.91078	3.26309	3.60572	5.30163	7.50516	4.1288	5.57006	4.83212	12.3542	4.25254	4.16781	4.87931	8.22154	7.76723	9.78445	17.8723	17.8806	17.7508	5.5429	5.34879	4.27878	6.20961	5.69583	12.1321	contig5457.1	COMP_MOUSE ame: Full=Cartilage oligomeric matrix Short=COMP Flags: Precursor	cartilage oligomeric matrix
	Cluster-13711.4610	4.69611	4.03579	5.29855	4.1147	3.91916	3.60572	5.1655	6.83755	4.05529	4.83685	4.3365	11.6853	3.84173	3.90798	4.22771	7.66518	7.27936	9.23226	17.4662	17.5312	17.474	5.41277	5.52724	4.09793	6.34205	4.77054	11.8129	contig4996.2	COMP_MOUSE ame: Full=Cartilage oligomeric matrix Short=COMP Flags: Precursor	cartilage oligomeric matrix
	Cluster-13711.4575	4.96956	3.86444	5.02646	3.98575	3.59324	3.26309	5.13641	6.74242	3.76786	4.59793	4.03065	11.531	4.16918	4.27065	4.43422	7.53038	6.8697	9.08468	17.1779	17.1671	17.1689	5.16181	4.69149	4.55771	6.06325	4.77054	11.5847	contig7267.2	COMP_MOUSE ame: Full=Cartilage oligomeric matrix Short=COMP Flags: Precursor	cartilage oligomeric matrix
	Cluster-13711.4611	4.78114	3.95583	4.89244	4.05311	3.26309	3.26309	5.27554	6.91949	4.31583	4.90643	3.809	11.6528	3.84173	4.36258	4.60403	7.35628	7.16222	9.10862	17.2882	17.3072	17.2014	4.91692	5.06414	4.77647	6.06325	4.93163	11.2603	contig4996.1	COMP_MOUSE ame: Full=Cartilage oligomeric matrix Short=COMP Flags: Precursor	cartilage oligomeric matrix
	Cluster-13711.4607	4.02501	4.03579	4.70813	3.82517	3.72898	3.26309	4.4308	5.44784	3.26309	3.99446	4.03065	10.43	4.16918	4.04972	3.95141	6.66358	5.81878	7.85942	16.1201	16.1525	16.0278	4.60673	3.26309	3.26309	4.46088	4.35213	11.3662	contig10477.1	COMP_RAT ame: Full=Cartilage oligomeric matrix Short=COMP Flags: Precursor	thrombospondin
	Cluster-13711.24088	4.78114	4.29037	4.44417	3.98575	4.54407	3.94364	4.75951	6.19925	4.25796	4.40209	4.3365	11.3242	4.25254	4.27065	4.43422	7.66518	6.66404	8.55891	16.7874	16.7764	16.65	5.10503	3.86595	4.27878	5.37515	4.93163	12.4817	contig1034.1	TSEAR_HUMAN ame: Full=Thrombospondin-type laminin G domain and EAR repeat-containing Short=TSP-EAR Flags: Precursor	Female sterile nasrat
	Cluster-13711.24084	4.19105	3.75526	4.60306	3.58897	4.33559	3.60572	5.01268	5.66041	3.26309	3.99446	4.03065	10.4089	4.25254	4.04972	3.95141	6.83901	5.6499	7.69494	16.378	16.1641	16.1835	4.69276	4.44433	4.27878	4.91446	5.20036	12.4047	contig16768.1	---NA---	uncharacterized protein LOC107448481
	Cluster-13711.24082	4.44824	3.86444	4.74101	3.58897	4.23709	3.26309	5.19392	6.08627	3.62092	4.50478	4.56377	10.9871	3.96946	4.04972	4.43422	7.34989	6.35318	8.48078	16.6227	16.5719	16.4475	5.04552	5.06414	4.09793	5.23959	5.07335	12.4591	contig1097.1	TSEAR_HUMAN ame: Full=Thrombospondin-type laminin G domain and EAR repeat-containing Short=TSP-EAR Flags: Precursor	Female sterile nasrat
	Cluster-13711.35111	4.50283	3.95583	5.12391	4.1147	4.46594	3.74652	5.22172	6.70082	4.19592	5.20417	4.66075	11.8768	4.32851	3.26309	4.87931	7.82571	7.29181	9.05726	17.3747	17.5287	17.2775	5.31821	5.21448	4.42834	4.91446	5.20036	12.8852	contig1183.1	---NA---	polehole-like protein
	Cluster-13711.24060	4.93422	3.75526	4.94788	3.82517	3.72898	3.60572	5.13641	6.37996	3.87976	4.50478	3.809	11.6271	4.0761	3.90798	4.93885	7.75978	6.64466	8.89981	17.1702	17.3305	17.1281	4.98294	5.14158	3.26309	5.49785	4.35213	12.3105	contig933.2	---NA---	polephole-like protein
	Cluster-13711.4660	4.6039	3.75526	4.74101	3.26309	3.83247	3.26309	4.31295	5.84384	3.26309	4.50478	4.19784	10.5969	3.67361	3.26309	4.43422	7.11339	6.2013	8.026	16.0738	16.4886	16.0967	4.51305	4.29288	3.26309	5.37515	4.35213	11.2127	contig10548.1	COMP_MOUSE ame: Full=Cartilage oligomeric matrix Short=COMP Flags: Precursor	cartilage oligomeric matrix
	Cluster-13711.35113	4.55461	3.75526	4.4863	3.58897	3.91916	3.60572	4.75951	5.90485	3.87976	4.15422	4.19784	11.046	3.67361	3.26309	4.60403	7.18709	6.2013	8.3712	16.3237	16.76	16.3369	4.69276	4.89264	3.26309	5.23959	5.07335	11.2549	contig1225.2	---NA---	fs1m3
	Cluster-13711.4608	4.6039	3.61195	4.89244	3.82517	3.26309	3.60572	4.71831	5.93436	3.62092	4.50478	4.03065	10.8964	4.16918	3.90798	4.10225	7.16538	6.46828	8.26329	16.4532	16.5794	16.4217	4.51305	4.79652	4.09793	5.37515	4.93163	11.5644	contig10580.1	COMP_RAT ame: Full=Cartilage oligomeric matrix Short=COMP Flags: Precursor	thrombospondin
	Cluster-13711.4581	4.6039	3.61195	4.67423	3.72298	3.59324	3.26309	4.79925	5.94888	3.76786	4.76278	4.3365	10.6922	3.67361	3.26309	4.22771	7.04364	6.25378	8.22545	16.6049	16.5395	16.5659	4.69276	5.06414	3.85747	5.89957	4.77054	11.5975	contig11007.1	COMP_MOUSE ame: Full=Cartilage oligomeric matrix Short=COMP Flags: Precursor	thrombospondin
	Cluster-13711.4633	4.8978	4.10758	4.94788	4.05311	3.83247	3.26309	5.27554	6.57739	3.87976	4.50478	4.56377	11.7413	3.67361	3.90798	4.22771	7.7884	7.14173	9.10862	17.1976	17.6016	17.1434	4.91692	4.69149	4.42834	5.61009	4.93163	12.1242	contig10344.1	COMP_RAT ame: Full=Cartilage oligomeric matrix Short=COMP Flags: Precursor	thrombospondin
	Cluster-13711.24058	5.22042	3.86444	5.05156	3.58897	3.83247	3.26309	4.91081	6.58657	4.1288	4.83685	4.3365	11.8558	4.16918	4.04972	4.81655	7.89314	7.06397	9.12778	17.4128	17.5247	17.2985	4.60673	5.06414	4.87155	5.61009	4.93163	12.3105	contig933.1	---NA---	polephole-like protein
	Cluster-13711.24087	5.03725	5.30109	5.2571	4.56495	4.94755	4.92145	5.22172	6.5957	4.56117	5.09361	5.95963	11.2123	4.68943	5.56958	5.85028	7.29099	6.61509	8.54801	16.733	16.7047	16.5885	6.10831	6.21113	5.25845	5.37515	5.85179	12.3483	contig835.1	APT_DROPS ame: Full=Adenine phosphoribosyltransferase Short=APRT	Adenine phosphoribosyltransferase
	Cluster-13711.14859	4.44824	3.95583	4.52672	3.58897	3.59324	3.26309	4.4308	5.91968	3.87976	4.40209	4.3365	10.6093	3.84173	4.4462	5.63335	6.77334	6.29188	7.74169	16.6231	16.7671	16.2486	4.84697	4.79652	3.85747	4.46088	4.77054	11.8105	contig7372.1	---NA---	conserved secreted precursor
	Cluster-2234.3	4.32878	4.03579	4.77296	3.91078	4.12558	3.26309	5.19392	5.64243	3.76786	5.15011	4.3365	10.9073	4.63742	4.36258	6.06216	7.09051	6.46828	7.52261	17.5517	17.3036	17.3223	4.51305	5.06414	4.6726	5.49785	4.93163	12.4465	contig9076.1	---NA---	peritrophin 2
	Cluster-13711.4591	4.02501	3.61195	4.35395	3.82517	3.59324	3.60572	4.63096	5.79622	4.05529	5.20417	4.45673	10.4668	4.63742	4.04972	4.75015	6.86626	6.07545	7.82366	16.1871	16.2828	16.1572	4.77251	4.69149	3.26309	5.23959	4.35213	10.6997	contig4237.1	COMP_MOUSE ame: Full=Cartilage oligomeric matrix Short=COMP Flags: Precursor	cartilage oligomeric matrix -like isoform X4
	Cluster-13711.19866	4.44824	3.75526	4.63923	4.05311	3.59324	3.74652	5.10663	5.94888	3.87976	5.57006	4.56377	10.3073	4.83222	4.27065	4.43422	6.88413	5.93701	7.82366	17.0655	16.6702	16.9848	5.41277	5.34879	4.27878	5.37515	4.35213	11.1577	contig34933.1	RPE_HUMAN ame: Full=Ribulose-phosphate 3-epimerase ame: Full=Ribulose-5-phosphate-3-epimerase	peritrophin 2
	Cluster-13711.19854	4.6039	4.10758	4.92049	4.17168	3.72898	4.55011	5.1655	6.13762	3.97339	5.09361	4.74972	10.6825	5.67374	4.99621	4.75015	7.06727	6.2666	8.12918	17.3312	16.8983	17.1629	5.04552	4.98146	4.27878	5.98384	5.42153	12.1153	contig35255.1	---NA---	peritrophin 1
	Cluster-13711.4614	4.78114	3.61195	4.74101	3.82517	3.26309	3.74652	4.58445	5.93436	3.62092	5.256	4.56377	10.7724	4.78661	4.16781	4.75015	7.04364	6.31672	8.25795	16.4779	16.6259	16.3494	4.69276	4.57525	4.27878	5.98384	4.35213	11.3894	contig3498.1	TSP4B_DANRE ame: Full=Thrombospondin-4-B Short=Thbs4-B Flags: Precursor	thrombospondin
	Cluster-13711.4627	4.86021	3.75526	4.63923	3.72298	3.72898	3.60572	4.91081	6.18714	3.76786	5.20417	4.3365	10.7834	4.68943	4.4462	4.67955	6.96192	6.42336	8.27921	16.6774	16.7612	16.5611	4.77251	4.98146	4.42834	5.80977	4.58234	11.8142	contig4063.1	COMP_RAT ame: Full=Cartilage oligomeric matrix Short=COMP Flags: Precursor	cartilage oligomeric matrix -like isoform X4
	Cluster-13711.4604	4.44824	3.86444	4.56559	3.98575	3.59324	3.26309	4.71831	5.58699	3.76786	4.50478	3.809	10.6246	3.26309	3.72098	4.52268	6.52184	6.06073	7.96167	16.5298	16.5513	16.454	4.84697	4.10968	4.27878	5.37515	5.20036	11.194	contig24628.1	COMP_MOUSE ame: Full=Cartilage oligomeric matrix Short=COMP Flags: Precursor	thrombospondin
	Cluster-13711.19857	4.6039	3.95583	4.77296	3.98575	3.91916	3.85381	5.32719	6.24666	4.05529	4.50478	4.3365	10.6103	4.25254	4.27065	4.52268	6.99517	6.54359	8.32338	17.6298	16.9323	17.5501	5.04552	5.2834	4.6726	6.2774	4.93163	11.7464	contig59062.1	---NA---	peritrophin 1
	Cluster-13711.47900	4.65099	4.03579	4.83425	4.22489	3.72898	3.85381	5.04481	6.57739	3.87976	5.256	4.56377	10.8658	4.16918	4.36258	4.52268	7.08281	6.58489	8.27657	17.766	17.4376	17.6211	5.62304	5.47042	4.55771	6.13836	5.07335	12.2556	contig58494.1	---NA---	peritrophin 1
	Cluster-36855.1	4.3904	3.26309	4.40013	3.58897	3.72898	3.26309	5.79147	5.81228	3.62092	3.99446	4.56377	9.83103	3.67361	3.72098	3.95141	6.43919	5.56744	7.49101	16.5812	15.8965	16.282	4.60673	4.44433	4.09793	5.08776	4.04208	11.0864	contig36964.1	---NA---	---NA---
	Cluster-13711.4632	3.80494	3.75526	4.35395	3.72298	3.59324	3.26309	4.4308	5.76353	3.62092	4.15422	4.3365	10.1788	3.26309	3.26309	4.10225	6.38968	5.80102	7.59234	16.0445	16.0491	15.9536	4.51305	4.10968	3.85747	4.12186	4.04208	10.3996	contig9500.1	COMP_MOUSE ame: Full=Cartilage oligomeric matrix Short=COMP Flags: Precursor	cartilage oligomeric matrix -like isoform X4
	Cluster-13711.4609	4.55461	3.75526	4.80402	3.72298	3.59324	3.26309	4.63096	5.46864	3.62092	4.40209	4.03065	10.027	3.96946	3.72098	4.22771	6.43919	5.72757	7.57091	15.9443	15.6133	15.7292	4.40974	4.69149	3.26309	4.12186	4.58234	11.1845	contig10580.2	TSP3_HUMAN ame: Full=Thrombospondin-3 Flags: Precursor	thrombospondin
	Cluster-13711.4650	4.78114	3.75526	4.44417	3.82517	3.99506	3.26309	4.53579	6.05986	4.05529	4.50478	4.66075	10.7153	3.96946	3.90798	3.95141	7.15072	6.24084	8.26596	16.5583	16.6567	16.4579	4.84697	4.98146	3.85747	4.71104	4.04208	11.9045	contig5844.1	COMP_BOVIN ame: Full=Cartilage oligomeric matrix Short=COMP Flags: Precursor	thrombospondin
Group 4 - GI	Cluster-37786.2	3.80494	3.95583	3.84254	7.21858	7.45293	8.89316	13.9807	10.3234	11.8411	6.34122	7.23593	6.98252	5.10983	6.94012	7.17387	8.01113	5.33552	7.25858	4.7074	4.32408	4.63486	9.36502	9.13346	8.77736	5.37515	3.26309	5.12641	contig9567.1	PCKGM_HUMAN ame: Full=Phosphoenolpyruvate carboxykinase	phosphoenolpyruvate carboxykinase
	Cluster-13711.22380	3.26309	3.26309	3.26309	8.223	9.42335	7.21003	11.1287	10.8309	10.3132	4.15422	3.26309	4.99535	3.26309	3.26309	3.95141	3.26309	3.26309	3.61304	3.26309	3.80248	3.26309	6.5686	6.39993	7.84767	5.49785	5.51941	5.84279	contig6350.1	COLL6_MIMIV ame: Full=Collagen 6	collagen alpha-1(XIII) chain-like
	Cluster-13711.22378	3.26309	3.26309	3.26309	8.11439	9.04857	6.80673	11.5289	11.4245	10.723	4.50478	3.809	4.74997	3.67361	3.72098	4.81655	3.26309	3.79912	3.75679	3.26309	3.80248	3.26309	7.20621	6.21113	8.59812	5.71362	5.61053	5.84279	contig6436.2	---NA---	---NA---
	Cluster-13711.20422	3.26309	3.26309	3.26309	8.23011	8.47059	10.5217	11.2394	10.4925	9.04214	3.26309	3.809	3.26309	4.0761	4.04972	3.26309	3.26309	3.26309	3.95796	4.11959	3.26309	4.14971	7.71755	8.24292	7.97652	4.12186	3.26309	4.06732	contig14188.1	CP2L1_PANAR ame: Full=Cytochrome P450 2L1 ame: Full=CYPIIL1	cytochrome P450 2L1-like
	Cluster-13711.37408	3.26309	3.26309	3.26309	8.92287	9.613	7.8241	11.5289	11.4245	10.9051	5.03438	4.03065	5.9862	3.67361	4.4462	3.95141	3.26309	3.79912	3.75679	3.26309	3.26309	3.26309	6.18777	6.24442	8.34283	3.26309	4.35213	3.26309	contig23544.1	---NA---	---NA---
	Cluster-35472.2	3.26309	3.26309	3.26309	9.95294	10.615	10.6222	12.3472	11.9494	11.9093	4.50478	4.45673	7.22835	4.32851	7.6306	5.85028	5.45383	3.6432	3.8663	3.87311	4.02158	3.89488	8.16635	8.35218	9.45119	4.12186	4.58234	3.26309	contig34254.1	---NA---	---NA---
	Cluster-13711.40980	3.26309	3.26309	3.26309	7.61338	7.9007	8.02458	11.6941	10.1663	10.0292	4.28689	3.809	4.99535	3.26309	5.53833	4.22771	3.81934	3.26309	3.26309	3.26309	3.26309	3.26309	7.34929	6.78415	8.23606	3.26309	3.26309	3.26309	contig25497.1	---NA---	collagen alpha-4(IV) chain-like
	Cluster-13711.40951	3.26309	3.26309	3.26309	7.85675	9.49376	8.79934	10.9919	10.5529	10.0373	3.26309	3.809	4.81637	3.26309	5.36988	3.95141	3.81934	3.26309	3.26309	3.26309	3.26309	3.89488	6.44563	6.45761	8.42149	3.26309	4.35213	3.26309	contig25603.1	---NA---	collagen alpha-4(IV) chain-like
	Cluster-13711.15827	5.38033	4.91918	4.94788	11.4818	11.281	11.884	13.1017	13.5177	13.4099	7.33125	9.51433	10.7474	9.34217	9.90567	8.57313	9.64791	7.57731	8.7912	5.49275	4.96249	5.92383	7.78612	7.20795	9.28528	11.466	12.2919	12.3122	contig46076.1	FCN1_RAT ame: Full=Ficolin-1 ame: Full=Collagen fibrinogen domain-containing 1 ame: Full=Ficolin-A ame: Full=Ficolin-alpha ame: Full=M-ficolin Flags: Precursor	microfibril-associated glyco 4
	Cluster-13711.48499	3.92481	3.61195	4.0079	10.7225	9.35155	8.29858	11.7396	10.2088	13.2739	4.28689	5.89192	4.60387	7.50982	8.67958	4.67955	7.48442	5.9531	7.17569	3.87311	3.26309	3.26309	7.0472	6.78415	9.09341	7.94568	6.8204	8.462	contig50065.1	CD209_SYMSY ame: Full=CD209 antigen ame: Full=Dendritic cell-specific ICAM-3-grabbing non-integrin 1 Short=DC-SIGN1 ame: CD_antigen=CD209	lectin A isoform
	Cluster-13711.34849	3.92481	3.86444	3.93071	11.029	9.72313	8.79934	12.1684	10.4803	13.8018	4.40209	5.89192	4.22759	7.791	8.86307	4.87931	7.73057	5.74631	7.41122	3.26309	3.80248	3.89488	7.20621	6.87117	9.25046	8.25818	7.20574	8.54717	contig42774.1	---NA---	C-type lectin
	Cluster-21258.0	3.26309	3.61195	3.26309	8.60137	8.99673	8.08371	10.5577	10.5963	10.4772	3.78299	3.809	3.95133	4.16918	5.29587	4.43422	8.43251	5.92073	7.94845	3.26309	3.26309	3.26309	4.84697	4.44433	6.63307	5.08776	5.20036	3.26309	contig56256.1	---NA---	---NA---
	Cluster-35582.0	3.26309	3.26309	3.26309	6.92185	7.71866	7.08783	12.5049	11.1377	11.7378	4.83685	3.809	5.33242	4.73908	6.03518	4.67955	10.1079	7.35838	9.21857	3.26309	3.80248	3.26309	5.41277	5.06414	6.91775	4.12186	5.51941	4.06732	contig2206.1	NR3AA_DANRE ame: Full=Neurexin-3a ame: Full=Neurexin IIIa-alpha ame: Full=Neurexin-3a-alpha Flags: Precursor	neurexin-1 isoform X2
	Cluster-13711.34569	3.92481	3.86444	4.2539	8.75225	9.42653	8.9161	11.9409	12.0681	12.6133	6.36378	4.98114	6.62087	7.4267	7.23111	6.71674	8.34218	5.83631	6.76294	4.30478	3.26309	4.63486	5.31821	5.34879	6.36702	5.37515	6.05671	7.76663	contig7619.1	CLCA1_MACMU ame: Full=Calcium-activated chloride channel regulator 1 ame: Full=Calcium-activated chloride channel family member 1 Flags: Precursor	Calcium-activated chloride channel regulator 30 kDa form
	Cluster-13711.29552	5.10136	4.03579	4.80402	8.90521	10.0155	8.70464	12.8126	13.5115	12.193	8.2163	7.03535	8.57699	8.03902	8.86307	6.15704	9.26296	6.03083	7.58381	5.16144	3.80248	4.49867	6.13531	5.58173	6.21238	7.4621	6.74467	8.51129	contig24099.1	FCN2_RAT ame: Full=Ficolin-2 ame: Full=Collagen fibrinogen domain-containing 2 ame: Full=Ficolin-B ame: Full=Ficolin-beta ame: Full=L-ficolin Flags: Precursor	fibrinogen-related isoform 1
	Cluster-13711.35889	4.55461	4.65084	4.89244	8.78482	9.63973	8.10955	13.3377	13.1005	12.618	8.21017	7.06579	8.97205	7.64602	9.32908	5.93361	9.61903	5.98472	7.53152	5.16144	4.18692	4.3409	6.37987	5.52724	6.4244	7.02901	6.34257	8.43671	contig6566.1	FCN2_RAT ame: Full=Ficolin-2 ame: Full=Collagen fibrinogen domain-containing 2 ame: Full=Ficolin-B ame: Full=Ficolin-beta ame: Full=L-ficolin Flags: Precursor	fibrinogen-related 1 isoform 8
	Cluster-28830.0	4.02501	3.95583	3.26309	9.34471	9.37698	12.1103	11.7338	11.5278	11.26	5.75603	5.9262	7.99981	10.8159	10.1481	6.46452	11.2455	11.0226	8.93036	4.11959	5.15463	5.36764	7.52024	8.27499	8.35016	7.17674	7.36537	7.0419	contig31600.1	GSTMU_CRILO ame: Full=Glutathione S-transferase Y1 ame: Full=Chain 3 ame: Full=GST class-mu	glutathione S-transferase
	Cluster-28830.1	4.44824	3.86444	3.59913	10.0084	9.85328	12.7738	12.4741	11.9915	11.6837	6.27127	5.89192	8.85548	10.9992	10.5493	7.04533	11.939	11.5559	9.77794	4.30478	5.42105	5.96869	7.9294	9.40729	8.96566	8.10121	8.20056	7.74617	contig31600.2	GSTM1_MACFA ame: Full=Glutathione S-transferase Mu 1 ame: Full=GST class-mu 1 ame: Full=GSTM1-1	glutathione S-transferase
	Cluster-37786.9	4.02501	3.95583	3.59913	10.2432	10.0042	10.6292	14.7881	14.3942	12.1196	5.03438	5.78363	8.26321	9.11865	9.65301	6.13392	11.2945	12.7062	8.60384	4.11959	4.18692	3.26309	8.22921	10.7582	9.43749	6.72673	7.17732	6.36405	contig16982.1	PCKG_DROME ame: Full=Phosphoenolpyruvate carboxykinase	phosphoenolpyruvate cytosolic [GTP]-like
	Cluster-37786.3	4.50283	4.29037	3.84254	10.016	9.819	10.5083	14.6934	14.4676	12.3203	5.72084	6.20146	7.94212	9.52954	9.79915	6.48281	11.1492	12.5302	8.47389	4.59004	4.02158	3.89488	8.2776	10.693	9.49481	6.72673	7.59731	6.41739	contig10496.1	PCKG_DROME ame: Full=Phosphoenolpyruvate carboxykinase	phosphoenolpyruvate carboxykinase
	Cluster-37786.1	4.50283	4.39377	4.14059	10.4768	10.3036	10.8905	15.0764	14.7906	12.6438	5.52955	6.17344	8.44024	9.83046	10.2207	6.5363	11.6325	12.9921	8.85097	4.11959	4.32408	4.3409	8.56267	10.9687	9.88612	6.86421	7.73991	6.97286	contig9939.1	PCKG_DROME ame: Full=Phosphoenolpyruvate carboxykinase	phosphoenolpyruvate cytosolic [GTP]-like
	Cluster-37786.10	4.32878	4.17316	3.73726	9.32824	9.26063	10.0833	14.5374	13.5047	12.2615	6.1463	6.9234	7.52809	8.08137	8.95669	6.95706	10.3777	11.6916	8.18377	4.7074	4.18692	4.3409	9.17388	10.2884	9.33782	6.46306	6.39335	6.41739	contig8727.1	PCKG_DROME ame: Full=Phosphoenolpyruvate carboxykinase	phosphoenolpyruvate carboxykinase
	Cluster-37786.0	4.02501	4.29037	3.73726	9.5193	9.41483	10.1805	14.5768	13.6951	12.2544	5.60938	6.80189	8.12029	8.39849	9.17692	6.26721	10.6632	11.8709	8.11446	4.11959	4.44306	5.056	9.04363	10.3442	9.1905	6.20961	6.4897	6.41739	contig11575.1	PCKG_DROME ame: Full=Phosphoenolpyruvate carboxykinase	Phosphoenolpyruvate carboxykinase [GTP]
	Cluster-37786.6	4.19105	3.86444	3.93071	10.2473	9.99567	10.6993	14.9568	14.3068	12.5092	5.60938	6.45456	8.27363	8.89493	9.56286	6.8768	11.2169	12.6291	8.61642	4.11959	4.44306	4.75558	8.94228	10.7165	9.77075	6.94899	6.8568	6.78405	contig10813.1	PCKG_DROME ame: Full=Phosphoenolpyruvate carboxykinase	Phosphoenolpyruvate carboxykinase [GTP]
	Cluster-37786.8	3.92481	3.75526	3.59913	9.21932	8.89324	9.76662	14.1522	13.4682	11.8497	5.39996	6.33372	7.17354	8.81693	9.02852	6.60461	10.1843	11.5142	7.79439	4.11959	4.02158	4.49867	8.74142	9.83031	8.9799	5.61009	6.66468	5.91975	contig14716.1	PCKG_DROME ame: Full=Phosphoenolpyruvate carboxykinase	phosphoenolpyruvate carboxykinase
	Cluster-37786.4	3.64736	3.75526	3.73726	8.19902	8.27026	9.13439	13.7745	12.9235	11.587	5.88834	6.47753	7.05718	8.5418	8.65883	6.48281	9.48288	10.6241	7.21497	3.87311	4.44306	4.75558	8.57239	9.61247	8.6346	5.49785	6.11877	5.67443	contig13146.1	PCKG_DROME ame: Full=Phosphoenolpyruvate carboxykinase	phosphoenolpyruvate carboxykinase
	Cluster-37786.7	3.80494	3.86444	3.73726	8.67445	8.63547	9.52058	14.0711	13.3693	11.7624	5.9195	6.43121	7.12813	8.67491	8.85398	6.28824	9.87469	11.0383	7.52707	4.59004	4.02158	4.63486	8.62941	9.84639	8.79894	5.89957	5.99174	6.12775	contig15094.1	PCKG_DROME ame: Full=Phosphoenolpyruvate carboxykinase	phosphoenolpyruvate cytosolic [GTP]-like isoform X2
	Cluster-13711.1771	7.55936	6.1127	5.72905	7.13484	6.96587	6.70424	11.5587	10.9369	11.2928	5.03438	4.3365	6.73175	9.25798	10.1419	5.28967	12.1694	7.74482	10.5404	3.87311	3.80248	3.89488	3.99952	3.26309	4.42834	6.40386	6.39335	5.4819	contig80030.1	GPX_PROCL ame: Full=Glutathione peroxidase Short= x Short=Se- x	glutathione peroxidase 6
	Cluster-13711.1765	9.16488	7.67876	7.45647	7.69803	7.44037	7.66658	11.7889	11.3504	11.4823	5.20417	4.83212	6.83459	9.76578	10.7041	5.52846	12.3076	7.75831	10.9927	4.30478	4.02158	4.14971	4.69276	3.86595	4.55771	6.20961	6.05671	6.06184	contig48765.1	GPX_PROCL ame: Full=Glutathione peroxidase Short= x Short=Se- x	glutathione peroxidase-like
	Cluster-13711.15340	10.4042	8.84584	8.28495	7.80046	7.69067	7.94707	11.9248	11.6412	11.6587	5.72084	4.66075	7.18467	10.6808	11.6488	5.98648	12.2902	7.86189	10.9057	3.26309	4.02158	4.3409	4.91692	4.10968	4.95944	6.67778	6.4897	5.84279	contig11883.1	GPX_PROCL ame: Full=Glutathione peroxidase Short= x Short=Se- x	glutathione peroxidase-like
	Cluster-39608.1	5.35502	4.61221	6.04305	11.7343	12.24	11.4939	12.2552	10.716	11.2211	6.1463	7.89847	10.2649	8.81944	10.0744	8.00016	11.1218	9.57448	10.221	6.42748	4.8148	5.43496	4.16032	3.86595	4.09793	5.80977	5.3157	6.61256	contig8049.1	HEXB_FELCA ame: Full=Beta-hexosaminidase subunit beta ame: Full=Beta-N-acetylhexosaminidase subunit beta Short=Hexosaminidase subunit B ame: Full=N-acetyl-beta-glucosaminidase subunit beta Flags: Precursor	beta-hexosaminidase subunit beta
	Cluster-13711.31200	7.80946	6.62005	8.56577	11.3422	12.0781	11.0658	11.8984	11.7446	12.7668	9.04486	8.14557	10.7229	9.58646	9.65475	8.21026	12.064	9.01977	10.929	4.59004	3.26309	4.14971	5.83824	5.86902	6.3072	8.27461	7.57573	7.72541	contig11700.1	---NA---	spindle pole body component 110
	Cluster-13711.17655	8.01479	7.0431	8.75946	11.5149	12.2556	11.158	12.2566	11.9555	13.2246	9.09228	8.80557	10.7623	9.83294	10.2041	8.39356	12.5547	9.53461	11.0781	3.87311	3.80248	4.3409	5.83824	5.68444	6.68076	8.10121	7.88723	7.70434	contig8346.1	---NA---	spindle pole body component 110
	Cluster-21689.0	4.02501	3.95583	3.26309	11.4865	7.70123	9.61471	11.1616	9.16733	11.7803	6.38598	8.41053	6.48251	7.60592	11.3919	4.10225	10.136	4.8444	8.02285	4.9104	4.64505	4.63486	3.26309	4.10968	3.26309	4.91446	4.35213	4.06732	contig81300.1	---NA---	single VWC domain 1
	Cluster-13711.10648	4.86021	4.94871	4.77296	10.0691	9.87206	9.43471	9.6209	9.21794	11.7118	7.87228	8.7129	8.95596	9.74093	11.7355	7.04533	12.906	9.38641	10.652	5.7082	4.64505	5.92383	4.51305	3.86595	5.11797	7.24525	9.37565	8.88291	contig2062.1	---NA---	---NA---
	Cluster-39216.0	5.49998	5.54081	4.89244	10.3444	10.2567	8.94027	12.4251	12.085	12.3273	5.6847	7.53631	6.38859	9.02203	9.20342	6.70125	11.4745	8.5137	10.7842	5.30436	4.64505	4.9641	5.16181	4.44433	5.88155	6.67778	6.66468	6.12775	contig2314.1	---NA---	---NA---
	Cluster-13711.1770	3.64736	3.75526	3.59913	6.21012	6.17918	6.35271	10.4591	10.569	10.2372	4.90643	4.56377	5.6987	8.90203	9.2271	4.60403	11.3454	7.20892	9.68846	4.11959	3.26309	3.26309	3.78662	3.26309	4.09793	5.61009	5.77605	4.62323	contig67903.1	GPX6_MOUSE ame: Full=Glutathione peroxidase 6 Short=GPx-6 Short=GSHPx-6 Flags: Precursor	glutathione peroxidase 6
	Cluster-13711.1764	4.02501	3.86444	3.73726	7.39399	7.32202	7.29778	11.5892	11.2971	11.3242	5.82379	4.66075	6.98252	9.27449	9.66346	5.33265	12.3324	8.05634	10.9712	3.26309	3.26309	3.26309	3.26309	3.86595	4.27878	6.77405	6.74467	5.76123	contig39393.1	GPX5_MOUSE ame: Full=Epididymal secretory glutathione peroxidase ame: Full=Epididymis-specific glutathione peroxidase Short=EGLP ame: Full=Glutathione peroxidase 5 Short=GPx-5 Short=GSHPx-5 ame: Full=Major androgen-regulated ame: Full=arMEP24 Flags: Precursor	glutathione peroxidase-like
	Cluster-13711.23321	3.26309	3.26309	3.26309	9.40459	9.1092	11.8075	9.36455	10.1836	7.11941	3.26309	5.6243	3.26309	8.98907	6.31249	7.03305	4.47837	4.01691	5.23887	4.11959	4.44306	5.77971	3.78662	3.26309	3.26309	4.12186	4.35213	3.26309	contig10271.1	MCATL_BOVIN ame: Full=Mitochondrial basic amino acids transporter ame: Full=Carnitine acylcarnitine translocase-like Short=CACT-like ame: Full=Mitochondrial carnitine acylcarnitine carrier CACL ame: Full=Mitochondrial ornithine transporter 3 ame: Full=Solute carrier family 25 member 29	mitochondrial basic amino acids transporter-like isoform X1
	Cluster-37012.1	3.80494	3.61195	3.84254	8.72567	7.84149	10.5544	12.9981	12.3157	10.4208	6.1463	6.62865	7.76113	12.0239	10.6341	6.03739	5.40289	4.49011	5.60053	5.6575	6.64004	8.47439	3.99952	3.26309	3.85747	3.26309	4.93163	5.12641	contig19580.2	HPPD_BOVIN ame: Full=4-hydroxyphenylpyruvate dioxygenase ame: Full=4-hydroxyphenylpyruvic acid oxidase Short=4HPPD Short=HPD Short=HPPDase	4-hydroxyphenylpyruvate dioxygenase
	Cluster-37012.0	3.26309	3.26309	3.26309	8.86771	7.94579	10.5392	12.8998	12.554	10.6031	5.94998	6.90666	7.48379	12.3963	10.6136	6.20216	5.40289	4.49011	5.54676	6.13238	7.33255	8.32236	3.99952	3.26309	3.26309	4.12186	5.69583	5.12641	contig19580.1	HPPD_BOVIN ame: Full=4-hydroxyphenylpyruvate dioxygenase ame: Full=4-hydroxyphenylpyruvic acid oxidase Short=4HPPD Short=HPD Short=HPPDase	4-hydroxyphenylpyruvate dioxygenase
	Cluster-13711.35033	4.02501	3.61195	3.59913	8.86466	8.6788	9.08609	10.6126	11.0725	7.63809	3.26309	3.26309	4.33669	8.16645	4.59474	3.75209	6.54459	4.01691	4.69226	3.26309	3.26309	3.26309	3.26309	3.26309	3.26309	4.12186	8.59253	5.37397	contig83401.1	---NA---	C-type lectin
	Cluster-13711.3681	4.02501	3.26309	3.84254	9.36853	8.73633	8.87488	10.8186	11.8669	8.27788	3.26309	4.03065	4.33669	10.6239	4.94674	3.75209	7.15807	4.54141	4.89351	3.26309	3.26309	3.89488	3.26309	3.26309	3.26309	4.91446	8.62435	5.67443	contig82339.1	---NA---	---NA---
	Cluster-13711.34865	3.92481	3.61195	4.07723	9.85747	9.43708	9.77471	11.6623	12.5154	8.94292	3.26309	3.26309	4.67938	11.0265	4.94674	3.75209	7.72565	4.88168	5.37091	3.87311	3.80248	3.26309	3.99952	4.10968	3.26309	3.26309	9.46032	6.65742	contig35099.1	LADD_ONCMY ame: Full=Ladderlectin Flags: Precursor	C-type lectin
	Cluster-13711.14811	4.02501	3.61195	4.07723	10.3607	10.0503	10.3615	12.0943	12.8771	9.30306	3.26309	3.809	5.15106	11.1019	5.17614	3.95141	8.00302	5.22973	5.71817	3.26309	3.26309	3.26309	3.99952	3.26309	3.26309	4.12186	10.0884	6.8626	contig43037.1	LADD_ONCMY ame: Full=Ladderlectin Flags: Precursor	C-type lectin
	Cluster-13711.28343	3.64736	3.26309	3.26309	8.93017	9.89978	9.19726	7.80291	6.64923	7.15003	3.78299	4.03065	3.95133	11.5724	11.894	10.6935	4.58712	5.68929	4.69226	3.26309	3.26309	3.26309	4.16032	4.79652	4.87155	4.71104	5.61053	5.76123	contig2569.1	SAS_DROME ame: Full= epidermal cell surface receptor ame: Full=Stranded at second Flags: Precursor	titin homolog
	Cluster-13711.28389	8.49788	6.3543	6.06624	10.4048	8.67167	8.20584	11.1841	9.92691	11.4211	4.68347	5.28912	4.87912	10.6732	12.4902	7.185	8.36767	9.43193	6.18978	5.84979	4.18692	3.89488	5.21612	5.21448	4.77647	4.71104	5.20036	5.12641	contig61596.1	SODC_HALRO ame: Full=Superoxide dismutase	cu zn-superoxide
	Cluster-38556.0	3.26309	3.61195	3.59913	8.69172	7.82227	9.704	10.7357	10.2665	10.1852	3.26309	3.809	4.22759	10.1496	10.3685	7.16265	8.64021	10.1799	8.60804	5.43293	5.96646	5.14146	3.78662	3.86595	3.85747	4.71104	5.61053	5.12641	contig9533.1	TRF_BLADI ame: Full=Transferrin Flags: Precursor	Transferrin
	Cluster-13711.26736	6.6805	5.54081	5.85539	10.9905	10.8435	11.4384	12.4329	13.711	9.88171	7.97718	7.50341	9.59596	13.1134	11.5649	9.70427	10.6645	8.3031	10.6413	6.79052	4.02158	4.9641	5.87101	6.24442	8.11213	10.5484	10.9158	11.0389	contig4208.1	---NA---	neuroparsin 1
	Cluster-13711.10492	3.26309	4.23379	3.73726	10.4271	9.68823	9.90977	8.3966	9.08471	9.43391	5.57006	6.74646	5.96002	11.2202	11.1912	8.64316	7.77893	6.01563	7.79069	3.87311	3.26309	3.26309	4.40974	4.10968	4.77647	8.13761	7.53158	7.47471	contig15022.1	---NA---	---NA---
	Cluster-13711.10491	4.78114	4.65084	4.80402	11.3051	10.6038	10.6707	10.367	10.1768	10.9224	8.30529	7.74761	8.39798	11.9944	12.0114	10.0196	9.61771	6.81886	9.69638	4.4578	3.26309	4.3409	5.21612	5.06414	6.11064	10.3992	9.70799	9.73434	contig212.1	HMCN1_MOUSE ame: Full=Hemicentin-1 ame: Full=Fibulin-6 Short=FIBL-6 Flags: Precursor	PREDICTED: uncharacterized protein LOC107186935
	Cluster-13711.26740	5.56687	4.39377	4.80402	10.0194	9.67759	10.214	11.0612	12.8382	8.83262	6.45057	6.76518	7.81929	12.4594	10.7032	8.39356	9.34701	7.22848	9.21168	5.89389	3.80248	3.89488	5.26818	5.34879	7.40133	5.89957	7.46269	7.0752	contig29901.1	---NA---	---NA---
	Cluster-13711.26738	5.84122	4.75909	5.07616	10.3129	10.1822	10.6955	11.2808	13.2908	9.28258	6.89783	7.06579	8.39798	12.7993	11.0417	8.81716	9.46677	7.55171	9.61725	6.59459	3.80248	3.89488	5.77024	5.47042	7.45684	5.49785	8.0524	7.61684	contig16566.1	---NA---	neuroparsin 1
	Cluster-13711.45890	3.80494	4.03579	3.84254	10.1834	9.91646	10.1799	10.5105	11.9319	9.22791	7.02965	8.06533	9.14377	13.2118	11.4945	10.7838	9.33576	8.70901	8.41027	6.33586	3.80248	4.3409	5.50094	5.52724	6.17928	5.08776	7.88723	7.72541	contig13864.1	CLOT_PENMO ame: Full=Hemolymph clottable Flags: Precursor	clottable 2
	Cluster-13711.24479	4.3904	3.95583	4.35395	10.3118	9.73856	9.83783	10.4543	11.1938	7.92961	7.67247	6.38331	9.47477	11.7806	9.71124	9.46834	9.06111	8.12731	8.71915	4.11959	3.26309	4.3409	4.51305	4.69149	4.42834	4.46088	7.46269	7.78681	contig4182.1	CLOT_PENMO ame: Full=Hemolymph clottable Flags: Precursor	hemolymph clottable -like
	Cluster-13711.24461	4.86021	4.34353	4.80402	11.5437	10.999	10.9544	11.3858	12.2804	9.02744	8.71769	7.74761	10.3608	13.0564	10.8385	10.4603	9.88796	8.98009	9.68349	5.16144	4.54902	5.22142	5.10503	5.41102	5.19017	5.89957	8.38528	8.462	contig1870.1	CLOT_PENMO ame: Full=Hemolymph clottable Flags: Precursor	CLOT_PENMO ame: Full=Hemolymph clottable Flags: Precursor
	Cluster-13711.24457	4.69611	3.95583	4.83425	10.7866	10.4425	10.2899	11.1457	11.9818	8.79838	8.37272	7.56847	10.1621	12.8881	10.5744	10.015	9.76635	8.65962	9.43401	5.30436	4.18692	5.22142	4.60673	4.98146	5.04129	5.61009	8.24218	8.26053	contig1511.1	CLOT_PENMO ame: Full=Hemolymph clottable Flags: Precursor	CLOT_PENMO ame: Full=Hemolymph clottable Flags: Precursor
	Cluster-13711.24458	4.93422	4.34353	5.14712	11.4813	10.9405	11.0585	11.6157	12.4861	9.30442	8.76026	7.95627	10.6508	13.3114	11.2043	10.8153	10.2627	9.28307	9.96246	5.84979	4.18692	5.22142	4.91692	5.41102	5.38494	6.06325	8.59253	8.88291	contig1511.2	CLOT_PENMO ame: Full=Hemolymph clottable Flags: Precursor	hemolymph clottable -like
	Cluster-13711.24464	5.78694	4.72417	5.31878	12.2204	11.452	11.9856	12.1878	13.839	10.2604	9.37024	8.8884	11.2503	14.6999	12.0748	11.5731	10.9096	10.0545	10.5244	6.36707	5.09387	5.72806	5.90301	6.37018	6.93746	5.23959	9.89343	9.36388	contig1931.2	CLOT_PENMO ame: Full=Hemolymph clottable Flags: Precursor	clottable 2
	Cluster-13711.24456	4.93422	4.44147	5.1699	11.5567	10.8324	11.3653	11.699	12.5753	9.54701	8.9815	8.55101	10.7779	13.1568	11.1484	10.8636	10.3878	9.40507	10.1793	5.30436	4.18692	5.36764	5.96485	5.9115	7.17161	6.20961	8.95141	8.89224	contig1364.1	CLOT_PENMO ame: Full=Hemolymph clottable Flags: Precursor	CLOT_PENMO ame: Full=Hemolymph clottable Flags: Precursor
	Cluster-13711.24557	5.00388	4.53042	5.12391	12.109	10.6562	11.8303	11.5421	12.2931	9.41018	8.93023	8.20805	10.6776	12.9577	11.1441	10.7691	10.1239	9.33491	9.8569	5.97805	4.44306	4.86453	5.10503	5.68444	6.03842	5.49785	8.70591	8.81586	contig1229.1	CLOT_PENMO ame: Full=Hemolymph clottable Flags: Precursor	hemolymph clottable -like
	Cluster-13711.24463	5.65113	4.57212	5.66887	12.2777	11.5954	12.1018	12.2992	13.4716	10.586	9.42682	9.20647	11.2457	14.3359	12.4897	12.0527	11.0499	10.253	10.5644	6.90053	4.32408	5.056	6.16178	6.80641	6.8149	6.46306	9.50656	9.50432	contig1931.1	CLOT_PENMO ame: Full=Hemolymph clottable Flags: Precursor	clottable 2
	Cluster-13711.24471	5.32921	4.39377	5.3387	12.5311	11.9029	12.1445	12.2766	13.4232	10.1456	9.43735	8.81897	11.281	14.1369	12.0637	11.7189	10.8778	9.83808	10.5811	6.56807	4.44306	5.056	5.66138	6.06941	6.39601	6.72673	9.46618	9.54628	contig1855.1	CLOT_PENMO ame: Full=Hemolymph clottable Flags: Precursor	Copper-zinc cu-zn superoxide dismutase
	Cluster-13711.24466	5.30287	4.79295	5.27799	12.4595	11.6517	12.237	12.1596	13.278	10.2956	9.13172	9.01409	11.1294	14.0997	12.2322	11.8794	10.8357	9.92422	10.4278	6.92155	4.44306	5.36764	6.16178	6.37018	7.03212	6.62708	9.31846	9.4921	contig1986.2	CLOT_PENMO ame: Full=Hemolymph clottable Flags: Precursor	vitellogenin
	Cluster-13711.24465	5.40515	4.75909	5.45217	12.4021	11.6337	12.2031	12.3412	13.4481	10.4951	9.36748	9.28257	11.2635	14.3291	12.4633	12.1044	11.0336	10.1882	10.5541	7.04154	4.32408	5.22142	5.87101	6.37018	7.01368	6.98956	9.59483	9.61549	contig1986.1	CLOT_PENMO ame: Full=Hemolymph clottable Flags: Precursor	vitellogenin
	Cluster-27053.1	4.11256	3.61195	3.26309	3.26309	3.26309	3.85381	13.9359	11.6003	11.3349	3.78299	4.03065	8.82036	5.21184	5.40535	3.95141	5.52671	3.79912	3.61304	3.26309	3.26309	3.26309	3.26309	3.26309	3.26309	4.12186	4.35213	3.26309	contig72392.1	---NA---	---NA---
	Cluster-13711.13987	3.26309	3.75526	3.26309	3.91078	3.83247	4.02225	14.0149	13.3088	12.3768	6.8668	9.15457	10.8432	3.84173	3.26309	3.75209	4.47837	6.00026	5.11726	5.16144	4.44306	5.49899	5.04552	3.26309	3.26309	3.26309	5.51941	4.06732	contig94.1	CUBN_RAT ame: Full=Cubilin ame: Full=460 kDa receptor ame: Full=Glyco 280 Short=gp280 ame: Full=Intrinsic factor-cobalamin receptor ame: Full=Intrinsic factor-vitamin B12 receptor Flags: Precursor	Cubilin
	Cluster-13711.34130	3.26309	3.61195	3.59913	3.26309	3.72898	3.26309	9.63904	9.06207	11.2407	8.49879	8.34409	10.6093	10.3644	11.7462	4.43422	4.81846	4.10357	4.44498	3.87311	3.26309	3.89488	3.26309	3.26309	3.85747	3.26309	4.35213	4.06732	contig57749.1	VP302_LYCMC ame: Full=Venom 302 Flags: Precursor	single insulin-like growth factor-binding domain -2
	Cluster-13711.22225	3.26309	3.26309	3.59913	3.72298	3.91916	3.85381	10.7227	10.7887	9.49216	7.41915	9.29221	10.8786	8.9091	8.84788	5.85028	6.64267	6.53307	5.45199	4.7074	4.32408	4.63486	4.16032	3.86595	3.26309	4.12186	4.77054	3.26309	contig18486.1	---NA---	---NA---
	Cluster-13711.22219	3.26309	3.26309	3.26309	3.26309	3.99506	3.26309	10.4085	11.1668	8.92541	7.30841	8.87135	11.3638	9.11459	8.33181	6.58784	6.4633	6.56439	5.50967	4.99998	4.44306	4.3409	4.29383	4.10968	3.85747	4.12186	4.04208	3.26309	contig7488.1	---NA---	mediator of rna polymerase ii transcription subunit 26 isoform x2
	Cluster-13711.26014	3.26309	3.26309	3.26309	4.36722	3.26309	3.85381	8.49022	7.81135	7.18	3.26309	3.809	3.26309	3.67361	6.01308	6.30895	12.6214	3.26309	12.5378	3.26309	3.80248	3.89488	3.26309	3.26309	3.26309	6.13836	3.26309	3.26309	contig3549.1	PTPR2_MOUSE ame: Full=Receptor-type tyrosine- phosphatase N2 Short=R-PTP-N2 ame: Full=PTP IA-2beta ame: Full=Phogrin ame: Full= tyrosine phosphatase-NP Short=PTP-NP Contains: ame: Full=IA-2beta71 Contains: ame: Full=IA-2beta64 Contains: ame: Full=IA-2beta60 Flags: Precursor	Receptor-type tyrosine- phosphatase N2
	Cluster-13711.15655	3.64736	3.95583	3.59913	3.98575	4.12558	4.02225	10.9131	8.23835	11.2784	3.26309	3.26309	3.26309	4.99863	7.36563	3.75209	11.5976	4.63695	8.87734	3.26309	3.80248	3.26309	3.26309	4.69149	3.26309	5.37515	4.35213	4.62323	contig42444.2	---NA---	2106164Acuticle protein
	Cluster-30397.0	3.26309	3.86444	3.73726	3.26309	4.06325	3.26309	12.4637	7.81523	11.9257	3.26309	3.26309	3.26309	4.0761	10.6323	3.26309	11.1778	4.37872	8.33104	3.26309	3.26309	3.26309	3.26309	3.26309	3.26309	4.46088	3.26309	3.26309	contig55589.1	---NA---	putative elastin a, partial
	Cluster-20135.0	3.26309	3.26309	3.59913	3.72298	3.72898	3.60572	11.4703	10.6595	9.6866	3.26309	3.26309	3.75203	4.58274	5.77001	4.75015	9.313	10.1981	9.23634	6.01828	5.21256	6.51012	3.78662	3.26309	3.26309	6.20961	6.17818	6.78405	contig15988.1	CHSTA_XENLA ame: Full=Carbohydrate sulfotransferase 10 ame: Full=HNK-1 sulfotransferase Short=HNK-1ST Short=HNK1ST	carbohydrate sulfotransferase 11-like
	Cluster-13711.1610	4.65099	3.26309	4.14059	5.35966	5.0716	4.62767	13.1417	13.2346	13.3509	4.97211	5.89192	4.22759	5.74083	6.89324	6.44599	7.88874	5.56744	8.26329	3.87311	3.26309	3.26309	5.16181	5.06414	4.77647	4.91446	6.99376	5.25621	contig2034.1	CAH10_BOVIN ame: Full=Carbonic anhydrase-related 10	carbonic anhydrase-related 10
	Cluster-13711.13177	3.80494	3.26309	3.73726	3.82517	3.99506	4.02225	14.4099	13.5306	11.3882	4.83685	4.19784	4.43407	3.84173	3.72098	4.10225	8.78436	4.18129	7.79069	3.87311	3.26309	3.26309	3.99952	3.26309	3.26309	6.94899	7.36537	6.74308	contig23272.1	RHBGB_XENLA ame: Full=Ammonium transporter Rh type B-B ame: Full=Rhesus blood group family type B glyco B Short=Rh family type B glyco B Short=Rh type B glyco B	Ammonium transporter Rh type C
	Cluster-13711.9900	3.26309	3.75526	3.26309	3.58897	4.06325	3.60572	13.4728	14.8434	13.5937	4.28689	3.809	3.26309	4.16918	3.72098	3.26309	10.5482	4.01691	10.0746	4.81341	4.02158	4.86453	3.26309	3.26309	4.09793	4.12186	6.8568	4.98139	contig10934.1	BP10_PARLI ame: Full=Blastula protease 10 Flags: Precursor	blastula protease 10-like
	Cluster-38235.8	3.80494	3.26309	3.26309	3.58897	3.26309	3.26309	13.7274	13.9903	12.3728	3.26309	3.26309	3.95133	3.26309	3.72098	3.95141	9.35181	3.6432	9.41494	3.26309	3.80248	4.14971	3.26309	3.26309	3.26309	4.71104	5.42153	4.38662	contig18963.2	---NA---	---NA---
	Cluster-35104.0	3.26309	3.26309	3.26309	3.26309	3.59324	3.26309	12.7525	11.9135	11.2364	3.26309	3.809	3.26309	3.26309	3.26309	3.26309	7.31089	3.26309	9.12778	3.26309	3.26309	3.26309	3.26309	3.26309	3.85747	4.91446	5.07335	3.26309	contig49410.1	---NA---	---NA---
	Cluster-35291.0	3.26309	3.61195	3.26309	3.26309	3.26309	3.60572	12.8733	12.5396	12.0967	3.26309	3.26309	3.75203	3.26309	3.72098	3.26309	6.86626	3.91774	9.12924	3.26309	3.26309	3.89488	3.26309	3.26309	3.26309	4.46088	5.42153	4.06732	contig17910.1	---NA---	---NA---
	Cluster-5325.6	3.92481	3.26309	3.59913	3.26309	3.99506	3.26309	11.6181	11.1088	12.8168	3.78299	3.26309	3.75203	3.26309	3.72098	3.95141	10.4201	4.18129	11.0686	3.26309	3.26309	3.26309	3.78662	3.26309	3.85747	5.23959	4.04208	3.26309	contig27768.1	SP34_APIME ame: Full=Venom serine protease 34 Short=SP34 ame: Allergen=Api m 7 Flags: Precursor	trypsin-1
	Cluster-13711.28740	3.26309	3.26309	3.26309	3.26309	3.26309	3.60572	11.1959	10.4477	11.3105	3.26309	3.26309	3.26309	3.26309	3.26309	3.26309	9.02554	3.79912	8.5326	3.26309	3.26309	3.26309	3.26309	3.26309	3.26309	3.26309	3.26309	3.26309	contig50613.3	---NA---	---NA---
	Cluster-13711.28750	3.26309	3.26309	3.26309	3.72298	3.26309	3.60572	11.6399	10.4791	10.4296	3.26309	3.26309	3.75203	3.26309	3.26309	3.26309	9.30971	3.6432	9.41734	3.26309	3.26309	3.26309	3.26309	3.26309	3.26309	3.26309	4.35213	3.26309	contig50613.1	---NA---	---NA---
	Cluster-28599.0	3.26309	3.26309	3.26309	3.26309	3.72898	3.26309	11.5736	11.0189	11.1965	3.26309	3.809	3.26309	3.26309	3.26309	3.26309	8.7557	3.26309	9.91574	3.26309	3.26309	3.26309	3.26309	3.26309	3.85747	3.26309	4.58234	3.26309	contig36139.1	---NA---	---NA---
	Cluster-13711.11567	3.26309	3.61195	3.26309	7.16992	5.64921	7.95343	13.3774	9.4411	11.919	3.26309	4.56377	4.87912	9.84527	14.2887	9.01652	8.7557	5.20185	7.5579	3.26309	4.02158	3.26309	8.16635	7.10427	6.65712	6.46306	6.78304	6.19068	contig31425.1	---NA---	---NA---
	Cluster-13711.13638	5.35502	6.07626	7.48633	4.49053	4.42444	4.27267	13.5762	10.8738	11.4211	4.76278	4.74972	6.46422	10.0918	11.149	5.49157	5.52671	4.43601	5.9266	3.87311	3.26309	3.26309	5.87101	4.89264	4.87155	4.71104	4.77054	3.26309	contig11230.1	---NA---	---NA---
	Cluster-13711.35150	3.26309	3.26309	3.26309	3.26309	3.59324	3.26309	11.4828	11.2005	8.88792	3.26309	3.26309	3.26309	9.19	7.60185	6.06216	4.35616	3.26309	4.11016	3.26309	3.26309	3.26309	3.26309	6.17703	3.26309	3.26309	4.77054	3.26309	contig102703.1	---NA---	conserved secreted precursor
	Cluster-21749.2	3.64736	3.61195	3.26309	3.26309	3.83247	3.85381	11.6587	10.6471	10.7113	4.15422	4.3365	3.26309	9.64968	8.73679	6.60461	5.68265	3.91774	5.58285	3.26309	3.80248	3.26309	3.26309	3.26309	3.26309	3.26309	4.04208	3.26309	contig47047.1	---NA---	---NA---
	Cluster-13711.26648	3.26309	3.75526	3.26309	4.36722	3.83247	3.60572	12.0034	10.9633	10.6053	3.78299	3.26309	3.75203	9.85384	10.0333	7.31224	5.11265	3.26309	4.65488	4.7074	5.21256	4.14971	3.99952	3.26309	3.26309	4.12186	4.04208	3.26309	contig230.1	SAS_DROME ame: Full= epidermal cell surface receptor ame: Full=Stranded at second Flags: Precursor	epidermal cell surface
	Cluster-31015.0	3.26309	3.26309	3.26309	3.58897	3.99506	3.60572	12.4853	10.9086	10.8181	3.26309	3.26309	3.95133	10.7938	10.0599	8.79562	4.5342	3.26309	4.44498	3.26309	3.26309	3.89488	3.26309	3.26309	3.26309	4.12186	4.58234	3.26309	contig35466.1	LEDL2_DROME ame: Full=C-type lectin 37Da Flags: Precursor	isoform E
	Cluster-13711.31043	3.26309	3.26309	3.26309	3.26309	3.59324	3.26309	13.4344	10.5045	12.4392	3.26309	3.26309	3.26309	8.8973	9.86249	5.69896	3.26309	3.26309	3.26309	3.26309	3.26309	3.26309	3.78662	3.86595	3.26309	4.46088	3.26309	4.06732	contig34651.1	LRP_CAEEL ame: Full=Low-density lipo receptor-related Short=LRP Flags: Precursor	C-type lectin 2
	Cluster-13711.31044	3.26309	3.26309	3.59913	3.26309	3.26309	3.26309	12.4976	9.36388	11.1677	3.26309	3.26309	3.26309	9.23567	10.1494	5.73061	3.26309	3.6432	3.61304	3.26309	3.26309	3.26309	3.26309	3.26309	3.26309	3.26309	4.35213	3.26309	contig71136.1	LECG_THANI ame: Full=Galactose-specific lectin nattectin Short=CTL Flags: Precursor	C-type lectin 2
	Cluster-13711.13643	3.64736	3.86444	3.84254	3.26309	3.26309	3.60572	15.0279	12.0334	12.7275	3.99446	3.809	3.26309	11.3413	12.4518	5.56435	4.21516	3.91774	4.7284	4.11959	3.80248	3.89488	3.78662	4.29288	4.42834	4.12186	4.77054	4.06732	contig20039.1	---NA---	---NA---
	Cluster-36075.0	3.26309	3.75526	4.35395	4.22489	4.18325	4.02225	12.7729	10.9854	9.47662	3.26309	3.26309	3.26309	9.25429	7.87837	3.26309	8.29977	4.01691	8.1639	3.87311	3.26309	3.26309	3.26309	3.26309	3.85747	3.26309	4.04208	4.06732	contig30051.1	PH4H_DROME ame: Full= henna ame: Full=Phe-4-monooxygenase ame: Full=Phenylalanine-4-hydroxylase Short=PAH ame: Full=Tryptophan 5-hydroxylase Short=TRH ame: Full=Tryptophan 5-monooxygenase	henna-like isoform X1
	Cluster-35461.1	3.26309	3.61195	3.26309	3.26309	3.26309	3.60572	9.85823	9.89067	10.819	3.26309	3.26309	3.26309	8.64136	10.3264	5.41453	7.99894	3.91774	6.9142	3.26309	3.26309	3.26309	3.26309	3.26309	3.26309	3.26309	4.58234	4.06732	contig9819.1	FIBA1_PETMA ame: Full=Fibrinogen alpha-1 chain Contains: ame: Full=Fibrinopeptide A Contains: ame: Full=Fibrinogen alpha-1 chain Flags: Precursor	Collagen alpha-2(IV) chain
	Cluster-35885.1	3.92481	3.75526	3.26309	3.72298	4.38107	3.74652	13.7725	11.5972	12.5338	3.26309	3.26309	3.75203	12.2758	12.8786	9.43158	9.27816	4.63695	8.35126	3.26309	3.80248	3.26309	3.26309	3.86595	3.26309	4.46088	5.51941	3.26309	contig2783.1	NOTC3_HUMAN ame: Full=Neurogenic locus notch homolog 3 Short=Notch 3 Contains: ame: Full=Notch 3 extracellular truncation Contains: ame: Full=Notch 3 intracellular domain Flags: Precursor	neurogenic locus notch homolog 1 isoform X2
	Cluster-13711.40921	3.26309	3.26309	3.26309	3.26309	3.59324	4.42142	11.3951	10.1851	10.7801	3.78299	3.26309	3.26309	8.08969	9.93615	5.19912	7.67032	5.72757	5.21547	4.9104	3.80248	3.26309	3.26309	3.86595	3.26309	3.26309	4.04208	3.26309	contig6011.1	PERT_PIG ame: Full=Thyroid peroxidase Short=TPO Flags: Precursor	Double oxidase: two peroxidase domains
	Cluster-13711.15343	3.80494	3.26309	3.26309	3.58897	3.26309	3.60572	12.7519	10.9742	11.6149	3.26309	3.26309	3.75203	10.4827	11.7661	3.26309	6.55583	3.26309	4.57597	3.87311	3.26309	3.26309	3.78662	3.26309	3.26309	3.26309	4.77054	3.26309	contig172093.1	---NA---	---NA---
	Cluster-13711.15345	3.26309	3.61195	3.59913	3.58897	3.26309	3.26309	13.5625	11.3912	11.7659	3.78299	3.26309	3.26309	10.5818	12.2932	3.26309	6.86626	3.91774	5.30659	3.26309	3.26309	3.26309	3.26309	3.86595	3.26309	3.26309	5.20036	3.26309	contig41126.1	---NA---	---NA---
	Cluster-13711.15346	3.64736	3.26309	3.26309	3.26309	3.26309	3.60572	14.4643	12.5556	13.0507	3.26309	4.03065	3.26309	12.0169	12.608	4.10225	8.89802	3.91774	5.56493	3.26309	3.26309	3.26309	3.99952	4.10968	3.26309	4.46088	5.77605	4.38662	contig150230.1	---NA---	---NA---
	Cluster-13711.15341	4.19105	3.86444	3.93071	3.58897	4.12558	3.74652	16.283	13.9582	14.5402	4.28689	3.809	4.10214	13.3835	14.648	4.43422	9.86131	4.10357	7.34706	4.81341	4.02158	3.26309	3.99952	4.44433	4.27878	4.91446	6.89229	4.06732	contig54158.1	---NA---	---NA---
	Cluster-13711.15344	3.64736	3.95583	3.59913	3.58897	3.83247	3.85381	14.6983	12.9011	13.7008	3.99446	3.809	3.75203	12.4376	13.4646	3.26309	8.88042	3.91774	6.07067	3.26309	3.26309	4.14971	3.26309	4.44433	4.09793	4.12186	5.77605	4.38662	contig81811.1	---NA---	---NA---
	Cluster-13711.15342	4.11256	3.86444	3.59913	3.72298	3.91916	3.60572	15.3993	13.0662	14.1226	3.26309	3.26309	3.26309	12.5563	14.1122	4.10225	9.30478	4.01691	6.55016	3.87311	3.80248	3.89488	3.99952	4.10968	4.55771	3.26309	5.92355	4.98139	contig54851.1	---NA---	---NA---
	Cluster-13711.30669	3.64736	3.26309	3.26309	3.26309	3.59324	3.60572	6.49011	6.57739	13.9074	3.26309	3.26309	3.26309	10.4945	9.80545	7.80531	5.40289	6.03083	6.00704	3.26309	3.26309	3.26309	3.26309	3.26309	3.85747	3.26309	4.04208	3.26309	contig122083.1	---NA---	---NA---
	Cluster-13711.30854	3.64736	3.61195	3.26309	3.72298	3.26309	3.26309	7.82424	6.70924	15.2333	3.26309	3.26309	3.26309	8.37486	9.94332	5.49157	5.57316	4.76598	6.44951	3.26309	3.26309	3.26309	3.26309	3.26309	4.42834	4.12186	4.58234	3.26309	contig32404.1	---NA---	---NA---
	Cluster-13711.39288	3.26309	3.26309	3.26309	3.58897	3.26309	3.26309	8.84315	9.2795	9.97317	3.26309	3.809	4.10214	11.7491	11.5971	11.1426	6.61073	6.88626	6.98094	3.26309	3.26309	3.26309	3.26309	3.26309	3.26309	4.46088	4.77054	3.26309	contig17462.1	---NA---	---NA---
	Cluster-32807.1	4.02501	3.61195	3.59913	3.72298	4.46594	4.4662	12.208	12.1296	13.5756	3.26309	3.809	3.26309	14.2238	16.4393	10.4592	9.46234	8.94519	7.69097	3.87311	3.80248	3.26309	3.78662	3.26309	4.55771	4.46088	7.63952	3.26309	contig40107.1	---NA---	---NA---
	Cluster-32807.2	3.26309	3.26309	3.26309	3.26309	3.59324	3.26309	8.47414	8.50144	10.9918	3.26309	3.26309	3.26309	10.7759	14.8037	7.65368	6.55583	7.05669	5.4715	3.26309	3.26309	3.26309	3.26309	3.26309	3.85747	3.26309	6.39335	3.26309	contig69212.1	---NA---	---NA---
	Cluster-32807.0	3.64736	3.26309	3.26309	3.26309	3.72898	3.74652	9.37901	9.0702	10.9551	3.26309	3.26309	3.26309	11.0983	14.424	8.05563	6.82982	6.83601	5.4715	3.26309	3.26309	3.26309	3.26309	3.26309	3.85747	3.26309	5.92355	4.06732	contig64927.1	---NA---	---NA---
	Cluster-30477.0	3.26309	3.26309	3.26309	7.72853	5.77841	5.61084	10.8005	8.93078	10.5493	3.26309	3.26309	3.75203	9.85992	10.0374	8.95308	5.2069	3.6432	5.06507	4.4578	4.32408	3.89488	3.26309	3.26309	3.26309	4.46088	3.26309	4.62323	contig35271.1	---NA---	---NA---
	Cluster-39114.1	3.64736	4.10758	3.26309	3.58897	4.06325	4.15735	11.9874	10.0683	11.0031	3.26309	3.26309	3.26309	9.86114	10.7083	9.29501	5.93167	3.6432	5.26185	4.59004	3.26309	4.14971	4.40974	4.69149	4.27878	3.26309	4.77054	3.26309	contig2452.1	CD109_HUMAN ame: Full=CD109 antigen ame: Full=150 kDa TGF-beta-1-binding ame: Full=C3 and PZP-like alpha-2-macroglobulin domain-containing 7 ame: Full=Platelet-specific Gov antigen ame: Full=p180 ame: Full=r150 ame: CD_antigen=CD109 Flags: Precursor	CD109 antigen-like isoform X1
	Cluster-31380.0	3.26309	3.26309	3.26309	3.58897	4.06325	3.26309	13.753	8.85943	12.5891	3.26309	3.26309	3.26309	9.40515	10.3535	9.5712	6.74424	4.10357	5.98074	3.87311	4.02158	3.89488	3.26309	3.86595	3.26309	4.46088	3.26309	3.26309	contig39102.1	---NA---	C-type lectin 4
	Cluster-13711.31040	3.26309	3.26309	3.26309	3.26309	3.26309	3.60572	12.11	8.46983	10.353	3.26309	3.26309	3.26309	11.5717	12.1615	7.26059	3.26309	3.79912	3.95796	3.26309	3.80248	3.26309	3.78662	3.26309	3.85747	4.71104	5.51941	3.26309	contig40545.3	LRP_CAEEL ame: Full=Low-density lipo receptor-related Short=LRP Flags: Precursor	C-type lectin 2
	Cluster-13711.31042	3.64736	3.26309	3.26309	3.26309	3.26309	3.26309	12.5726	9.44984	11.5998	3.26309	3.809	3.26309	10.5943	11.5158	6.95706	3.26309	3.91774	3.75679	3.87311	3.26309	3.26309	3.99952	3.26309	3.85747	4.12186	4.93163	4.06732	contig40016.1	LRP_CAEEL ame: Full=Low-density lipo receptor-related Short=LRP Flags: Precursor	C-type lectin 2
	Cluster-13711.31037	3.26309	3.26309	3.26309	3.26309	3.26309	3.26309	11.453	8.42236	10.0712	3.26309	3.26309	3.26309	10.6978	10.895	6.22418	3.26309	3.6432	3.26309	3.26309	3.26309	3.26309	3.26309	3.26309	3.26309	4.12186	4.93163	3.26309	contig33591.1	LECG_THANI ame: Full=Galactose-specific lectin nattectin Short=CTL Flags: Precursor	C-type lectin 2
	Cluster-13711.31041	3.64736	3.86444	3.59913	3.26309	3.59324	3.26309	13.0496	9.85725	11.7997	3.26309	3.26309	3.26309	11.3326	11.8177	7.02066	3.65763	3.26309	3.75679	3.26309	3.26309	3.89488	3.26309	3.26309	3.26309	4.12186	4.93163	3.26309	contig34096.1	LECG_THANI ame: Full=Galactose-specific lectin nattectin Short=CTL Flags: Precursor	C-type lectin 2
	Cluster-37674.1	3.26309	3.26309	3.26309	3.26309	3.59324	3.26309	11.3124	11.8377	9.93955	3.26309	4.03065	3.75203	10.3297	12.4032	10.1819	6.83901	3.6432	5.43219	4.11959	4.73317	4.86453	3.26309	3.86595	3.85747	4.12186	5.69583	3.26309	contig52441.1	LYS_CRAGI ame: Full=Lysozyme ame: Full=1,4-beta-N-acetylmuramidase Flags: Precursor	lysozyme 2-like
	Cluster-37674.0	3.64736	3.26309	3.73726	3.26309	3.59324	3.26309	11.1097	12.2562	10.8332	3.26309	3.26309	3.95133	11.057	12.4092	9.7215	6.58903	3.6432	5.60053	5.16144	5.64209	6.17341	3.26309	3.26309	3.26309	3.26309	5.69583	3.26309	contig45101.1	LYS_CRAGI ame: Full=Lysozyme ame: Full=1,4-beta-N-acetylmuramidase Flags: Precursor	i-type lysozyme
	Cluster-37583.0	3.26309	3.26309	3.26309	5.37782	5.04779	4.32499	10.5929	8.7883	9.82524	3.26309	3.26309	3.26309	10.2879	11.8064	9.59632	5.01061	4.01691	4.49057	3.26309	3.80248	3.26309	3.26309	3.26309	3.26309	3.26309	4.35213	3.26309	contig22661.1	---NA---	PREDICTED: uncharacterized protein LOC108672887
	Cluster-13711.11865	3.26309	3.61195	3.26309	3.82517	3.83247	3.26309	13.3571	11.1755	12.773	4.90643	4.45673	5.24498	12.5541	14.4206	11.103	7.32401	4.01691	6.04557	5.08336	4.02158	4.14971	3.26309	3.26309	3.26309	4.12186	6.39335	3.26309	contig0.1	FBN1_PIG ame: Full=Fibrillin-1 Contains: ame: Full=Asprosin Flags: Precursor	Neurogenic locus notch
	Cluster-24562.0	4.11256	4.03579	3.73726	3.82517	3.83247	3.85381	13.8389	13.6562	12.4743	3.78299	4.19784	4.33669	15.4253	15.2583	13.4364	5.42861	4.18129	5.66901	3.87311	3.80248	3.26309	3.78662	3.26309	4.55771	4.91446	6.96073	4.62323	contig4374.1	---NA---	adipocyte enhancer-binding 1-like
	Cluster-13711.8011	3.26309	3.26309	3.59913	3.26309	3.83247	3.74652	9.85513	8.30325	9.34186	3.26309	3.26309	3.26309	10.6876	10.6604	8.19935	5.7443	3.79912	4.65488	3.87311	3.26309	3.26309	3.26309	3.26309	3.85747	4.12186	3.26309	4.06732	contig28445.1	CU16_MANSE ame: Full=Larval cuticle 16 17 Flags: Precursor	cuticle 8
	Cluster-37845.0	3.26309	3.61195	3.26309	3.26309	4.80898	3.26309	9.57767	9.41964	10.9534	3.26309	3.26309	3.26309	11.9642	12.8553	10.9277	7.14333	4.10357	6.15511	4.30478	3.80248	3.26309	3.26309	3.26309	3.26309	4.12186	5.20036	3.26309	contig18045.1	VLDLR_RABIT ame: Full=Very low-density lipo receptor Short=VLDL receptor Short=VLDL-R Flags: Precursor	low-density lipo receptor
	Cluster-13711.12287	3.26309	3.26309	3.59913	3.82517	4.18325	3.60572	11.6758	10.9351	11.5951	3.26309	3.809	3.26309	12.5546	13.2524	10.957	7.73057	3.79912	6.5764	3.26309	3.80248	3.26309	3.26309	4.10968	4.09793	3.26309	5.51941	3.26309	contig16303.1	PGBM_HUMAN ame: Full=Basement membrane-specific heparan sulfate proteoglycan core Short=HSPG ame: Full=Perlecan Short=PLC Contains: ame: Full=Endorepellin Contains: ame: Full=LG3 peptide Flags: Precursor	isoform B
	Cluster-13711.1809	3.26309	3.26309	3.26309	3.58897	3.83247	3.26309	9.21133	9.91703	11.3222	3.78299	3.809	3.26309	4.87609	4.99621	9.92031	6.32525	3.26309	5.74997	6.09538	6.14666	5.82946	7.99601	7.90649	9.22677	4.12186	3.26309	3.26309	contig34039.1	CEL2A_PIG ame: Full=Chymotrypsin-like elastase family member 2A ame: Full=Elastase-2 ame: Full=Elastase-2A Flags: Precursor	trypsin-like serine protease
	Cluster-13711.21086	3.26309	3.26309	3.26309	3.26309	3.26309	3.60572	10.944	10.9289	9.60865	3.26309	3.809	3.75203	4.46385	6.01308	4.75015	5.72406	3.79912	7.28518	3.87311	3.26309	3.26309	8.31864	8.02444	8.57953	3.26309	4.58234	3.26309	contig18664.1	---NA---	---NA---
	Cluster-34535.0	3.80494	3.61195	3.26309	3.26309	3.59324	3.60572	11.5892	11.8545	10.2915	3.78299	3.26309	3.26309	3.67361	5.50632	4.81655	6.78291	3.26309	6.22362	3.26309	3.26309	3.26309	8.21686	9.08456	9.75978	3.26309	4.58234	3.26309	contig14867.1	GALE_BOVIN ame: Full=UDP-glucose 4-epimerase ame: Full=Galactowaldenase ame: Full=UDP-N-acetylglucosamine 4-epimerase Short=UDP- c 4-epimerase ame: Full=UDP-galactosamine 4-epimerase Short=UDP- c 4-epimerase ame: Full=UDP-galactose 4-epimerase	UDP-glucose 4-epimerase isoform X2
	Cluster-13711.44874	3.80494	3.75526	4.40013	7.415	5.70817	7.70479	15.697	14.7193	12.0518	5.64757	4.83212	7.2497	11.1489	11.0031	9.05932	9.27311	8.32741	8.46695	5.49275	6.14666	7.92663	3.99952	4.29288	4.27878	7.67542	7.59731	5.37397	contig35512.1	---NA---	---NA---
	Cluster-13711.25427	3.26309	3.61195	3.26309	7.45207	5.61873	6.62622	12.2977	11.7364	10.8556	3.26309	4.03065	3.75203	8.37826	8.36636	5.56435	6.04908	5.05226	4.44498	6.8792	5.51394	7.34588	3.99952	3.26309	4.09793	3.26309	4.35213	4.38662	contig64759.1	---NA---	---NA---
	Cluster-32675.0	3.64736	3.95583	3.26309	4.87486	4.23709	4.8002	12.8555	11.3818	10.2625	3.26309	3.26309	3.75203	8.1821	7.98232	7.19605	4.6856	3.91774	4.39715	5.23492	4.8148	5.72806	3.26309	3.26309	3.26309	3.26309	4.77054	3.26309	contig1288.1	---NA---	serine arginine repetitive matrix 2 isoform X1
	Cluster-38820.1	3.64736	3.26309	3.26309	3.91078	3.72898	4.97768	11.8657	10.9041	10.3139	6.6649	7.6307	4.87912	8.23182	7.84198	6.13392	4.73167	3.79912	4.65488	3.26309	3.26309	3.26309	3.26309	3.26309	3.26309	4.12186	4.58234	3.26309	contig21227.1	NBL1_DANRE ame: Full=Neuroblastoma suppressor of tumorigenicity 1 Flags: Precursor	cyclin-dependent kinase 8-like
	Cluster-13711.11024	3.64736	3.26309	3.84254	4.90164	5.09496	4.76778	12.7597	12.6636	11.4255	4.59793	5.1749	3.26309	5.36546	6.38256	4.33682	4.41922	3.6432	4.57597	3.87311	3.26309	3.26309	3.99952	4.89264	4.27878	3.26309	4.35213	3.26309	contig34884.1	---NA---	---NA---
	Cluster-13711.11025	3.80494	3.75526	3.26309	3.72298	3.72898	4.15735	12.8751	13.8031	12.2662	5.35374	5.99228	3.95133	6.29062	7.4728	3.75209	4.47837	3.26309	5.14254	3.26309	3.80248	3.26309	3.26309	3.26309	4.09793	5.08776	5.3157	3.26309	contig92905.1	VP302_LYCMC ame: Full=Venom 302 Flags: Precursor	---NA---
	Cluster-13711.11022	4.32878	3.86444	3.73726	4.9785	4.42444	4.69996	16.7175	17.0529	15.9189	6.73544	7.95627	4.10214	9.48611	9.71124	4.22771	6.65316	4.63695	7.02587	3.26309	4.18692	4.14971	4.51305	4.44433	4.6726	6.2774	8.59253	4.38662	contig17463.1	VP302_LYCMC ame: Full=Venom 302 Flags: Precursor	crustacean hematopoietic factor
	Cluster-13711.11990	4.32878	3.61195	3.26309	3.58897	3.26309	3.60572	12.4809	10.167	11.3625	3.26309	3.26309	3.26309	5.67374	9.22945	3.26309	6.92787	3.79912	4.11016	3.26309	3.26309	3.26309	3.26309	3.26309	3.26309	3.26309	3.26309	3.26309	contig82515.1	---NA---	---NA---
	Cluster-39410.1	3.64736	3.26309	3.26309	3.58897	3.59324	3.26309	13.8818	8.33329	12.3627	3.26309	3.26309	3.75203	3.26309	9.52516	3.26309	5.76424	3.91774	4.49057	3.87311	3.80248	3.26309	3.26309	3.26309	3.26309	4.71104	4.04208	3.26309	contig17427.1	CUD2_SCHGR ame: Full=Endocuticle structural glyco bd-2	cell wall AWA1-like
	Cluster-39385.4	4.3904	3.95583	4.30533	3.26309	3.26309	3.26309	13.0474	10.8913	11.5136	3.26309	3.26309	3.26309	3.26309	6.85705	4.10225	4.47837	3.6432	3.8663	4.11959	3.26309	3.26309	3.99952	6.78415	3.26309	3.26309	4.35213	3.26309	contig40285.1	---NA---	---NA---
	Cluster-13711.34397	3.26309	3.61195	3.26309	3.26309	3.26309	3.26309	13.5174	12.293	11.7977	3.26309	3.26309	3.26309	4.91836	7.52735	3.26309	3.9423	3.26309	3.75679	3.26309	3.26309	3.26309	3.26309	4.10968	3.26309	3.26309	5.07335	3.26309	contig29007.1	---NA---	---NA---
	Cluster-13711.45698	3.80494	3.26309	3.26309	3.26309	3.72898	3.26309	12.6856	10.0868	12.2662	3.26309	3.26309	3.26309	5.36546	7.29546	3.26309	5.2069	3.91774	4.57597	3.26309	3.26309	3.89488	3.26309	3.86595	3.26309	3.26309	4.35213	4.06732	contig40096.1	RESIL_DROME ame: Full=Pro-resilin Flags: Precursor	alpha carbonic anhydrase 8-like
	Cluster-13711.27711	3.26309	3.26309	3.73726	3.58897	4.18325	3.26309	14.144	11.5258	14.3265	3.26309	3.26309	3.26309	7.17552	8.30089	3.26309	4.04503	4.01691	3.26309	3.87311	3.80248	3.89488	3.78662	4.29288	4.09793	3.26309	4.58234	4.06732	contig44054.1	---NA---	---NA---
	Cluster-31718.0	6.41383	5.1621	5.2571	5.84402	5.52288	5.97476	13.4138	12.1105	13.536	3.26309	4.03065	3.26309	6.10282	4.27065	3.75209	5.26603	4.18129	3.61304	3.26309	3.80248	3.26309	3.26309	4.10968	3.26309	3.26309	4.93163	4.81634	contig110782.1	---NA---	---NA---
	Cluster-13711.22944	4.02501	3.75526	3.73726	7.38124	6.65236	8.75641	14.5409	15.3097	14.4849	4.90643	4.56377	7.18467	4.63742	4.04972	4.43422	4.47837	3.79912	4.23673	4.59004	3.80248	3.26309	3.26309	4.10968	4.55771	5.08776	6.99376	5.91975	contig28342.1	---NA---	PREDICTED: uncharacterized protein LOC108672191, partial
	Cluster-13711.19507	3.26309	3.61195	3.26309	9.07278	7.21287	5.48844	12.6004	10.9897	12.0699	3.78299	4.45673	3.75203	5.47642	6.14067	4.75015	4.35616	3.6432	4.7634	3.87311	3.26309	3.26309	3.99952	4.69149	4.09793	4.12186	4.04208	4.06732	contig12801.1	RESIL_DROME ame: Full=Pro-resilin Flags: Precursor	Pollen-specific leucine-rich repeat extensin 1
	Cluster-13711.12196	3.92481	3.75526	3.73726	7.5951	6.24903	6.30315	13.9651	12.6788	11.3981	4.28689	3.809	4.74997	6.72766	6.41633	6.28824	6.99517	6.53307	7.40639	4.81341	4.44306	4.86453	4.29383	3.86595	4.77647	4.12186	4.58234	4.06732	contig7026.1	ECE2_HUMAN ame: Full=Endothelin-converting enzyme 2 Short=ECE-2 Includes: ame: Full=Methyltransferase-like region Includes: ame: Full=Endothelin-converting enzyme 2 region	Neutral endopeptidase
	Cluster-32199.0	4.50283	4.10758	4.07723	3.72298	3.83247	3.74652	12.4202	11.7742	10.7531	3.26309	3.809	4.22759	4.52503	4.04972	4.43422	4.6856	3.26309	3.95796	5.08336	4.8148	6.09511	3.26309	3.26309	4.09793	3.26309	5.20036	3.26309	contig66046.1	---NA---	crustin-like peptide type
	Cluster-13711.30825	4.32878	4.61221	4.19919	4.32226	5.38318	4.58961	18.1179	17.5359	18.0501	6.8668	5.49098	4.60387	4.73908	4.72478	4.43422	4.6856	4.43601	4.23673	4.81341	4.64505	4.3409	4.51305	5.06414	6.2763	5.80977	8.84742	5.12641	contig70204.1	SODC_DANRE ame: Full=Superoxide dismutase	superoxide dismutase [Cu-Zn]
	Cluster-13711.43356	3.92481	4.03579	4.0079	3.72298	3.72898	3.94364	12.6073	13.3568	12.3952	3.26309	3.809	3.75203	3.26309	3.26309	3.26309	3.26309	3.26309	3.75679	3.26309	3.80248	3.26309	3.99952	4.44433	3.85747	3.26309	4.77054	3.26309	contig7720.1	---NA---	hypothetical protein X777_14459
	Cluster-13711.8949	3.26309	3.26309	3.26309	3.26309	4.06325	3.26309	12.6494	13.2998	11.4666	3.78299	3.809	3.26309	3.84173	3.26309	3.75209	3.65763	3.26309	3.26309	3.26309	3.26309	3.26309	3.26309	3.26309	3.85747	3.26309	5.69583	3.26309	contig17835.1	---NA---	---NA---
	Cluster-13711.29548	3.64736	3.61195	3.26309	3.58897	4.18325	3.26309	13.0632	14.2812	11.8759	3.26309	3.26309	3.26309	3.26309	3.26309	3.26309	3.65763	3.26309	3.26309	3.26309	3.80248	3.89488	3.78662	3.26309	4.27878	4.12186	6.28989	3.26309	contig122102.1	---NA---	---NA---
	Cluster-13711.30759	3.26309	3.61195	3.59913	3.58897	3.83247	3.60572	13.7762	14.2152	12.2385	3.26309	3.26309	3.26309	4.0761	3.72098	3.26309	3.81934	3.91774	3.61304	3.26309	3.26309	3.26309	3.99952	3.26309	3.26309	4.46088	5.85179	4.62323	contig49109.1	PCKGM_MOUSE ame: Full=Phosphoenolpyruvate carboxykinase	phosphoenolpyruvate carboxykinase
	Cluster-13711.29406	3.26309	3.26309	3.26309	3.26309	3.26309	3.26309	11.5447	12.0675	11.6408	3.26309	3.26309	3.26309	3.26309	3.26309	3.26309	3.65763	3.26309	3.26309	3.26309	3.26309	3.26309	3.26309	3.26309	3.26309	3.26309	4.58234	3.26309	contig133420.1	SODC_CARCR ame: Full=Superoxide dismutase	copper zinc superoxide dismutase
	Cluster-13711.17491	3.26309	3.26309	3.26309	3.26309	3.26309	3.26309	13.4349	13.7671	12.8816	3.78299	3.809	3.26309	3.26309	3.26309	3.26309	4.6856	3.6432	3.8663	3.87311	3.26309	3.26309	3.26309	3.26309	3.26309	3.26309	6.05671	4.06732	contig83119.1	---NA---	papilin isoform X3
	Cluster-39140.0	3.26309	3.61195	3.26309	3.26309	3.26309	3.74652	12.8525	12.3901	8.59181	3.26309	3.26309	3.26309	3.26309	3.72098	3.26309	3.65763	3.26309	3.26309	3.26309	3.26309	3.26309	3.26309	3.26309	3.26309	4.12186	5.07335	3.26309	contig85504.1	---NA---	---NA---
	Cluster-13711.8392	3.26309	3.61195	3.26309	3.91078	3.26309	3.26309	13.0031	12.2184	10.988	3.26309	3.26309	3.26309	4.99863	4.04972	3.75209	3.26309	3.26309	3.26309	3.87311	3.26309	3.26309	3.26309	3.26309	3.85747	3.26309	4.77054	3.26309	contig20946.1	---NA---	uncharacterized protein Dana_GF13438, isoform B
	Cluster-35085.0	3.26309	3.61195	3.26309	3.98575	3.83247	3.26309	12.2402	11.5751	10.4013	3.26309	4.19784	3.75203	3.84173	3.26309	3.75209	3.26309	4.01691	3.26309	4.30478	3.80248	4.63486	3.26309	3.26309	3.26309	4.12186	4.77054	3.26309	contig10011.1	AMNLS_HUMAN ame: Full= amnionless Flags: Precursor	amnionless-like
	Cluster-38567.1	3.80494	3.26309	3.26309	3.58897	3.91916	3.26309	13.9486	12.9672	12.32	3.26309	4.03065	3.26309	3.67361	3.26309	3.26309	3.26309	3.26309	3.61304	4.30478	4.02158	3.89488	3.26309	3.86595	4.27878	4.12186	5.3157	3.26309	contig43525.1	---NA---	crustin P
	Cluster-13711.27702	3.26309	3.26309	3.59913	3.26309	3.26309	3.26309	13.5539	10.8471	10.5204	3.26309	3.26309	3.26309	3.26309	3.72098	3.26309	3.81934	3.26309	4.29346	3.87311	3.26309	3.26309	3.78662	3.86595	3.26309	3.26309	4.04208	3.26309	contig2964.1	TM11D_RAT ame: Full=Transmembrane protease serine 11D ame: Full=Adrenal secretory serine protease Short= ame: Full=Airway trypsin-like protease Short=AT Contains: ame: Full=Transmembrane protease serine 11D non-catalytic chain Contains: ame: Full=Transmembrane protease serine 11D catalytic chain Flags: Precursor	serine ase stubble isoform X4
	Cluster-13711.15496	3.26309	3.26309	3.26309	3.26309	3.59324	3.60572	14.0386	12.6215	12.1747	3.26309	3.26309	3.26309	3.26309	3.26309	3.75209	3.9423	3.26309	3.75679	3.26309	3.26309	3.26309	3.78662	3.26309	3.85747	4.12186	4.35213	4.38662	contig6813.1	---NA---	---NA---
	Cluster-35803.4	3.26309	3.26309	3.26309	3.26309	3.59324	3.60572	13.586	11.2421	10.3732	3.78299	3.26309	3.26309	3.26309	3.26309	3.75209	3.26309	3.26309	3.26309	3.87311	3.26309	3.26309	3.78662	3.26309	3.26309	3.26309	4.58234	4.06732	contig40449.1	---NA---	---NA---
	Cluster-13711.15483	3.26309	3.26309	3.59913	3.26309	3.26309	3.26309	13.6192	11.5402	10.7903	3.26309	3.26309	3.26309	3.26309	3.26309	3.75209	3.65763	3.26309	3.75679	3.87311	3.26309	3.26309	3.26309	3.26309	3.26309	3.26309	5.07335	3.26309	contig9333.1	---NA---	---NA---
	Cluster-13711.965	3.64736	3.95583	3.26309	3.26309	3.26309	3.60572	12.1579	9.82881	12.7302	3.26309	4.19784	3.95133	3.96946	3.72098	3.26309	6.62146	4.18129	4.49057	3.26309	3.26309	3.26309	3.99952	3.26309	3.26309	3.26309	3.26309	4.98139	contig154585.1	---NA---	---NA---
	Cluster-13711.37514	3.26309	3.61195	3.59913	3.26309	3.26309	3.26309	13.3507	10.4212	11.6119	3.26309	3.26309	3.75203	3.26309	3.26309	3.75209	6.08087	3.26309	4.03816	3.26309	3.26309	3.26309	3.78662	3.26309	3.26309	3.26309	4.04208	4.06732	contig89824.1	---NA---	---NA---
	Cluster-13711.10907	3.26309	3.26309	3.26309	3.26309	3.26309	3.26309	11.2358	10.2952	12.121	3.26309	3.809	3.75203	3.26309	3.26309	3.26309	3.26309	3.26309	3.26309	3.87311	3.26309	3.26309	3.26309	3.26309	3.26309	3.26309	4.04208	3.26309	contig38360.1	CL17A_HUMAN ame: Full=C-type lectin domain family member A ame: Full=Prolectin	lectin A isoform
	Cluster-34523.0	3.26309	3.26309	3.26309	3.26309	3.83247	3.60572	13.9022	10.5471	13.3283	4.50478	4.03065	3.95133	3.26309	3.72098	4.10225	3.81934	3.6432	3.26309	4.11959	3.26309	4.3409	3.78662	3.86595	4.09793	3.26309	3.26309	3.26309	contig10364.1	PXDN_XENTR ame: Full=Peroxidasin Flags: Precursor	Chorion peroxidase precursor
	Cluster-13711.48439	3.92481	3.26309	3.84254	4.92782	3.99506	3.94364	13.6377	12.0874	11.8793	3.78299	3.809	3.26309	3.96946	3.26309	3.75209	6.70448	4.10357	5.98074	6.01828	5.09387	5.87746	5.50094	5.77986	4.87155	3.26309	4.35213	4.06732	contig2291.1	LRP1B_HUMAN ame: Full=Low-density lipo receptor-related 1B Short=LRP-1B ame: Full=Low-density lipo receptor-related -deleted in tumor Short=LRP-DIT Flags: Precursor	Low-density lipo receptor-related
	Cluster-33127.0	3.64736	3.26309	3.26309	3.26309	3.72898	3.26309	10.6607	10.5342	12.9564	3.26309	4.45673	3.26309	4.16918	3.72098	3.26309	5.47858	3.79912	4.8303	3.87311	3.26309	3.26309	3.26309	3.26309	3.85747	3.26309	4.35213	4.06732	contig68302.1	---NA---	---NA---
	Cluster-13711.9899	3.26309	3.61195	3.26309	3.26309	3.26309	3.60572	10.7187	12.5145	12.0671	3.26309	3.26309	3.26309	3.67361	3.26309	3.26309	5.29459	3.26309	5.45199	3.26309	4.02158	3.26309	3.26309	3.26309	3.26309	4.12186	4.93163	4.38662	contig26067.1	BP10_PARLI ame: Full=Blastula protease 10 Flags: Precursor	blastula protease 10-like
	Cluster-19724.0	3.26309	3.61195	3.26309	3.26309	3.59324	3.26309	12.5482	12.6172	12.367	3.26309	3.26309	3.26309	3.67361	3.26309	3.26309	4.5342	3.26309	5.14254	4.11959	3.80248	4.86453	3.26309	3.26309	3.26309	3.26309	5.3157	3.26309	contig50780.1	---NA---	---NA---
	Cluster-13711.37965	4.02501	4.03579	3.26309	3.72298	3.83247	3.26309	13.2256	12.345	11.8918	3.26309	3.26309	3.75203	4.0761	3.26309	6.26721	8.06279	3.6432	5.84114	3.87311	3.26309	3.26309	3.26309	3.26309	3.26309	3.26309	4.77054	4.06732	contig15638.1	---NA---	crustin P
	Cluster-13711.5037	3.26309	3.26309	3.26309	3.72298	3.99506	3.60572	13.7038	13.427	12.3109	3.78299	3.26309	3.75203	3.84173	3.26309	3.26309	6.4752	3.26309	5.95394	3.26309	3.26309	3.26309	4.16032	3.86595	4.42834	4.12186	5.07335	4.38662	contig9405.1	YSM6_CAEELPUTATIVE PSEUDOGENE: ame: Full= uncharacterized transposon-derived	endonuclease-reverse transcriptase
	Cluster-13711.45188	3.26309	3.26309	3.59913	3.26309	3.59324	3.26309	13.5536	12.4958	11.4657	3.26309	3.26309	3.26309	3.26309	3.26309	3.26309	5.50286	3.26309	6.25665	3.26309	3.26309	3.26309	3.78662	3.86595	3.26309	4.46088	4.93163	3.26309	contig21542.1	---NA---	---NA---
	Cluster-13711.26876	3.26309	3.26309	3.26309	3.26309	3.59324	3.60572	13.5812	12.8434	11.679	3.26309	3.26309	3.26309	3.26309	3.90798	3.75209	5.99998	3.6432	5.79632	3.26309	3.26309	3.26309	3.78662	3.86595	3.85747	4.71104	4.93163	3.26309	contig16001.1	---NA---	---NA---
	Cluster-38774.0	3.26309	3.26309	3.26309	3.26309	3.83247	3.85381	11.7644	12.3355	11.921	3.26309	4.19784	3.26309	3.26309	3.26309	3.26309	7.38785	3.26309	5.87022	3.26309	3.26309	3.26309	3.26309	3.26309	4.09793	3.26309	4.58234	4.06732	contig45826.1	---NA---	---NA---
	Cluster-24786.0	3.26309	3.26309	3.26309	3.26309	3.59324	3.26309	11.7644	12.4846	11.7328	3.26309	3.809	3.26309	3.26309	3.26309	3.26309	7.36265	3.6432	6.14336	3.26309	3.26309	3.26309	3.26309	3.26309	3.85747	3.26309	4.93163	4.06732	contig78737.1	---NA---	---NA---
	Cluster-13711.12866	3.26309	3.26309	3.26309	3.26309	3.91916	3.60572	12.3646	11.475	11.7961	3.26309	3.26309	3.95133	3.26309	4.27065	3.95141	6.81124	4.25219	6.53238	3.26309	3.26309	3.26309	3.26309	3.26309	3.85747	4.12186	4.35213	3.26309	contig11738.1	CAH10_BOVIN ame: Full=Carbonic anhydrase-related 10	carbonic anhydrase-related 10
	Cluster-13711.40305	3.26309	3.26309	3.26309	3.58897	3.59324	3.26309	12.5977	12.7475	11.5452	3.26309	3.26309	3.26309	3.26309	3.26309	3.26309	6.28511	3.6432	5.81142	3.26309	3.80248	3.26309	3.26309	3.86595	3.26309	3.26309	4.93163	3.26309	contig51445.1	---NA---	---NA---
	Cluster-13711.37519	3.26309	3.61195	3.26309	4.1147	4.28772	3.74652	14.6641	14.6346	14.8207	3.26309	3.26309	3.75203	3.84173	4.16781	3.95141	7.64444	4.10357	6.20115	3.87311	3.80248	3.26309	3.26309	3.26309	3.26309	4.12186	6.34257	3.26309	contig48312.1	---NA---	---NA---
Group 5 - ST	Cluster-13711.31574	3.26309	3.26309	3.26309	5.07388	4.12558	6.48283	3.26309	3.26309	3.26309	9.51893	8.59322	11.6443	9.23755	11.6571	12.0295	7.27756	3.26309	4.29346	3.26309	3.26309	3.26309	4.69276	4.10968	4.27878	5.23959	4.77054	4.06732	contig45318.1	FCN2_BOVIN ame: Full=Ficolin-2 ame: Full=Collagen fibrinogen domain-containing 2 ame: Full=Ficolin-B ame: Full=Ficolin-beta ame: Full=L-ficolin Flags: Precursor	TL5A_TACTR ame: Full=Techylectin-5A Flags: Precursor
	Cluster-13711.8673	3.26309	3.61195	3.59913	4.66745	3.91916	5.86854	3.79664	3.26309	3.62092	8.80569	7.59992	10.7889	7.97754	14.1456	15.0281	6.29862	3.91774	4.39715	3.87311	3.26309	4.3409	5.16181	5.82517	4.42834	5.98384	5.20036	4.62323	contig35540.1	TL5B_TACTR ame: Full=Techylectin-5B Flags: Precursor	techylectin-5B isoform
	Cluster-13711.31673	3.26309	4.03579	3.59913	3.58897	3.83247	3.74652	5.53709	3.6239	7.76977	4.50478	3.26309	4.52253	3.26309	13.9715	14.2905	9.4858	4.10357	6.80044	3.87311	3.80248	3.89488	3.26309	3.86595	3.85747	5.89957	5.42153	4.06732	contig57973.1	CUPC1_CANPG ame: Full=Cuticle CP1158 Short=CPCP1158	cuticle pro
	Cluster-16741.0	3.26309	3.26309	3.26309	3.58897	3.26309	3.60572	3.64143	3.6239	3.26309	3.78299	4.3365	5.41429	3.67361	13.6628	14.5088	3.81934	3.26309	3.26309	4.99998	4.89098	4.3409	8.90429	5.95271	4.09793	5.37515	5.99174	4.06732	contig38885.1	---NA---	---NA---
	Cluster-13711.36264	3.64736	3.26309	3.59913	3.82517	3.26309	3.26309	3.79664	3.6239	3.26309	4.15422	3.809	6.38859	4.3986	14.5214	16.1	4.28848	3.6432	3.95796	3.26309	4.18692	3.26309	10.4846	4.10968	7.45684	6.98956	6.11877	4.81634	contig5450.1	CLA4A_MOUSE ame: Full=Calcium-activated chloride channel regulator 4A ame: Full=Calcium-activated chloride channel regulator 6 Short=mClca6 Contains: ame: Full=Calcium-activated chloride channel regulator 110 kDa form Contains: ame: Full=Calcium-activated chloride channel regulator 30 kDa form Flags: Precursor	Calcium-activated chloride channel regulator 30 kDa form
	Cluster-4500.1	4.11256	3.95583	5.19227	3.72298	4.12558	4.4662	5.44793	4.43075	4.1288	5.39996	4.66075	10.8948	4.91836	18.6998	20.6537	5.34988	4.10357	4.49057	6.09538	4.89098	6.44893	8.0871	7.10427	5.70432	11.6951	9.68304	8.49912	contig5840.1	CHIT3_DROME ame: Full=Probable chitinase 3 ame: Full=Probable chitinase 1 Flags: Precursor	filaggrin-2-like isoform X3
	Cluster-13711.4960	3.80494	3.26309	3.84254	3.26309	3.72898	4.42142	3.79664	3.88484	3.87976	3.26309	3.809	5.6663	3.84173	16.7181	16.7059	3.81934	3.6432	3.8663	4.11959	4.32408	4.75558	7.31484	6.21113	7.62371	7.62499	7.41486	5.84279	contig30893.1	---NA---	filaggrin-2-like isoform X3
	Cluster-13711.4341	3.26309	3.95583	4.14059	4.52842	3.91916	4.32499	4.17713	3.77204	3.97339	3.78299	3.809	6.20187	4.0761	17.347	17.7287	4.47837	4.10357	3.95796	4.4578	4.32408	4.14971	7.682	10.4409	7.03212	8.99288	8.53788	5.58165	contig22171.1	---NA---	Chitin deacetylase 9
	Cluster-23549.1	3.92481	3.95583	3.73726	5.11891	5.87103	4.8923	4.37374	4.20346	4.25796	3.99446	3.809	5.24498	3.84173	16.1111	16.4275	4.47837	3.6432	3.75679	3.87311	4.32408	4.3409	4.29383	4.29288	4.09793	7.4621	6.89229	5.12641	contig7630.1	CLA4A_MOUSE ame: Full=Calcium-activated chloride channel regulator 4A ame: Full=Calcium-activated chloride channel regulator 6 Short=mClca6 Contains: ame: Full=Calcium-activated chloride channel regulator 110 kDa form Contains: ame: Full=Calcium-activated chloride channel regulator 30 kDa form Flags: Precursor	Calcium-activated chloride channel regulator 30 kDa form
	Cluster-13711.32957	3.80494	3.61195	3.93071	4.05311	3.83247	3.60572	3.91472	3.6239	3.62092	7.27345	4.03065	5.76127	4.0761	16.8049	17.5644	4.35616	3.6432	4.34677	5.16144	4.18692	4.9641	4.60673	5.2834	4.95944	8.51481	8.09847	5.12641	contig5785.1	PE1_ANOGA ame: Full=Peritrophin-1 ame: Full= per-1 ame: Full=Peritrophic matrix 1 ame: Full=Peritrophin A Flags: Precursor	probable chitinase 3
	Cluster-13711.8675	3.26309	3.26309	3.26309	3.26309	3.26309	3.26309	3.26309	3.26309	3.26309	3.78299	3.26309	4.22759	3.67361	13.2673	13.8488	3.65763	3.26309	3.26309	3.26309	3.26309	3.26309	4.29383	5.52724	3.85747	5.49785	4.77054	3.26309	contig40859.1	TL5B_TACTR ame: Full=Techylectin-5B Flags: Precursor	techylectin-5B isoform
	Cluster-13711.35151	3.64736	3.61195	3.26309	3.26309	3.26309	3.26309	3.64143	3.26309	3.26309	3.26309	3.26309	4.60387	3.26309	14.3371	15.2043	3.81934	3.6432	3.8663	3.87311	3.80248	3.89488	3.78662	6.10622	3.26309	6.51988	6.05671	4.06732	contig31934.1	TL5B_TACTR ame: Full=Techylectin-5B Flags: Precursor	techylectin-5B isoform
	Cluster-13711.28117	3.26309	3.26309	3.59913	3.26309	3.26309	3.26309	3.64143	3.6239	3.62092	3.26309	3.809	5.6987	3.26309	13.4403	14.9941	3.65763	3.26309	3.61304	3.26309	3.26309	3.89488	5.04552	4.98146	4.27878	6.20961	5.51941	4.06732	contig10219.2	---NA---	filaggrin-2-like isoform X3
	Cluster-13711.8672	3.26309	3.61195	3.26309	3.26309	3.26309	3.85381	3.26309	3.77204	3.62092	3.26309	3.809	5.04949	3.67361	14.8595	15.5053	3.26309	3.79912	3.61304	3.87311	4.02158	4.49867	5.41277	6.39993	4.95944	6.72673	5.99174	4.38662	contig20377.1	FCN2_MOUSE ame: Full=Ficolin-2 ame: Full=Collagen fibrinogen domain-containing 2 ame: Full=Ficolin-B ame: Full=Ficolin-beta ame: Full=L-ficolin Flags: Precursor	fibrinogen-like protein
	Cluster-13711.22429	3.92481	3.61195	3.26309	10.3455	8.02914	13.151	7.19046	7.39011	6.58507	9.29406	8.83224	8.73243	14.5654	12.4151	6.77705	7.9364	5.28372	6.93455	7.22151	7.93188	7.36243	7.0472	6.37018	7.1549	7.24525	8.37284	7.26021	contig8520.1	LNX2_HUMAN ame: Full=Ligand of Numb X 2 ame: Full=Numb-binding 2 ame: Full=PDZ domain-containing RING finger 1	ligand of Numb X 2-like
	Cluster-13711.18524	3.26309	3.26309	3.26309	11.0368	7.54187	7.38518	4.01346	4.65542	3.26309	6.06554	5.82069	6.91718	12.8227	11.9888	5.19912	6.99517	6.77505	4.65488	3.26309	3.26309	3.26309	3.78662	3.26309	3.85747	4.46088	5.07335	4.06732	contig67803.1	ACT_MANSE ame: Full= muscle Flags: Precursor	actin- muscle-specific-like isoform X3
	Cluster-13711.8319	3.26309	3.75526	3.59913	9.81161	7.5261	10.0578	3.26309	3.26309	3.62092	10.2588	10.0341	12.1257	13.138	11.2702	5.9603	9.76276	8.53473	9.0952	3.26309	3.80248	3.26309	3.78662	3.86595	3.85747	4.12186	5.92355	5.58165	contig29957.1	MLR_BOMMO ame: Full=Myosin regulatory light chain 2 Short=MLC-2	Myosin regulatory light chain 2
	Cluster-34293.5	3.26309	3.61195	3.59913	6.70602	5.16251	8.27341	6.07982	7.08988	4.9878	10.3212	9.04102	11.6706	10.8333	9.21294	8.8765	9.18808	5.93701	9.31046	4.11959	3.80248	3.26309	4.69276	4.57525	4.42834	4.91446	4.04208	3.26309	contig5126.1	ASPM_BOVIN ame: Full=Abnormal spindle-like microcephaly-associated homolog	Abnormal spindle microcephaly-associated sw
	Cluster-13711.22743	3.26309	3.61195	3.59913	5.72453	4.28772	7.40854	3.26309	3.26309	3.26309	10.6615	9.33325	12.7118	9.98664	8.30535	7.31224	8.23199	3.26309	5.06507	3.26309	3.26309	3.89488	4.40974	4.29288	4.09793	4.12186	5.07335	5.37397	contig43612.1	FCN2_BOVIN ame: Full=Ficolin-2 ame: Full=Collagen fibrinogen domain-containing 2 ame: Full=Ficolin-B ame: Full=Ficolin-beta ame: Full=L-ficolin Flags: Precursor	Techylectin-
	Cluster-13711.47	3.26309	3.61195	3.26309	5.85667	4.23709	10.7049	3.26309	3.26309	3.26309	9.59849	9.10074	10.8424	10.0625	9.41816	6.74722	7.50183	6.42336	7.03217	3.26309	3.26309	3.26309	7.18091	6.03159	7.23656	6.81984	6.78304	5.99263	contig55104.1	ACT3_DROME ame: Full=Actin-57B Flags: Precursor	skeletal muscle actin 2
	Cluster-13711.16114	3.26309	3.26309	3.26309	8.67792	6.00497	11.2136	3.64143	3.6239	3.76786	8.87319	8.54565	9.19126	13.0608	10.7391	6.5363	7.19426	6.01563	6.76294	3.26309	3.26309	3.26309	6.13531	5.58173	6.33743	6.46306	6.99376	7.10775	contig945.1	MYSA_DROME ame: Full=Myosin heavy muscle	myosin heavy muscle-like isoform X8
	Cluster-13711.7898	3.64736	3.61195	3.26309	8.58667	6.40543	11.1449	3.26309	3.6239	3.26309	9.42152	8.31915	9.90494	13.3766	10.9365	6.15704	6.20122	6.4119	7.68699	3.26309	3.26309	3.26309	6.62629	5.47042	5.92248	6.72673	5.69583	5.37397	contig929.2	MYSA_DROME ame: Full=Myosin heavy muscle	myosin heavy muscle-like isoform X18
	Cluster-13711.10326	3.26309	3.75526	3.26309	8.13222	5.73671	10.4096	3.64143	3.26309	3.26309	9.78112	8.15969	10.2425	13.2514	11.0303	5.98648	5.72406	6.11868	9.72085	3.26309	3.26309	3.26309	6.33426	4.89264	6.00085	6.90723	6.17818	6.61256	contig1606.1	MYSA_DROME ame: Full=Myosin heavy muscle	myosin heavy muscle-like isoform X18
	Cluster-13711.46245	3.26309	3.61195	3.26309	4.7906	3.91916	10.4136	3.26309	3.26309	3.26309	9.05857	8.35026	10.6458	11.0507	9.3658	6.55369	3.81934	5.17334	4.65488	3.26309	3.26309	3.26309	4.60673	3.86595	5.04129	3.26309	4.04208	3.26309	contig53378.1	---NA---	---NA---
	Cluster-13711.22192	3.26309	3.26309	3.26309	6.63575	4.77915	8.55816	3.26309	3.6239	3.26309	9.8693	8.10965	10.3838	12.2579	10.0822	5.10153	5.34988	5.40951	5.49072	3.26309	3.26309	3.26309	5.83824	5.2834	6.17928	4.12186	4.35213	4.06732	contig4335.1	MYSA_DROME ame: Full=Myosin heavy muscle	myosin heavy muscle-like isoform X10
	Cluster-13711.15458	3.26309	3.26309	3.26309	7.26565	5.04779	10.511	3.26309	3.77204	3.76786	10.0602	8.47403	10.4937	12.78	10.7217	6.03739	5.72406	5.40951	6.3411	3.26309	3.26309	3.26309	5.90301	4.79652	6.39601	4.71104	4.35213	3.26309	contig911.3	MYSA_DROME ame: Full=Myosin heavy muscle	myosin heavy muscle-like isoform X18
	Cluster-13711.18522	3.26309	3.26309	3.26309	9.41918	5.72251	11.6539	3.79664	3.88484	3.26309	9.73492	8.67901	11.4135	11.7767	10.0307	5.69896	8.56785	6.83601	7.70677	3.26309	3.26309	3.26309	6.28711	5.41102	6.11064	4.46088	4.04208	3.26309	contig75735.1	ACT2_ONCVO ame: Full=Actin-2 Flags: Precursor	skeletal muscle actin 2
	Cluster-13711.30724	3.26309	3.61195	3.26309	6.21012	4.38107	11.5117	3.26309	3.6239	3.26309	9.49393	8.21483	10.9082	9.81174	8.42898	5.19912	8.05496	6.36512	7.26394	3.26309	3.26309	3.89488	5.96485	5.41102	6.58372	4.46088	4.35213	4.06732	contig84645.1	ACT2_CAEEL ame: Full=Actin-2 Flags: Precursor	skeletal muscle actin 2
	Cluster-13711.32172	3.64736	3.26309	3.26309	7.05127	4.71701	11.7711	3.26309	3.26309	3.26309	8.92275	8.74602	10.806	10.914	10.5484	5.45361	8.26628	6.36512	7.33184	3.26309	4.02158	3.26309	5.73492	5.63407	5.83936	3.26309	4.35213	4.62323	contig65917.1	ACT_PROCL ame: Full=Actin	skeletal muscle actin 2
	Cluster-13711.36191	5.1917	5.27895	5.05156	8.43487	6.02798	12.6448	4.01346	4.26596	4.68411	9.18268	9.09708	10.815	11.3141	11.4709	5.04969	6.97864	6.00026	5.99396	6.13238	5.55804	5.29661	5.31821	5.41102	5.44383	3.26309	4.35213	3.26309	contig78248.1	ACT2_ONCVO ame: Full=Actin-2 Flags: Precursor	skeletal muscle actin 2
	Cluster-13711.31370	3.92481	4.03579	4.74101	8.48727	5.93353	10.8258	3.26309	3.26309	3.26309	7.5707	7.20894	8.15455	12.6757	10.0494	5.52846	4.93746	4.91781	4.69226	3.26309	3.26309	3.26309	5.69865	4.98146	6.075	4.12186	4.58234	3.26309	contig40603.1	---NA---	---NA---
	Cluster-13711.3364	3.64736	3.26309	3.26309	8.0754	6.26836	10.557	3.26309	3.26309	3.26309	7.64542	7.66083	8.10869	12.268	10.361	4.99555	4.6856	4.98692	4.44498	3.26309	3.26309	3.26309	5.62304	4.57525	6.2447	3.26309	3.26309	3.26309	contig908.2	---NA---	---NA---
	Cluster-13711.17455	3.26309	3.61195	3.26309	7.40243	5.1404	10.2	3.26309	3.26309	3.62092	8.86541	7.65085	9.17468	11.6206	9.76398	5.45361	5.04558	6.37696	8.34875	3.26309	3.80248	3.26309	5.66138	4.98146	5.19017	3.26309	3.26309	3.26309	contig10832.1	MYSA_DROME ame: Full=Myosin heavy muscle	myosin heavy muscle-like isoform X10
	Cluster-13711.16109	3.26309	3.26309	3.26309	9.1233	6.87511	11.8978	3.26309	3.26309	3.26309	9.7199	9.10804	10.1423	13.5025	11.5105	6.30895	6.4752	7.37015	9.70523	3.87311	3.26309	3.26309	6.8361	5.73299	6.77158	4.12186	4.93163	4.06732	contig913.1	MYSA_DROME ame: Full=Myosin heavy muscle	myosin heavy muscle-like isoform X9
	Cluster-13711.4817	3.26309	3.26309	3.26309	8.09112	6.27793	10.8792	3.26309	3.26309	3.62092	7.37587	6.47753	8.61847	12.2919	10.5256	5.19912	6.28511	5.6093	6.70872	3.26309	3.26309	3.26309	6.26293	4.89264	5.65614	3.26309	3.26309	3.26309	contig74140.1	MLR_BOMMO ame: Full=Myosin regulatory light chain 2 Short=MLC-2	Myosin regulatory light chain 2
	Cluster-13711.38529	3.26309	3.26309	3.26309	9.0675	5.90887	12.2021	3.79664	3.26309	3.26309	8.92649	8.035	10.4006	12.0385	11.3084	5.52846	6.88413	5.70857	7.03845	3.26309	3.26309	3.89488	5.26818	4.98146	5.83936	3.26309	4.93163	3.26309	contig52337.1	ACT_MANSE ame: Full= muscle Flags: Precursor	actin
	Cluster-6264.7	3.26309	3.26309	3.26309	8.69515	5.90887	11.3092	3.26309	3.26309	3.26309	9.32558	8.04264	8.96884	11.8855	9.61941	5.82133	5.78389	4.72463	7.0447	3.26309	3.80248	3.89488	6.37987	5.47042	6.2447	4.12186	3.26309	4.38662	contig14819.1	HSP22_DROME ame: Full=Heat shock 22	heat shock 22
	Cluster-13711.16104	3.26309	3.75526	3.26309	8.58112	6.30624	11.354	3.26309	3.26309	3.26309	8.88862	8.54565	9.41248	13.2633	11.0773	6.48281	6.9703	6.03083	6.56771	3.26309	3.26309	3.26309	5.93428	5.63407	6.33743	3.26309	4.58234	3.26309	contig515.1	MYSA_DROME ame: Full=Myosin heavy muscle	myosin heavy muscle-like isoform X10
	Cluster-13711.16108	3.26309	3.75526	3.26309	9.57898	6.75796	12.4795	3.26309	3.6239	3.76786	10.7872	9.56556	11.1641	14.2262	12.0614	6.944	6.62146	6.57468	6.53238	3.87311	3.80248	3.26309	7.46898	6.48559	7.51028	3.26309	4.58234	4.06732	contig911.1	MYSA_DROME ame: Full=Myosin heavy muscle	myosin heavy muscle-like isoform X18
	Cluster-13711.16110	3.26309	3.86444	3.73726	9.50959	6.9541	12.3871	3.26309	3.26309	3.26309	11.2445	9.904	11.6912	14.212	12.0421	6.79174	6.71452	6.57468	6.72443	3.26309	3.80248	3.26309	7.59864	6.33978	7.65961	3.26309	4.35213	4.38662	contig926.1	MYSA_DROME ame: Full=Myosin heavy muscle	myosin heavy muscle-like isoform X18
	Cluster-13711.15876	3.64736	3.26309	3.59913	4.1147	3.99506	3.60572	4.4308	5.24393	10.4892	6.31829	8.54565	6.46422	10.7552	12.2988	3.75209	4.47837	5.76479	4.61616	3.26309	3.26309	3.26309	4.16032	3.26309	6.2447	3.26309	5.3157	3.26309	contig21030.1	---NA---	---NA---
	Cluster-13711.34837	3.64736	3.61195	3.59913	4.45115	4.23709	4.02225	5.75532	6.35861	12.4065	5.15011	9.89349	8.34952	12.4471	14.7212	4.81655	6.0965	6.80149	5.95394	4.11959	3.26309	3.26309	4.60673	4.29288	7.03212	3.26309	6.34257	4.06732	contig30100.1	---NA---	---NA---
	Cluster-16985.0	3.92481	3.26309	3.73726	3.26309	3.91916	3.85381	6.40111	7.72738	7.32111	7.68138	9.49498	3.95133	11.5192	12.6643	8.06767	4.81846	4.37872	5.01056	3.26309	3.26309	3.89488	3.26309	3.26309	3.26309	3.26309	5.61053	4.06732	contig117631.1	---NA---	---NA---
	Cluster-13711.22740	3.64736	3.26309	3.73726	5.35966	4.18325	4.55011	9.07938	8.72382	8.51659	11.5274	11.9071	6.80596	12.237	12.0699	8.4406	7.94065	7.68014	8.6697	3.87311	4.18692	3.26309	4.16032	3.26309	4.55771	5.80977	4.93163	6.36405	contig11510.1	MUG1_RAT ame: Full=Murinoglobulin-1 ame: Full=Alpha-1 inhibitor 3 variant I ame: Full=Alpha-X Flags: Precursor	alpha 2 macroglobulin
	Cluster-13711.22736	3.64736	3.61195	3.26309	5.00306	4.23709	4.27267	9.88178	9.43356	9.12119	12.7017	12.961	4.22759	12.7723	12.8368	9.15826	8.3865	8.41792	9.40047	3.26309	3.26309	3.26309	4.51305	3.26309	4.09793	6.34205	5.20036	6.78405	contig2255.1	MUG1_RAT ame: Full=Murinoglobulin-1 ame: Full=Alpha-1 inhibitor 3 variant I ame: Full=Alpha-X Flags: Precursor	alpha 2 macroglobulin
	Cluster-13711.22997	8.79367	4.03579	5.50542	4.17168	3.83247	4.217	7.89044	6.07313	7.57195	9.19825	9.96552	8.10869	12.1345	13.162	6.44599	6.312	3.26309	4.29346	5.30436	5.64209	4.75558	3.26309	3.26309	3.85747	3.26309	5.85179	3.26309	contig14399.1	Y1782_THEKO ame: Full=Uncharacterized serpin TK1782	serine ase inhibitor
	Cluster-13711.22998	7.11303	3.61195	4.94788	3.58897	3.26309	3.85381	8.36496	5.94888	8.06067	11.9439	10.8499	8.05528	10.4984	10.8749	5.45361	4.8595	3.26309	4.7634	4.81341	4.32408	4.14971	3.26309	4.10968	3.26309	4.46088	4.58234	4.06732	contig14849.1	SPB6_MACFA ame: Full=Serpin B6	serine ase inhibitor
	Cluster-13711.23009	7.95621	3.86444	5.14712	3.72298	3.99506	4.09285	7.75927	5.64243	7.30489	10.8288	10.6829	9.06797	11.8632	11.8512	6.26721	5.29459	3.26309	4.69226	5.6575	5.32103	5.056	3.78662	3.26309	3.26309	4.12186	4.58234	4.62323	contig17385.1	SP88E_DROME ame: Full=Serine protease inhibitor 88Ea Short=Serpin 88Ea Flags: Precursor	serine ase inhibitor
	Cluster-13711.23005	8.61854	4.39377	5.72905	4.45115	4.06325	4.8002	9.4313	6.69235	8.82885	10.1889	9.89137	8.80966	12.1873	12.4019	7.02066	6.04908	3.79912	4.57597	6.48541	6.37957	6.01213	3.78662	3.86595	3.85747	4.12186	5.07335	4.38662	contig33106.1	ILEUA_MOUSE ame: Full=Leukocyte elastase inhibitor A ame: Full=Serine protease inhibitor EIA ame: Full=Serpin B1a	serine ase inhibitor
	Cluster-13711.23004	6.93767	4.17316	4.77296	4.27493	3.91916	4.50903	9.47369	6.58657	8.83262	9.64693	9.42663	8.44947	10.5987	11.658	6.5363	5.11265	3.26309	4.7284	5.43293	5.934	4.9641	3.26309	3.26309	3.26309	3.26309	4.35213	3.26309	contig30507.2	ILEUA_MOUSE ame: Full=Leukocyte elastase inhibitor A ame: Full=Serine protease inhibitor EIA ame: Full=Serpin B1a	serine ase inhibitor
	Cluster-13711.23007	7.31975	3.95583	5.41544	4.05311	3.91916	4.73439	10.2125	7.14656	9.6261	9.95972	9.80651	8.80607	10.982	11.9456	6.9175	5.34988	3.26309	4.98236	6.33586	6.17454	5.77971	3.26309	3.86595	3.26309	3.26309	4.04208	4.06732	contig24394.1	ILEUA_MOUSE ame: Full=Leukocyte elastase inhibitor A ame: Full=Serine protease inhibitor EIA ame: Full=Serpin B1a	serine ase inhibitor
	Cluster-13711.30293	3.80494	3.61195	3.59913	3.82517	4.12558	4.15735	6.71855	6.9339	5.73017	4.40209	6.11564	7.3119	12.6489	12.2205	8.50397	8.52885	3.6432	5.60053	3.87311	3.80248	3.89488	3.26309	3.26309	3.26309	5.49785	5.61053	5.37397	contig16118.1	---NA---	---NA---
	Cluster-13711.42250	3.64736	3.26309	3.26309	3.58897	3.59324	6.34294	6.24327	5.19384	6.1808	5.6847	4.74972	5.63309	12.9718	13.093	6.42721	4.58712	4.01691	3.26309	3.26309	3.26309	3.26309	3.26309	3.26309	4.09793	3.26309	4.35213	3.26309	contig36396.1	---NA---	---NA---
	Cluster-28698.0	3.26309	3.26309	3.59913	3.58897	3.26309	3.26309	4.97968	5.33856	6.77848	3.26309	3.26309	4.22759	10.9087	11.8641	13.2297	3.9423	3.26309	4.39715	3.26309	3.26309	3.89488	3.26309	3.86595	3.85747	5.08776	4.35213	3.26309	contig11725.1	KCP_MOUSE ame: Full=Kielin chordin ame: Full=Cysteine-rich BMP regulator 2 ame: Full=Cysteine-rich motor neuron 2 Short=CRIM-2 ame: Full=Kielin chordin 1 Short=KCP-1 Flags: Precursor	Kielin chordin
	Cluster-13711.25974	3.26309	3.26309	3.26309	3.26309	3.26309	3.26309	7.02292	5.69566	6.45292	3.26309	3.26309	3.75203	11.6043	11.6227	10.4603	3.26309	3.26309	3.26309	3.26309	3.26309	3.26309	3.26309	3.26309	3.26309	3.26309	4.35213	3.26309	contig11333.1	---NA---	---NA---
	Cluster-13711.40562	3.26309	3.61195	3.26309	3.26309	3.26309	3.60572	7.26114	6.79868	6.09403	3.78299	4.19784	3.26309	11.246	14.2906	10.3378	3.65763	3.6432	4.49057	3.87311	3.80248	3.89488	3.99952	4.69149	4.27878	3.26309	5.85179	3.26309	contig52548.1	---NA---	---NA---
	Cluster-4732.0	3.26309	3.61195	3.26309	3.58897	3.26309	3.60572	3.26309	3.26309	3.26309	3.26309	3.809	3.26309	13.4941	14.2815	8.27917	3.26309	3.79912	3.26309	3.26309	3.80248	3.26309	3.26309	3.26309	4.09793	4.12186	5.51941	3.26309	contig51625.1	---NA---	---NA---
	Cluster-23270.1	3.64736	3.61195	3.73726	3.26309	3.26309	3.26309	3.79664	3.6239	3.26309	3.26309	3.26309	3.26309	14.2619	15.0791	7.45687	3.26309	3.26309	3.26309	3.26309	3.80248	3.26309	3.26309	3.26309	3.26309	4.46088	6.44235	3.26309	contig19468.1	---NA---	---NA---
	Cluster-13711.46749	4.96956	4.65084	4.77296	4.92782	5.55561	4.73439	3.64143	3.6239	3.62092	3.26309	3.26309	3.95133	13.9162	14.8961	7.83381	4.21516	3.91774	3.61304	3.87311	4.02158	4.14971	3.26309	3.26309	3.85747	4.12186	6.11877	3.26309	contig62052.1	---NA---	---NA---
	Cluster-13711.16764	5.30287	5.30109	5.23586	4.69955	5.92126	5.03138	3.64143	3.77204	4.25796	3.26309	3.809	3.26309	15.4465	16.2692	9.04113	4.04503	3.6432	3.26309	4.11959	4.18692	4.63486	3.78662	4.29288	4.77647	4.12186	7.31411	3.26309	contig79255.1	---NA---	probable endochitinase
	Cluster-8773.0	3.26309	3.75526	3.26309	3.26309	3.26309	3.26309	3.26309	3.26309	3.76786	3.26309	3.26309	3.26309	13.5897	11.6187	11.0395	3.65763	3.26309	3.95796	3.26309	3.80248	3.26309	3.26309	3.26309	3.26309	4.12186	3.26309	3.26309	contig2161.1	EBNA6_EBVA8 ame: Full=Epstein-Barr nuclear antigen 6 Short=EBNA-6 Short=EBV nuclear antigen 6 ame: Full=Epstein-Barr nuclear antigen 3C Short=EBNA-3C Short=EBV nuclear antigen 3C ame: Full=Epstein-Barr nuclear antigen 4B Short=EBNA-4B Short=EBV nuclear antigen 4B	skin secretory xP2-like
	Cluster-4803.5	3.26309	3.26309	3.26309	3.26309	3.26309	3.26309	3.26309	4.13583	3.62092	3.26309	3.26309	3.26309	11.848	11.3233	11.4721	3.65763	3.26309	3.8663	4.11959	3.26309	3.26309	3.26309	3.26309	3.26309	5.08776	4.77054	3.26309	contig58273.1	MCPI_MELCP ame: Full=Four-domain proteases inhibitor ame: Full=	Kazal-type ase
	Cluster-13711.10698	3.26309	3.61195	3.26309	3.26309	3.26309	3.26309	3.26309	3.6239	3.62092	3.26309	3.26309	3.75203	13.6999	13.91	12.7177	4.04503	3.79912	3.26309	3.26309	4.02158	3.26309	3.26309	3.26309	4.27878	4.71104	5.20036	3.26309	contig79926.1	CLC4D_RAT ame: Full=C-type lectin domain family 4 member D ame: Full=C-type lectin superfamily member 8	macrophage mannose receptor 1-like
	Cluster-4581.0	3.26309	3.26309	3.26309	3.58897	3.59324	3.85381	3.26309	3.77204	4.1288	3.26309	3.26309	4.10214	15.7123	13.013	13.5539	3.9423	3.91774	3.26309	3.26309	4.02158	3.26309	3.26309	3.26309	3.85747	5.37515	4.93163	3.26309	contig61737.1	---NA---	---NA---
	Cluster-13711.12250	3.26309	3.61195	3.26309	4.1147	4.06325	4.32499	3.91472	3.26309	3.87976	3.26309	3.809	3.26309	10.6641	14.0355	10.1384	4.41922	4.76598	3.8663	3.26309	3.80248	3.26309	3.26309	3.26309	3.85747	4.12186	5.51941	3.26309	contig50364.1	---NA---	---NA---
	Cluster-11250.1	4.3904	4.17316	3.26309	3.98575	3.59324	3.85381	3.26309	4.57135	4.1288	3.26309	4.83212	4.22759	16.8686	18.145	14.4174	4.41922	4.31768	3.26309	3.26309	4.89098	3.26309	3.26309	3.26309	5.44383	6.20961	9.25215	4.06732	contig58046.1	---NA---	---NA---
	Cluster-4732.3	3.26309	3.26309	3.26309	3.26309	3.26309	3.60572	3.26309	3.6239	3.26309	3.26309	3.809	3.26309	13.1821	15.0543	10.383	4.04503	3.6432	3.26309	3.26309	3.26309	3.26309	3.26309	3.26309	4.09793	3.26309	6.57989	3.26309	contig51616.2	---NA---	---NA---
	Cluster-13711.6100	3.80494	3.26309	3.26309	3.58897	3.26309	3.26309	3.26309	3.77204	3.62092	3.26309	3.809	3.26309	14.3581	15.2307	10.3854	3.26309	3.26309	3.26309	3.26309	3.80248	3.26309	3.26309	3.26309	3.85747	4.12186	6.74467	3.26309	contig24775.1	---NA---	---NA---
	Cluster-4732.4	3.64736	3.26309	3.26309	3.58897	3.26309	3.26309	3.26309	3.26309	3.62092	3.26309	3.26309	3.26309	13.8796	13.734	9.96761	3.81934	3.6432	3.26309	3.26309	3.26309	3.26309	3.26309	3.86595	3.26309	3.26309	5.61053	3.26309	contig51616.1	---NA---	---NA---
	Cluster-4680.0	3.26309	3.26309	3.26309	3.26309	3.26309	3.60572	3.26309	3.6239	3.26309	3.26309	3.26309	3.26309	12.7713	12.1958	10.0242	3.26309	3.6432	3.26309	3.26309	3.80248	3.89488	3.26309	3.26309	3.26309	3.26309	4.77054	3.26309	contig119570.1	---NA---	---NA---
	Cluster-13711.46991	3.64736	3.26309	3.26309	3.26309	3.59324	3.60572	3.26309	3.6239	3.62092	3.26309	3.809	3.75203	13.5824	13.0084	10.7195	3.65763	3.6432	3.26309	3.26309	3.80248	3.26309	3.26309	3.26309	3.26309	4.12186	5.51941	3.26309	contig39627.1	---NA---	---NA---
	Cluster-13711.44696	3.26309	3.26309	3.26309	3.26309	3.26309	3.26309	3.26309	3.6239	3.26309	3.26309	4.19784	3.26309	13.5317	12.9786	10.6502	3.81934	3.79912	3.26309	3.26309	3.26309	3.26309	3.26309	3.26309	3.26309	4.12186	5.3157	3.26309	contig37121.1	---NA---	---NA---
Group 6 - MG	Cluster-39338.1	3.26309	3.26309	3.26309	4.17168	3.83247	3.26309	3.91472	3.77204	3.97339	11.954	9.14751	10.6638	3.84173	4.94674	4.10225	5.37666	5.93701	6.46835	9.59511	9.28984	9.51164	3.26309	3.86595	3.85747	4.46088	4.58234	5.37397	contig2380.1	---NA---	PREDICTED: uncharacterized protein LOC100871926
	Cluster-13711.10150	3.26309	3.26309	3.26309	3.72298	3.26309	3.26309	7.52912	7.12791	6.23962	12.4826	11.3541	11.3632	6.6617	7.0616	6.01217	5.57316	6.21461	5.37091	7.15222	6.85994	7.07145	3.26309	3.26309	3.26309	3.26309	5.20036	4.38662	contig6585.1	MYO15_HUMAN ame: Full=Unconventional myosin-XV ame: Full=Unconventional myosin-15	Unconventional myosin-XV
	Cluster-13711.33034	3.26309	3.26309	3.26309	7.38124	7.84149	10.4673	3.26309	3.6239	3.26309	9.99579	10.1552	9.88639	3.67361	3.26309	3.26309	3.26309	3.26309	3.26309	3.87311	3.80248	3.26309	3.26309	3.26309	3.26309	3.26309	3.26309	3.26309	contig15555.1	TRET1_CULQU ame: Full=Facilitated trehalose transporter Tret1	sugar transporter
	Cluster-13711.22253	3.26309	3.26309	3.26309	6.8617	6.8499	9.90569	4.53579	3.77204	3.97339	12.3171	12.6401	14.4402	5.42212	4.78443	5.87862	4.41922	3.26309	3.26309	3.26309	3.26309	3.26309	6.42405	6.33978	4.6726	3.26309	3.26309	5.12641	contig12589.1	---NA---	---NA---
	Cluster-14687.0	3.26309	3.26309	3.26309	7.27027	6.89373	11.2786	3.26309	3.26309	3.26309	5.48776	10.7474	12.0387	4.63742	3.26309	3.26309	5.37666	4.95287	4.57597	3.26309	3.26309	3.26309	5.41277	3.26309	3.26309	3.26309	3.26309	3.26309	contig12655.1	TRET1_CULQU ame: Full=Facilitated trehalose transporter Tret1	facilitated trehalose transporter Tret1-like isoform X1
	Cluster-13041.0	3.26309	3.26309	3.59913	7.84752	8.33943	10.7943	3.26309	3.6239	3.62092	9.37024	11.0468	11.2298	5.14477	3.72098	3.75209	8.9283	3.79912	7.47263	4.11959	4.02158	4.49867	4.16032	3.26309	4.09793	4.46088	3.26309	3.26309	contig17932.1	S17A5_HUMAN ame: Full=Sialin ame: Full=H(+) nitrate cotransporter ame: Full=H(+) sialic acid cotransporter Short=AST ame: Full=Membrane glyco HP59 ame: Full=Solute carrier family 17 member 5 ame: Full=Vesicular H(+) Aspartate-glutamate cotransporter	sialin isoform X1
	Cluster-13711.30072	4.19105	3.75526	3.93071	4.49053	4.54407	4.8002	6.75478	7.17104	6.49196	8.04768	12.082	16.5524	6.33387	6.38256	6.80627	5.76424	5.22973	5.01056	4.30478	4.18692	4.3409	5.90301	5.99271	6.83607	4.91446	4.93163	5.84279	contig15548.1	---NA---	---NA---
	Cluster-13711.21621	3.26309	3.26309	3.26309	4.1147	4.33559	4.02225	4.17713	3.97922	3.97339	4.15422	13.7779	15.1204	4.32851	4.04972	5.41453	4.21516	3.79912	4.03816	3.26309	3.26309	3.26309	4.51305	5.41102	6.50631	3.26309	3.26309	4.98139	contig21242.2	---NA---	---NA---
	Cluster-13711.17500	3.80494	3.61195	3.73726	3.26309	3.26309	3.26309	3.64143	3.6239	3.62092	4.76278	15.9275	17.471	3.67361	3.72098	6.74722	3.9423	3.79912	3.61304	4.30478	3.26309	3.89488	4.69276	4.57525	3.26309	4.91446	3.26309	6.19068	contig28289.1	---NA---	cysteine-rich PAK1 inhibitor-
	Cluster-36407.0	3.64736	3.26309	3.26309	3.26309	3.26309	3.26309	3.64143	3.26309	3.26309	8.04079	11.9834	14.4611	3.26309	4.36258	5.63335	3.26309	3.26309	3.26309	3.26309	3.26309	3.26309	3.78662	3.86595	3.26309	4.12186	3.26309	4.06732	contig47.1	---NA---	isoform S
	Cluster-13711.40342	3.92481	3.26309	4.0079	3.26309	3.59324	3.74652	3.79664	3.6239	3.62092	7.45076	12.7139	17.0593	3.67361	3.26309	6.74722	3.9423	4.01691	4.39715	3.26309	3.26309	3.26309	4.40974	4.29288	3.85747	5.61009	5.07335	6.36405	contig89684.1	---NA---	---NA---
	Cluster-13711.39699	3.64736	3.26309	4.07723	3.26309	3.26309	3.26309	3.91472	3.26309	3.26309	8.722	13.7033	18.2193	3.26309	3.26309	7.62133	3.65763	3.26309	3.75679	3.87311	3.26309	3.89488	5.16181	4.29288	3.26309	4.12186	3.26309	6.36405	contig70073.1	---NA---	---NA---
	Cluster-13711.31957	3.64736	3.26309	4.40013	3.26309	3.26309	3.26309	4.01346	3.26309	3.62092	9.05515	13.9533	18.2341	3.26309	3.26309	7.41026	3.65763	3.6432	4.03816	3.87311	3.26309	3.26309	4.69276	4.44433	3.26309	4.46088	3.26309	6.36405	contig57196.1	---NA---	---NA---
	Cluster-13711.9771	3.92481	3.26309	5.1699	3.26309	3.26309	3.60572	4.71831	3.77204	3.87976	11.1604	17.3885	19.9268	3.26309	3.72098	9.18336	4.47837	3.6432	4.44498	5.08336	3.26309	5.056	6.35725	5.58173	3.26309	6.2774	3.26309	8.05975	contig47270.1	---NA---	reverse transcriptase
	Cluster-13711.5270	3.26309	3.26309	4.44417	3.26309	3.26309	3.26309	4.31295	3.6239	3.26309	9.7285	16.0296	18.895	3.67361	3.26309	7.9748	4.04503	3.6432	4.11016	4.9104	3.26309	4.3409	5.21612	4.98146	3.85747	5.08776	3.26309	7.0078	contig57297.1	---NA---	---NA---
	Cluster-13711.5260	3.64736	3.61195	4.30533	3.58897	3.26309	3.26309	4.01346	3.26309	3.76786	9.76866	16.1877	18.6793	3.26309	3.26309	8.09734	4.04503	3.79912	4.17592	4.4578	3.26309	4.14971	5.4576	4.69149	3.85747	5.61009	3.26309	6.65742	contig66945.1	---NA---	---NA---
	Cluster-13711.5269	3.64736	3.75526	4.56559	3.26309	3.26309	3.26309	4.17713	3.6239	3.62092	10.0223	16.1322	18.7475	3.26309	3.72098	7.95549	4.21516	3.79912	3.8663	4.30478	3.26309	4.14971	4.91692	4.44433	3.26309	5.23959	3.26309	7.0752	contig75194.1	---NA---	---NA---
	Cluster-13711.32911	8.0637	8.30717	8.61861	6.8921	7.15244	6.82776	8.88429	8.218	7.78929	16.7684	16.9312	16.2549	8.04331	9.2527	8.33999	7.68054	8.08158	8.4006	8.34665	9.34812	8.68588	7.81922	7.20795	7.20445	7.67542	8.22844	8.61637	contig4759.1	---NA---	---NA---
	Cluster-13711.36925	3.64736	3.86444	4.74101	3.58897	3.91916	3.85381	5.99026	5.26825	4.19592	17.2262	17.1769	15.2845	6.49468	9.01498	5.28967	6.32525	4.10357	5.21547	4.11959	4.18692	4.3409	3.99952	4.10968	3.85747	4.71104	5.07335	4.62323	contig17635.1	---NA---	---NA---
	Cluster-13711.8331	5.60966	5.42644	4.77296	5.76554	5.20559	5.35346	5.10663	5.33856	5.53288	17.5553	17.697	16.9959	6.83121	9.67038	7.03305	5.42861	5.54601	4.61616	7.13436	7.07977	6.65242	6.16178	6.24442	6.00085	5.89957	5.77605	6.74308	contig24959.1	VP302_LYCMC ame: Full=Venom 302 Flags: Precursor	---NA---
	Cluster-13711.39358	3.64736	3.75526	3.93071	3.82517	3.59324	3.60572	4.09974	3.6239	3.26309	17.3125	17.2854	16.252	6.348	9.09179	6.06216	3.9423	3.6432	3.8663	4.11959	3.26309	3.89488	4.16032	4.44433	4.42834	4.91446	4.04208	5.25621	contig53074.1	---NA---	---NA---
	Cluster-13711.5959	4.19105	3.95583	4.07723	3.72298	3.26309	3.74652	4.31295	3.6239	3.76786	17.7984	18.0091	16.8042	6.2759	9.9159	6.24586	3.81934	4.59027	4.17592	4.7074	4.18692	4.75558	5.26818	4.98146	3.26309	5.08776	4.04208	5.91975	contig37848.1	---NA---	---NA---
	Cluster-13711.41474	3.80494	3.86444	4.30533	3.58897	3.59324	3.74652	4.67551	4.7334	4.72215	17.8219	17.7587	17.4151	3.67361	3.90798	7.13994	6.80186	4.37872	4.7634	4.4578	4.18692	4.75558	4.77251	4.44433	4.6726	5.71362	4.35213	5.91975	contig14350.1	---NA---	---NA---
	Cluster-13711.42629	3.26309	3.26309	3.26309	3.26309	3.72898	3.74652	3.64143	3.88484	3.26309	11.5378	11.9947	11.2913	3.26309	3.26309	3.26309	3.9423	3.26309	4.34677	3.26309	3.26309	3.26309	3.26309	3.26309	3.26309	3.26309	3.26309	3.26309	contig16327.1	ANX12_HYDVU ame: Full=Annexin-B12 ame: Full=Annexin XII ame: Full=Annexin-12	annexin B10-like
	Cluster-13711.13108	3.26309	3.26309	3.59913	3.26309	3.26309	3.60572	3.79664	3.6239	3.62092	14.0765	14.7593	14.9952	3.26309	3.26309	5.45361	3.26309	3.26309	3.61304	3.87311	3.80248	3.89488	3.78662	3.86595	3.26309	3.26309	4.04208	3.26309	contig59797.1	---NA---	---NA---
	Cluster-13711.5055	3.26309	3.26309	3.26309	3.26309	3.26309	3.26309	3.26309	3.26309	3.26309	10.7769	11.2392	12.1439	3.26309	3.26309	3.26309	3.26309	3.26309	3.26309	3.26309	3.26309	3.26309	3.99952	3.26309	3.26309	3.26309	3.26309	3.26309	contig10306.1	PRP2_BOMMO ame: Full=Phenoloxidase subunit 2 ame: Full=PO 2 ame: Full=Tyrosinase 2 Flags: Precursor	prophenoloxidase
	Cluster-13711.31508	3.26309	3.26309	3.26309	3.26309	3.26309	3.26309	3.26309	3.26309	3.26309	11.0037	12.0326	12.9444	3.26309	3.26309	3.95141	3.65763	3.26309	3.26309	3.26309	3.26309	3.89488	3.78662	3.86595	3.26309	3.26309	3.26309	3.26309	contig59438.1	---NA---	---NA---
	Cluster-13711.31999	3.26309	3.26309	3.26309	3.26309	3.26309	3.26309	3.26309	3.26309	3.26309	11.4899	11.6491	12.965	3.26309	3.26309	4.33682	3.26309	3.26309	3.26309	3.26309	3.26309	3.26309	3.26309	3.86595	3.26309	3.26309	3.26309	3.26309	contig58629.1	---NA---	---NA---
	Cluster-14983.1	3.64736	3.26309	3.73726	3.58897	3.26309	3.26309	3.64143	3.26309	3.26309	13.7873	14.3221	15.6927	3.26309	3.26309	5.28967	3.81934	3.26309	3.61304	3.87311	3.26309	3.89488	3.99952	3.26309	3.26309	4.12186	3.26309	4.81634	contig2022.1	LIAT1_HUMAN ame: Full= LIAT1 ame: Full=Ligand of ATE1	A-kinase anchor
	Cluster-13711.36549	3.26309	3.26309	3.26309	3.26309	3.26309	3.26309	3.79664	3.77204	3.26309	11.2257	12.3916	14.6164	3.67361	3.72098	4.75015	3.26309	3.26309	3.61304	3.26309	3.26309	3.26309	3.78662	3.86595	3.26309	4.12186	3.26309	4.38662	contig6758.1	AMPN_RAT ame: Full=Aminopeptidase N Short=AP-N Short=rAPN ame: Full=Alanyl aminopeptidase ame: Full=Aminopeptidase M Short=AP-M ame: Full=Kidney Zn peptidase Short=KZP ame: Full=Microsomal aminopeptidase ame: CD_antigen=CD13	aminopeptidase N-like
	Cluster-13711.1213	3.26309	3.26309	4.0079	3.26309	3.26309	3.26309	3.79664	3.26309	3.26309	12.7077	15.4886	17.0679	3.26309	3.26309	6.26721	3.9423	3.6432	3.61304	3.26309	3.26309	3.89488	4.29383	4.10968	3.26309	4.46088	3.26309	5.37397	contig95602.1	---NA---	---NA---
	Cluster-13711.12200	3.80494	3.75526	4.19919	3.26309	3.26309	3.60572	4.24773	3.26309	3.26309	17.3058	16.761	17.8632	3.26309	5.53833	7.75404	3.81934	3.91774	4.11016	4.11959	4.02158	4.49867	4.60673	4.98146	3.85747	4.71104	3.26309	6.56624	contig7911.1	---NA---	PREDICTED: uncharacterized protein LOC108670281
	Cluster-13711.29317	3.80494	3.75526	4.44417	3.26309	3.26309	3.26309	4.01346	3.26309	3.76786	16.28	17.1758	17.8544	3.84173	3.72098	7.27107	3.65763	3.91774	3.8663	4.30478	4.02158	3.89488	4.29383	4.57525	3.26309	4.91446	4.04208	6.51835	contig58575.1	---NA---	---NA---
	Cluster-13711.10920	4.02501	3.26309	4.30533	3.26309	3.72898	3.74652	4.4308	3.26309	3.87976	17.4862	17.1838	18.1314	3.67361	3.90798	7.28147	3.81934	3.91774	3.95796	4.30478	3.80248	4.75558	4.69276	4.79652	3.85747	5.37515	3.26309	6.65742	contig9627.1	---NA---	---NA---
	Cluster-36117.0	3.26309	3.26309	4.19919	3.26309	3.26309	3.26309	3.91472	3.26309	3.26309	15.112	15.9194	17.7896	3.26309	4.04972	6.97001	3.26309	3.6432	3.75679	3.87311	3.26309	3.89488	4.77251	4.44433	3.26309	4.12186	4.58234	5.67443	contig75469.1	---NA---	---NA---
	Cluster-14109.0	3.64736	3.26309	3.84254	3.26309	3.26309	3.26309	3.26309	3.6239	3.26309	15.2193	15.7396	17.4117	3.26309	3.26309	6.944	3.9423	3.6432	3.26309	4.30478	3.80248	3.89488	4.98294	4.44433	3.85747	5.08776	4.04208	6.12775	contig33679.1	---NA---	---NA---
	Cluster-28365.0	4.11256	3.61195	4.80402	3.58897	3.26309	3.60572	4.48468	3.88484	3.62092	17.21	17.8751	19.1408	4.0761	3.72098	8.32	4.21516	4.25219	4.23673	4.59004	3.26309	3.26309	5.58358	5.47042	3.85747	5.80977	4.35213	7.0752	contig29916.1	---NA---	---NA---
	Cluster-36558.0	3.64736	3.61195	3.26309	9.58084	10.1537	9.63952	9.09173	7.97629	8.46901	8.27035	9.53341	10.1843	7.8753	7.99894	7.86175	3.9423	3.6432	4.11016	4.30478	3.80248	4.14971	7.69097	7.39517	8.18776	3.26309	3.26309	3.26309	contig18542.1	SLIK2_HUMAN ame: Full=SLIT and NTRK 2 Flags: Precursor	Trophoblast glyco
	Cluster-13711.625	3.64736	3.26309	3.84254	7.47225	7.57288	7.22591	11.0639	8.71348	8.37403	9.88861	12.3157	11.5942	5.78377	6.39955	4.81655	4.63749	6.4119	4.98236	3.87311	3.80248	3.89488	7.32642	7.04947	7.61154	4.71104	4.04208	3.26309	contig58198.1	---NA---	---NA---
	Cluster-13711.24447	3.26309	4.03579	3.73726	6.07723	5.75075	8.585	9.04169	8.26126	7.67636	12.9492	11.5976	11.5348	7.38665	7.26823	7.55436	4.63749	3.79912	4.34677	4.11959	4.02158	4.49867	8.1855	7.39517	7.84767	3.26309	3.26309	3.26309	contig3199.2	USH1C_HUMAN ame: Full=Harmonin ame: Full=Antigen NY-CO-38 NY-CO-37 ame: Full=Autoimmune enteropathy-related antigen AIE-75 ame: Full= PDZ-73 ame: Full=Renal carcinoma antigen NY-REN-3 ame: Full=Usher syndrome type-1C	harmonin isoform X2
	Cluster-13711.39316	3.26309	3.75526	3.59913	5.90614	5.41953	8.15712	9.21456	8.50624	8.01498	12.9969	11.6739	11.6877	7.6001	7.79832	7.78356	4.5342	4.31768	4.57597	3.26309	4.44306	4.9641	8.42449	7.80022	8.06834	4.12186	3.26309	3.26309	contig3199.1	USH1C_HUMAN ame: Full=Harmonin ame: Full=Antigen NY-CO-38 NY-CO-37 ame: Full=Autoimmune enteropathy-related antigen AIE-75 ame: Full= PDZ-73 ame: Full=Renal carcinoma antigen NY-REN-3 ame: Full=Usher syndrome type-1C	harmonin isoform X2
	Cluster-13711.10238	3.64736	3.26309	3.26309	7.07791	6.39669	9.27282	9.11611	7.92339	8.38945	11.5948	10.07	3.95133	10.1634	10.1307	6.82066	4.47837	4.37872	4.57597	3.87311	3.26309	4.14971	3.78662	4.10968	4.27878	4.91446	6.17818	3.26309	contig7535.1	SOAT_BOVIN ame: Full=Solute carrier family 10 member 6 ame: Full=Sodium-dependent organic anion transporter	ileal sodium bile acid cotransporter-like isoform X2
	Cluster-13711.43959	3.64736	3.26309	3.59913	8.75225	9.07313	8.64704	6.52208	6.56815	7.66795	11.758	12.6182	5.6663	8.88541	9.35939	4.60403	6.52184	5.20185	5.21547	3.26309	3.80248	4.14971	3.26309	3.86595	5.83936	5.37515	4.58234	5.4819	contig51933.1	---NA---	single VWC domain
	Cluster-13711.29729	3.26309	3.26309	3.26309	9.10795	9.33472	8.36442	5.68001	6.62272	7.6032	11.1903	11.9294	6.24557	10.0402	10.0938	4.60403	6.20122	5.30988	4.92387	3.26309	3.26309	3.26309	5.31821	5.52724	6.3072	4.12186	4.58234	5.4819	contig8090.1	---NA---	---NA---
	Cluster-34747.0	3.64736	3.26309	3.73726	10.2893	10.2815	9.84894	6.33046	7.43118	8.77706	10.8731	12.7496	5.374	11.2576	11.8317	5.69896	6.81124	6.11868	5.23887	3.26309	3.80248	3.26309	4.77251	3.26309	7.62371	5.08776	5.42153	5.67443	contig50994.1	---NA---	---NA---
	Cluster-21366.0	3.64736	3.75526	3.59913	4.27493	4.12558	3.26309	8.91638	7.17104	7.73796	10.9903	10.9415	10.8168	5.65061	6.60353	5.37423	8.95796	5.33552	7.94512	3.26309	4.02158	3.89488	3.78662	3.26309	3.26309	5.89957	5.3157	6.56624	contig20467.1	UZIP_DROME ame: Full= unzipped ame: Full= zipper Flags: Precursor	unzipped
	Cluster-13711.46806	3.26309	3.26309	3.84254	4.84745	4.38107	5.33299	7.75038	6.77484	6.59405	12.1785	11.6922	9.24255	6.95545	6.07834	4.81655	8.62709	3.91774	7.65884	3.26309	3.26309	4.14971	3.26309	3.86595	4.6726	3.26309	3.26309	3.26309	contig23434.1	---NA---	---NA---
	Cluster-13711.30095	5.54495	6.18285	4.07723	7.81316	7.42769	7.34699	8.57059	8.16127	8.74546	13.9882	13.7056	11.1599	8.32287	7.38265	6.17978	9.23382	8.82448	8.91347	5.43293	6.30616	6.44893	3.26309	3.86595	4.09793	4.46088	4.04208	4.62323	contig15706.1	---NA---	---NA---
	Cluster-13711.39686	3.26309	3.26309	3.26309	3.58897	3.26309	3.26309	9.49244	8.94853	7.78929	11.5853	11.0054	8.71723	3.26309	3.26309	3.26309	4.73167	3.26309	3.95796	5.60482	4.73317	4.9641	3.26309	3.26309	3.26309	3.26309	4.04208	3.26309	contig18589.1	MET24_HUMAN ame: Full=Methyltransferase 24 Flags: Precursor	methyltransferase 24
	Cluster-33019.0	3.92481	4.03579	4.2539	3.72298	4.42444	4.09285	12.0742	8.61024	9.31252	11.8237	11.9023	4.10214	4.25254	4.78443	5.33265	4.04503	3.79912	4.89351	3.87311	3.26309	3.89488	3.26309	3.86595	3.26309	3.26309	4.04208	4.06732	contig11429.1	CRVP_TRILK ame: Full=CRISP Allergen PR-1 Short=Cap-1 Flags: Precursor	Venom allergen
	Cluster-13711.14956	3.26309	3.61195	3.59913	3.26309	3.26309	3.60572	11.1507	10.5383	10.785	12.7387	10.9364	3.26309	4.16918	5.50632	3.26309	6.21555	3.26309	6.04557	3.87311	3.80248	3.89488	3.78662	3.26309	3.26309	4.12186	4.35213	3.26309	contig2581.1	A2ML1_HUMAN ame: Full=Alpha-2-macroglobulin 1 ame: Full=C3 and PZP-like alpha-2-macroglobulin domain-containing 9 Flags: Precursor	alpha-2-macroglobulin 1 isoform X2
	Cluster-23870.0	3.26309	3.26309	3.26309	3.26309	3.26309	3.26309	6.02076	5.00071	5.17983	11.3254	10.2522	8.41221	9.08993	10.4909	5.85028	3.26309	3.26309	3.26309	5.89389	5.42105	5.22142	3.78662	3.26309	3.26309	3.26309	4.04208	3.26309	contig18874.1	FACR1_DROME ame: Full= fatty acyl- reductase CG5065	fatty acyl- reductase CG5065
	Cluster-13711.8210	5.38033	4.23379	4.40013	3.58897	3.26309	3.26309	4.94574	5.46864	5.51341	10.9587	12.1582	9.5236	8.87823	10.1506	5.49157	4.97459	4.25219	4.29346	3.26309	3.26309	3.26309	3.26309	3.26309	3.26309	5.80977	4.04208	3.26309	contig103597.1	DPGN_DIPMA ame: Full=Serine protease inhibitor dipetalogastin Short=Dipetalin Flags: Precursor	Serine protease inhibitor
	Cluster-13711.46196	5.56687	4.44147	5.6993	3.72298	3.59324	4.02225	4.4308	3.88484	7.47392	12.9618	13.5982	4.60387	9.6553	9.9814	5.73061	4.13474	3.6432	4.34677	3.26309	3.26309	3.26309	3.26309	3.86595	3.26309	3.26309	3.26309	3.26309	contig14087.1	ILEUA_MOUSE ame: Full=Leukocyte elastase inhibitor A ame: Full=Serine protease inhibitor EIA ame: Full=Serpin B1a	serine ase inhibitor
	Cluster-13711.6539	3.64736	3.61195	3.26309	3.26309	3.26309	3.26309	5.1655	4.69511	8.67593	14.667	15.107	5.63309	10.7053	11.3239	7.22868	4.97459	3.6432	4.95347	3.26309	3.80248	3.89488	3.26309	3.26309	3.26309	3.26309	4.35213	3.26309	contig21554.1	ILEUA_MOUSE ame: Full=Leukocyte elastase inhibitor A ame: Full=Serine protease inhibitor EIA ame: Full=Serpin B1a	serine ase inhibitor
	Cluster-13711.3882	3.26309	3.26309	3.26309	3.58897	3.59324	3.26309	9.75778	8.45501	8.11116	14.7702	13.6979	4.60387	7.674	8.84176	5.69896	5.17627	4.10357	3.8663	3.26309	3.26309	3.26309	3.26309	3.26309	3.26309	3.26309	4.04208	3.26309	contig20324.1	---NA---	---NA---
	Cluster-13711.22741	3.26309	3.26309	3.59913	3.72298	3.26309	3.26309	6.92323	5.91968	5.91688	15.3806	13.7653	3.95133	8.74767	9.40161	6.26721	5.37666	5.68929	6.23472	3.26309	3.80248	3.89488	3.99952	3.26309	3.85747	4.46088	4.58234	4.38662	contig8907.1	MUG1_RAT ame: Full=Murinoglobulin-1 ame: Full=Alpha-1 inhibitor 3 variant I ame: Full=Alpha-X Flags: Precursor	alpha 2-macroglobulin
	Cluster-13711.22732	3.64736	3.26309	3.59913	3.58897	3.26309	3.60572	7.82846	7.13416	6.58507	15.224	13.9714	5.374	9.73166	10.4115	6.93081	6.40222	6.57468	7.42563	5.08336	3.80248	4.14971	3.78662	3.26309	4.09793	5.37515	3.26309	5.4819	contig1193.1	MUG1_RAT ame: Full=Murinoglobulin-1 ame: Full=Alpha-1 inhibitor 3 variant I ame: Full=Alpha-X Flags: Precursor	alpha 2 macroglobulin
	Cluster-13711.13021	10.6485	10.9053	9.66675	9.28566	9.28302	9.22376	9.61968	8.49662	9.92377	17.1201	17.3737	7.81929	9.5188	9.33127	7.96195	9.02153	9.15148	8.92363	6.23782	6.53728	6.75679	7.70875	7.32011	8.42844	8.59547	8.81102	8.63872	contig5766.1	P4HA2_CAEEL ame: Full=Prolyl 4-hydroxylase subunit alpha-2 Short=4-PH alpha-2 ame: Full=Procollagen-proline,2-oxoglutarate-4-dioxygenase subunit alpha-2 Flags: Precursor	prolyl 4-hydroxylase subunit alpha-1
	Cluster-13711.22752	7.67538	8.82624	7.72319	6.35801	6.3522	6.71181	6.23036	5.77997	5.71338	14.2285	12.3015	4.43407	8.33342	8.62714	5.41453	7.03567	4.88168	6.60218	4.11959	3.26309	3.26309	3.99952	3.86595	5.25845	4.12186	3.26309	4.38662	contig5575.1	A2ML1_HUMAN ame: Full=Alpha-2-macroglobulin 1 ame: Full=C3 and PZP-like alpha-2-macroglobulin domain-containing 9 Flags: Precursor	alpha 2 macroglobulin
	Cluster-13711.27478	9.06504	8.37253	9.46362	9.38242	8.56984	8.74912	6.52208	6.00549	7.64669	12.4653	11.8695	4.93866	5.03683	5.94457	4.10225	6.0965	4.54141	4.69226	4.7074	6.20187	4.63486	3.99952	3.26309	4.09793	4.12186	3.26309	4.81634	contig13655.1	PCE_TACTR ame: Full=Proclotting enzyme Contains: ame: Full=Proclotting enzyme light chain Contains: ame: Full=Proclotting enzyme heavy chain Flags: Precursor	serine protease
	Cluster-38384.1	11.1912	9.59901	11.1405	8.28808	10.8127	8.22697	7.22945	5.67815	6.01509	11.854	15.0262	4.93866	4.63742	6.14067	5.45361	4.8595	4.25219	3.8663	3.87311	3.26309	3.26309	5.21612	4.29288	5.19017	3.26309	3.26309	5.12641	contig37179.1	ALPS_TACTR ame: Full=Anti-lipopolysaccharide factor Short=anti-LPS	anti-lipopolysaccharide factor
	Cluster-38384.2	11.5329	9.72553	11.7563	8.86466	11.3274	8.48989	6.90725	5.66041	6.05512	12.7973	15.6474	5.04949	4.32851	6.03518	5.69896	4.47837	4.54141	4.17592	4.11959	3.26309	3.89488	4.98294	4.44433	4.87155	3.26309	4.35213	5.4819	contig37179.3	ALPS_PORTR ame: Full=Anti-lipopolysaccharide factor Short= Flags: Precursor	anti-lipopolysaccharide factor
	Cluster-13711.17582	10.0709	11.6711	10.3849	5.77894	5.9457	7.08783	5.32719	4.87473	5.15416	10.8015	11.3807	6.82034	8.39178	6.20033	4.87931	6.1573	3.91774	4.7634	3.87311	3.80248	3.26309	5.04552	4.89264	5.38494	3.26309	4.58234	4.38662	contig21405.1	---NA---	luciferin-regenerating enzyme, partial
	Cluster-13711.19865	10.4158	12.2483	10.5154	5.84402	6.48167	7.22591	5.51536	5.08722	5.58964	11.1919	11.8182	6.89018	8.81443	6.92854	4.60403	6.18673	4.18129	4.44498	3.87311	3.26309	3.26309	3.78662	3.26309	5.25845	3.26309	3.26309	4.38662	contig16633.1	RGN_CHICK ame: Full=Regucalcin Short=RC ame: Full=Gluconolactonase Short=GNL	regucalcin-like
	Cluster-13711.32074	10.2406	11.3458	10.3161	5.54671	6.41411	5.94897	5.73688	5.42671	5.74674	12.1082	13.2009	12.322	6.59252	6.58884	4.60403	4.97459	3.91774	4.53416	3.26309	4.02158	3.26309	4.16032	3.26309	4.95944	4.12186	3.26309	5.12641	contig110945.1	KALM_CHICK ame: Full=Anosmin-1 ame: Full=Kallmann syndrome homolog Flags: Precursor	double WAP domain-containing
	Cluster-13711.32073	9.29019	10.3319	9.51405	4.84745	5.57167	5.24763	5.57951	5.16803	5.58964	10.657	11.8939	10.7521	6.36199	5.56958	3.75209	5.40289	4.10357	4.57597	3.26309	3.26309	3.26309	3.99952	3.86595	4.6726	4.12186	3.26309	4.98139	contig47898.2	---NA---	double WAP domain-containing
	Cluster-13711.32072	10.1531	11.237	10.4946	5.41338	6.53031	5.82648	5.87783	5.77997	5.93135	11.8773	12.9037	11.9976	6.82118	5.96779	4.33682	5.45383	4.31768	4.95347	3.26309	3.80248	3.26309	4.16032	4.10968	4.6726	4.46088	4.04208	4.62323	contig47898.1	---NA---	double WAP domain-containing
	Cluster-13711.20958	8.66558	9.01746	8.57372	7.82888	7.66211	7.27252	7.81574	7.2363	7.87585	15.4951	15.1909	15.1599	5.44955	6.83239	7.11687	6.14235	6.43472	5.60053	3.87311	4.02158	4.14971	7.16809	6.76154	7.2206	4.71104	4.77054	5.58165	contig5106.1	DPO3_CLOTE ame: Full=DNA polymerase III -type Short=	three prime repair exonuclease 2-like
	Cluster-13711.30718	7.11303	7.30328	6.91872	5.73834	7.18298	6.18753	11.4764	8.66708	9.6412	14.5312	14.004	12.0012	7.16766	7.48072	4.99555	7.09818	6.13279	6.43041	3.87311	3.26309	4.49867	5.10503	3.86595	5.96222	5.37515	5.85179	5.37397	contig26922.1	---NA---	---NA---
	Cluster-13711.8479	8.01479	8.65907	7.88549	5.34125	5.80552	5.93589	11.7045	9.24259	10.2336	15.2978	14.909	12.6889	6.76999	7.49643	4.67955	5.99998	5.22973	5.4715	3.87311	3.80248	4.14971	3.78662	3.86595	5.60615	5.37515	4.35213	4.62323	contig40717.1	---NA---	---NA---
	Cluster-13711.21680	5.99223	5.75927	5.41544	5.22484	4.99871	5.85466	4.4308	5.16803	4.82907	12.0672	15.7834	7.05718	6.69506	5.04373	4.43422	8.80083	6.2013	8.39087	4.30478	4.64505	4.3409	4.91692	5.14158	5.11797	5.98384	5.85179	5.91975	contig10068.1	---NA---	---NA---
	Cluster-18837.0	4.02501	3.26309	3.26309	7.43159	6.36121	4.37445	3.64143	3.77204	3.26309	15.6438	17.5397	12.1414	3.84173	4.27065	3.95141	3.26309	3.91774	3.75679	3.26309	4.02158	3.89488	4.16032	3.26309	4.09793	3.26309	4.58234	4.06732	contig49283.1	---NA---	---NA---
	Cluster-18837.1	3.64736	3.75526	3.73726	8.40585	6.17918	4.66442	3.91472	3.26309	3.26309	16.7618	17.502	11.8934	4.0761	3.26309	3.95141	4.04503	3.91774	4.11016	3.87311	3.26309	4.14971	3.99952	3.86595	3.26309	3.26309	4.04208	4.06732	contig94217.1	---NA---	---NA---
	Cluster-13711.11265	4.11256	3.86444	4.2539	3.26309	3.59324	3.60572	4.17713	4.52663	3.76786	18.146	18.4677	10.5917	3.96946	4.52319	3.26309	3.81934	4.76598	4.03816	4.7074	4.02158	4.3409	3.99952	3.86595	4.42834	5.08776	4.93163	4.06732	contig65953.1	---NA---	---NA---
	Cluster-13711.8207	4.86021	4.23379	4.19919	3.58897	3.59324	3.26309	4.75951	4.84101	4.31583	19.5632	19.8533	10.6805	4.68943	4.72478	4.43422	3.9423	4.68167	4.39715	6.3976	5.02996	6.21097	4.77251	5.2834	4.77647	5.37515	5.42153	5.76123	contig111793.1	---NA---	---NA---
	Cluster-13711.39240	3.80494	3.75526	3.26309	3.26309	3.26309	3.60572	3.64143	3.88484	3.62092	15.5119	16.97	8.69802	3.26309	3.26309	3.26309	3.65763	4.10357	3.75679	3.26309	3.26309	3.26309	3.26309	4.10968	3.26309	3.26309	4.58234	3.26309	contig93406.1	---NA---	---NA---
	Cluster-13711.47221	3.80494	3.26309	3.26309	3.26309	3.26309	3.60572	3.64143	4.06175	3.62092	16.0039	17.416	10.5037	3.96946	3.26309	3.95141	3.26309	4.18129	3.75679	3.26309	3.26309	3.26309	3.78662	3.26309	3.85747	3.26309	4.35213	3.26309	contig95693.1	---NA---	---NA---
	Cluster-13711.42310	4.82136	4.53042	5.14712	4.45115	4.46594	4.42142	5.27554	5.29212	4.86258	13.867	14.4385	11.4953	4.58274	4.94674	4.60403	5.01061	5.6093	4.61616	4.30478	3.80248	3.26309	4.98294	5.21448	4.55771	4.12186	4.35213	4.81634	contig14101.1	---NA---	---NA---
	Cluster-13711.33287	3.26309	3.26309	3.26309	3.58897	3.26309	3.26309	3.26309	3.6239	3.26309	14.447	13.2596	10.9879	3.26309	3.26309	3.75209	3.26309	3.26309	3.26309	3.87311	3.26309	3.26309	3.26309	3.26309	3.26309	4.12186	4.04208	3.26309	contig93083.1	---NA---	---NA---
	Cluster-13711.31685	3.26309	3.26309	3.26309	3.26309	3.59324	3.60572	3.26309	3.26309	3.26309	13.0723	11.9709	8.92984	3.26309	3.26309	3.26309	3.26309	3.26309	3.26309	3.26309	3.26309	3.26309	3.26309	3.26309	3.26309	3.26309	3.26309	3.26309	contig48374.1	---NA---	---NA---
	Cluster-13711.5454	3.26309	3.26309	3.26309	3.26309	3.26309	3.26309	3.26309	3.26309	3.26309	12.2719	12.763	9.49272	3.26309	3.26309	3.26309	3.26309	3.26309	3.26309	3.26309	3.26309	3.26309	3.26309	3.26309	3.26309	3.26309	3.26309	3.26309	contig27343.1	ILEU_PIG ame: Full=Leukocyte elastase inhibitor Short=LEI ame: Full=Leukocyte neutral ase inhibitor Short=LNPI ame: Full=Serpin B1	serine ase inhibitor
	Cluster-13711.47946	3.80494	3.61195	3.73726	3.26309	3.26309	3.26309	3.26309	3.6239	3.26309	15.1263	15.9891	12.4034	3.67361	3.26309	3.95141	3.26309	4.10357	3.61304	3.26309	3.80248	3.89488	3.78662	3.26309	3.26309	3.26309	3.26309	4.62323	contig206760.1	---NA---	---NA---
	Cluster-13711.38794	3.26309	3.26309	3.59913	3.26309	3.26309	3.26309	3.26309	3.26309	3.26309	14.4897	13.3073	10.7715	3.26309	3.26309	3.26309	3.26309	4.18129	3.61304	3.26309	3.26309	3.26309	3.26309	3.86595	3.26309	4.46088	3.26309	4.38662	contig51053.1	---NA---	---NA---
	Cluster-13711.22274	3.64736	3.75526	3.73726	3.26309	3.26309	3.26309	4.24773	3.6239	3.26309	16.8554	15.6851	13.0119	3.26309	3.72098	4.75015	3.65763	4.01691	3.75679	3.26309	3.26309	4.3409	4.40974	4.10968	4.09793	4.91446	4.35213	4.06732	contig70218.1	---NA---	---NA---
	Cluster-13711.40632	4.02501	3.61195	3.59913	3.26309	3.26309	3.60572	3.26309	3.6239	3.26309	17.1761	16.2519	11.759	3.26309	3.26309	3.95141	3.81934	3.91774	3.95796	3.87311	3.26309	4.49867	4.16032	3.26309	3.85747	4.71104	4.04208	4.62323	contig51053.3	---NA---	---NA---
	Cluster-13711.26425	3.26309	3.26309	3.59913	3.26309	3.26309	3.85381	3.26309	3.26309	3.26309	14.2126	14.8085	4.67938	4.58274	6.23872	3.26309	5.47858	3.91774	3.26309	3.87311	3.26309	3.89488	3.26309	3.26309	3.26309	3.26309	3.26309	3.26309	contig68737.1	---NA---	---NA---
	Cluster-13711.23556	3.64736	3.26309	3.26309	3.26309	3.26309	3.26309	3.79664	3.77204	3.62092	14.1868	14.7765	4.60387	4.0761	5.56958	3.26309	4.6856	3.6432	3.26309	3.87311	3.80248	3.26309	3.26309	3.26309	3.26309	3.26309	3.26309	3.26309	contig74063.2	---NA---	---NA---
	Cluster-13711.38297	3.26309	3.26309	3.59913	3.72298	3.26309	3.60572	3.64143	3.6239	3.26309	14.6931	15.3043	5.41429	4.52503	5.74314	3.26309	4.5342	3.26309	3.61304	3.26309	3.26309	3.26309	3.78662	3.26309	3.26309	3.26309	3.26309	3.26309	contig74063.1	---NA---	---NA---
	Cluster-13711.10739	3.26309	3.26309	3.26309	3.26309	3.26309	3.26309	3.64143	3.26309	3.26309	14.171	11.2729	4.81637	3.26309	3.26309	3.26309	3.26309	3.26309	3.75679	3.26309	3.26309	3.89488	3.26309	3.26309	3.26309	3.26309	3.26309	3.26309	contig92791.1	---NA---	---NA---
	Cluster-13711.9178	3.26309	3.26309	3.73726	3.26309	3.26309	3.26309	3.91472	3.6239	3.26309	15.9728	14.2032	4.93866	3.84173	3.90798	3.26309	4.21516	3.26309	3.75679	4.9104	4.18692	5.056	3.26309	4.10968	3.26309	4.12186	3.26309	4.06732	contig5853.1	MUG1_RAT ame: Full=Murinoglobulin-1 ame: Full=Alpha-1 inhibitor 3 variant I ame: Full=Alpha-X Flags: Precursor	alpha 2 macroglobulin
	Cluster-13711.6263	3.26309	3.61195	3.59913	3.26309	3.72898	4.15735	3.91472	3.97922	3.26309	13.2376	15.4083	5.59904	3.84173	3.72098	4.10225	3.65763	3.79912	3.75679	3.26309	3.80248	3.26309	3.99952	3.26309	4.27878	3.26309	3.26309	4.06732	contig75338.1	---NA---	---NA---
	Cluster-13711.14374	3.64736	3.61195	4.0079	3.26309	3.26309	3.26309	3.64143	3.97922	3.26309	16.4676	15.8175	6.17949	4.16918	4.66171	4.22771	3.65763	3.26309	3.75679	3.26309	3.26309	4.75558	4.40974	3.26309	3.26309	4.71104	4.35213	4.38662	contig20641.1	ILEU_PIG ame: Full=Leukocyte elastase inhibitor Short=LEI ame: Full=Leukocyte neutral ase inhibitor Short=LNPI ame: Full=Serpin B1	serine ase inhibitor
	Cluster-13711.39017	3.64736	3.26309	3.26309	3.26309	3.26309	3.26309	3.64143	3.26309	3.26309	16.2155	16.74	5.63309	4.0761	5.40535	3.95141	4.21516	4.01691	3.61304	3.26309	3.26309	3.89488	3.78662	3.86595	3.26309	4.12186	4.04208	3.26309	contig5174.4	---NA---	---NA---
	Cluster-13711.24856	3.26309	3.26309	3.26309	3.26309	3.26309	3.26309	3.26309	3.26309	3.26309	11.7866	13.739	3.95133	3.26309	3.26309	3.26309	3.26309	3.6432	3.26309	3.26309	3.26309	3.26309	3.26309	3.26309	3.26309	4.91446	3.26309	3.26309	contig145090.1	---NA---	---NA---
	Cluster-13711.32327	3.64736	3.61195	3.59913	3.26309	3.26309	3.26309	3.26309	3.6239	3.62092	14.2371	15.4059	5.6663	3.67361	3.26309	3.26309	3.26309	3.26309	4.17592	3.26309	3.26309	3.89488	3.26309	3.26309	3.26309	6.20961	3.26309	3.26309	contig71469.1	---NA---	---NA---
	Cluster-13711.8214	3.26309	3.86444	3.93071	3.26309	4.06325	3.60572	3.26309	3.6239	3.76786	13.5096	13.5737	5.49132	3.84173	3.90798	3.75209	3.26309	3.6432	4.17592	4.59004	4.32408	4.14971	3.26309	3.26309	3.26309	4.12186	3.26309	3.26309	contig53014.1	---NA---	---NA---
	Cluster-13711.31014	3.26309	3.26309	3.26309	3.26309	3.26309	3.26309	3.26309	3.26309	3.26309	13.4538	13.4584	5.28945	3.26309	3.26309	3.26309	3.26309	3.26309	3.26309	3.26309	3.26309	3.89488	3.78662	3.26309	3.26309	4.12186	3.26309	3.26309	contig49167.1	---NA---	---NA---
	Cluster-13711.29432	3.64736	3.26309	3.26309	3.26309	3.59324	3.26309	3.64143	3.26309	3.76786	14.7946	14.8016	4.99535	3.26309	3.72098	3.26309	3.65763	3.6432	3.26309	3.87311	3.26309	3.89488	3.26309	3.26309	3.26309	4.12186	4.04208	3.26309	contig63432.1	---NA---	---NA---
	Cluster-6274.0	3.26309	3.26309	3.26309	3.26309	3.26309	3.26309	3.26309	3.26309	3.26309	13.2761	13.8662	4.87912	3.26309	3.26309	3.26309	3.26309	3.6432	3.26309	3.26309	3.26309	3.26309	3.26309	3.26309	3.26309	3.26309	4.04208	3.26309	contig159307.1	---NA---	---NA---
	Cluster-13711.7540	3.26309	3.26309	3.26309	3.26309	3.26309	3.26309	3.64143	3.26309	3.26309	13.9628	14.6022	4.43407	3.26309	3.26309	3.26309	3.26309	3.6432	3.26309	3.26309	3.26309	3.26309	3.26309	3.26309	3.26309	3.26309	3.26309	4.06732	contig183812.1	---NA---	---NA---
	Cluster-13711.31921	3.64736	3.26309	3.26309	3.26309	3.26309	3.26309	3.26309	3.26309	3.62092	11.9272	14.2431	5.52821	3.26309	3.72098	3.26309	3.26309	3.91774	3.26309	3.26309	3.26309	3.26309	3.26309	3.26309	3.26309	3.26309	3.26309	3.26309	contig55957.1	---NA---	---NA---
	Cluster-13711.47287	3.80494	3.61195	3.26309	3.26309	3.26309	3.26309	3.26309	3.26309	3.26309	14.7309	15.7765	6.20187	3.26309	3.26309	3.26309	3.26309	3.6432	3.26309	3.26309	3.26309	3.26309	3.26309	3.26309	3.26309	3.26309	3.26309	4.06732	contig65466.1	---NA---	---NA---
	Cluster-13711.20408	3.92481	3.26309	3.26309	3.58897	3.26309	3.26309	3.26309	3.26309	3.26309	13.8528	15.8446	5.1989	3.26309	3.26309	3.26309	3.65763	3.26309	3.26309	3.26309	3.26309	3.89488	3.26309	3.86595	3.85747	4.12186	3.26309	3.26309	contig106228.1	---NA---	---NA---
	Cluster-13711.47521	3.26309	3.26309	3.26309	3.26309	3.26309	3.26309	3.26309	3.26309	3.26309	12.4089	14.2712	4.52253	3.26309	3.26309	3.26309	3.26309	3.26309	3.26309	3.26309	3.26309	3.26309	3.26309	3.26309	3.85747	3.26309	4.04208	3.26309	contig75379.1	---NA---	---NA---
	Cluster-13711.23716	3.26309	3.26309	3.59913	3.26309	3.26309	3.26309	3.26309	3.26309	3.62092	12.1412	13.9015	4.52253	3.67361	3.26309	3.26309	3.26309	3.26309	3.26309	3.26309	3.26309	3.26309	3.26309	3.26309	3.85747	3.26309	3.26309	3.26309	contig44510.1	---NA---	---NA---
	Cluster-13711.2893	3.26309	3.26309	3.26309	3.26309	3.26309	3.26309	3.26309	3.26309	3.62092	12.3014	14.2278	4.33669	3.26309	3.26309	3.26309	3.26309	3.26309	3.26309	3.26309	3.26309	3.26309	3.78662	3.26309	3.26309	3.26309	3.26309	3.26309	contig130823.1	---NA---	---NA---
	Cluster-13711.39170	3.64736	3.26309	3.26309	3.26309	3.26309	3.26309	4.31295	3.26309	3.26309	13.8152	13.086	5.59904	3.67361	4.04972	3.26309	4.04503	3.79912	3.26309	3.26309	3.26309	3.26309	3.26309	4.10968	3.26309	3.26309	3.26309	3.26309	contig31021.1	SPB3_HUMAN ame: Full=Serpin B3 ame: Full= T4-A ame: Full=Squamous cell carcinoma antigen 1 Short=SCCA-1	antichymotrypsin-2-like isoform X2
	Cluster-33566.4	3.26309	3.26309	3.84254	3.26309	3.26309	3.60572	3.91472	3.26309	3.26309	16.3338	16.0705	6.87648	3.67361	3.26309	3.26309	3.65763	3.6432	3.75679	3.26309	3.26309	3.26309	4.16032	4.29288	3.26309	3.26309	3.26309	3.26309	contig1784.1	---NA---	DNA-directed RNA polymerase II subunit RPB1-like
	Cluster-16130.0	3.26309	3.61195	3.26309	3.26309	3.26309	3.26309	4.01346	3.26309	3.26309	16.742	15.7371	6.11013	3.26309	3.90798	4.22771	3.65763	3.79912	3.61304	4.11959	3.26309	4.3409	3.99952	3.86595	4.42834	4.12186	3.26309	4.06732	contig12445.1	---NA---	---NA---
	Cluster-13711.33187	3.26309	3.26309	3.26309	3.26309	3.26309	3.26309	3.26309	3.26309	3.26309	14.4702	12.5566	6.17949	3.26309	3.26309	3.26309	3.65763	3.26309	3.61304	3.87311	3.26309	3.26309	3.26309	3.26309	3.26309	4.12186	3.26309	3.26309	contig15819.1	---NA---	reverse transcriptase, partial
	Cluster-13711.35596	3.26309	3.26309	3.26309	3.26309	3.26309	3.26309	3.26309	3.26309	3.26309	14.5519	13.7056	6.26692	3.26309	3.26309	3.75209	3.26309	3.26309	3.61304	3.26309	3.26309	3.26309	3.78662	3.26309	3.85747	4.46088	4.04208	3.26309	contig25549.1	SPI3_LONON ame: Full=Serine protease inhibitor 3 4 Short=Serpin-3 4 Flags: Precursor	serine ase inhibitor
	Cluster-13711.23505	3.64736	3.26309	3.26309	3.26309	3.83247	3.60572	3.26309	3.26309	3.62092	14.961	14.7283	6.90374	3.67361	3.26309	3.26309	3.9423	3.79912	3.61304	4.30478	3.26309	3.26309	3.26309	3.26309	3.85747	3.26309	3.26309	4.06732	contig47342.1	---NA---	---NA---
	Cluster-13711.12423	3.80494	3.26309	3.73726	3.72298	3.72898	3.60572	4.01346	3.77204	3.87976	14.2287	14.7006	7.81929	3.26309	3.90798	3.75209	3.65763	3.91774	4.17592	3.87311	3.26309	3.26309	4.16032	3.86595	3.85747	4.46088	4.04208	4.06732	contig83992.1	---NA---	EF-hand domain-containing family member C2
	Cluster-13711.5544	3.80494	3.61195	3.73726	3.26309	3.26309	3.26309	3.79664	3.26309	3.26309	15.0509	15.9598	7.98719	3.26309	3.26309	3.26309	3.65763	3.6432	3.26309	3.26309	3.26309	3.26309	3.26309	3.26309	3.85747	3.26309	3.26309	4.06732	contig29987.1	---NA---	reverse transcriptase
	Cluster-13711.584	4.02501	3.61195	3.73726	3.26309	3.26309	3.60572	3.26309	3.26309	3.76786	16.8495	17.2617	7.89559	3.84173	3.72098	3.95141	3.81934	3.79912	3.8663	3.26309	3.80248	3.26309	3.26309	3.26309	4.42834	4.12186	4.04208	4.06732	contig216955.1	---NA---	---NA---
	Cluster-13711.31651	4.32878	3.75526	3.73726	3.58897	3.83247	3.85381	3.91472	4.06175	3.62092	17.7238	19.0284	9.1295	3.96946	3.90798	3.95141	3.65763	4.37872	4.11016	3.87311	4.18692	4.3409	3.99952	4.10968	4.6726	4.71104	4.58234	4.06732	contig33683.1	---NA---	---NA---
	Cluster-6763.1	3.80494	4.17316	3.26309	4.36722	3.59324	3.26309	3.26309	3.26309	3.76786	15.3629	16.1268	6.79142	3.26309	3.26309	3.75209	3.65763	4.01691	3.75679	3.26309	3.26309	3.89488	3.78662	3.26309	3.26309	3.26309	3.26309	3.26309	contig21332.1	---NA---	---NA---
	Cluster-13711.12210	4.02501	3.61195	4.2539	3.26309	3.59324	3.26309	3.26309	3.6239	3.62092	16.1244	16.0949	7.70825	3.26309	3.72098	3.26309	3.26309	3.6432	3.61304	3.26309	3.26309	4.14971	3.99952	3.26309	3.26309	4.12186	4.04208	3.26309	contig19143.1	---NA---	---NA---
	Cluster-13711.33852	3.92481	3.26309	3.73726	3.26309	3.26309	3.26309	3.91472	3.97922	3.26309	17.2498	16.9817	7.20668	3.26309	3.26309	3.26309	3.26309	3.91774	3.26309	3.26309	4.02158	4.14971	3.99952	3.26309	3.26309	3.26309	4.35213	4.62323	contig46890.1	---NA---	---NA---
	Cluster-13711.8503	4.3904	3.86444	4.19919	3.58897	3.26309	3.26309	4.37374	4.13583	3.87976	18.5279	18.8522	7.73115	3.96946	3.90798	3.75209	3.9423	4.18129	4.17592	4.59004	4.44306	5.14146	4.60673	4.29288	4.55771	4.12186	4.93163	3.26309	contig59932.1	---NA---	---NA---
	Cluster-13711.39437	3.64736	3.75526	3.26309	3.26309	3.26309	3.26309	3.26309	3.6239	3.62092	16.177	17.6095	6.83459	3.26309	3.26309	3.75209	3.26309	3.79912	3.26309	3.26309	4.02158	3.26309	3.26309	4.29288	3.85747	3.26309	4.35213	3.26309	contig143441.1	---NA---	---NA---
	Cluster-23948.0	4.19105	3.75526	3.59913	3.26309	3.26309	3.60572	3.64143	3.97922	3.97339	17.0709	17.7135	7.62915	3.96946	3.72098	3.75209	3.65763	4.31768	3.61304	4.59004	4.02158	3.89488	3.78662	4.10968	4.09793	4.12186	4.35213	4.62323	contig198323.1	---NA---	---NA---
	Cluster-13711.7215	4.02501	3.75526	3.73726	3.26309	3.26309	3.26309	3.64143	3.77204	3.76786	17.2575	17.5883	7.49276	3.67361	3.72098	3.95141	3.65763	4.25219	3.8663	4.11959	4.44306	4.3409	3.78662	4.10968	4.09793	4.91446	4.58234	4.06732	contig76414.1	---NA---	---NA---
Group 7 - HP	Cluster-18645.0	3.64736	3.26309	3.59913	4.49053	5.8321	6.40058	9.42295	8.2782	7.62511	11.7368	8.08766	4.87912	6.60429	6.23872	4.33682	6.17209	7.16222	6.25665	7.04154	7.77052	7.54744	9.70483	12.6021	10.5104	9.68184	10.233	10.0415	contig40629.1	BHMT1_XENLA ame: Full=Betaine--homocysteine S-methyltransferase 1	homocysteine S-methyltransferase -like
	Cluster-13711.10321	3.26309	3.26309	3.26309	6.47575	6.65965	9.26135	6.84988	4.57135	5.30089	9.7199	7.31397	3.95133	5.80474	7.10333	4.81655	8.39272	7.61241	6.58505	3.87311	3.26309	3.26309	10.5025	10.4124	10.655	3.26309	3.26309	3.26309	contig45532.1	IOD1_RABIT ame: Full=Type I iodothyronine deiodinase ame: Full=5DI ame: Full=DIOI ame: Full=Type 1 DI ame: Full=Type-I 5 -deiodinase	type I iodothyronine deiodinase-like isoform X2
	Cluster-13711.10324	3.26309	3.61195	3.59913	8.52439	8.77843	11.4342	8.70529	6.79078	7.51676	11.6319	9.29541	5.45337	8.4085	9.72294	5.66655	10.3266	9.91823	8.90324	4.4578	4.54902	4.3409	12.2248	12.3472	12.8748	3.26309	3.26309	4.38662	contig16424.1	IOD3_CHICK ame: Full=Thyroxine 5-deiodinase ame: Full=5DIII ame: Full=DIOIII ame: Full=Type 3 DI ame: Full=Type III iodothyronine deiodinase	type I iodothyronine deiodinase-like isoform X2
	Cluster-19680.2	3.26309	3.26309	3.26309	6.36676	8.32813	10.1394	8.99362	8.24123	5.94566	12.3962	11.6264	5.87835	3.67361	4.78443	3.26309	7.79782	7.85354	4.79734	3.26309	3.26309	3.26309	8.14694	9.91155	8.87204	3.26309	3.26309	3.26309	contig22086.1	PROD2_XENLA ame: Full=Probable proline dehydrogenase 2 ame: Full=Probable proline oxidase 2	Proline dehydrogenase 2
	Cluster-19680.1	3.64736	3.26309	3.26309	6.68531	8.19013	10.2337	9.47773	8.73204	6.55777	12.8717	12.2028	6.50057	3.67361	5.29587	3.75209	8.1933	8.32741	5.19163	3.26309	3.26309	3.26309	8.67527	10.3573	9.17408	3.26309	4.04208	3.26309	contig19351.1	PROD2_XENLA ame: Full=Probable proline dehydrogenase 2 ame: Full=Probable proline oxidase 2	Proline dehydrogenase 2
	Cluster-22855.0	3.80494	3.61195	3.26309	4.05311	3.26309	3.26309	3.64143	3.26309	3.26309	7.78414	12.1383	10.518	3.26309	4.89511	5.49157	3.81934	4.76598	3.61304	3.26309	3.26309	4.14971	11.2089	11.5322	13.1168	4.12186	3.26309	3.26309	contig46570.1	ANX11_DROME ame: Full=Annexin B11	annexin A7-like
	Cluster-13711.24037	3.26309	3.26309	3.26309	3.72298	3.59324	3.26309	3.79664	3.77204	3.26309	13.0303	14.6762	4.33669	4.25254	8.60923	9.91366	4.13474	4.01691	3.8663	5.30436	4.18692	4.86453	11.8052	11.8958	11.9365	4.12186	3.26309	4.62323	contig7633.1	TSN2A_DROME ame: Full=Tetraspanin-2A	tetraspanin CD9
	Cluster-13711.25587	3.26309	3.26309	3.26309	4.56495	3.72898	3.74652	6.50084	6.2812	7.24947	13.3723	12.3519	5.1989	4.83222	5.21732	5.56435	3.9423	4.49011	4.44498	5.16144	4.32408	5.22142	11.1885	11.8218	11.19	4.46088	4.04208	3.26309	contig23317.1	METK2_MOUSE ame: Full=S-adenosylmethionine synthase isoform type-2 Short= et synthase 2 ame: Full=Methionine adenosyltransferase 2 Short=MAT 2	S-adenosylmethionine synthase isoform X1
	Cluster-13711.10791	3.80494	3.26309	3.26309	3.26309	3.59324	3.26309	3.26309	3.26309	3.76786	10.3879	12.8054	6.08621	4.16918	3.26309	3.75209	3.81934	3.6432	3.26309	3.26309	3.26309	3.26309	9.66222	9.89617	7.72883	3.26309	3.26309	3.26309	contig24344.1	PLCL_MYTGA ame: Full=Perlucin Flags: Precursor	C-type lectin
	Cluster-13711.8271	3.26309	3.26309	3.26309	3.26309	3.26309	3.74652	3.26309	3.26309	3.97339	10.6926	11.7649	4.10214	3.26309	4.89511	3.26309	4.6856	3.6432	3.95796	3.87311	3.80248	3.26309	12.111	12.5559	12.4299	3.26309	3.26309	3.26309	contig37064.1	---NA---	PREDICTED: uncharacterized protein LOC108676872
	Cluster-13711.45682	4.02501	4.03579	4.0079	6.41811	7.04567	8.79758	9.15024	8.04724	7.07542	10.9019	10.07	11.5812	6.89945	8.62714	10.1568	4.97459	4.63695	5.34983	7.25494	7.00509	6.78172	10.622	10.6417	11.2153	5.08776	4.93163	3.26309	contig4309.1	EPS8_MOUSE ame: Full=Epidermal growth factor receptor kinase substrate 8	epidermal growth factor receptor kinase substrate 8-like isoform X1
	Cluster-13711.36247	3.64736	3.86444	3.26309	6.95676	6.00497	7.90177	8.82847	8.00033	7.76583	10.8427	10.7071	11.3717	7.08652	7.77277	8.92028	3.9423	3.79912	3.8663	6.27127	6.05949	6.21097	9.88531	9.50848	9.57829	3.26309	3.26309	3.26309	contig3610.1	ESRP2_DANRE ame: Full=Epithelial splicing regulatory 2 ame: Full=RNA-binding motif 35B ame: Full=RNA-binding 35B	Epithelial splicing regulatory
	Cluster-13711.10411	3.92481	3.95583	3.84254	3.98575	3.26309	4.09285	8.13186	6.42173	6.68087	10.9714	12.0119	12.9108	5.17875	7.31333	8.45441	4.28848	3.6432	4.03816	3.87311	4.02158	3.89488	7.98876	7.36561	7.53628	4.12186	4.04208	4.06732	contig5738.1	NLGN1_MOUSE ame: Full=Neuroligin-1 Flags: Precursor	cholinesterase isoform X1
	Cluster-13711.36659	4.32878	3.61195	4.52672	3.98575	4.33559	4.62767	5.80918	4.80626	5.22965	11.6765	10.4402	11.1415	4.78661	5.50632	7.90267	4.89913	3.26309	4.89351	3.26309	3.26309	3.26309	8.98295	9.79206	7.29869	4.12186	4.04208	4.06732	contig63572.1	CD033_XENTR ame: Full=UPF0462 C4orf33 homolog	UPF0462 C4orf33 homolog
	Cluster-13711.39784	5.63055	4.10758	5.39667	7.01862	6.70262	7.72723	8.43866	7.37965	7.80088	13.5751	12.8293	13.1036	7.58249	7.85421	10.0698	7.87101	5.05226	7.11763	4.11959	3.80248	3.89488	10.7666	11.4782	9.59071	6.40386	5.42153	5.37397	contig7912.1	CD033_MOUSE ame: Full=UPF0462 C4orf33 homolog	UPF0462 C4orf33-like
	Cluster-13711.39791	5.71101	4.44147	5.23586	6.03364	5.98157	6.71935	7.90653	7.29871	7.03003	13.8261	12.8937	13.3307	6.18417	7.68643	9.88845	6.58903	4.10357	6.14336	3.87311	3.26309	3.89488	10.8766	11.5843	9.57829	5.89957	5.69583	4.98139	contig19669.1	CD033_MOUSE ame: Full=UPF0462 C4orf33 homolog	UPF0462 C4orf33-like
	Cluster-35550.1	5.47691	5.06007	4.14059	8.09112	6.64503	10.3477	10.3392	9.91161	8.66753	10.7391	10.7439	10.1829	11.6036	11.1754	10.9937	8.0192	7.22848	8.81686	4.11959	4.64505	5.67437	11.4282	11.8061	11.721	11.2995	11.478	10.3598	contig67360.1	---NA---	---NA---
	Cluster-13711.28785	3.64736	3.61195	3.26309	6.93358	6.42273	8.38337	7.84942	8.13979	7.13174	8.35615	8.18062	10.4679	7.674	8.71686	8.58574	8.6165	7.88666	7.42084	3.26309	3.26309	3.89488	11.6313	13.1087	12.0866	5.80977	5.20036	4.81634	contig45043.1	ALDR_RABIT ame: Full=Aldose reductase Short=AR ame: Full=Aldehyde reductase	Aldo-keto reductase family 1 member B15
	Cluster-13711.30206	6.03909	5.71192	4.30533	7.27027	5.0716	5.15612	8.14548	8.72176	9.55386	6.57149	8.83664	5.7915	7.29583	10.6359	11.5763	7.4727	8.99344	5.91272	4.11959	3.26309	4.3409	11.7682	11.4041	11.6538	5.23959	5.07335	5.4819	contig17291.1	---NA---	putative endonuclease, partial
	Cluster-13711.18809	4.02501	4.10758	4.0079	7.70145	6.72363	9.2119	9.94244	5.38338	9.12119	5.52955	8.15969	7.00785	9.64122	10.8392	11.3259	8.07832	9.3394	8.00061	4.4578	3.26309	3.89488	12.484	12.5445	13.0576	5.61009	4.35213	4.98139	contig19171.1	CP3AI_RAT ame: Full=Cytochrome P450 3A18 ame: Full=CYPIIIA18 ame: Full=Cytochrome P450(6)beta-2	cytochrome P450 9e2-like isoform X2
	Cluster-13711.9454	3.26309	3.26309	3.26309	3.26309	3.26309	3.26309	8.28729	6.70082	7.12559	3.26309	3.26309	3.26309	11.1881	9.72959	8.7214	4.04503	3.26309	3.95796	3.26309	3.26309	3.26309	8.17276	7.63686	8.24395	4.12186	4.04208	3.26309	contig14488.1	HEXC_BOMMO ame: Full=Chitooligosaccharidolytic beta-N-acetylglucosaminidase ame: Full=Beta- case ame: Full=Beta-N-acetylhexosaminidase ame: Full=Beta-hexosaminidase Flags: Precursor	chitooligosaccharidolytic beta-N-acetylglucosaminidase
	Cluster-13711.10412	3.26309	3.26309	3.26309	3.58897	3.26309	3.60572	4.67551	5.29212	5.01715	3.26309	3.26309	3.26309	12.1277	10.3242	9.12699	3.26309	3.6432	3.61304	3.26309	3.26309	3.26309	8.24755	7.74399	8.41452	3.26309	4.04208	3.26309	contig13549.1	HEXC_BOMMO ame: Full=Chitooligosaccharidolytic beta-N-acetylglucosaminidase ame: Full=Beta- case ame: Full=Beta-N-acetylhexosaminidase ame: Full=Beta-hexosaminidase Flags: Precursor	chitooligosaccharidolytic beta-N-acetylglucosaminidase
	Cluster-13711.29458	3.26309	3.61195	3.26309	3.98575	4.42444	5.10773	10.1946	9.64305	9.05669	3.78299	3.26309	3.26309	8.90675	7.73356	7.25003	6.37703	4.01691	6.1315	4.7074	3.80248	3.26309	8.71971	9.83837	10.5121	3.26309	4.04208	4.06732	contig10948.1	CHST8_MOUSE ame: Full=Carbohydrate sulfotransferase 8 ame: Full= c-4-O-sulfotransferase 1 Short= c-4-ST1 Short= c4ST-1 ame: Full=N-acetylgalactosamine-4-O-sulfotransferase 1	carbohydrate sulfotransferase 11-like
	Cluster-13711.11217	6.49371	7.77125	5.88195	5.02713	5.32667	6.40996	10.6003	10.7719	9.51693	5.03438	4.3365	4.60387	10.6096	11.5504	12.27	10.5853	6.18787	8.9652	3.26309	3.80248	3.89488	13.441	13.1837	13.6392	4.71104	4.93163	3.26309	contig10065.1	NMES1_RAT ame: Full=Normal mucosa of esophagus-specific gene 1	normal mucosa of esophagus-specific gene 1 -like
	Cluster-13711.16606	8.22452	7.91666	8.06275	7.88108	7.52213	9.67164	11.4379	9.87776	11.5273	4.40209	6.11564	5.49132	9.83046	11.2781	11.3389	6.4513	6.2793	5.65221	4.4578	4.02158	4.3409	11.8021	13.4023	12.5134	5.49785	4.93163	7.31692	contig32240.1	GST1C_ANOGA ame: Full=Glutathione S-transferase isoform C ame: Full= st1-alpha ame: Full=Aggst1-5 ame: Full=DDT-dehydrochlorinase ame: Full=GST class-theta	glutathione S-transferase
	Cluster-29786.0	4.6039	4.29037	4.60306	7.27947	7.25658	9.54391	11.4079	10.4551	10.0463	4.59793	4.3365	3.95133	8.27989	9.09437	9.24821	5.89619	4.63695	5.28442	4.99998	4.44306	5.49899	10.4388	10.2526	10.8536	4.12186	4.35213	4.62323	contig1557.1	MRF_MOUSE ame: Full=Myelin regulatory factor ame: Full=Myelin gene regulatory factor Contains: ame: Full=Myelin regulatory N-terminal Contains: ame: Full=Myelin regulatory C-terminal	Myelin regulatory factor
	Cluster-13711.46529	3.80494	3.61195	3.26309	6.31345	6.60025	8.31841	9.27458	9.38097	8.07664	3.78299	3.809	5.41429	6.4299	8.7202	9.6672	6.95348	3.91774	5.99396	3.26309	3.80248	3.89488	10.8083	11.5088	11.4836	4.71104	4.35213	3.26309	contig22927.1	ST1D1_RAT ame: Full=Sulfotransferase 1 family member D1 Short=ST1D1 ame: Full=Dopamine sulfotransferase Sult1d1 ame: Full=Tyrosine-ester sulfotransferase	estrogen sulfotransferase-like
	Cluster-13711.45261	3.26309	3.86444	3.26309	4.32226	4.06325	5.7683	5.73688	6.50171	4.75893	3.78299	3.809	4.99535	5.17875	4.27065	7.27107	12.1424	11.0429	11.2139	3.26309	3.80248	4.3409	9.04363	7.50764	8.32805	5.08776	4.35213	3.26309	contig14392.1	S17A5_SHEEP ame: Full=Sialin ame: Full=Membrane glyco SP55 ame: Full=Sodium sialic acid cotransporter ame: Full=Solute carrier family 17 member 5	inorganic phosphate cotransporter
	Cluster-13711.29326	3.26309	3.26309	3.26309	3.26309	3.26309	3.26309	3.64143	3.26309	5.36837	3.26309	3.26309	3.26309	3.26309	3.26309	3.26309	10.7426	13.0352	6.92102	3.26309	3.80248	3.26309	8.5281	6.48559	8.86694	4.12186	4.35213	4.62323	contig37471.1	---NA---	---NA---
	Cluster-13711.29157	3.26309	3.26309	3.26309	3.26309	3.26309	3.26309	3.64143	3.6239	4.9878	3.26309	3.26309	3.75203	3.26309	3.72098	3.75209	10.1471	12.1978	9.02774	3.26309	3.80248	3.26309	7.98876	8.56814	8.11213	4.71104	5.07335	5.37397	contig34085.1	---NA---	---NA---
	Cluster-13711.29139	3.26309	3.26309	3.59913	3.58897	3.26309	3.26309	3.64143	3.26309	4.86258	3.26309	3.26309	3.26309	3.26309	3.26309	3.26309	10.5321	11.9938	8.61224	3.26309	4.02158	3.26309	8.63407	8.40385	7.9478	5.98384	5.51941	5.91975	contig103499.1	MT1_CALSI ame: Full=Metallothionein-1B Short=MT-1B ame: Full=Metallothionein-IB Short=MT-IB Contains: ame: Full=Metallothionein-1A Short=MT-1A ame: Full=Metallothionein-IA Short=MT-IA	metallothionein
	Cluster-13711.17757	3.26309	3.26309	3.59913	3.58897	3.83247	3.74652	7.29215	8.48936	5.27758	3.26309	3.26309	3.95133	3.26309	4.27065	3.26309	11.7179	6.446	12.0576	3.26309	3.26309	4.3409	7.84355	11.2813	13.5076	6.06325	3.26309	4.06732	contig25.1	APLP_LOCMI ame: Full=Apolipophorins Contains: ame: Full=Apolipophorin-2 ame: Full=Apolipophorin II ame: Full=apoLp-2 Contains: ame: Full=Apolipophorin-1 ame: Full=Apolipophorin I ame: Full=apoLp-1 Flags: Precursor	PREDICTED: uncharacterized protein LOC106740686
	Cluster-18354.0	4.32878	4.10758	3.26309	3.58897	3.99506	3.85381	4.31295	4.69511	4.1288	4.76278	6.30825	4.81637	4.52503	4.78443	6.5363	11.3293	4.91781	9.78445	3.26309	3.26309	3.26309	10.8912	12.0327	11.1113	5.49785	5.92355	5.37397	contig79724.1	---NA---	uncharacterized lyase -like
	Cluster-12859.1	8.20789	6.58623	7.51971	6.55421	5.92126	5.29102	4.09974	4.32426	4.86258	3.78299	4.56377	4.74997	4.46385	9.20104	6.65375	12.2692	7.09984	12.2093	4.4578	4.32408	5.29661	16.4512	16.6178	17.8978	5.89957	4.93163	4.62323	contig34.1	BGBP_LITVA ame: Full=Beta-1,3-glucan-binding Short=BGBP ame: Full=Beta-1,3-glucan recognition Short= ame: Full= -HDL ame: Full=High density lipo Flags: Precursor	Microsomal triglyceride transfer large subunit
	Cluster-13711.20686	5.49998	4.94871	5.14712	3.98575	3.72898	4.4662	4.67551	5.03024	4.25796	3.78299	3.26309	3.75203	4.68943	5.08946	3.26309	9.12226	7.27936	8.67973	3.26309	3.26309	3.26309	11.342	11.5105	11.3364	5.49785	5.69583	5.76123	contig27119.1	AMY1_HUMAN ame: Full=Alpha-amylase 1 ame: Full=1,4-alpha-D-glucan glucanohydrolase 1 ame: Full=Salivary alpha-amylase Flags: Precursor	Pancreatic alpha-amylase
	Cluster-13711.42253	6.19851	5.84929	5.78666	4.36722	4.23709	4.69996	4.58445	4.9394	4.60376	3.26309	3.809	3.26309	4.58274	5.21732	3.75209	8.68398	6.88626	8.1696	3.87311	3.26309	3.26309	12.0739	12.0443	12.0533	5.49785	5.61053	6.19068	contig23913.1	AMY1_MOUSE ame: Full=Alpha-amylase 1 ame: Full=1,4-alpha-D-glucan glucanohydrolase 1 ame: Full=Salivary and hepatic alpha-amylase Flags: Precursor	Pancreatic alpha-amylase
	Cluster-13711.20688	6.77453	6.12464	5.19227	3.98575	3.99506	4.9499	4.48468	5.08722	4.60376	3.99446	4.19784	3.95133	5.14477	4.99621	4.10225	8.76771	8.17499	8.62682	3.87311	3.26309	3.26309	12.8219	12.2939	12.9658	6.20961	5.61053	6.36405	contig13801.1	AMY1_MOUSE ame: Full=Alpha-amylase 1 ame: Full=1,4-alpha-D-glucan glucanohydrolase 1 ame: Full=Salivary and hepatic alpha-amylase Flags: Precursor	Pancreatic alpha-amylase
	Cluster-13711.20689	7.22345	6.41354	5.2571	4.27493	4.12558	5.20271	4.24773	5.03024	4.25796	3.26309	3.809	4.43407	4.73908	4.8411	3.75209	8.87821	7.31637	8.8756	3.26309	3.26309	3.26309	13.2281	12.6646	13.3125	5.98384	5.51941	6.97286	contig14611.1	AMY1_MOUSE ame: Full=Alpha-amylase 1 ame: Full=1,4-alpha-D-glucan glucanohydrolase 1 ame: Full=Salivary and hepatic alpha-amylase Flags: Precursor	Pancreatic alpha-amylase
	Cluster-13711.5033	8.03001	5.96077	5.75816	12.359	10.8243	9.43244	5.27554	4.7334	10.9812	3.26309	5.9262	4.43407	4.32851	11.1353	3.95141	10.7031	12.6075	9.16107	4.30478	4.02158	7.18761	11.2351	11.3849	12.3138	7.10479	7.59731	7.68296	contig83480.1	---NA---	---NA---
	Cluster-26994.0	5.35502	4.85778	4.52672	7.43159	7.18298	7.51996	4.8748	4.20346	6.32887	3.26309	3.26309	3.95133	9.37825	9.5175	8.8935	10.3674	4.25219	9.21444	3.26309	3.26309	3.26309	10.6371	11.1907	10.8664	4.71104	5.07335	4.38662	contig18409.1	---NA---	juvenile hormone-inducible
	Cluster-13711.21940	3.80494	4.03579	3.73726	9.61925	5.96972	7.97858	5.53709	4.43075	4.42155	3.99446	3.26309	4.52253	7.65728	8.67958	9.00405	10.0042	9.01791	8.3712	4.99998	4.64505	5.43496	9.67356	10.1462	10.5681	4.12186	3.26309	4.06732	contig29245.1	---NA---	juvenile hormone binding in insects
	Cluster-37755.1	4.93422	4.79295	7.16068	9.61383	8.90089	8.72891	5.13641	5.00071	5.58964	4.28689	4.19784	4.33669	4.52503	9.63719	11.2241	9.47412	7.47202	9.23498	3.26309	4.18692	4.86453	10.0509	9.9343	10.2397	5.23959	4.04208	5.12641	contig1239.1	---NA---	---NA---
	Cluster-29921.0	3.26309	3.26309	3.26309	5.79221	7.14212	5.97476	5.37684	4.80626	3.97339	3.26309	3.26309	3.26309	3.67361	9.0339	9.62713	9.51459	4.18129	8.80408	3.26309	3.26309	3.26309	10.132	9.87803	9.13643	3.26309	3.26309	3.26309	contig88150.1	---NA---	secreted precursor
	Cluster-23282.0	3.26309	3.26309	3.59913	7.15998	4.46594	8.19247	3.79664	3.26309	3.62092	3.26309	3.809	3.95133	3.26309	10.0414	11.4636	8.20395	4.72463	7.48643	3.26309	3.26309	3.26309	10.7116	10.4196	10.4673	4.46088	4.04208	3.26309	contig3547.1	M21D2_HUMAN ame: Full= MB21D2 ame: Full=Mab-21 domain-containing 2	isoform A
	Cluster-13711.22223	3.26309	3.86444	3.93071	5.05073	4.50576	5.03138	5.1655	3.88484	4.1288	4.83685	3.26309	3.75203	6.21542	8.62	10.4081	10.7905	7.99313	10.388	4.81341	4.8148	6.09511	10.4677	9.77256	9.90614	4.46088	4.04208	3.26309	contig68.1	APLP_LOCMI ame: Full=Apolipophorins Contains: ame: Full=Apolipophorin-2 ame: Full=Apolipophorin II ame: Full=apoLp-2 Contains: ame: Full=Apolipophorin-1 ame: Full=Apolipophorin I ame: Full=apoLp-1 Flags: Precursor	PREDICTED: uncharacterized protein LOC108677311
	Cluster-13711.34733	3.26309	3.61195	3.26309	4.05311	3.91916	4.15735	5.44793	5.90485	6.45292	3.78299	3.26309	3.95133	4.46385	7.10333	9.09208	11.2134	11.1201	10.5244	5.16144	5.02996	7.5902	11.815	11.0205	12.3811	5.08776	4.35213	4.38662	contig19065.1	NINAB_GALME ame: Full=Carotenoid isomerooxygenase ame: Full=Beta-carotene 15,15 -monooxygenase and retinoid isomerase ame: Full=Beta-carotene dioxygenase and retinoid isomerase ame: Full=Neither inactivation nor afterpotential mutant B	carotenoid isomerooxygenase-like isoform X1
	Cluster-13711.808	4.32878	3.86444	3.73726	6.98521	7.16269	7.42238	7.29215	8.31971	5.90226	5.6847	5.2333	6.77674	8.40183	8.52765	6.90406	10.6658	11.0295	8.70547	3.26309	4.18692	4.49867	11.6833	12.3056	11.7132	5.49785	5.69583	4.98139	contig37449.1	DHDH_DANRE ame: Full=Trans-1,2-dihydrobenzene-1,2-diol dehydrogenase ame: Full=D-xylose 1-dehydrogenase ame: Full=D-xylose-NADP dehydrogenase ame: Full=Dimeric dihydrodiol dehydrogenase	trans-1,2-dihydrobenzene-1,2-diol dehydrogenase-like
	Cluster-37434.0	3.26309	3.26309	3.84254	7.16992	5.57167	6.70424	4.09974	4.37902	3.87976	3.26309	3.26309	4.67938	7.04415	4.72478	4.43422	9.76874	10.2836	9.1539	4.4578	4.02158	5.82946	11.4527	11.5397	10.3461	4.91446	4.77054	4.38662	contig15789.1	LIPR2_CAVPO ame: Full=Pancreatic lipase-related 2 Short=PL-RP2 ame: Full=GPL ame: Full=Galactolipase	pancreatic lipase-related 2-like
	Cluster-13711.21901	3.26309	3.26309	3.73726	6.14014	5.11789	6.07338	4.91081	4.37902	4.31583	4.50478	3.809	4.67938	7.55266	6.71584	4.10225	8.48586	5.05226	8.55238	4.30478	3.80248	4.49867	11.2669	12.124	12.3463	4.46088	4.04208	3.26309	contig450.2	MRC1_HUMAN ame: Full=Macrophage mannose receptor 1 Short=MMR ame: Full=C-type lectin domain family 13 member D ame: Full=C-type lectin domain family 13 member D-like ame: Full=Human mannose receptor Short=hMR ame: Full=Macrophage mannose receptor 1 1 ame: CD_antigen=CD206 Flags: Precursor	macrophage mannose receptor 1-like
	Cluster-13711.21907	3.64736	3.26309	3.59913	6.47575	5.38318	6.17652	5.24892	4.52663	4.68411	4.68347	4.19784	4.60387	7.8849	7.09301	4.33682	9.0689	4.95287	8.95037	4.4578	3.80248	4.86453	12.0773	12.7787	13.0342	4.12186	4.04208	4.06732	contig450.1	MRC1_HUMAN ame: Full=Macrophage mannose receptor 1 Short=MMR ame: Full=C-type lectin domain family 13 member D ame: Full=C-type lectin domain family 13 member D-like ame: Full=Human mannose receptor Short=hMR ame: Full=Macrophage mannose receptor 1 1 ame: CD_antigen=CD206 Flags: Precursor	Macrophage mannose receptor
	Cluster-26397.0	4.02501	4.53042	3.93071	3.98575	3.83247	4.02225	4.31295	6.32595	4.31583	3.26309	3.26309	4.93866	6.03413	6.54385	10.2756	4.35616	4.25219	3.61304	8.45814	7.89114	8.65272	12.9279	11.0612	12.0561	4.12186	3.26309	4.38662	contig6366.1	P5CS_HUMAN ame: Full=Delta-1-pyrroline-5-carboxylate synthase Short=P5CS ame: Full=Aldehyde dehydrogenase family 18 member A1 Includes: ame: Full=Glutamate 5-kinase Short=GK ame: Full=Gamma-glutamyl kinase Includes: ame: Full=Gamma-glutamyl phosphate reductase Short=GPR ame: Full=Glutamate-5-semialdehyde dehydrogenase ame: Full=Glutamyl-gamma-semialdehyde dehydrogenase	delta-1-pyrroline-5-carboxylate synthase
	Cluster-13711.35059	3.26309	3.26309	3.26309	3.91078	3.26309	3.74652	3.64143	4.20346	3.26309	5.03438	4.03065	6.32907	5.96184	10.3362	10.5785	6.2577	5.28372	4.57597	7.65583	6.30616	7.41097	10.4586	10.4929	9.12366	4.71104	4.04208	3.26309	contig11964.2	EST6_APIME ame: Full=Venom carboxylesterase-6 ame: Allergen=Api m 8 Flags: Precursor	venom carboxylesterase-6-like
	Cluster-13711.31204	4.19105	3.75526	3.93071	3.26309	3.26309	4.09285	4.94574	4.37902	3.87976	4.68347	5.58133	5.76127	3.26309	8.22761	10.0593	7.72565	4.18129	6.70872	9.85332	9.10651	9.55175	10.6079	10.7807	10.3643	4.46088	3.26309	4.38662	contig17395.1	---NA---	Elongation factor Tu
	Cluster-13711.34469	3.26309	3.26309	3.59913	3.72298	3.26309	3.26309	3.26309	3.26309	3.26309	3.78299	3.26309	4.87912	3.26309	10.3706	11.5161	3.9423	4.10357	4.29346	8.79465	9.54977	8.70542	11.4769	11.4944	11.4794	4.71104	4.35213	4.98139	contig3037.1	---NA---	---NA---
	Cluster-13711.9044	3.64736	4.03579	3.59913	3.26309	3.26309	3.85381	3.64143	3.26309	3.26309	3.26309	3.26309	4.33669	3.26309	7.50422	10.2455	4.13474	4.01691	4.03816	9.75783	8.50156	10.064	11.6989	12.2944	11.1178	4.12186	3.26309	4.06732	contig29270.1	CPMD8_HUMAN ame: Full=C3 and PZP-like alpha-2-macroglobulin domain-containing 8 Flags: Precursor	natterin-3 isoform X1
	Cluster-13711.9042	3.92481	3.26309	3.26309	3.58897	3.59324	3.94364	3.79664	3.26309	3.26309	3.26309	3.26309	4.10214	3.26309	7.28644	9.83668	3.9423	3.6432	3.75679	8.41457	6.67914	8.70542	11.3819	11.5634	10.9166	3.26309	3.26309	3.26309	contig36820.1	CPMD8_HUMAN ame: Full=C3 and PZP-like alpha-2-macroglobulin domain-containing 8 Flags: Precursor	farnesoic acid O-methyltransferase
	Cluster-13711.9040	3.92481	3.86444	3.59913	3.26309	3.72898	3.85381	3.26309	3.26309	3.26309	3.26309	3.26309	3.95133	3.26309	7.90801	10.4069	4.41922	3.91774	3.95796	8.57486	6.62007	8.68588	12.0427	12.3167	11.4456	4.12186	3.26309	4.06732	contig38398.1	CPMD8_HUMAN ame: Full=C3 and PZP-like alpha-2-macroglobulin domain-containing 8 Flags: Precursor	farnesoic acid O-methyltransferase
	Cluster-13711.5969	4.11256	3.61195	3.73726	5.77894	6.56182	8.09238	7.59021	7.61612	6.21639	4.15422	4.56377	6.11013	6.08597	7.02948	8.89687	7.93213	7.68014	7.49556	10.6835	9.86542	11.1339	12.5574	13.3525	12.5203	6.2774	7.14832	6.93705	contig24375.1	XYLA_ARATH ame: Full=Xylose isomerase	xylose isomerase-like
	Cluster-33806.1	3.26309	3.26309	3.26309	4.49053	3.83247	4.217	5.30163	5.08722	4.05529	3.78299	5.1749	5.41429	4.52503	5.29587	3.75209	4.28848	4.31768	4.53416	9.41903	9.47741	9.24869	10.0561	11.2564	11.3593	3.26309	3.26309	6.12775	contig20133.1	4CL1_DICDI ame: Full=Probable 4-coumarate-- ligase 1 Short=4CL 1 ame: Full=4-coumaroyl- synthase 1	4-coumarate-- ligase
	Cluster-30204.1	3.92481	4.03579	3.73726	4.63437	4.46594	5.61084	5.24892	5.76353	5.17983	3.78299	3.26309	5.24498	5.17875	7.51968	5.93361	5.52671	6.2666	5.39166	8.64564	9.41278	8.85869	12.179	12.5317	13.1726	4.91446	4.77054	4.98139	contig3082.1	XDH_DICDI ame: Full=Xanthine dehydrogenase Short=XD	xanthine dehydrogenase oxidase-like
	Cluster-17966.1	3.26309	3.61195	3.26309	3.26309	3.26309	3.26309	3.64143	3.26309	3.76786	3.26309	3.26309	4.10214	3.26309	4.27065	3.26309	4.5342	3.91774	3.8663	9.17992	7.96366	9.21274	11.9655	11.5421	12.1409	3.26309	3.26309	4.06732	contig28680.1	VMO1_HUMAN ame: Full=Vitelline membrane outer layer 1 homolog Flags: Precursor	Vitelline membrane outer layer 1
	Cluster-15664.0	3.26309	3.26309	3.26309	3.91078	3.26309	3.26309	3.26309	3.26309	3.26309	3.26309	3.26309	4.52253	3.26309	4.66171	3.26309	3.81934	3.79912	4.23673	8.96533	7.89114	8.24433	11.9215	13.0252	9.54675	3.26309	3.26309	4.62323	contig8406.1	CLA4A_MOUSE ame: Full=Calcium-activated chloride channel regulator 4A ame: Full=Calcium-activated chloride channel regulator 6 Short=mClca6 Contains: ame: Full=Calcium-activated chloride channel regulator 110 kDa form Contains: ame: Full=Calcium-activated chloride channel regulator 30 kDa form Flags: Precursor	Calcium-activated chloride channel regulator 30 kDa form
	Cluster-13711.39212	3.26309	3.26309	3.26309	3.26309	3.26309	3.26309	3.79664	3.26309	3.62092	3.26309	3.26309	3.95133	3.26309	3.90798	3.26309	3.9423	4.01691	3.75679	7.74071	6.30616	6.67924	11.3575	12.1212	10.4332	3.26309	3.26309	4.38662	contig72248.1	---NA---	vitelline membrane outer layer 1 homolog
	Cluster-13711.38281	3.64736	3.26309	3.26309	3.58897	3.83247	3.26309	3.64143	3.26309	3.26309	3.26309	3.809	4.22759	3.26309	4.72478	3.26309	4.81846	4.43601	4.29346	8.87718	6.87682	7.67206	13.3402	14.0641	12.2408	4.12186	4.04208	5.12641	contig54458.1	VMO1_MOUSE ame: Full=Vitelline membrane outer layer 1 homolog Flags: Precursor	vitelline membrane outer layer 1 homolog
	Cluster-13711.24543	3.64736	3.61195	3.59913	3.72298	3.59324	3.26309	7.88233	6.80654	11.1177	3.26309	3.26309	3.75203	4.52503	6.20033	3.26309	3.65763	4.10357	3.95796	6.67127	6.05949	7.03053	12.0532	12.2146	11.9796	3.26309	3.26309	3.26309	contig21851.1	PAOX_MOUSE ame: Full=Peroxisomal N(1)-acetyl-spermine spermidine oxidase ame: Full=Polyamine oxidase	spermine oxidase-like
	Cluster-37194.0	6.27834	6.38423	5.58965	3.98575	4.38107	3.94364	5.04481	5.33856	3.97339	3.78299	3.809	3.95133	3.26309	5.68774	3.26309	3.9423	3.91774	3.75679	7.4835	7.77948	7.48839	11.2344	12.4986	12.459	3.26309	3.26309	4.06732	contig10257.1	EST2C_MOUSE ame: Full=Acylcarnitine hydrolase Short=ACH M1 ame: Full=Carboxylesterase 2 Short=CES 2 ame: Full=Peroxisome proliferator-inducible acylcarnitine hydrolase Flags: Precursor	Para-nitrobenzyl esterase
	Cluster-13711.32614	3.64736	3.95583	3.26309	4.63437	3.83247	5.73824	3.26309	3.26309	3.26309	3.26309	3.26309	3.26309	3.26309	4.04972	3.75209	3.81934	3.79912	3.8663	6.3976	6.02917	7.09148	10.9399	10.8908	11.8775	3.26309	3.26309	3.26309	contig28768.1	DPEP1_HUMAN ame: Full=Dipeptidase 1 ame: Full=Dehydropeptidase-I ame: Full=Microsomal dipeptidase ame: Full=Renal dipeptidase Short=hRDP Flags: Precursor	Dipeptidase 1
	Cluster-15351.0	3.26309	3.26309	3.26309	4.56495	4.28772	4.27267	3.26309	3.6239	3.26309	3.26309	3.26309	3.75203	3.67361	4.52319	3.95141	3.9423	4.01691	3.75679	6.3976	5.99817	5.29661	11.4168	11.5528	12.5788	3.26309	4.04208	4.06732	contig14003.1	---NA---	---NA---
	Cluster-13711.3127	4.69611	3.75526	3.84254	3.72298	3.72898	4.02225	3.64143	3.26309	3.97339	3.26309	3.809	3.95133	3.26309	4.59474	3.95141	4.28848	4.49011	3.95796	5.80421	5.55804	5.61843	11.5635	12.3382	12.4415	3.26309	3.26309	4.06732	contig43804.1	---NA---	---NA---
	Cluster-13711.16729	5.03725	4.53042	4.0079	6.03364	5.26757	4.73439	4.4308	4.65542	5.94566	3.78299	5.11365	5.10132	4.95917	11.4959	3.95141	7.61277	7.60745	6.83698	8.02792	7.78838	8.55559	17.3087	18.0986	19.8888	4.91446	5.99174	5.67443	contig6988.1	HCYC_PANIN ame: Full=Hemocyanin C chain	hemocyanin subunit
	Cluster-17817.0	3.26309	3.61195	3.26309	4.49053	3.99506	4.02225	3.64143	3.26309	3.26309	3.26309	3.809	3.26309	3.84173	6.83239	3.26309	4.21516	4.54141	4.49057	6.76746	5.42105	6.56877	12.4939	13.8042	14.6084	4.12186	4.58234	4.06732	contig17480.1	ESTF_MYZPE ame: Full=Esterase FE4 ame: Full=Carboxylic-ester hydrolase Flags: Precursor	venom carboxylesterase-6
	Cluster-13711.23757	3.26309	3.75526	3.73726	5.18354	4.99871	4.09285	3.79664	3.6239	3.87976	3.26309	3.809	3.95133	3.26309	7.58726	3.95141	5.94907	5.93701	5.41208	6.81321	5.32103	5.92383	14.684	15.5585	16.1621	4.12186	3.26309	4.62323	contig13818.1	CHIT_MANSE ame: Full=Endochitinase Flags: Precursor	chitinase 1
	Cluster-20577.5	5.06972	5.78995	4.44417	3.58897	3.91916	4.02225	3.91472	3.88484	4.1288	3.78299	4.74972	4.10214	4.0761	4.99621	3.26309	4.47837	4.59027	3.8663	6.72018	5.37201	5.29661	13.5938	12.6953	13.4915	4.12186	3.26309	4.06732	contig4960.1	SUIS_RABIT ame: Full=Sucrase- intestinal Contains: ame: Full=Sucrase Contains: ame: Full=Isomaltase	Lysosomal alpha-glucosidase
	Cluster-13711.31922	6.37815	4.97753	4.67423	6.49179	6.10564	5.26951	5.10663	5.71295	7.20936	3.78299	5.39397	4.52253	6.03413	6.05693	4.33682	5.34988	6.13279	5.06507	6.3976	7.02035	6.53975	14.6501	14.5072	14.5587	4.46088	5.61053	5.12641	contig39176.1	LECG_THANI ame: Full=Galactose-specific lectin nattectin Short=CTL Flags: Precursor	lectin B isoform
	Cluster-16961.0	3.80494	3.75526	3.26309	3.91078	3.72898	3.74652	3.79664	3.26309	4.05529	3.26309	3.26309	4.74997	3.26309	4.52319	3.75209	5.63992	5.14416	4.44498	5.37024	6.40321	6.17341	15.1294	14.6243	12.7759	4.12186	3.26309	3.26309	contig6430.1	PGS2_CHICK ame: Full=Decorin ame: Full=Bone proteoglycan II ame: Full=PG-S2 Flags: Precursor	slit homolog 3 -like
	Cluster-13711.27203	3.80494	3.26309	3.59913	3.98575	3.83247	3.74652	3.64143	3.88484	4.05529	3.26309	3.26309	3.26309	4.16918	5.62997	4.87931	4.35616	4.37872	4.29346	5.75705	4.89098	5.67437	13.2587	13.259	13.099	3.26309	3.26309	4.38662	contig2578.1	---NA---	---NA---
	Cluster-13711.16934	4.11256	3.61195	4.14059	4.60023	3.83247	3.85381	4.01346	3.6239	4.05529	3.26309	3.809	4.43407	3.84173	7.43252	5.59929	5.2069	4.63695	5.28442	6.16842	5.51394	6.09511	14.5521	15.5487	14.8958	4.12186	3.26309	4.62323	contig534.1	---NA---	---NA---
	Cluster-13711.27462	3.64736	3.26309	3.59913	4.32226	3.72898	3.74652	3.26309	3.26309	3.62092	3.78299	3.26309	3.75203	3.67361	5.13356	3.26309	5.14487	4.31768	4.03816	5.60482	4.44306	6.35184	13.0805	13.4192	14.0881	3.26309	4.58234	4.06732	contig3373.1	NPL11_CAEEL ame: Full=Neprilysin-11	Neutral endopeptidase
	Cluster-13711.36698	3.64736	3.26309	3.26309	3.26309	3.26309	3.60572	3.26309	3.26309	4.25796	3.78299	3.26309	3.26309	3.26309	4.8411	4.10225	5.14487	4.31768	4.03816	5.60482	4.44306	5.49899	12.3974	12.5284	11.8889	3.26309	3.26309	3.26309	contig57445.1	---NA---	low-density lipo receptor-related 2-like
	Cluster-13711.7687	4.26266	3.61195	3.73726	4.32226	4.12558	4.37445	3.26309	3.88484	5.15416	4.28689	3.809	4.33669	4.25254	7.28644	3.95141	5.82236	5.969	5.52834	6.05737	5.46832	6.47986	15.5509	16.1281	16.9609	4.46088	4.77054	4.06732	contig44957.1	---NA---	low-density lipo receptor-related 2-like
	Cluster-13711.9264	4.02501	3.86444	3.59913	3.58897	3.59324	3.85381	3.64143	3.88484	4.86258	3.78299	3.26309	4.60387	3.84173	7.7533	3.95141	6.37703	4.95287	5.50967	5.89389	5.96646	7.63171	15.5209	16.2155	16.2273	3.26309	4.35213	4.06732	contig49111.1	CTRB2_LITVA ame: Full=Chymotrypsin BII Flags: Precursor	chymotrypsin ase
	Cluster-13711.45182	7.03942	6.36435	7.15005	6.79889	6.46508	8.43194	4.37374	3.88484	5.62617	7.58975	7.50341	3.75203	6.10282	8.3578	9.38908	4.21516	3.79912	3.75679	3.26309	3.26309	3.89488	12.4531	10.5199	9.60915	3.26309	4.04208	4.06732	contig10289.1	SC5A1_SHEEP ame: Full=Sodium glucose cotransporter 1 Short=Na(+) glucose cotransporter 1 ame: Full=High affinity sodium-glucose cotransporter ame: Full=Solute carrier family 5 member 1	Sodium glucose cotransporter
	Cluster-13711.13750	7.17618	8.4161	6.97414	4.60023	4.54407	4.62767	4.09974	3.77204	3.87976	3.26309	4.19784	3.26309	3.67361	7.7856	9.33038	3.26309	4.01691	3.8663	3.26309	3.26309	3.26309	10.2473	10.1868	10.6579	3.26309	3.26309	4.06732	contig21275.1	---NA---	---NA---
	Cluster-13711.5449	8.00326	9.22894	7.89505	4.9785	4.83805	5.37362	4.31295	4.13583	4.79454	3.78299	3.26309	3.26309	4.0761	8.55036	10.0411	3.81934	3.26309	4.57597	3.26309	3.26309	3.26309	10.4468	10.3611	10.2198	4.12186	3.26309	3.26309	contig26818.1	---NA---	---NA---
	Cluster-21266.2	4.8978	4.75909	7.03328	7.43982	7.5261	6.71181	6.6432	6.05986	4.92685	3.78299	3.26309	4.60387	3.26309	9.78327	11.1658	4.97459	4.37872	4.49057	3.26309	3.26309	4.3409	11.5006	11.227	11.9558	4.91446	4.35213	3.26309	contig29092.1	PTGR1_RABIT ame: Full=Prostaglandin reductase 1 Short=PRG-1 ame: Full=15-oxoprostaglandin 13-reductase ame: Full=ADRAB-F ame: Full=NADP-dependent leukotriene B4 12-hydroxydehydrogenase	prostaglandin reductase 1-like
	Cluster-29366.0	6.42552	6.56033	8.02553	8.49909	8.43942	7.62335	4.24773	4.47985	5.27758	4.28689	4.03065	4.60387	3.96946	9.69095	12.0618	5.2069	3.79912	5.11726	3.87311	3.26309	3.26309	10.9474	10.3815	10.5186	6.06325	4.35213	5.84279	contig15669.1	LRRN3_PONAB ame: Full=Leucine-rich repeat neuronal 3 ame: Full=Neuronal leucine-rich repeat 3 Short=NLRR-3 Flags: Precursor	leucine-rich repeat neuronal 3-like
	Cluster-13711.33239	6.46003	6.00035	9.26072	6.21984	5.52288	6.32319	3.79664	4.37902	4.05529	3.26309	3.26309	4.33669	4.3986	11.6084	14.6532	4.8595	3.91774	4.23673	4.11959	4.02158	3.89488	12.5066	11.8116	11.3575	6.06325	4.58234	3.26309	contig19840.1	CHIT_MANSE ame: Full=Endochitinase Flags: Precursor	chitinase 1
	Cluster-39560.0	6.27834	4.03579	4.63923	9.3458	9.3268	11.1027	6.97777	7.87961	5.55207	4.28689	3.809	5.24498	7.07814	9.08144	10.015	4.73167	4.01691	5.06507	3.26309	4.02158	4.49867	9.91618	11.6666	11.1653	5.23959	4.58234	3.26309	contig20630.1	EST6_APIME ame: Full=Venom carboxylesterase-6 ame: Allergen=Api m 8 Flags: Precursor	Venom carboxylesterase-6
	Cluster-30891.1	3.64736	3.26309	3.26309	7.72517	6.81774	9.09329	4.53579	3.77204	5.64408	3.26309	3.26309	3.26309	10.0391	10.8191	10.6076	4.41922	3.91774	4.03816	4.11959	3.80248	3.89488	10.9558	13.0934	13.2603	4.12186	3.26309	3.26309	contig41138.1	HPGDS_CHICK ame: Full=Hematopoietic prostaglandin D synthase Short=H-PGDS ame: Full=GST class-sigma ame: Full=Glutathione S-transferase ame: Full=Glutathione-dependent PGD synthase ame: Full=Glutathione-requiring prostaglandin D synthase ame: Full=Prostaglandin-H2 D-isomerase	glutathione S-transferase-like
	Cluster-38662.1	4.02501	3.75526	3.73726	7.40243	6.02798	9.47388	6.70935	6.86789	5.53288	4.83685	5.58133	8.01232	4.0761	9.91153	12.2381	4.89913	3.6432	3.61304	3.26309	3.26309	3.26309	14.4097	10.8568	7.74005	3.26309	3.26309	4.06732	contig12641.1	NAAT1_DROPS ame: Full=Sodium-dependent nutrient amino acid transporter 1	Sodium-dependent nutrient amino acid transporter
	Cluster-13711.22261	3.64736	3.26309	3.26309	5.35966	5.1404	7.09362	3.26309	3.6239	3.26309	3.26309	3.26309	3.95133	3.26309	9.69944	10.8713	3.65763	3.26309	3.26309	3.26309	3.26309	3.26309	10.5756	9.84639	9.06252	4.46088	3.26309	3.26309	contig825.1	CNTP2_MOUSE ame: Full=Contactin-associated -like 2 ame: Full=Cell recognition molecule Caspr2 Flags: Precursor	Laminin alpha-2 chain precursor
	Cluster-13711.22263	3.64736	3.61195	3.59913	7.13484	6.91819	9.1757	4.01346	4.06175	3.26309	3.26309	3.26309	3.95133	3.96946	10.4879	11.8959	4.04503	3.79912	3.61304	3.87311	3.26309	3.26309	11.5469	11.0851	10.1627	3.26309	3.26309	3.26309	contig516.1	CNTP2_MOUSE ame: Full=Contactin-associated -like 2 ame: Full=Cell recognition molecule Caspr2 Flags: Precursor	Laminin alpha-2 chain precursor
	Cluster-13711.44923	3.26309	3.61195	3.26309	8.3655	9.0609	11.0239	3.64143	3.77204	3.76786	3.99446	3.26309	4.10214	5.17875	10.2088	12.1131	5.04558	4.18129	4.49057	3.26309	3.80248	3.26309	12.2054	12.9307	12.0318	4.12186	3.26309	3.26309	contig40018.1	ST1E1_BOVIN ame: Full=Estrogen sulfotransferase ame: Full=Sulfotransferase 1E1 Short=ST1E1 ame: Full= estrogen-preferring	sulfotransferase 1C4-like
	Cluster-13711.22258	3.64736	3.26309	3.59913	9.38242	9.263	11.5945	4.79925	4.47985	3.76786	3.26309	3.26309	4.33669	5.50275	11.7429	13.3576	4.47837	4.10357	3.95796	3.87311	3.80248	4.3409	13.3918	13.1173	12.1372	5.23959	4.35213	3.26309	contig250.1	CNTP2_MOUSE ame: Full=Contactin-associated -like 2 ame: Full=Cell recognition molecule Caspr2 Flags: Precursor	Laminin alpha-2 chain precursor
	Cluster-6340.7	3.64736	3.26309	3.26309	4.45115	4.54407	3.85381	4.01346	3.6239	3.76786	3.78299	5.04919	8.33466	3.26309	8.91064	8.27917	3.81934	3.26309	3.8663	3.26309	3.26309	3.26309	11.7902	11.1449	10.1813	4.12186	3.26309	3.26309	contig32466.1	PE1_ANOGA ame: Full=Peritrophin-1 ame: Full= per-1 ame: Full=Peritrophic matrix 1 ame: Full=Peritrophin A Flags: Precursor	mucin-like peritrophin
	Cluster-13711.32214	3.80494	4.72417	4.44417	6.84936	5.80552	7.51567	7.74592	7.24209	7.10698	7.98439	8.79656	10.1208	7.43981	11.8977	13.1289	7.82571	7.04201	6.56771	3.26309	3.80248	4.86453	12.9072	12.7849	12.9607	5.37515	4.35213	4.98139	contig5275.1	---NA---	PREDICTED: uncharacterized protein LOC108673560 isoform X2
	Cluster-13711.41669	3.26309	3.26309	3.26309	5.85667	5.0716	6.50048	5.55847	4.9394	5.17983	6.34122	7.43527	8.70958	6.33387	10.43	11.8277	6.4513	5.9531	5.52834	3.26309	4.02158	3.89488	11.5126	11.77	11.5132	4.46088	4.58234	4.06732	contig44465.1	---NA---	hypothetical protein g.30093, partial
	Cluster-13711.44440	3.26309	3.26309	3.73726	5.65328	5.28758	6.72684	6.40111	4.97045	5.36837	7.6545	7.98034	9.48152	6.3196	11.3489	12.5254	7.01151	6.40035	6.02	3.87311	4.02158	3.89488	12.2435	12.0321	12.2541	4.12186	4.58234	4.38662	contig16658.1	---NA---	PREDICTED: uncharacterized protein LOC108673560 isoform X2
	Cluster-37919.0	3.26309	3.26309	3.26309	3.26309	3.26309	3.26309	6.02076	6.37996	5.73017	8.71336	8.55101	7.98719	3.26309	8.19914	9.96117	3.26309	3.26309	3.26309	3.26309	3.26309	3.26309	10.4174	9.3445	9.876	3.26309	3.26309	3.26309	contig19139.1	FUT5_PONPY ame: Full=Alpha-(1,3)-fucosyltransferase 5 ame: Full=Fucosyltransferase 5 ame: Full=Fucosyltransferase V Short=Fuc-TV Short= -V ame: Full=Galactoside 3-L-fucosyltransferase	Glyco 3-alpha-L-fucosyltransferase A
	Cluster-13711.48287	3.26309	3.26309	3.59913	4.45115	4.77915	6.02495	7.47074	5.56798	5.20499	8.82186	6.66902	8.84503	5.74083	9.71292	11.1483	4.04503	3.26309	3.95796	3.26309	3.26309	3.26309	10.9834	10.6493	10.3109	4.71104	4.35213	4.06732	contig406.2	MYO7A_AEDAE ame: Full=Myosin-VIIa ame: Full= crinkled	myosin-VIIa
	Cluster-13711.28906	3.26309	3.26309	3.26309	4.73073	4.80898	6.40058	7.60014	5.76353	5.32378	8.75606	6.60803	8.77706	5.96184	9.78167	11.0978	3.9423	3.26309	4.57597	3.26309	3.26309	4.14971	11.0033	10.7223	10.5121	4.71104	3.26309	4.06732	contig406.1	MYO7A_AEDAE ame: Full=Myosin-VIIa ame: Full= crinkled	myosin-VIIa
	Cluster-15751.0	3.26309	3.26309	3.26309	4.36722	4.42444	5.31217	3.26309	3.6239	3.62092	9.09893	8.90105	8.04922	4.25254	7.52735	9.36247	4.5342	3.79912	4.53416	3.26309	3.26309	3.89488	10.4664	10.4088	9.90862	3.26309	3.26309	3.26309	contig20453.1	USH1G_MOUSE ame: Full=Usher syndrome type-1G homolog ame: Full=Jackson shaker ame: Full=Scaffold containing ankyrin repeats and SAM domain	Usher syndrome type-1G homolog
	Cluster-15473.0	3.26309	3.26309	3.26309	3.58897	3.72898	3.94364	3.26309	3.6239	3.26309	9.33969	9.96752	8.51244	3.96946	9.61044	10.7983	4.58712	4.01691	4.29346	3.26309	3.26309	5.36764	10.0836	10.5149	11.0609	4.46088	3.26309	3.26309	contig16099.1	CHADL_MOUSE ame: Full=Chondroadherin Flags: Precursor	leucine-rich transmembrane
	Cluster-13711.6599	4.6039	3.61195	4.0079	3.26309	3.26309	3.60572	3.26309	3.26309	3.26309	9.88477	8.58801	9.27663	3.26309	9.60503	11.1362	4.04503	3.79912	4.17592	3.87311	3.80248	4.14971	10.7485	10.5116	10.8664	3.26309	3.26309	3.26309	contig5035.1	CLCA2_HUMAN ame: Full=Calcium-activated chloride channel regulator 2 ame: Full=Calcium-activated chloride channel family member 2 Short=hCLCA2 ame: Full=Calcium-activated chloride channel 3 Short= -3 Short=h -3 Contains: ame: Full=Calcium-activated chloride channel regulator 109 kDa form Contains: ame: Full=Calcium-activated chloride channel regulator 35 kDa form Flags: Precursor	Calcium-activated chloride channel regulator 30 kDa form
	Cluster-20359.2	3.80494	3.26309	3.26309	5.57804	5.24725	5.26951	4.67551	4.37902	7.95057	4.59793	4.56377	4.43407	5.84574	9.09951	10.9747	7.61277	8.77454	8.07548	3.26309	3.80248	3.26309	11.0042	11.4239	11.3075	6.77405	5.85179	6.56624	contig3945.1	---NA---	PREDICTED: uncharacterized protein LOC108669467
	Cluster-13711.5973	3.80494	3.61195	4.0079	4.32226	4.46594	4.62767	5.32719	6.23496	4.4703	4.15422	3.809	4.99535	5.96184	10.3143	11.8691	6.24379	6.63487	6.03284	4.81341	4.44306	4.75558	12.1754	12.1512	11.8007	5.89957	6.11877	5.91975	contig17672.1	MOEH_CULQU ame: Full=Moesin ezrin radixin homolog 1	moesin ezrin radixin
	Cluster-38369.1	3.80494	3.75526	3.59913	3.91078	3.83247	3.60572	4.09974	3.77204	3.76786	3.78299	3.26309	3.95133	3.84173	10.6682	12.201	7.20848	7.14173	5.54676	3.87311	3.26309	3.26309	10.8677	11.1175	10.6886	5.80977	5.3157	5.12641	contig31730.1	INX2_SCHAM ame: Full=Innexin inx2 Short=Innexin-2 ame: Full=G-Inx2	innexin inx2
	Cluster-14776.0	3.26309	3.26309	3.26309	3.58897	3.59324	3.26309	3.26309	3.26309	3.76786	3.26309	3.26309	3.26309	3.26309	8.89002	10.6168	7.50183	8.28459	6.22362	3.26309	3.26309	3.26309	11.1525	10.5676	10.77	3.26309	3.26309	3.26309	contig12653.1	TRI32_HUMAN ame: Full=E3 ubiquitin- ligase TRIM32 ame: Full=72 kDa Tat-interacting ame: Full=RING-type E3 ubiquitin transferase TRIM32 ame: Full=Tripartite motif-containing 32 ame: Full=Zinc finger HT2A	hypothetical protein FF38_07142
	Cluster-13711.14932	3.80494	3.95583	3.26309	5.76554	6.07289	4.76778	5.60022	5.66041	5.45321	4.28689	4.74972	5.1989	4.25254	12.5416	13.7503	9.40198	10.5007	10.0172	4.11959	4.64505	4.14971	13.6813	13.8483	14.3209	6.34205	5.42153	6.12775	contig3957.1	VILI_MOUSE ame: Full=Villin-1	Villin quail
	Cluster-19868.0	3.26309	3.26309	3.26309	3.58897	3.26309	3.60572	9.28844	7.22465	7.53076	3.26309	5.11365	4.43407	3.96946	10.2864	12.0681	5.26603	6.04586	4.34677	3.26309	3.26309	4.14971	12.3813	11.3307	12.2314	5.89957	4.58234	4.81634	contig65465.1	---NA---	---NA---
	Cluster-13711.46204	3.92481	3.75526	3.73726	3.58897	4.06325	3.60572	6.42389	6.25827	5.58964	5.44459	4.56377	3.95133	3.26309	9.59415	10.9318	4.41922	4.01691	4.11016	3.87311	3.26309	3.26309	10.9604	10.62	10.6579	4.71104	3.26309	3.26309	contig3113.1	---NA---	PREDICTED: spartin-like
	Cluster-13711.24309	3.26309	3.26309	3.26309	3.26309	3.83247	3.26309	5.27554	4.84101	5.0738	3.26309	3.809	3.26309	3.67361	7.90213	10.1805	4.35616	3.6432	3.95796	3.87311	3.80248	4.14971	11.6646	11.3134	10.8968	4.46088	3.26309	3.26309	contig2941.1	AGRL2_HUMAN ame: Full=Adhesion G -coupled receptor L2 ame: Full=Calcium-independent alpha-latrotoxin receptor 2 Short=CIRL-2 ame: Full=Latrophilin homolog 1 ame: Full=Latrophilin-2 ame: Full=Lectomedin-1 Flags: Precursor	Latrophilin-1
	Cluster-13711.37936	3.92481	3.26309	3.59913	4.05311	3.59324	4.66442	7.61491	7.47602	6.56693	3.26309	3.26309	3.75203	3.26309	7.65179	9.76462	3.81934	3.26309	4.44498	3.87311	3.80248	3.89488	10.1516	10.7063	10.2709	3.26309	3.26309	3.26309	contig24992.1	CHSTB_MOUSE ame: Full=Carbohydrate sulfotransferase 11 ame: Full=Chondroitin 4-O-sulfotransferase 1 ame: Full=Chondroitin 4-sulfotransferase 1 Short=C4S-1 Short=C4ST-1 Short=C4ST1	carbohydrate sulfotransferase 11-like
	Cluster-13711.42774	3.26309	3.26309	3.26309	3.58897	3.83247	3.60572	7.65834	8.91463	6.40256	3.26309	3.26309	3.26309	3.26309	8.95952	9.57962	4.41922	3.6432	3.75679	3.26309	3.26309	4.14971	11.3875	11.6484	11.3179	3.26309	3.26309	3.26309	contig67336.1	GILT1_DROME ame: Full=GILT 1 Flags: Precursor	gamma-interferon-inducible lysosomal thiol reductase
	Cluster-13711.40399	3.26309	3.26309	3.26309	3.72298	3.59324	3.26309	3.26309	3.26309	3.26309	3.26309	3.26309	3.75203	3.26309	8.03161	9.73853	9.12599	3.6432	7.57091	3.87311	3.26309	3.26309	11.6601	10.8699	8.90226	4.12186	3.26309	3.26309	contig1366.2	ANK3_RAT ame: Full=Ankyrin-3 Short=ANK-3 ame: Full=Ankyrin-G	serine threonine- phosphatase 6 regulatory ankyrin repeat subunit A-like
	Cluster-35039.0	5.13221	7.44591	5.88195	4.32226	4.42444	6.23069	4.63096	4.61422	5.62617	3.26309	3.26309	4.10214	3.26309	10.3621	11.3605	8.1013	4.37872	7.3061	4.4578	4.02158	3.26309	11.4005	11.0002	11.2704	4.71104	3.26309	3.26309	contig1205.2	AT134_CHICK ame: Full=Probable cation-transporting ATPase 13A4 ame: Full=P5-ATPase isoform 4	probable cation-transporting ATPase 13A3 isoform X1
	Cluster-24886.0	3.92481	6.61167	4.0079	4.05311	3.72898	4.4662	5.30163	5.08722	5.3901	3.99446	3.26309	3.95133	3.84173	10.0599	11.7223	7.69573	3.26309	7.23694	3.26309	4.32408	3.26309	11.728	11.7068	10.8791	4.46088	3.26309	3.26309	contig27972.1	---NA---	verprolin-like isoform X1
	Cluster-13711.45834	3.26309	3.26309	3.26309	3.26309	3.59324	3.74652	4.53579	4.43075	3.87976	4.50478	4.03065	3.95133	7.55266	9.80545	9.6453	3.65763	3.6432	3.75679	3.87311	3.26309	3.89488	9.37338	10.1111	10.4158	3.26309	3.26309	3.26309	contig14948.1	EST6_APIME ame: Full=Venom carboxylesterase-6 ame: Allergen=Api m 8 Flags: Precursor	JHE-like carboxylesterase 2
	Cluster-38045.2	3.26309	3.26309	3.26309	3.82517	3.83247	3.74652	6.71855	4.37902	6.7547	4.15422	7.87297	4.74997	6.4431	10.9386	12.0429	5.59578	4.25219	5.16733	3.26309	3.26309	4.49867	12.5571	12.049	12.3176	4.46088	4.04208	3.26309	contig1421.1	CHS6_USTMA ame: Full=Chitin synthase 6 ame: Full=Chitin-UDP acetyl-glucosaminyl transferase 6 ame: Full=Class-V chitin synthase 6	chitin synthase
	Cluster-38045.3	3.26309	3.26309	3.26309	3.72298	3.59324	3.26309	6.71855	3.77204	5.94566	4.28689	7.32657	4.22759	5.57873	11.01	12.2706	5.50286	4.10357	5.16733	3.26309	3.26309	3.26309	12.6348	12.0867	11.8939	3.26309	4.35213	3.26309	contig1144.1	CHS6_USTMA ame: Full=Chitin synthase 6 ame: Full=Chitin-UDP acetyl-glucosaminyl transferase 6 ame: Full=Class-V chitin synthase 6	chitin synthase
	Cluster-13711.3727	3.64736	3.26309	3.73726	3.26309	3.59324	3.26309	3.26309	3.26309	3.62092	4.68347	3.26309	3.26309	3.84173	10.5955	11.4968	4.7759	3.6432	3.95796	3.87311	3.80248	3.89488	9.51875	8.9815	9.39916	3.26309	4.04208	3.26309	contig16507.1	CHIT1_HUMAN ame: Full=Chitotriosidase-1 ame: Full=Chitinase-1 Flags: Precursor	chitinase
	Cluster-15746.5	3.26309	3.26309	3.59913	3.26309	3.26309	3.26309	3.26309	3.6239	3.26309	3.99446	3.26309	4.74997	3.26309	11.5139	13.2435	3.26309	3.26309	3.26309	3.87311	3.26309	3.26309	9.56818	9.19338	7.78407	4.71104	4.04208	3.26309	contig2009.1	---NA---	---NA---
	Cluster-13711.3256	3.26309	3.26309	3.59913	4.41011	3.59324	4.4662	4.24773	3.88484	4.1288	4.15422	4.03065	4.93866	4.0761	10.4492	11.9039	4.04503	3.26309	3.26309	3.26309	3.80248	3.26309	9.80718	9.54508	9.16579	4.12186	4.35213	3.26309	contig83777.1	---NA---	Dynein heavy chain
	Cluster-13711.3259	4.19105	3.86444	3.73726	4.69955	4.42444	5.26951	4.97968	4.90751	4.19592	4.50478	4.66075	5.76127	4.83222	12.0378	13.3122	4.73167	3.6432	3.61304	3.26309	3.26309	3.26309	10.7876	11.1621	10.6505	4.91446	4.77054	4.38662	contig31027.1	---NA---	calcium homeostasis endoplasmic reticulum
	Cluster-13711.48308	4.19105	3.75526	3.93071	4.84745	5.66419	5.62745	4.09974	3.6239	7.28298	3.26309	4.03065	3.75203	4.25254	8.90478	11.6847	4.04503	3.79912	4.34677	3.26309	3.26309	3.26309	10.4079	10.8461	10.5283	4.46088	3.26309	4.38662	contig21442.1	CHIT2_DROME ame: Full=Probable chitinase 2 Flags: Precursor	chitinase
	Cluster-25029.0	6.03909	6.36435	4.60306	5.11891	4.8664	6.12017	4.83765	4.84101	6.32887	3.26309	3.26309	4.60387	3.67361	12.4404	13.7275	5.37666	5.30988	5.19163	3.26309	4.02158	3.26309	14.4018	14.0912	14.2328	5.37515	4.77054	3.26309	contig29323.1	---NA---	Glutaminyl-peptide cyclotransferase
	Cluster-13711.11659	3.26309	3.26309	3.26309	4.73073	4.80898	6.07338	3.64143	3.77204	3.76786	4.59793	4.03065	3.95133	3.67361	9.60503	11.2852	4.13474	3.26309	3.26309	3.26309	3.80248	3.26309	10.4935	10.2283	10.1523	4.12186	4.04208	3.26309	contig71239.1	---NA---	---NA---
	Cluster-15590.0	3.26309	3.26309	3.26309	4.36722	4.06325	4.8923	3.26309	3.26309	3.26309	3.26309	3.26309	4.33669	3.67361	8.91648	10.8532	3.65763	3.6432	3.26309	3.26309	3.26309	3.26309	10.8206	10.5082	10.2515	3.26309	3.26309	3.26309	contig1692.1	ABCA3_HUMAN ame: Full=ATP-binding cassette sub-family A member 3 ame: Full=ABC-C transporter ame: Full=ATP-binding cassette transporter 3 Short=ATP-binding cassette 3	ATP-binding cassette sub-family A member 3
	Cluster-13711.44293	3.26309	3.26309	3.26309	4.63437	4.61665	5.10773	3.26309	3.26309	3.26309	3.26309	3.26309	3.95133	3.26309	9.22945	11.4704	4.21516	3.6432	4.03816	3.26309	3.26309	3.89488	9.83773	10.8514	10.4973	3.26309	3.26309	3.26309	contig36572.1	INX2_DROME ame: Full=Innexin inx2 Short=Innexin-2 ame: Full=Gap junction prp33 ame: Full=Pas-related 33	innexin inx3
	Cluster-13711.8396	3.26309	3.26309	3.26309	3.58897	3.72898	3.26309	3.26309	3.26309	3.62092	3.26309	3.26309	3.75203	3.67361	7.45682	12.2546	3.65763	4.01691	4.17592	3.26309	3.80248	4.14971	11.2624	12.8542	8.83072	5.23959	3.26309	3.26309	contig16383.1	ESTF_MYZPE ame: Full=Esterase FE4 ame: Full=Carboxylic-ester hydrolase Flags: Precursor	Venom carboxylesterase-6
	Cluster-15282.0	3.64736	3.61195	3.59913	3.58897	3.72898	3.26309	3.26309	3.26309	3.62092	3.78299	4.03065	3.95133	3.26309	7.91969	11.1404	4.28848	3.6432	4.03816	3.26309	3.26309	4.14971	11.722	9.79206	9.35613	4.12186	3.26309	4.06732	contig32539.1	LUCB_OPLGR ame: Full=Oplophorus-luciferin 2-monooxygenase non-catalytic subunit Flags: Precursor	oplophorus-luciferin 2-monooxygenase non-catalytic subunit-like
	Cluster-15770.0	3.26309	3.26309	3.26309	3.26309	3.59324	3.26309	3.26309	3.26309	3.62092	3.26309	3.26309	3.75203	3.26309	8.11527	10.6127	3.81934	3.26309	3.95796	3.87311	4.02158	4.3409	10.2788	10.7539	10.6697	4.12186	3.26309	3.26309	contig32679.1	---NA---	hypothetical protein DAPPUDRAFT_112081
	Cluster-13711.26598	3.26309	3.26309	3.26309	3.26309	3.26309	3.26309	3.26309	3.26309	3.26309	3.26309	3.26309	3.26309	3.26309	9.20342	12.1986	3.26309	3.79912	3.95796	3.26309	3.26309	4.14971	10.7236	11.1274	10.8354	4.71104	3.26309	4.06732	contig35433.1	CHIA_BOVIN ame: Full=Acidic mammalian chitinase Short=AMCase ame: Full=Chitin-binding b04 Short=CBPb04 Flags: Precursor	chitinase 3
	Cluster-13711.48319	3.26309	3.26309	3.59913	3.58897	3.26309	3.26309	3.64143	3.26309	3.76786	3.26309	3.26309	4.22759	3.26309	10.6091	13.595	3.9423	3.79912	4.17592	3.87311	3.26309	3.89488	12.5367	12.9795	12.6858	4.12186	3.26309	4.62323	contig12556.1	CHIA_BOVIN ame: Full=Acidic mammalian chitinase Short=AMCase ame: Full=Chitin-binding b04 Short=CBPb04 Flags: Precursor	chitinase 3
	Cluster-38379.1	6.05436	5.6291	5.37764	5.05073	5.0716	5.13216	5.35225	5.26825	4.72215	4.40209	4.3365	4.67938	5.10983	11.4332	12.7844	5.47858	5.52422	5.32839	5.23492	5.37201	5.29661	11.7923	12.2623	11.9867	6.77405	6.4897	5.99263	contig31647.1	CERS2_MOUSE ame: Full=Ceramide synthase 2 Short= 2 ame: Full=LAG1 longevity assurance homolog 2 ame: Full=Translocating chain-associating membrane homolog 3 Short=TRAM homolog 3	ceramide synthase 6
	Cluster-13711.35318	3.64736	3.26309	3.59913	3.58897	3.72898	3.26309	3.26309	3.26309	3.26309	3.26309	3.26309	3.26309	3.96946	8.86911	10.4963	3.81934	3.6432	4.11016	4.11959	3.26309	3.26309	11.4929	11.84	10.6311	4.46088	4.93163	5.12641	contig38632.1	U2D2B_RAT ame: Full=Ubiquitin-conjugating enzyme E2 D2B ame: Full=E2 ubiquitin-conjugating enzyme D2B ame: Full=Ubiquitin carrier D2B ame: Full=Ubiquitin-conjugating enzyme E2(17)KB 2B ame: Full=Ubiquitin-conjugating enzyme E2-17 kDa 2B ame: Full=Ubiquitin- ligase D2B	ubiquitin-conjugating enzyme E2-17 kDa
	Cluster-16834.0	3.80494	4.53042	3.59913	4.27493	3.99506	4.42142	3.91472	3.77204	4.4703	3.99446	3.26309	3.95133	4.16918	10.1219	11.0615	3.9423	4.18129	3.95796	4.11959	3.26309	3.89488	10.5463	9.93931	10.2178	4.71104	4.93163	3.26309	contig7099.1	TMC7_MOUSE ame: Full=Transmembrane channel 7	transmembrane channel 7
	Cluster-13711.36507	3.64736	3.86444	3.26309	3.72298	3.59324	3.26309	3.64143	4.13583	3.26309	5.20417	3.26309	3.95133	3.67361	10.0639	11.7805	3.81934	4.01691	3.61304	3.26309	3.26309	3.26309	11.0862	10.5869	10.3552	3.26309	4.04208	3.26309	contig20843.2	---NA---	thyroglobulin type i repeat
	Cluster-15234.0	3.26309	3.26309	3.26309	3.26309	3.59324	3.60572	3.26309	3.26309	3.26309	3.26309	3.26309	3.75203	3.96946	9.06839	11.0727	3.65763	3.79912	3.75679	3.26309	3.26309	3.26309	9.29921	10.1244	10.7646	4.71104	3.26309	3.26309	contig122063.1	---NA---	---NA---
	Cluster-15657.0	3.26309	3.26309	3.26309	3.26309	3.26309	3.26309	3.26309	3.26309	3.26309	3.26309	3.809	3.75203	3.26309	10.6552	12.1207	4.04503	3.6432	3.26309	3.87311	3.26309	3.26309	10.7655	10.6736	10.2357	5.08776	3.26309	3.26309	contig6338.1	ITA8_MOUSE ame: Full=Integrin alpha-8 Contains: ame: Full=Integrin alpha-8 heavy chain Contains: ame: Full=Integrin alpha-8 light chain Flags: Precursor	integrin alpha-PS2 isoform X2
	Cluster-13711.8608	3.26309	3.26309	3.26309	3.26309	3.26309	3.26309	3.26309	3.26309	3.26309	3.26309	3.26309	3.75203	3.26309	10.9635	12.223	3.26309	3.26309	4.03816	3.26309	3.26309	4.3409	10.4361	10.6585	10.292	4.91446	4.04208	3.26309	contig12812.1	ITBX_DROME ame: Full=Integrin beta-PS ame: Full=Position-specific antigen beta subunit ame: Full= myospheroid ame: Full= olfactory C Flags: Precursor	integrin beta-PS isoform X1
	Cluster-13711.8413	3.26309	3.26309	3.73726	3.26309	3.26309	3.26309	3.64143	3.77204	3.26309	3.26309	3.809	3.75203	3.67361	10.4612	11.1461	4.21516	3.79912	3.61304	3.26309	3.26309	4.3409	10.9861	10.2486	12.0204	3.26309	4.04208	3.26309	contig12032.1	ZDHC6_HUMAN ame: Full=Palmitoyltransferase ZDHHC6 ame: Full=Transmembrane H4 ame: Full=Zinc finger DHHC domain-containing 6 Short=DHHC-6 ame: Full=Zinc finger 376	Palmitoyltransferase ZDHHC6
	Cluster-13711.39625	3.26309	3.26309	3.26309	3.91078	3.72898	3.85381	3.64143	3.6239	3.62092	3.26309	3.26309	3.75203	3.26309	11.235	12.2543	3.65763	3.6432	3.8663	3.87311	3.80248	4.14971	11.8628	11.5763	11.9138	4.46088	4.04208	3.26309	contig6139.1	MESH_BOMMO ame: Full= mesh Flags: Precursor	Sushi domain-containing
	Cluster-13711.29225	3.64736	3.26309	3.26309	3.72298	3.59324	3.60572	3.64143	3.88484	3.26309	4.15422	3.26309	3.95133	3.26309	11.407	12.4398	3.81934	3.91774	3.95796	3.87311	3.80248	3.26309	12.1276	11.7721	12.0893	4.12186	4.35213	3.26309	contig2877.1	MESH_BOMMO ame: Full= mesh Flags: Precursor	Sushi domain-containing
	Cluster-13711.19654	3.26309	3.26309	3.26309	4.32226	4.12558	3.60572	3.64143	3.6239	3.62092	3.78299	3.809	4.22759	3.26309	11.7576	12.727	3.81934	3.6432	4.11016	4.30478	4.02158	3.26309	12.5939	12.291	12.6551	4.71104	4.93163	3.26309	contig2427.1	MESH_BOMMO ame: Full= mesh Flags: Precursor	Sushi domain-containing
	Cluster-13711.47428	3.64736	3.26309	3.26309	3.58897	3.26309	3.26309	3.26309	3.6239	3.26309	3.26309	3.26309	3.75203	3.67361	9.94045	10.0227	3.65763	3.26309	3.61304	3.87311	3.80248	3.89488	11.1064	10.3685	10.9935	4.12186	4.04208	3.26309	contig9945.1	---NA---	---NA---
	Cluster-13711.7859	3.64736	3.26309	3.26309	3.98575	3.26309	3.26309	3.26309	3.6239	3.26309	3.78299	3.26309	4.33669	3.26309	11.0714	11.3433	3.9423	3.79912	3.61304	3.26309	3.26309	3.26309	12.2275	10.8972	11.3898	4.71104	4.04208	3.26309	contig991.1	ANR42_MOUSE ame: Full=Ankyrin repeat domain-containing 42	ankyrin repeat domain-containing 39-like
	Cluster-13711.17777	3.26309	3.26309	3.26309	3.58897	3.91916	3.26309	3.26309	3.6239	3.76786	3.26309	3.26309	3.75203	3.26309	11.3596	12.0287	4.28848	3.79912	3.95796	3.26309	3.26309	3.26309	12.3892	11.8737	12.8049	4.46088	4.93163	3.26309	contig6324.1	NAL10_MOUSE ame: Full= LRR and PYD domains-containing 10	NLR family CARD domain-containing 4-like
	Cluster-33860.0	3.80494	3.26309	3.73726	3.72298	3.83247	3.60572	3.64143	3.77204	3.62092	3.26309	3.809	4.33669	3.26309	11.3288	12.5564	4.5342	3.91774	3.95796	3.26309	3.26309	3.89488	12.9289	12.4638	12.5846	4.71104	4.35213	3.26309	contig28321.1	---NA---	---NA---
	Cluster-13464.0	3.64736	3.26309	3.59913	3.26309	3.59324	3.60572	3.26309	3.26309	3.26309	3.78299	3.26309	3.95133	3.67361	9.26876	10.377	4.04503	3.26309	3.75679	3.26309	3.26309	3.26309	10.4295	10.12	10.3071	4.12186	4.04208	3.26309	contig25451.1	EPCAM_MACMU ame: Full=Epithelial cell adhesion molecule Short=Ep-CAM ame: Full=Tumor-associated calcium signal transducer 1 ame: CD_antigen=CD326 Flags: Precursor	Thyroglobulin type I repeats domain-containing
	Cluster-13711.34273	3.26309	3.26309	3.26309	3.26309	3.72898	3.26309	3.26309	3.26309	3.26309	3.26309	3.26309	3.75203	3.26309	9.99387	11.063	4.04503	3.26309	3.8663	3.26309	3.26309	3.26309	11.1917	10.862	11.4127	4.12186	4.04208	3.26309	contig31486.1	---NA---	---NA---
	Cluster-13711.7867	3.80494	3.26309	3.26309	3.91078	3.72898	3.94364	4.94574	4.32426	4.19592	3.26309	3.26309	4.93866	4.32851	10.4996	12.178	4.47837	4.31768	4.23673	3.26309	3.26309	3.26309	13.0254	12.6642	13.1413	4.46088	4.35213	4.06732	contig1324.1	CELR3_RAT ame: Full=Cadherin EGF LAG seven-pass G-type receptor 3 ame: Full=Multiple epidermal growth factor-like domains 2 Short=Multiple EGF-like domains 2 Flags: Precursor	Fat-like cadherin-related tumor suppressor
	Cluster-32990.0	3.64736	3.26309	3.73726	3.72298	3.59324	3.26309	3.64143	3.26309	3.76786	3.26309	3.809	3.75203	3.67361	9.47067	10.2322	3.81934	3.26309	3.61304	3.87311	3.26309	3.26309	11.2097	11.3057	11.0075	4.12186	4.35213	3.26309	contig11576.1	---NA---	GTPase IMAP family member
	Cluster-13711.7873	3.26309	3.26309	3.26309	3.26309	3.59324	3.26309	3.26309	3.26309	3.26309	3.26309	3.26309	3.26309	3.26309	9.88201	12.0268	4.04503	3.91774	3.61304	3.26309	3.26309	3.26309	12.41	12.4867	12.4346	4.12186	4.93163	3.26309	contig43102.1	---NA---	---NA---
	Cluster-13711.5955	3.26309	3.26309	3.26309	3.26309	3.83247	3.74652	3.91472	3.6239	3.62092	3.26309	3.26309	3.26309	3.26309	9.43452	10.5837	4.28848	3.26309	3.61304	3.26309	3.80248	3.26309	10.8854	11.4176	11.6479	3.26309	3.26309	4.06732	contig44814.1	---NA---	---NA---
	Cluster-13711.32147	3.26309	3.26309	3.26309	3.72298	3.26309	3.26309	3.26309	3.26309	3.26309	3.26309	3.26309	3.26309	3.26309	9.15487	10.175	3.26309	3.26309	3.26309	3.26309	3.26309	3.26309	10.0988	10.0888	9.87346	3.26309	3.26309	3.26309	contig88140.1	CALM2_BRALA ame: Full=Calmodulin-2 Short= 2	calmodulin
	Cluster-13711.37442	3.64736	3.26309	3.26309	3.26309	3.72898	3.26309	3.64143	3.26309	3.62092	3.78299	3.26309	3.75203	3.26309	9.5479	10.6362	3.9423	3.26309	3.26309	3.26309	3.26309	3.26309	10.7938	10.6138	10.428	3.26309	3.26309	3.26309	contig55887.1	---NA---	PREDICTED: uncharacterized protein LOC108679979
	Cluster-14387.0	3.26309	3.26309	3.26309	3.26309	3.26309	3.60572	3.26309	3.26309	3.62092	3.26309	3.26309	3.26309	3.26309	9.45872	10.8824	3.65763	3.79912	3.61304	3.26309	3.26309	3.26309	10.6589	10.5266	10.6416	3.26309	4.04208	3.26309	contig10061.1	ANK1_HUMAN ame: Full=Ankyrin-1 Short=ANK-1 ame: Full=Ankyrin-R ame: Full=Erythrocyte ankyrin	serine threonine- phosphatase 6 regulatory ankyrin repeat subunit A-like
	Cluster-13711.42972	3.26309	3.26309	3.26309	3.26309	3.59324	3.26309	3.26309	3.26309	3.26309	3.26309	3.26309	3.75203	3.26309	9.70113	11.2467	4.13474	3.6432	4.03816	3.26309	3.26309	3.26309	10.7698	10.8097	10.7782	3.26309	4.04208	4.06732	contig2312.1	ANKK1_HUMAN ame: Full=Ankyrin repeat and kinase domain-containing 1 ame: Full= kinase PKK2 ame: Full=Sugen kinase 288 Short= 288 ame: Full=X-kinase	ankyrin repeat RF_0381 isoform X1
	Cluster-13711.8120	3.26309	3.26309	3.26309	3.72298	3.26309	3.26309	3.79664	3.26309	3.26309	3.26309	3.26309	3.95133	3.26309	10.1269	11.3568	3.9423	3.91774	3.75679	3.26309	3.26309	4.14971	11.2451	11.8312	11.4685	3.26309	3.26309	4.06732	contig132223.1	---NA---	---NA---
	Cluster-13711.5531	3.64736	3.75526	3.26309	3.72298	3.26309	3.26309	3.26309	3.26309	3.62092	3.26309	3.26309	3.75203	3.26309	10.0691	11.2004	4.13474	3.79912	3.75679	3.26309	3.26309	3.89488	11.8747	12.0923	12.409	4.12186	3.26309	4.06732	contig12215.1	PLPR5_HUMAN ame: Full=Phospholipid phosphatase-related type 5 ame: Full=Lipid phosphate phosphatase-related type 5 ame: Full=Phosphatidic acid phosphatase type 2d ame: Full=Plasticity-related gene 5 Short=PRG-5	phospholipid phosphatase-related type 5-like
	Cluster-13711.22476	3.26309	3.26309	3.26309	3.82517	3.59324	3.26309	3.26309	3.26309	3.26309	3.26309	3.26309	3.75203	3.26309	8.48113	10.015	3.9423	3.91774	3.61304	3.26309	3.26309	3.26309	10.8388	10.5773	10.7101	3.26309	3.26309	3.26309	contig26903.1	ACR7_CAEEL ame: Full=Acetylcholine receptor subunit alpha-type acr-7 Flags: Precursor	acetylcholine receptor subunit alpha-type acr-16-like
	Cluster-13711.107	3.26309	3.26309	3.26309	3.58897	3.26309	3.26309	3.64143	3.26309	3.26309	3.78299	3.26309	3.75203	3.26309	9.24808	10.4852	4.04503	3.91774	4.11016	3.26309	3.26309	3.89488	10.9314	10.8069	11.4836	3.26309	3.26309	3.26309	contig8064.1	---NA---	---NA---
	Cluster-13967.0	3.26309	3.26309	3.26309	3.26309	3.26309	3.60572	3.26309	3.26309	3.26309	3.26309	3.26309	4.33669	3.26309	9.33563	10.5326	3.9423	3.79912	3.8663	3.26309	3.26309	3.26309	10.8668	10.761	10.6623	3.26309	3.26309	3.26309	contig11166.1	CASP2_HUMAN ame: Full=Caspase-2 Short=CASP-2 ame: Full=Neural precursor cell expressed developmentally down-regulated 2 Short=NEDD-2 ame: Full=Protease ICH-1 Contains: ame: Full=Caspase-2 subunit p18 Contains: ame: Full=Caspase-2 subunit p13 Contains: ame: Full=Caspase-2 subunit p12 Flags: Precursor	Caspase Dronc
	Cluster-14815.0	3.26309	3.26309	3.26309	3.26309	3.26309	3.26309	3.26309	3.77204	3.62092	3.26309	3.26309	3.75203	3.26309	9.63542	10.9002	4.04503	3.26309	3.8663	3.26309	3.26309	3.26309	11.0622	11.1142	11.3281	3.26309	3.26309	3.26309	contig47194.2	---NA---	---NA---
	Cluster-13711.4819	3.26309	3.61195	3.26309	3.91078	3.72898	3.94364	3.26309	3.26309	3.76786	3.78299	3.809	3.95133	3.26309	9.86098	10.9481	4.47837	4.10357	4.49057	3.26309	3.26309	3.26309	10.668	10.2844	10.7522	4.12186	4.04208	3.26309	contig7431.1	ANK3_HUMAN ame: Full=Ankyrin-3 Short=ANK-3 ame: Full=Ankyrin-G	ankyrin-3 isoform X1
	Cluster-13711.13022	3.92481	3.26309	3.26309	4.05311	3.59324	3.74652	3.26309	3.26309	3.62092	3.26309	3.26309	3.75203	3.67361	10.8469	12.2533	4.21516	4.43601	4.39715	3.26309	3.26309	4.3409	12.9357	12.617	11.9389	4.71104	4.35213	4.06732	contig4004.1	ANK2_HUMAN ame: Full=Ankyrin-2 Short=ANK-2 ame: Full=Ankyrin-B ame: Full=Brain ankyrin ame: Full=Non-erythroid ankyrin	ankyrin-3 isoform X1
	Cluster-13711.41561	3.80494	3.86444	3.59913	3.72298	3.59324	3.60572	3.26309	3.26309	3.26309	3.78299	3.809	3.26309	3.26309	10.435	11.7883	3.65763	3.91774	3.26309	3.26309	3.26309	3.89488	12.1838	11.9054	12.0595	4.46088	4.04208	3.26309	contig10451.1	PAR12_MOUSE ame: Full=Poly	poly [ADP-ribose] polymerase 12-like
	Cluster-15356.0	3.26309	3.26309	3.26309	3.26309	3.72898	3.60572	3.26309	3.26309	3.26309	3.78299	3.26309	3.75203	3.26309	10.5698	12.1464	3.81934	4.10357	3.95796	3.26309	3.80248	4.3409	11.8073	12.2171	11.8545	4.71104	4.04208	3.26309	contig11825.1	PDE2_CROAD ame: Full=Venom phosphodiesterase 2 ame: Full=Ectonucleotide pyrophosphatase phosphodiesterase family member 3 Short=PDE-3 Includes: ame: Full=Alkaline phosphodiesterase I Short=PDE Includes: ame: Full=Nucleotide pyrophosphatase Short=NPPase ame: Full=Nucleotide diphosphatase Flags: Precursor	Ectonucleotide pyrophosphatase phosphodiesterase family member
	Cluster-15868.1	3.26309	3.26309	3.26309	3.26309	3.26309	3.26309	3.26309	3.26309	3.26309	3.26309	3.26309	3.75203	3.26309	9.23879	10.709	3.65763	3.79912	3.26309	3.26309	3.26309	3.26309	10.4507	10.3328	9.78162	4.12186	3.26309	3.26309	contig15701.1	RHBL2_MOUSE ame: Full=Rhomboid-related 2 Short=RRP2 Contains: ame: Full=Rhomboid-related N-terminal fragment Short=NTF Contains: ame: Full=Rhomboid-related C-terminal fragment Short=CTF	rhomboid-related 2-like
	Cluster-13711.8790	3.26309	3.26309	3.26309	3.72298	3.59324	3.26309	3.26309	3.26309	3.26309	3.26309	3.26309	3.75203	3.26309	9.38066	10.8601	3.65763	3.79912	3.26309	3.26309	3.26309	3.26309	10.6079	9.92675	10.2786	4.12186	4.04208	3.26309	contig79896.1	---NA---	probable tumor suppressor MN1
	Cluster-13711.35385	3.26309	3.26309	3.26309	3.98575	3.72898	3.74652	3.64143	3.6239	3.26309	3.26309	3.26309	3.26309	3.26309	9.72627	10.708	3.9423	3.26309	3.61304	3.26309	3.80248	3.26309	10.7782	10.7209	10.9817	4.46088	3.26309	3.26309	contig30359.1	---NA---	---NA---
	Cluster-14917.0	3.64736	3.26309	3.26309	3.72298	3.26309	3.26309	3.64143	3.26309	3.62092	3.26309	3.26309	3.75203	3.26309	10.8338	11.3402	3.9423	3.79912	3.8663	3.26309	3.26309	3.89488	11.5574	12.3138	12.0318	4.91446	4.04208	3.26309	contig43400.1	---NA---	---NA---
	Cluster-13711.8121	3.80494	3.61195	3.26309	4.27493	3.83247	3.74652	4.58445	3.26309	3.76786	3.99446	4.03065	4.10214	3.67361	11.9091	13.2954	4.28848	4.31768	4.29346	3.26309	3.80248	3.26309	13.2169	13.6991	13.8902	5.61009	4.58234	3.26309	contig30396.1	---NA---	---NA---
	Cluster-13711.48318	3.26309	3.26309	3.26309	3.26309	3.26309	3.26309	3.64143	3.26309	3.62092	3.78299	3.26309	3.75203	3.26309	9.98695	12.8285	4.04503	3.79912	3.95796	3.26309	3.26309	3.26309	12.1525	12.308	12.1608	5.37515	3.26309	3.26309	contig18673.1	CHIA_BOVIN ame: Full=Acidic mammalian chitinase Short=AMCase ame: Full=Chitin-binding b04 Short=CBPb04 Flags: Precursor	Chitinase 3
	Cluster-16404.0	3.26309	3.26309	3.26309	3.58897	3.26309	3.26309	3.64143	3.26309	3.26309	3.26309	3.26309	3.95133	3.67361	9.30703	11.2586	4.21516	3.6432	3.8663	3.26309	3.26309	3.26309	10.966	12.0078	10.7604	4.12186	3.26309	3.26309	contig58034.1	---NA---	---NA---
	Cluster-13711.8253	3.26309	3.26309	3.26309	3.26309	3.26309	3.26309	3.26309	3.26309	3.26309	3.26309	3.26309	3.75203	3.26309	9.16226	10.3203	3.81934	3.6432	3.26309	3.26309	3.26309	3.26309	11.014	10.8686	10.8917	4.46088	3.26309	3.26309	contig40196.1	TTPAL_PONAB ame: Full=Alpha-tocopherol transfer -like	alpha-tocopherol transfer -like
	Cluster-13010.0	3.26309	3.61195	3.26309	3.58897	3.72898	3.26309	3.26309	3.26309	3.62092	3.78299	3.26309	3.75203	3.26309	9.36793	10.8392	3.81934	3.6432	3.95796	3.26309	3.26309	3.26309	10.7528	11.2882	10.7687	4.46088	3.26309	3.26309	contig38322.1	---NA---	---NA---
	Cluster-14215.0	3.26309	3.26309	3.26309	3.58897	3.26309	3.26309	3.26309	3.26309	3.26309	3.78299	3.26309	3.75203	3.26309	10.0809	11.3787	3.65763	3.79912	3.95796	3.87311	3.26309	3.26309	11.7077	11.5122	11.2924	4.12186	3.26309	3.26309	contig6942.1	LYAG_HUMAN ame: Full=Lysosomal alpha-glucosidase ame: Full=Acid maltase ame: Full=Aglucosidase alfa Contains: ame: Full=76 kDa lysosomal alpha-glucosidase Contains: ame: Full=70 kDa lysosomal alpha-glucosidase Flags: Precursor	Lysosomal alpha-glucosidase
	Cluster-13711.27464	4.82136	4.17316	4.07723	4.52842	3.91916	4.27267	3.26309	3.26309	4.75893	3.26309	3.809	3.26309	3.26309	7.67268	8.09734	8.80549	10.6912	6.28892	3.87311	3.26309	3.26309	13.2694	13.8958	13.0165	4.12186	4.04208	4.38662	contig99689.1	MT1_CALSI ame: Full=Metallothionein-1B Short=MT-1B ame: Full=Metallothionein-IB Short=MT-IB Contains: ame: Full=Metallothionein-1A Short=MT-1A ame: Full=Metallothionein-IA Short=MT-IA	metallothionein
	Cluster-13711.40944	5.06972	4.68812	3.84254	4.22489	4.23709	4.09285	3.26309	3.77204	4.75893	3.78299	3.26309	4.10214	3.84173	7.98788	7.67747	9.23209	11.1079	5.81142	3.26309	3.26309	3.89488	13.6592	13.4408	13.5002	4.12186	5.07335	4.06732	contig48182.1	MT1_CALSI ame: Full=Metallothionein-1B Short=MT-1B ame: Full=Metallothionein-IB Short=MT-IB Contains: ame: Full=Metallothionein-1A Short=MT-1A ame: Full=Metallothionein-IA Short=MT-IA	metallothionein
	Cluster-13711.20361	6.56931	5.7747	5.75816	4.66745	4.46594	5.13216	5.13641	5.85935	5.57099	6.73544	6.33372	6.65345	7.26669	8.26471	7.82674	9.32929	11.1214	5.95394	4.81341	4.02158	4.14971	13.6816	13.4485	13.4375	3.26309	4.77054	4.38662	contig49066.1	MT1_CALSI ame: Full=Metallothionein-1B Short=MT-1B ame: Full=Metallothionein-IB Short=MT-IB Contains: ame: Full=Metallothionein-1A Short=MT-1A ame: Full=Metallothionein-IA Short=MT-IA	metallothionein
	Cluster-13711.3292	6.63104	5.6291	5.31878	4.60023	4.50576	4.69996	4.83765	5.36116	5.49365	6.45057	5.70632	6.28795	6.91836	8.20392	8.06767	9.66342	11.2143	6.28892	5.08336	4.73317	4.86453	13.8809	13.9785	13.4873	3.26309	4.04208	4.06732	contig49066.2	MT1_CALSI ame: Full=Metallothionein-1B Short=MT-1B ame: Full=Metallothionein-IB Short=MT-IB Contains: ame: Full=Metallothionein-1A Short=MT-1A ame: Full=Metallothionein-IA Short=MT-IA	metallothionein
	Cluster-20577.0	5.10136	5.52242	5.05156	4.05311	4.06325	4.66442	3.64143	3.26309	3.87976	3.78299	3.26309	3.26309	5.92423	7.12375	6.90406	7.18709	5.14416	7.06329	5.54996	4.54902	4.75558	12.3778	11.7452	12.2275	4.12186	4.04208	3.26309	contig2640.1	MGA_HUMAN ame: Full=Maltase- intestinal Includes: ame: Full=Maltase ame: Full=Alpha-glucosidase Includes: ame: Full=Glucoamylase ame: Full=Glucan 1,4-alpha-glucosidase	Lysosomal alpha-glucosidase
	Cluster-20577.1	4.26266	5.06007	4.40013	3.72298	3.83247	3.60572	3.64143	3.26309	3.76786	3.78299	3.26309	3.95133	5.47642	5.68774	4.81655	6.27148	6.03083	5.94033	4.99998	4.32408	5.61843	12.3977	11.7068	12.1774	3.26309	3.26309	3.26309	contig5627.1	MGA_HUMAN ame: Full=Maltase- intestinal Includes: ame: Full=Maltase ame: Full=Alpha-glucosidase Includes: ame: Full=Glucoamylase ame: Full=Glucan 1,4-alpha-glucosidase	Lysosomal alpha-glucosidase
	Cluster-20577.3	4.78114	5.00567	4.14059	3.72298	3.83247	3.60572	3.64143	3.88484	3.87976	3.26309	3.26309	3.95133	4.99863	5.77001	5.49157	5.68265	4.54141	5.54676	5.60482	4.44306	4.9641	12.332	11.6407	12.0544	3.26309	4.04208	3.26309	contig8627.1	MGA_HUMAN ame: Full=Maltase- intestinal Includes: ame: Full=Maltase ame: Full=Alpha-glucosidase Includes: ame: Full=Glucoamylase ame: Full=Glucan 1,4-alpha-glucosidase	Lysosomal alpha-glucosidase
	Cluster-20577.4	4.6039	5.25643	4.44417	3.58897	3.99506	3.74652	4.01346	3.26309	3.62092	3.26309	3.26309	3.26309	4.63742	5.40535	5.2452	5.17627	4.01691	5.30659	5.16144	4.32408	5.056	12.3198	11.2219	12.3962	4.12186	3.26309	3.26309	contig16639.1	MGA_HUMAN ame: Full=Maltase- intestinal Includes: ame: Full=Maltase ame: Full=Alpha-glucosidase Includes: ame: Full=Glucoamylase ame: Full=Glucan 1,4-alpha-glucosidase	Lysosomal alpha-glucosidase
	Cluster-35421.0	3.26309	3.75526	3.59913	3.91078	3.72898	3.74652	4.01346	4.37902	4.05529	3.26309	3.26309	3.95133	5.86579	6.14067	5.63335	5.80326	3.79912	4.95347	4.59004	3.26309	4.75558	12.1853	11.4283	11.8564	4.12186	4.77054	4.06732	contig24979.1	PPBT_RAT ame: Full=Alkaline tissue-nonspecific isozyme Short=AP-TNAP Short=TNSALP ame: Full=Alkaline phosphatase liver bone kidney isozyme Flags: Precursor	Alkaline tissue-nonspecific
	Cluster-21136.0	3.64736	3.95583	3.26309	4.17168	4.23709	4.73439	4.31295	4.32426	4.05529	4.15422	4.19784	3.95133	4.0761	6.574	5.45361	5.63992	3.91774	5.26185	3.87311	3.26309	4.75558	13.6154	14.6005	11.7061	4.91446	3.26309	4.62323	contig56019.1	---NA---	---NA---
	Cluster-13711.9393	3.26309	3.26309	3.26309	3.26309	3.26309	3.26309	3.64143	3.26309	3.76786	3.26309	3.26309	3.95133	3.26309	5.82221	7.12845	6.64267	3.6432	5.03812	3.26309	3.26309	3.26309	11.7959	12.0861	10.2882	3.26309	3.26309	3.26309	contig3502.1	ANK1_HUMAN ame: Full=Ankyrin-1 Short=ANK-1 ame: Full=Ankyrin-R ame: Full=Erythrocyte ankyrin	serine threonine- phosphatase 6 regulatory ankyrin repeat subunit B-like
	Cluster-13711.19837	4.93422	4.10758	4.2539	4.81938	3.26309	4.32499	4.63096	4.20346	3.76786	3.78299	4.03065	3.75203	5.07387	6.31249	7.45687	5.91405	5.14416	5.71817	3.26309	3.26309	3.26309	12.6757	12.4468	12.1753	3.26309	3.26309	4.06732	contig19384.1	CECR1_XENLA ame: Full=Adenosine deaminase CECR1 ame: Full=Cat eye syndrome critical region 1 Flags: Precursor	adenosine deaminase CECR1-like
	Cluster-13711.21561	3.26309	3.26309	3.26309	3.26309	3.59324	3.26309	3.26309	3.26309	3.26309	3.26309	3.26309	3.26309	5.42212	6.54385	7.04533	3.65763	3.26309	3.75679	3.87311	3.26309	3.26309	10.3638	11.0964	11.5391	3.26309	3.26309	3.26309	contig667.1	MLRP2_ACRMI ame: Full=MAM and LDL-receptor class A domain-containing 2 ame: Full=Skeletal organic matrix MAM and LDL-receptor 2 Short=SOM MAM and LDL-receptor 2	mam domain
	Cluster-13711.35180	3.64736	3.26309	3.26309	3.26309	3.72898	3.74652	3.26309	3.26309	3.76786	3.26309	3.26309	3.26309	4.63742	5.53833	5.79176	3.81934	3.26309	3.61304	3.87311	3.26309	3.26309	10.7655	11.294	12.2541	3.26309	3.26309	3.26309	contig966.1	MALR1_HUMAN ame: Full=MAM and LDL-receptor class A domain-containing 1 Flags: Precursor	mam domain
	Cluster-27530.0	4.02501	4.03579	3.93071	4.22489	4.06325	3.94364	3.64143	3.6239	4.05529	3.26309	3.26309	3.26309	3.96946	8.69664	7.5714	4.47837	4.49011	4.69226	3.87311	3.80248	4.49867	13.465	14.4729	15.8311	4.46088	4.04208	3.26309	contig17300.1	RISC_MOUSE ame: Full=Retinoid-inducible serine carboxypeptidase ame: Full=Serine carboxypeptidase 1 Flags: Precursor	retinoid-inducible serine carboxypeptidase
	Cluster-13711.38262	3.64736	3.95583	3.26309	5.02713	4.38107	3.94364	3.26309	4.13583	4.37019	3.26309	3.26309	4.10214	3.84173	8.92808	8.61473	4.97459	4.63695	4.44498	3.26309	4.18692	3.26309	14.0884	14.0843	17.122	3.26309	4.58234	4.06732	contig43492.1	---NA---	---NA---
	Cluster-15854.0	3.80494	3.26309	3.26309	3.91078	4.06325	3.60572	3.26309	3.97922	3.87976	3.26309	3.26309	4.10214	4.25254	5.40535	5.59929	5.61803	3.91774	5.68559	3.26309	3.26309	3.26309	11.9765	12.5015	13.5149	3.26309	4.04208	3.26309	contig41832.1	---NA---	---NA---
	Cluster-24044.0	3.64736	3.26309	3.59913	3.58897	3.26309	3.26309	3.64143	3.6239	3.26309	3.26309	3.26309	3.26309	3.26309	6.21966	5.52846	4.04503	4.10357	3.75679	3.26309	3.26309	3.26309	11.6816	11.4522	11.3934	3.26309	4.35213	3.26309	contig60742.1	CLC4E_HUMAN ame: Full=C-type lectin domain family 4 member E ame: Full=C-type lectin superfamily member 9 ame: Full=Macrophage-inducible C-type lectin	lectin B isoform
	Cluster-12737.0	3.26309	3.26309	3.26309	5.0966	3.99506	3.60572	3.26309	3.26309	3.62092	3.78299	3.26309	3.26309	3.26309	6.05693	6.32937	4.21516	4.18129	3.95796	3.87311	3.80248	3.26309	12.6512	12.8565	14.5941	4.12186	4.04208	3.26309	contig19130.1	---NA---	PREDICTED: uncharacterized protein LOC108667723 isoform X2
	Cluster-29012.0	3.80494	3.61195	3.26309	3.26309	3.59324	3.60572	3.26309	3.77204	3.26309	4.15422	3.26309	3.26309	4.0761	5.04373	5.9603	4.28848	3.6432	4.17592	4.11959	3.80248	3.26309	11.1557	11.7236	11.4877	4.12186	3.26309	4.06732	contig20293.2	---NA---	PREDICTED: uncharacterized protein LOC108667498
	Cluster-13711.39579	3.26309	3.26309	3.26309	3.58897	3.91916	3.60572	3.26309	3.6239	3.26309	3.78299	3.26309	3.75203	3.26309	4.4462	5.59929	3.65763	3.91774	3.75679	3.26309	3.80248	3.26309	11.5562	11.7031	11.2578	3.26309	3.26309	3.26309	contig4272.1	---NA---	---NA---
	Cluster-13711.14089	3.26309	3.26309	3.26309	3.26309	3.26309	3.26309	4.58445	4.43075	3.62092	3.26309	3.26309	3.26309	3.84173	6.01308	7.41026	5.17627	5.43327	5.01056	4.11959	3.26309	3.89488	12.8944	12.6302	12.2898	4.46088	4.58234	3.26309	contig13423.1	CECR1_XENLA ame: Full=Adenosine deaminase CECR1 ame: Full=Cat eye syndrome critical region 1 Flags: Precursor	adenosine deaminase CECR1-like
	Cluster-13711.9479	4.78114	4.29037	3.93071	3.72298	4.23709	3.94364	4.24773	3.97922	4.95772	3.26309	4.74972	4.99535	4.25254	8.27839	9.49531	6.98693	6.10442	6.04557	4.99998	4.44306	5.14146	16.7721	17.0706	17.4286	4.91446	4.58234	4.81634	contig20515.1	CBPA2_RAT ame: Full=Carboxypeptidase A2 Flags: Precursor	Carboxypeptidase B
	Cluster-13711.12192	3.26309	3.26309	3.26309	3.26309	3.26309	3.26309	3.26309	3.26309	3.26309	3.26309	3.26309	3.75203	3.26309	4.72478	8.12064	3.81934	3.6432	3.95796	3.26309	3.26309	3.26309	11.1734	11.9238	10.616	3.26309	3.26309	3.26309	contig33232.1	---NA---	PREDICTED: uncharacterized protein LOC108669106
	Cluster-13711.8287	3.26309	3.26309	3.26309	3.26309	3.26309	3.26309	3.26309	3.26309	3.62092	3.26309	3.26309	3.26309	3.26309	4.04972	8.21026	3.26309	3.91774	3.75679	3.26309	3.26309	3.26309	10.9019	12.0291	11.5367	4.12186	3.26309	3.26309	contig39645.1	MIOX_DANRE ame: Full=Inositol oxygenase ame: Full=Myo-inositol oxygenase Short=MI oxygenase	inositol oxygenase
	Cluster-13711.18732	3.26309	3.26309	3.59913	3.26309	3.26309	3.26309	3.26309	3.6239	3.26309	3.26309	3.26309	3.95133	3.26309	4.99621	6.74722	3.9423	3.79912	3.61304	4.99998	4.64505	4.49867	12.1432	12.0332	12.0426	3.26309	3.26309	3.26309	contig3083.1	---NA---	---NA---
	Cluster-13711.12902	3.26309	3.26309	3.26309	3.58897	4.06325	3.60572	3.26309	3.26309	3.26309	3.26309	3.809	3.75203	3.67361	5.17614	5.59929	4.04503	3.79912	3.95796	3.26309	3.80248	4.14971	11.183	11.7756	11.4702	3.26309	3.26309	4.06732	contig39955.1	SPEB_CHICK ame: Full= mitochondrial ame: Full=Agmatine ureohydrolase Short=AUH Flags: Precursor	hepatic isoform X2
	Cluster-15408.1	3.26309	3.26309	3.26309	3.82517	4.33559	3.94364	3.26309	3.26309	4.05529	3.26309	3.809	3.95133	3.26309	5.96779	6.93081	4.35616	4.10357	4.17592	3.26309	4.02158	4.63486	13.0375	13.7296	14.5705	3.26309	4.04208	3.26309	contig6681.1	---NA---	antigen B membrane
	Cluster-13711.15015	3.26309	3.61195	3.26309	3.26309	3.26309	3.60572	3.26309	3.26309	3.76786	3.26309	3.26309	3.75203	3.26309	4.78443	7.00817	4.04503	3.91774	4.11016	3.26309	3.26309	4.14971	11.599	11.8539	11.1274	3.26309	3.26309	3.26309	contig56726.1	---NA---	PREDICTED: uncharacterized protein LOC108669106
	Cluster-13711.30924	3.26309	3.26309	3.26309	3.72298	3.26309	3.26309	3.26309	3.26309	3.26309	3.26309	3.26309	3.75203	3.26309	5.08946	7.04533	4.04503	3.91774	4.03816	3.26309	3.26309	4.14971	11.5543	11.9917	11.0753	3.26309	3.26309	3.26309	contig41597.1	---NA---	PREDICTED: uncharacterized protein LOC108669106
	Cluster-13711.10467	3.26309	3.61195	3.26309	3.26309	3.26309	4.09285	7.52912	4.90751	5.51341	3.26309	3.26309	3.26309	8.28352	6.84477	5.90639	3.26309	3.79912	3.61304	3.26309	3.26309	3.89488	10.9333	10.62	11.1632	3.26309	3.26309	3.26309	contig13494.1	HEXC_BOMMO ame: Full=Chitooligosaccharidolytic beta-N-acetylglucosaminidase ame: Full=Beta- case ame: Full=Beta-N-acetylhexosaminidase ame: Full=Beta-hexosaminidase Flags: Precursor	Chitooligosaccharidolytic beta-N-acetylglucosaminidase
	Cluster-13711.9992	3.26309	3.26309	3.26309	3.26309	3.72898	3.60572	7.41553	5.6242	6.31802	3.26309	3.26309	3.26309	9.55077	7.8903	6.95706	3.65763	3.26309	3.75679	3.26309	3.26309	3.26309	10.3009	9.98603	10.7931	3.26309	3.26309	3.26309	contig20564.1	HEXC_BOMMO ame: Full=Chitooligosaccharidolytic beta-N-acetylglucosaminidase ame: Full=Beta- case ame: Full=Beta-N-acetylhexosaminidase ame: Full=Beta-hexosaminidase Flags: Precursor	Chitooligosaccharidolytic beta-N-acetylglucosaminidase
	Cluster-13711.10772	3.26309	3.26309	3.26309	3.26309	3.26309	3.26309	4.01346	3.77204	3.76786	3.26309	3.26309	3.26309	8.96667	7.32218	6.46452	3.9423	3.6432	3.26309	3.87311	3.26309	3.26309	11.0361	10.6989	11.3188	3.26309	4.04208	3.26309	contig11965.1	HEXC_BOMMO ame: Full=Chitooligosaccharidolytic beta-N-acetylglucosaminidase ame: Full=Beta- case ame: Full=Beta-N-acetylhexosaminidase ame: Full=Beta-hexosaminidase Flags: Precursor	Chitooligosaccharidolytic beta-N-acetylglucosaminidase
	Cluster-13711.10610	3.26309	3.26309	3.26309	3.26309	3.26309	3.26309	3.26309	3.6239	3.76786	3.26309	3.26309	3.26309	7.73899	6.41633	6.01217	3.9423	3.79912	3.26309	3.87311	3.26309	3.26309	11.2305	11.0704	11.5995	4.12186	3.26309	3.26309	contig12602.1	HEXC_BOMMO ame: Full=Chitooligosaccharidolytic beta-N-acetylglucosaminidase ame: Full=Beta- case ame: Full=Beta-N-acetylhexosaminidase ame: Full=Beta-hexosaminidase Flags: Precursor	chitooligosaccharidolytic beta-n-acetylglucosaminidase
	Cluster-13711.10753	3.26309	3.26309	3.59913	3.26309	3.26309	3.26309	3.26309	3.88484	4.1288	3.26309	3.26309	3.26309	8.14664	6.85705	6.20216	3.65763	3.91774	3.75679	3.26309	3.26309	3.26309	11.4408	11.0508	11.7819	3.26309	4.04208	3.26309	contig11965.2	HEXC_BOMMO ame: Full=Chitooligosaccharidolytic beta-N-acetylglucosaminidase ame: Full=Beta- case ame: Full=Beta-N-acetylhexosaminidase ame: Full=Beta-hexosaminidase Flags: Precursor	chitooligosaccharidolytic beta-n-acetylglucosaminidase
	Cluster-15158.1	3.64736	3.26309	3.26309	4.05311	3.99506	4.58961	3.26309	3.26309	4.25796	3.26309	3.26309	3.26309	10.8766	10.8786	6.24586	3.81934	4.18129	3.8663	3.26309	3.26309	4.14971	11.037	12.9018	12.9305	3.26309	4.58234	3.26309	contig28835.1	GST6_CAEEL ame: Full=Probable glutathione S-transferase 6 ame: Full=GST class-sigma	glutathione S-transferase-like
	Cluster-13711.10156	3.26309	3.26309	3.26309	3.26309	3.26309	3.26309	4.37374	4.9394	4.31583	3.26309	3.26309	3.75203	11.1269	9.73124	8.68281	3.65763	3.79912	3.26309	3.26309	3.26309	3.26309	10.3241	10.2766	10.6175	3.26309	4.04208	3.26309	contig13627.1	HEXC_BOMMO ame: Full=Chitooligosaccharidolytic beta-N-acetylglucosaminidase ame: Full=Beta- case ame: Full=Beta-N-acetylhexosaminidase ame: Full=Beta-hexosaminidase Flags: Precursor	chitooligosaccharidolytic beta-N-acetylglucosaminidase
	Cluster-13711.9974	3.26309	3.26309	3.26309	3.58897	3.26309	3.26309	3.91472	4.7334	4.42155	3.26309	3.26309	3.75203	10.3848	8.56902	7.46601	3.26309	3.79912	3.61304	3.26309	3.26309	3.26309	10.2336	9.81677	10.4571	3.26309	3.26309	3.26309	contig21535.1	HEXC_BOMMO ame: Full=Chitooligosaccharidolytic beta-N-acetylglucosaminidase ame: Full=Beta- case ame: Full=Beta-N-acetylhexosaminidase ame: Full=Beta-hexosaminidase Flags: Precursor	Chitooligosaccharidolytic beta-N-acetylglucosaminidase
	Cluster-13711.9973	3.26309	3.61195	3.26309	3.26309	3.59324	3.26309	4.09974	4.43075	4.56117	3.26309	3.26309	3.26309	11.2301	8.74993	7.95549	3.26309	3.26309	3.75679	3.87311	3.26309	3.26309	10.295	9.87542	10.77	3.26309	4.04208	3.26309	contig16763.1	HEXC_BOMMO ame: Full=Chitooligosaccharidolytic beta-N-acetylglucosaminidase ame: Full=Beta- case ame: Full=Beta-N-acetylhexosaminidase ame: Full=Beta-hexosaminidase Flags: Precursor	Chitooligosaccharidolytic beta-N-acetylglucosaminidase
	Cluster-13711.2218	4.26266	3.95583	4.19919	5.56247	5.18424	5.17963	4.01346	3.77204	3.97339	6.70061	6.62865	4.60387	3.67361	6.03518	8.25832	5.50286	4.72463	4.53416	3.87311	4.02158	3.26309	12.456	12.6994	12.2394	4.12186	4.58234	3.26309	contig23937.1	ABCC3_DICDI ame: Full=ABC transporter C family member 3 ame: Full=ABC transporter	probable multidrug resistance-associated lethal(2)03659
	Cluster-13711.42422	3.26309	3.26309	3.26309	6.33145	3.26309	4.02225	3.26309	3.6239	3.76786	5.57006	6.78365	4.43407	3.26309	9.30925	9.66325	3.9423	4.10357	4.17592	3.87311	3.80248	3.89488	12.5454	13.207	13.6538	3.26309	4.04208	3.26309	contig1833.1	ACE_CHICK ame: Full=Angiotensin-converting enzyme Short=ACE ame: Full=Dipeptidyl carboxypeptidase I ame: Full=Kininase II	angiotensin-converting enzyme-like
	Cluster-15298.1	3.26309	3.26309	3.73726	5.37782	4.77915	7.33729	3.26309	3.26309	3.26309	3.26309	3.26309	3.26309	3.84173	7.60185	7.55436	3.9423	4.10357	3.75679	3.26309	3.26309	3.26309	11.5283	11.913	12.0123	3.26309	3.26309	3.26309	contig25585.1	SOX_RABIT ame: Full=Peroxisomal sarcosine oxidase Short=PSO ame: Full=L-pipecolate oxidase ame: Full=L-pipecolic acid oxidase	peroxisomal sarcosine oxidase-like
	Cluster-13711.5181	3.26309	3.26309	3.59913	4.84745	5.34579	5.97476	3.26309	3.77204	3.76786	3.26309	4.56377	4.43407	4.0761	7.87237	7.85482	4.58712	4.18129	3.8663	4.9104	3.80248	5.43496	12.3367	12.6154	12.1372	3.26309	3.26309	3.26309	contig16246.2	---NA---	Dopamine N-acetyltransferase
	Cluster-13711.48281	5.74951	5.27895	4.19919	3.26309	3.59324	3.85381	4.01346	3.77204	3.62092	3.26309	3.26309	3.26309	3.26309	4.99621	6.13392	4.41922	4.01691	4.03816	3.26309	3.26309	3.89488	11.3561	12.0443	10.9092	3.26309	3.26309	3.26309	contig52198.1	---NA---	PREDICTED: uncharacterized protein LOC108669106
	Cluster-13711.39751	7.76006	6.36435	5.43394	4.90164	5.18424	4.86241	4.09974	4.61422	4.82907	3.26309	4.03065	4.33669	4.83222	7.24048	9.61078	4.28848	5.02003	4.03816	5.16144	4.64505	4.63486	11.6849	12.5922	11.9737	3.26309	3.26309	4.62323	contig33473.1	ACT3A_HELAM ame: Full= cytoplasmic A3a Flags: Precursor	actin-5C
	Cluster-13711.21661	3.92481	3.86444	4.44417	3.72298	3.26309	3.26309	4.37374	3.97922	3.97339	3.78299	3.26309	4.60387	3.96946	5.36988	10.4104	4.41922	4.63695	4.44498	3.26309	3.26309	3.26309	12.602	10.6539	10.3128	4.12186	3.26309	4.06732	contig1431.1	---NA---	PREDICTED: uncharacterized protein LOC108674707
	Cluster-13711.27993	3.64736	3.26309	3.26309	3.82517	3.26309	3.26309	3.64143	3.26309	3.26309	3.26309	3.26309	4.10214	3.26309	4.72478	11.4789	4.41922	3.26309	3.75679	3.26309	3.26309	3.26309	13.0898	11.0014	10.3983	3.26309	3.26309	3.26309	contig61698.1	---NA---	---NA---
	Cluster-13711.39580	3.64736	3.86444	4.07723	3.72298	3.72898	3.26309	4.17713	3.88484	3.87976	3.26309	3.26309	4.10214	3.26309	4.66171	8.90695	4.41922	4.43601	4.23673	3.26309	3.26309	3.89488	12.161	11.7672	11.2263	4.12186	3.26309	3.26309	contig3416.1	---NA---	---NA---
	Cluster-13711.21665	3.26309	4.10758	4.35395	3.58897	3.59324	3.74652	3.91472	3.97922	3.76786	3.26309	3.26309	4.52253	3.84173	4.72478	9.54132	4.21516	5.02003	3.95796	3.26309	3.26309	3.26309	12.09	10.5216	10.4263	4.12186	3.26309	3.26309	contig2509.1	---NA---	PREDICTED: uncharacterized protein LOC108674707
	Cluster-13711.25107	3.64736	3.86444	4.19919	3.72298	3.26309	3.74652	4.09974	3.97922	3.87976	3.26309	3.26309	3.95133	4.25254	5.17614	9.35021	4.21516	4.68167	4.29346	3.26309	3.26309	3.26309	12.1944	11.5811	11.0486	4.46088	3.26309	3.26309	contig1431.2	---NA---	---NA---
	Cluster-13711.15767	3.80494	3.61195	3.26309	3.58897	3.83247	3.60572	4.97968	6.49195	3.62092	3.26309	3.26309	3.75203	4.25254	8.34486	9.00718	4.58712	3.26309	3.61304	7.42603	5.46832	4.14971	10.7761	11.9899	10.5555	3.26309	4.04208	4.06732	contig17497.1	---NA---	dopamine N-acetyltransferase
	Cluster-13711.33795	3.92481	4.10758	4.07723	3.82517	3.83247	3.85381	3.79664	3.6239	3.62092	3.26309	3.26309	3.75203	3.96946	5.65917	8.06767	4.13474	4.10357	4.11016	5.75705	6.22868	5.61843	10.9437	12.2915	11.505	3.26309	4.04208	4.38662	contig10168.1	NRF6_CAEEL ame: Full=Nose resistant to fluoxetine 6 Short= nrf-6 Flags: Precursor	Nose resistant to fluoxetine
	Cluster-13711.37435	3.26309	3.26309	3.26309	3.58897	3.59324	3.74652	3.26309	3.26309	3.26309	3.26309	3.26309	3.26309	3.26309	6.41633	9.13559	4.21516	4.25219	3.95796	5.80421	5.99817	5.056	11.9678	13.1143	12.8732	3.26309	3.26309	3.26309	contig11779.1	NRF6_CAEEL ame: Full=Nose resistant to fluoxetine 6 Short= nrf-6 Flags: Precursor	nose resistant to fluoxetine 6
	Cluster-13711.9049	4.02501	3.95583	3.59913	3.58897	3.26309	4.02225	3.26309	3.26309	3.26309	3.26309	3.809	3.75203	3.26309	7.66575	10.1875	4.13474	4.10357	3.61304	6.8792	5.15463	6.35184	11.9187	12.2742	11.341	4.46088	3.26309	3.26309	contig85797.1	NATT3_THANI ame: Full=Natterin-3 Flags: Precursor	natterin-3 isoform X1
	Cluster-13711.16828	3.26309	3.26309	3.26309	3.98575	3.26309	3.26309	3.26309	3.26309	3.76786	3.78299	3.26309	3.95133	3.26309	10.1015	11.3383	3.81934	3.91774	3.26309	6.74402	6.53728	5.61843	11.3875	11.2852	11.6889	4.12186	3.26309	3.26309	contig34242.1	F172A_XENTR ame: Full= FAM172A Flags: Precursor	UPF0528 CG10038
	Cluster-13711.43071	3.64736	3.26309	3.26309	3.26309	3.26309	3.26309	3.26309	3.6239	3.26309	4.28689	3.809	3.26309	3.26309	8.76618	9.68097	3.81934	3.91774	3.26309	4.9104	4.8148	5.72806	10.7269	10.6417	10.2977	4.12186	4.04208	3.26309	contig11393.1	UBP50_MOUSE ame: Full= ubiquitin carboxyl-terminal hydrolase 50 ame: Full=Deubiquitinating enzyme 50 ame: Full=Ubiquitin thioesterase 50 ame: Full=Ubiquitin-specific-processing protease 50	ubiquitin carboxyl-terminal hydrolase 8 isoform X2
	Cluster-13711.5383	4.02501	3.26309	3.84254	3.98575	3.59324	3.60572	4.37374	3.77204	3.62092	3.26309	3.26309	4.10214	3.67361	10.5744	11.4699	4.13474	4.01691	4.03816	4.4578	4.8148	6.31793	11.1525	12.2861	12.5052	4.46088	4.04208	4.06732	contig6055.1	NRF6_CAEEL ame: Full=Nose resistant to fluoxetine 6 Short= nrf-6 Flags: Precursor	nose resistant to fluoxetine 6
	Cluster-25252.0	3.80494	3.61195	3.26309	3.26309	3.59324	3.74652	4.83765	4.06175	3.62092	3.26309	3.26309	3.26309	3.26309	8.32304	9.17226	3.9423	4.18129	3.8663	5.23492	4.89098	4.3409	11.0717	10.498	11.3511	3.26309	3.26309	3.26309	contig12981.1	---NA---	---NA---
	Cluster-13711.38778	3.26309	3.26309	3.26309	3.91078	3.83247	3.85381	3.91472	3.77204	3.62092	3.26309	3.26309	3.26309	3.96946	9.39536	10.6671	4.04503	4.18129	3.8663	5.37024	4.32408	4.75558	12.4478	12.3935	12.5757	4.46088	3.26309	3.26309	contig6600.2	---NA---	---NA---
	Cluster-24291.0	4.11256	3.61195	3.73726	3.82517	3.72898	4.50903	3.64143	3.88484	3.62092	3.78299	3.26309	3.75203	3.26309	10.1168	10.7765	4.13474	4.18129	4.23673	6.85754	4.89098	6.28318	12.7364	13.5017	13.4049	4.12186	4.04208	3.26309	contig41936.1	TTPAL_HUMAN ame: Full=Alpha-tocopherol transfer -like	alpha-tocopherol transfer -like
	Cluster-14637.0	4.11256	4.44147	3.59913	3.82517	3.72898	3.26309	3.26309	3.6239	5.0738	3.26309	3.809	3.95133	3.67361	9.53468	9.67312	3.65763	4.43601	3.75679	5.49275	5.02996	5.14146	11.1549	10.6247	11.7239	3.26309	3.26309	4.06732	contig24128.1	---NA---	---NA---
	Cluster-13711.7589	3.26309	3.26309	3.26309	3.26309	3.26309	3.26309	3.26309	3.88484	3.26309	3.26309	3.26309	4.52253	3.26309	10.1357	11.1735	4.97459	4.25219	4.17592	6.3976	5.51394	5.56006	14.3072	13.1143	14.169	3.26309	4.35213	4.06732	contig18774.1	ASM_BOVIN ame: Full=Sphingomyelin phosphodiesterase ame: Full=Acid sphingomyelinase Short=aSMase Flags: Precursor	sphingomyelin phosphodiesterase isoform X1
	Cluster-25057.0	3.80494	3.61195	3.26309	3.58897	3.83247	3.26309	3.64143	3.26309	3.62092	3.26309	3.809	4.10214	3.26309	9.37643	10.8001	4.47837	3.79912	4.03816	6.54106	5.15463	5.22142	12.0194	11.4495	10.8587	3.26309	4.04208	3.26309	contig7345.1	TRI13_MOUSE ame: Full=E3 ubiquitin- ligase TRIM13 ame: Full= tumor suppressor RFP2 ame: Full=RING-type E3 ubiquitin transferase TRIM13 ame: Full=Ret finger 2 ame: Full=Tripartite motif-containing 13	E3 ubiquitin- ligase TRIM31-like
	Cluster-13711.21576	3.26309	3.26309	3.26309	3.58897	3.26309	3.26309	3.26309	3.26309	3.26309	3.26309	3.26309	3.75203	3.26309	9.34215	11.0234	3.65763	4.10357	3.61304	5.84979	4.64505	5.67437	11.3611	10.8001	11.0121	3.26309	3.26309	3.26309	contig2057.1	CAD23_RAT ame: Full=Cadherin-23 ame: Full=Otocadherin Flags: Precursor	Cadherin-23
	Cluster-15159.0	3.26309	3.61195	3.26309	3.26309	3.72898	3.60572	3.26309	3.26309	3.26309	3.78299	3.26309	3.95133	3.26309	9.48252	7.93591	4.5342	4.43601	4.03816	4.11959	3.26309	3.26309	10.5695	10.1222	12.0572	3.26309	4.35213	3.26309	contig35196.1	---NA---	---NA---
	Cluster-13711.29570	3.64736	3.26309	3.26309	3.58897	3.72898	3.26309	3.91472	3.26309	3.76786	3.26309	3.26309	3.26309	3.96946	8.79182	9.85414	6.94499	5.43327	5.85576	5.08336	3.26309	4.14971	11.6743	11.7672	11.7386	3.26309	4.04208	4.06732	contig6600.1	TSN2A_DROME ame: Full=Tetraspanin-2A	23 kDa integral membrane
	Cluster-14639.0	3.26309	3.26309	3.26309	3.26309	3.59324	3.26309	3.26309	3.26309	3.26309	3.26309	3.26309	4.10214	3.26309	5.87247	7.28147	4.13474	3.26309	3.26309	3.26309	3.26309	3.26309	12.2888	11.102	10.2178	3.26309	3.26309	3.26309	contig26273.1	Y381_RICFE ame: Full= ankyrin repeat RF_0381	Ankyrin PH and SEC7 domain containing
	Cluster-13711.47724	3.26309	3.26309	3.26309	3.26309	3.59324	3.26309	3.64143	3.26309	4.89516	3.26309	3.26309	3.75203	3.67361	9.07362	7.7981	4.35616	3.6432	3.8663	3.26309	3.26309	3.26309	12.3864	12.2294	11.1818	4.12186	3.26309	3.26309	contig16503.1	---NA---	glycosyltransferase family 92
	Cluster-18108.1	3.80494	3.26309	3.26309	3.72298	3.59324	3.26309	3.64143	3.6239	3.62092	3.26309	3.26309	4.67938	3.26309	7.81093	9.26398	4.5342	3.26309	3.26309	3.87311	4.18692	4.14971	12.3943	10.2466	10.9675	4.12186	3.26309	4.38662	contig16254.1	BIRC3_MOUSE ame: Full=Baculoviral IAP repeat-containing 3 ame: Full=Cellular inhibitor of apoptosis 2 Short=C-IAP2 ame: Full=Inhibitor of apoptosis 1 Short=mIAP1 ame: Full=RING-type E3 ubiquitin transferase BIRC3	Baculoviral IAP repeat-containing
	Cluster-13711.8660	3.80494	3.75526	3.26309	5.11891	4.23709	4.58961	3.26309	3.26309	3.62092	4.28689	3.809	4.43407	3.67361	8.93385	10.0683	4.7759	3.91774	4.11016	4.4578	4.8148	4.3409	13.1325	12.0025	12.0606	3.26309	4.35213	4.06732	contig55931.1	---NA---	---NA---
	Cluster-13711.4838	3.26309	3.26309	3.26309	3.26309	3.26309	3.60572	3.26309	3.26309	3.26309	3.26309	3.26309	3.26309	3.26309	7.99342	9.19985	4.04503	3.91774	3.26309	4.11959	3.80248	3.26309	11.2081	10.9478	8.47612	3.26309	3.26309	3.26309	contig32012.1	IRF8_CHICK ame: Full=Interferon regulatory factor 8 Short=IRF-8 ame: Full=Interferon consensus sequence-binding Short=ICSBP	interferon regulatory factor
	Cluster-15348.0	3.64736	3.26309	3.26309	4.32226	4.06325	3.85381	4.01346	3.77204	3.76786	4.40209	3.26309	3.75203	3.84173	8.93673	10.3089	4.13474	4.10357	3.75679	4.59004	4.02158	4.14971	13.1537	12.2016	10.0548	4.46088	3.26309	3.26309	contig5805.1	UBA1_RABIT ame: Full=Ubiquitin-like modifier-activating enzyme 1 ame: Full=Ubiquitin-activating enzyme E1	ubiquitin-like modifier-activating enzyme 1
	Cluster-13711.27788	4.02501	3.61195	3.73726	3.58897	3.72898	3.60572	3.64143	3.77204	3.62092	3.78299	4.03065	3.26309	3.26309	7.70006	8.58155	4.28848	4.18129	3.61304	3.87311	3.26309	3.26309	10.5524	11.8625	10.6326	3.26309	3.26309	4.06732	contig12465.1	---NA---	---NA---
	Cluster-14414.0	3.26309	3.26309	3.26309	4.27493	3.83247	3.85381	3.26309	3.26309	3.26309	3.26309	3.26309	3.26309	3.26309	6.44931	9.33038	3.26309	3.79912	3.95796	3.26309	3.26309	3.26309	10.3067	11.5063	12.0065	3.26309	3.26309	3.26309	contig51883.1	---NA---	PREDICTED: uncharacterized protein LOC108669230
	Cluster-15686.1	4.26266	3.61195	3.59913	4.1147	4.06325	3.60572	3.64143	3.77204	4.1288	3.78299	3.809	4.43407	3.96946	8.71351	12.1577	5.17627	4.49011	5.06507	3.26309	3.26309	4.14971	14.4043	14.2874	15.7508	4.71104	4.04208	4.06732	contig7550.1	NEP_TRILK ame: Full=Neprilysin-1 Flags: Precursor	Neutral endopeptidase
	Cluster-13711.43054	3.26309	3.61195	3.26309	3.26309	3.26309	3.60572	3.26309	3.6239	3.62092	3.26309	3.26309	3.75203	3.67361	7.57251	9.86796	3.81934	3.79912	3.95796	3.26309	3.26309	3.89488	10.5659	11.1991	11.437	3.26309	3.26309	3.26309	contig67967.1	---NA---	---NA---
	Cluster-13711.3187	3.26309	3.26309	3.26309	3.98575	3.26309	3.26309	3.26309	3.77204	3.26309	3.26309	3.26309	3.95133	3.26309	7.69326	10.2053	4.04503	4.01691	3.61304	3.26309	4.02158	4.14971	11.0768	11.6681	12.07	3.26309	3.26309	3.26309	contig7062.1	---NA---	PREDICTED: uncharacterized protein LOC108677978 isoform X1
	Cluster-14042.0	3.26309	3.26309	3.26309	3.26309	3.72898	3.60572	3.26309	3.26309	3.62092	4.15422	4.03065	5.15106	3.67361	8.08447	10.0563	3.9423	3.91774	3.75679	3.26309	3.26309	3.26309	10.2151	10.1484	11.1941	4.12186	3.26309	3.26309	contig46298.1	---NA---	---NA---
	Cluster-13711.30615	3.92481	3.26309	3.59913	3.72298	3.26309	3.26309	3.91472	3.77204	3.76786	4.76278	4.45673	4.33669	4.16918	8.78545	9.99306	3.65763	3.6432	3.75679	3.87311	3.26309	3.26309	11.322	10.8686	11.035	3.26309	3.26309	4.06732	contig4323.1	ZCCHV_HUMAN ame: Full=Zinc finger CCCH-type antiviral 1 ame: Full=ADP-ribosyltransferase diphtheria toxin-like 13 Short=ARTD13 ame: Full=Zinc finger CCCH domain-containing 2 ame: Full=Zinc finger antiviral Short=ZAP	PREDICTED: uncharacterized protein LOC108666964 isoform X2
	Cluster-15166.0	3.26309	3.61195	3.26309	3.82517	3.26309	3.60572	3.64143	3.26309	3.62092	4.15422	3.809	3.95133	3.26309	7.69326	8.61883	3.65763	3.79912	3.75679	3.87311	3.26309	3.26309	10.2669	10.5497	11.6538	3.26309	3.26309	3.26309	contig4375.1	NAL12_MOUSE ame: Full= LRR and PYD domains-containing 12 ame: Full=Monarch-1 ame: Full=PYRIN-containing APAF1 7 Short=PYPAF7	NLR family CARD domain-containing 4-like
	Cluster-15166.1	3.64736	3.26309	3.26309	3.82517	3.26309	3.26309	3.64143	3.26309	3.26309	5.20417	4.03065	3.95133	3.26309	8.11527	9.15826	3.81934	3.6432	3.26309	3.26309	3.26309	3.26309	10.7824	10.9736	11.3502	3.26309	3.26309	3.26309	contig3420.1	NAL12_MOUSE ame: Full= LRR and PYD domains-containing 12 ame: Full=Monarch-1 ame: Full=PYRIN-containing APAF1 7 Short=PYPAF7	NLR family CARD domain-containing 4-like
	Cluster-13711.31450	3.26309	3.26309	3.26309	4.32226	4.12558	4.58961	3.26309	3.26309	3.26309	3.26309	4.03065	3.75203	3.26309	8.24628	9.96761	3.81934	3.26309	3.61304	3.26309	3.26309	3.26309	10.5948	10.6855	10.7369	4.12186	3.26309	3.26309	contig33270.1	---NA---	---NA---
	Cluster-18538.0	4.02501	4.10758	3.73726	4.45115	3.83247	5.20271	3.64143	3.6239	3.87976	3.26309	3.26309	4.22759	3.26309	8.74665	11.0133	3.26309	3.26309	3.95796	3.87311	3.26309	3.26309	11.3169	12.3486	11.2133	4.12186	4.04208	3.26309	contig64246.1	---NA---	PREDICTED: uncharacterized protein LOC108665510
	Cluster-13711.9573	3.26309	3.26309	3.73726	3.26309	3.26309	3.60572	3.26309	3.26309	3.26309	3.26309	3.26309	3.75203	3.67361	8.96235	9.76647	3.26309	3.6432	3.26309	3.26309	3.26309	4.14971	10.6601	10.8501	10.5088	4.12186	3.26309	3.26309	contig5652.1	TRI32_HUMAN ame: Full=E3 ubiquitin- ligase TRIM32 ame: Full=72 kDa Tat-interacting ame: Full=RING-type E3 ubiquitin transferase TRIM32 ame: Full=Tripartite motif-containing 32 ame: Full=Zinc finger HT2A	PREDICTED: uncharacterized protein LOC108671443
	Cluster-13711.31846	3.26309	3.26309	3.84254	3.72298	3.72898	3.60572	3.26309	3.77204	3.26309	3.26309	3.26309	3.75203	3.84173	8.68301	10.3685	3.65763	3.79912	3.95796	3.87311	3.26309	4.14971	10.9409	10.9638	10.6784	3.26309	3.26309	3.26309	contig20614.1	WASP_HUMAN ame: Full=Wiskott-Aldrich syndrome Short=WASp	neural Wiskott-Aldrich syndrome -like
	Cluster-13711.8599	3.26309	3.26309	3.26309	3.26309	3.26309	3.26309	3.26309	3.26309	3.62092	3.26309	3.26309	3.75203	3.26309	8.9396	11.0334	4.13474	3.79912	3.61304	3.87311	3.26309	4.14971	11.5677	11.2239	10.7101	3.26309	3.26309	3.26309	contig6126.1	---NA---	---NA---
	Cluster-14610.1	3.26309	3.26309	3.59913	3.26309	3.26309	3.26309	3.26309	3.26309	3.26309	3.26309	3.26309	3.26309	3.26309	7.79198	9.95956	3.81934	3.6432	3.61304	4.11959	3.26309	3.89488	10.5586	10.91	9.21879	3.26309	4.04208	3.26309	contig34782.1	---NA---	---NA---
	Cluster-13711.11006	3.26309	3.26309	3.26309	3.72298	3.26309	3.26309	3.26309	3.26309	3.26309	3.26309	3.26309	4.10214	3.26309	8.66231	11.0816	3.65763	3.26309	3.75679	3.87311	3.26309	3.89488	10.9576	10.7077	9.90365	3.26309	4.04208	3.26309	contig7936.1	PTPRF_HUMAN ame: Full=Receptor-type tyrosine- phosphatase F ame: Full=Leukocyte common antigen related Short=LAR Flags: Precursor	tyrosine- phosphatase 10D-like
	Cluster-29919.0	3.26309	3.61195	3.26309	3.26309	3.26309	3.60572	3.79664	3.26309	3.97339	3.26309	3.809	4.10214	3.26309	7.57251	9.99306	3.65763	3.6432	3.8663	3.26309	3.26309	4.14971	10.8124	10.7353	10.0682	3.26309	4.04208	3.26309	contig35665.1	---NA---	---NA---
	Cluster-17458.1	3.80494	3.26309	3.59913	3.58897	3.26309	3.94364	3.64143	3.26309	3.76786	3.78299	3.809	4.22759	3.67361	9.43045	11.1081	4.35616	4.10357	4.11016	4.4578	3.80248	3.89488	12.9399	13.1115	12.6062	3.26309	4.58234	3.26309	contig27073.1	---NA---	---NA---
	Cluster-15845.0	3.26309	3.26309	3.26309	3.26309	3.26309	3.26309	3.26309	3.26309	3.26309	3.78299	3.26309	3.95133	3.26309	8.17498	9.44778	3.65763	3.26309	3.26309	3.26309	3.26309	3.26309	11.2213	11.031	10.0704	3.26309	3.26309	3.26309	contig7672.1	PSD10_MOUSE ame: Full=26S proteasome non-ATPase regulatory subunit 10 ame: Full=26S proteasome regulatory subunit p28 ame: Full=Gankyrin	serine threonine- phosphatase 6 regulatory ankyrin repeat subunit A-like
	Cluster-13711.8169	3.26309	3.26309	3.59913	3.26309	3.26309	3.26309	3.26309	3.26309	3.26309	3.26309	3.26309	3.95133	3.26309	8.3791	10.421	3.65763	3.6432	3.26309	3.26309	3.26309	3.26309	10.9343	11.3702	10.267	3.26309	4.04208	3.26309	contig1161.1	LPLT2_CAEEL ame: Full=Latrophilin LAT-2 Flags: Precursor	Class b secretin g- coupled receptor gprcir1
	Cluster-13711.95	3.26309	3.26309	3.26309	3.26309	3.26309	3.74652	3.64143	3.26309	3.87976	3.26309	3.809	3.26309	3.67361	8.4084	9.73476	4.47837	5.28372	4.11016	3.26309	3.26309	3.26309	10.2381	10.1952	10.69	4.46088	3.26309	4.06732	contig11296.1	---NA---	---NA---
	Cluster-15131.0	3.26309	3.26309	3.26309	4.36722	3.91916	4.27267	3.26309	3.26309	3.87976	3.78299	3.26309	3.75203	5.10983	9.2869	10.6809	4.6856	4.88168	3.95796	3.87311	3.26309	3.26309	12.0862	11.8359	10.9639	3.26309	3.26309	4.06732	contig25115.1	---NA---	PREDICTED: LOW QUALITY PROTEIN: uncharacterized protein LOC109416375
	Cluster-15145.0	3.80494	3.26309	3.26309	3.82517	3.26309	3.74652	3.26309	3.6239	4.4703	3.26309	3.26309	4.67938	3.67361	10.8838	11.8857	5.34988	4.49011	3.95796	3.26309	3.26309	4.3409	14.5172	13.1654	13.3415	4.91446	4.58234	3.26309	contig22217.1	---NA---	---NA---
	Cluster-16583.0	3.64736	3.61195	3.59913	4.17168	4.12558	3.94364	3.64143	3.26309	3.76786	3.78299	3.26309	5.10132	3.26309	10.9928	13.0933	5.26603	4.01691	4.7284	4.59004	3.26309	4.75558	15.2486	14.8287	13.8516	5.08776	5.07335	4.06732	contig25296.1	ADA29_HUMAN ame: Full=Disintegrin and metallo ase domain-containing 29 Short=ADAM 29 ame: Full=Cancer testis antigen 73 Short=CT73 Flags: Precursor	mucin isoform A
	Cluster-14736.0	3.26309	3.26309	3.26309	3.72298	3.59324	3.60572	3.26309	3.26309	3.26309	3.26309	3.26309	3.95133	3.26309	7.27737	8.95632	3.65763	3.6432	3.75679	3.26309	3.26309	3.26309	11.1288	11.297	10.5169	3.26309	3.26309	3.26309	contig72891.1	---NA---	---NA---
	Cluster-15853.0	3.26309	3.26309	3.26309	3.98575	3.26309	3.26309	3.26309	3.26309	3.26309	3.26309	3.26309	3.75203	3.26309	7.99894	9.34281	3.65763	3.6432	3.75679	3.26309	3.26309	3.26309	12.1991	11.7409	10.5202	3.26309	3.26309	3.26309	contig77455.1	KEG_ARATH ame: Full=E3 ubiquitin- ligase KEG ame: Full= KEEP ON GOING ame: Full=RING finger KEG ame: Full=RING-type E3 ubiquitin transferase KEG	E3 ubiquitin- ligase TRIM23-like
	Cluster-13711.9436	3.26309	3.26309	3.59913	3.26309	3.26309	3.26309	3.26309	3.26309	3.26309	3.26309	3.26309	3.75203	3.26309	7.60909	10.0728	4.04503	3.79912	3.95796	3.87311	3.26309	3.26309	11.7345	10.4034	9.8607	3.26309	3.26309	3.26309	contig19419.2	---NA---	---NA---
	Cluster-13711.23489	3.26309	3.26309	3.26309	3.26309	3.59324	3.26309	3.26309	3.26309	3.62092	3.26309	3.26309	3.75203	3.26309	8.27839	10.0396	4.6856	4.18129	3.95796	3.26309	3.26309	4.14971	13.5443	12.0408	10.9616	4.12186	3.26309	3.26309	contig3306.1	UBP8_HUMAN ame: Full=Ubiquitin carboxyl-terminal hydrolase 8 ame: Full=Deubiquitinating enzyme 8 ame: Full=Ubiquitin isopeptidase Y Short=hUBPy ame: Full=Ubiquitin thioesterase 8 ame: Full=Ubiquitin-specific-processing protease 8	ubiquitin carboxyl-terminal hydrolase 8 isoform X1
	Cluster-13711.8029	3.64736	3.26309	3.59913	3.72298	3.59324	3.26309	3.26309	3.26309	3.76786	3.26309	3.26309	4.10214	3.26309	9.33127	11.1419	4.8595	3.91774	4.34677	3.26309	3.26309	3.26309	13.8762	12.7202	11.0361	4.12186	4.04208	3.26309	contig55465.1	U2D2B_RAT ame: Full=Ubiquitin-conjugating enzyme E2 D2B ame: Full=E2 ubiquitin-conjugating enzyme D2B ame: Full=Ubiquitin carrier D2B ame: Full=Ubiquitin-conjugating enzyme E2(17)KB 2B ame: Full=Ubiquitin-conjugating enzyme E2-17 kDa 2B ame: Full=Ubiquitin- ligase D2B	Ubiquitin-conjugating enzyme E2-17 kDa
	Cluster-13711.34545	3.26309	3.26309	3.26309	3.58897	3.59324	3.26309	3.26309	3.77204	3.26309	3.26309	4.45673	3.26309	3.26309	8.00444	8.98832	3.26309	3.6432	3.26309	3.26309	3.26309	3.26309	10.5996	10.1741	10.8432	4.12186	3.26309	3.26309	contig59422.1	---NA---	---NA---
	Cluster-15805.0	3.92481	4.57212	4.14059	3.72298	3.26309	3.60572	3.26309	3.6239	3.87976	3.78299	3.809	3.75203	3.67361	8.66231	9.87483	3.65763	3.6432	4.03816	3.26309	3.26309	3.26309	10.8883	11.0098	10.7411	4.71104	3.26309	3.26309	contig9470.1	---NA---	---NA---
	Cluster-15259.0	3.26309	3.26309	3.26309	3.72298	3.83247	3.26309	3.26309	3.26309	3.62092	3.78299	3.26309	3.26309	4.16918	8.67614	10.1038	3.81934	3.91774	3.61304	3.26309	3.26309	3.26309	10.6916	10.862	11.4284	4.71104	3.26309	3.26309	contig31034.1	---NA---	PREDICTED: uncharacterized protein LOC108674725
	Cluster-13711.41354	3.80494	3.61195	3.73726	3.91078	3.59324	3.26309	3.26309	3.6239	3.26309	3.26309	3.26309	3.95133	3.26309	8.91648	11.0486	4.04503	4.01691	3.8663	3.87311	3.26309	3.26309	11.9493	12.2417	12.086	4.46088	4.04208	4.06732	contig72752.1	BRI3_MOUSE ame: Full=Brain I3	brain I3
	Cluster-13711.48047	3.26309	3.26309	3.26309	3.98575	3.26309	3.74652	3.26309	3.26309	3.87976	3.26309	3.26309	3.75203	3.26309	8.28743	9.96921	4.13474	3.79912	3.75679	3.26309	3.26309	3.26309	11.8042	11.7423	11.3009	4.12186	3.26309	3.26309	contig1873.1	SANT_PLAFW ame: Full=S-antigen Flags: Precursor	---NA---
	Cluster-17516.0	3.26309	3.61195	3.26309	3.82517	3.26309	3.26309	3.64143	3.26309	3.62092	3.26309	3.26309	3.95133	3.26309	9.26648	10.7166	4.21516	4.01691	3.8663	3.26309	3.26309	3.89488	12.3684	11.9893	11.7812	4.12186	3.26309	3.26309	contig25471.1	---NA---	---NA---
	Cluster-13711.14280	3.26309	3.26309	3.26309	3.26309	3.59324	3.74652	3.26309	3.26309	3.76786	3.26309	3.26309	3.75203	3.26309	8.96798	9.9417	4.13474	4.10357	3.95796	3.87311	3.26309	3.26309	11.6073	12.7387	12.4623	4.71104	4.04208	3.26309	contig54872.1	DHB8_HUMAN ame: Full=Estradiol 17-beta-dehydrogenase 8 ame: Full=17-beta-hydroxysteroid dehydrogenase 8 Short=17-beta-HSD 8 ame: Full=3-ketoacyl-[acyl-carrier- ] reductase alpha subunit Short=KAR alpha subunit ame: Full=3-oxoacyl-	estradiol 17-beta-dehydrogenase 8
	Cluster-15591.0	3.26309	3.26309	3.26309	3.26309	3.59324	3.26309	3.26309	3.26309	3.76786	3.26309	3.26309	3.26309	3.84173	7.57251	9.33537	3.9423	4.01691	3.61304	3.26309	3.26309	3.26309	10.798	11.3868	11.0587	4.46088	3.26309	3.26309	contig14500.1	NALD2_MOUSE ame: Full=N-acetylated-alpha-linked acidic dipeptidase 2 ame: Full=Glutamate carboxypeptidase III Short=GCPIII ame: Full=N-acetylaspartylglutamate peptidase II Short=NAAG-peptidase II ame: Full=N-acetylated-alpha-linked acidic dipeptidase II Short=NAALADase II	Glutamate carboxypeptidase
	Cluster-14740.0	3.26309	3.61195	3.59913	3.72298	3.72898	3.85381	3.26309	3.6239	3.62092	3.78299	3.26309	3.75203	3.26309	9.11736	10.8233	4.13474	3.91774	4.03816	3.26309	3.80248	3.26309	12.3184	12.6452	12.3554	4.91446	3.26309	3.26309	contig74661.1	LFG1_HUMAN ame: Full= lifeguard 1 ame: Full=Glutamate	lifeguard 1 isoform X2
	Cluster-13711.36995	11.1202	10.2285	8.92862	6.4431	6.37906	8.37865	9.86441	9.53684	9.44624	4.28689	3.809	4.10214	5.78377	7.29546	5.49157	5.47858	4.49011	4.8303	4.9104	3.80248	4.49867	13.4599	14.343	13.5965	4.46088	4.04208	4.06732	contig25311.1	TRYP_ASTAS ame: Full=Trypsin-1 ame: Full=Trypsin I	Trypsin serine protease
	Cluster-18174.0	8.71584	8.4491	10.1592	7.70145	9.38681	7.58698	9.12472	6.92671	7.34245	5.03438	4.56377	5.04949	7.78588	7.05097	6.5187	8.18973	5.58854	5.82636	4.4578	3.80248	4.14971	12.9884	13.1417	11.5614	5.61009	5.20036	5.84279	contig51013.1	---NA---	PREDICTED: uncharacterized protein LOC108675722
	Cluster-13711.18640	5.96008	5.11214	6.90611	7.04588	6.94223	6.94782	8.03645	6.9339	7.18592	4.40209	4.98114	5.63309	5.71883	6.27609	6.40818	5.23681	5.02003	5.11726	3.26309	3.26309	3.89488	12.3823	12.2351	12.7578	4.91446	4.04208	3.26309	contig5073.1	ANK1_HUMAN ame: Full=Ankyrin-1 Short=ANK-1 ame: Full=Ankyrin-R ame: Full=Erythrocyte ankyrin	serine threonine- phosphatase 6 regulatory ankyrin repeat subunit B-like
	Cluster-13711.41558	6.91312	6.21664	5.47016	4.1147	4.28772	4.8923	3.91472	3.77204	4.37019	3.26309	3.26309	4.10214	3.67361	5.17614	3.26309	5.94907	5.56744	5.37091	3.26309	3.26309	3.26309	12.8749	12.7177	12.9074	4.12186	3.26309	4.06732	contig33115.1	AMY1_MOUSE ame: Full=Alpha-amylase 1 ame: Full=1,4-alpha-D-glucan glucanohydrolase 1 ame: Full=Salivary and hepatic alpha-amylase Flags: Precursor	Pancreatic alpha-amylase
	Cluster-13711.17599	7.38648	6.74011	7.38125	5.32257	6.00497	5.13216	4.97968	5.26825	5.87254	3.78299	3.809	4.60387	4.46385	6.21966	4.10225	7.69573	7.99313	7.43515	3.87311	3.26309	3.26309	14.2755	14.9192	14.5052	5.61009	4.35213	5.58165	contig4383.1	CATC_PONAB ame: Full=Dipeptidyl peptidase 1 ame: Full=Cathepsin C ame: Full=Cathepsin J ame: Full=Dipeptidyl peptidase I Short=DPP-I Short=DPPI ame: Full=Dipeptidyl transferase Contains: ame: Full=Dipeptidyl peptidase 1 exclusion domain chain ame: Full=Dipeptidyl peptidase I exclusion domain chain Contains: ame: Full=Dipeptidyl peptidase 1 heavy chain ame: Full=Dipeptidyl peptidase I heavy chain …	cathepsin C
	Cluster-13711.5370	5.7304	5.48487	7.29223	3.26309	3.99506	3.85381	3.79664	3.77204	4.42155	3.26309	4.03065	3.26309	3.84173	4.72478	3.26309	4.35616	3.79912	4.03816	3.87311	3.26309	3.26309	11.6827	11.7438	10.6871	3.26309	3.26309	3.26309	contig53534.1	NAGAB_CHICK ame: Full=Alpha-N-acetylgalactosaminidase ame: Full=Alpha-galactosidase B	alpha-N-acetylgalactosaminidase
	Cluster-13711.5371	6.61076	6.15986	7.6346	4.05311	4.74851	4.32499	4.01346	3.6239	4.19592	3.78299	3.809	3.95133	3.26309	4.16781	3.26309	4.13474	3.6432	3.61304	3.26309	3.26309	3.89488	11.7302	11.2167	10.8011	3.26309	3.26309	3.26309	contig31380.1	NAGAB_CHICK ame: Full=Alpha-N-acetylgalactosaminidase ame: Full=Alpha-galactosidase B	alpha-N-acetylgalactosaminidase isoform X2
	Cluster-13711.5368	6.92953	6.39407	8.15843	4.69955	5.04779	4.55011	4.48468	4.26596	5.20499	3.26309	4.19784	3.95133	4.0761	4.99621	3.95141	5.04558	4.59027	4.49057	4.11959	3.80248	4.3409	12.4691	12.2437	11.51	3.26309	3.26309	3.26309	contig18827.1	NAGAB_CHICK ame: Full=Alpha-N-acetylgalactosaminidase ame: Full=Alpha-galactosidase B	alpha-N-acetylgalactosaminidase isoform X2
	Cluster-13711.21196	7.74629	7.09787	7.03907	5.14083	5.0716	5.33299	4.71831	4.57135	5.20499	3.99446	4.03065	3.95133	4.68943	5.17614	4.10225	4.93746	4.68167	4.49057	3.87311	3.80248	3.26309	12.2007	11.7791	12.2423	3.26309	5.07335	4.62323	contig17764.1	AMYP_MOUSE ame: Full=Pancreatic alpha-amylase Short=PA ame: Full=1,4-alpha-D-glucan glucanohydrolase Flags: Precursor	Pancreatic alpha-amylase
	Cluster-13711.42254	7.84865	7.26661	6.71668	5.0966	4.83805	5.33299	4.63096	4.32426	4.75893	3.26309	3.809	3.95133	3.96946	4.36258	3.75209	4.73167	4.88168	4.49057	3.87311	3.26309	4.14971	13.3774	12.8301	13.5061	3.26309	3.26309	3.26309	contig25514.1	AMY1_MOUSE ame: Full=Alpha-amylase 1 ame: Full=1,4-alpha-D-glucan glucanohydrolase 1 ame: Full=Salivary and hepatic alpha-amylase Flags: Precursor	Pancreatic alpha-amylase
	Cluster-13711.41168	7.69463	7.07985	7.23805	5.0966	4.89408	5.05736	4.31295	4.52663	5.01715	3.26309	3.26309	3.75203	4.0761	5.04373	3.26309	4.81846	4.43601	4.53416	3.87311	3.26309	3.26309	12.0475	12.0321	12.0117	4.12186	3.26309	3.26309	contig21497.1	AMY1_MOUSE ame: Full=Alpha-amylase 1 ame: Full=1,4-alpha-D-glucan glucanohydrolase 1 ame: Full=Salivary and hepatic alpha-amylase Flags: Precursor	Pancreatic alpha-amylase
	Cluster-13711.41166	7.65586	6.9535	6.78036	5.20436	4.80898	5.0828	4.4308	4.37902	4.82907	3.78299	3.26309	3.75203	4.25254	4.52319	3.26309	4.63749	4.43601	4.17592	3.26309	3.26309	3.26309	12.1925	11.8678	12.2546	3.26309	3.26309	4.06732	contig22898.1	AMY1_MOUSE ame: Full=Alpha-amylase 1 ame: Full=1,4-alpha-D-glucan glucanohydrolase 1 ame: Full=Salivary and hepatic alpha-amylase Flags: Precursor	Pancreatic alpha-amylase
	Cluster-13711.1601	7.14144	6.40384	5.00083	3.72298	4.06325	4.09285	3.91472	3.97922	3.97339	3.26309	3.26309	3.26309	3.84173	5.3334	3.26309	4.5342	4.01691	3.75679	3.26309	3.26309	3.26309	12.3998	13.1109	11.8584	3.26309	3.26309	3.26309	contig59698.1	---NA---	PREDICTED: uncharacterized protein LOC108669106
	Cluster-13711.41559	7.06932	6.21664	6.2791	4.69955	4.50576	4.76778	3.26309	4.43075	4.37019	3.99446	3.26309	3.75203	3.84173	4.89511	3.26309	4.89913	4.01691	4.11016	3.26309	3.26309	3.89488	12.1189	12.1437	12.1743	3.26309	3.26309	3.26309	contig35195.1	AMY1_DROAN ame: Full=Alpha-amylase 1 Flags: Precursor	Pancreatic alpha-amylase
	Cluster-13711.20692	7.35653	6.51608	6.1445	4.56495	4.23709	5.15612	3.26309	3.77204	4.42155	3.26309	3.26309	3.75203	3.84173	4.94674	3.26309	4.81846	4.59027	4.17592	3.26309	3.26309	3.26309	13.0443	12.7469	13.1154	4.12186	3.26309	3.26309	contig18128.1	AMY1_MOUSE ame: Full=Alpha-amylase 1 ame: Full=1,4-alpha-D-glucan glucanohydrolase 1 ame: Full=Salivary and hepatic alpha-amylase Flags: Precursor	Pancreatic alpha-amylase
	Cluster-13711.42252	7.47273	6.51608	5.3387	4.1147	3.99506	5.43229	3.79664	4.06175	4.42155	3.26309	3.26309	3.26309	3.84173	5.04373	3.26309	4.93746	4.63695	4.11016	3.87311	3.26309	3.26309	13.5294	13.1694	13.6309	3.26309	3.26309	3.26309	contig22474.1	AMYP_PIG ame: Full=Pancreatic alpha-amylase Short=PA ame: Full=1,4-alpha-D-glucan glucanohydrolase Flags: Precursor	Pancreatic alpha-amylase
	Cluster-20091.1	3.80494	3.26309	3.84254	7.68772	7.01202	9.06425	4.31295	5.50928	4.4703	3.78299	3.26309	3.75203	5.07387	6.36537	4.10225	4.13474	3.91774	4.7284	4.11959	5.02996	5.43496	11.4468	12.2573	12.7293	3.26309	3.26309	3.26309	contig33012.1	HYEP1_CTEFE ame: Full=Juvenile hormone epoxide hydrolase 1 ame: Full= 1 ame: Full=Juvenile hormone epoxide hydrolase I Short=JHEH I ame: Full=Juvenile hormone-specific epoxide hydrolase I	juvenile hormone epoxide hydrolase 1-like
	Cluster-23358.1	3.64736	3.61195	3.26309	8.65872	5.50621	8.35965	3.64143	3.77204	3.97339	3.26309	5.34261	8.09699	5.80474	5.60012	4.93885	5.45383	4.8444	4.44498	6.3976	5.09387	6.62508	12.8022	13.4936	14.324	4.12186	4.04208	3.26309	contig38429.1	RABP2_MOUSE ame: Full=Cellular retinoic acid-binding 2 ame: Full=Cellular retinoic acid-binding II Short=CRABP-II	fatty acid binding
	Cluster-13711.30454	3.26309	3.26309	3.59913	7.67036	8.18262	10.6974	6.12252	5.38338	4.1288	3.78299	3.26309	3.75203	6.48196	6.86921	5.41453	4.93746	4.95287	4.03816	3.26309	3.26309	3.26309	10.5876	10.4827	9.89115	4.12186	3.26309	4.06732	contig21033.1	ST1B1_CHICK ame: Full=Sulfotransferase family cytosolic 1B member 1 Short=ST1B1 Short=Sulfotransferase 1B1	Sulfotransferase sult
	Cluster-13711.38771	3.26309	3.26309	3.26309	8.55492	9.24149	11.5047	5.40097	6.00549	3.76786	3.26309	3.26309	3.75203	5.27552	6.38256	4.22771	4.21516	4.10357	3.8663	3.26309	3.26309	3.26309	11.4201	11.2704	10.748	3.26309	4.04208	3.26309	contig21457.1	ST1C4_HUMAN ame: Full=Sulfotransferase 1C4 Short=ST1C4 ame: Full=Sulfotransferase 1C2 Short=SULT1C#2	Sulfotransferase sult
	Cluster-13711.45591	3.26309	3.75526	3.84254	8.87529	8.30986	10.8892	4.17713	4.06175	3.62092	3.99446	4.03065	3.75203	3.67361	4.4462	4.33682	4.73167	3.91774	4.44498	3.26309	3.26309	3.89488	9.79893	10.066	10.7243	4.12186	3.26309	4.38662	contig19930.1	CP2L1_PANAR ame: Full=Cytochrome P450 2L1 ame: Full=CYPIIL1	Cytochrome P450 2J6
	Cluster-13711.23949	3.64736	3.26309	3.26309	9.4681	8.98814	11.4664	3.26309	3.26309	3.26309	3.26309	3.26309	3.26309	3.26309	4.4462	3.26309	3.65763	3.6432	3.8663	3.26309	3.80248	3.26309	10.2714	10.5365	11.2103	3.26309	3.26309	3.26309	contig17907.1	CP2L1_PANAR ame: Full=Cytochrome P450 2L1 ame: Full=CYPIIL1	Cytochrome P450 2J6
	Cluster-38830.1	4.65099	4.39377	4.30533	7.51178	7.80279	8.17082	8.75494	8.45501	6.89177	6.29498	5.11365	6.83459	7.43981	7.4728	7.96839	8.04709	5.56744	7.32673	4.81341	4.54902	5.056	13.705	13.4958	13.9709	6.57449	6.70524	6.51835	contig43511.2	RDHE2_MOUSE ame: Full=Epidermal retinol dehydrogenase 2 Short=EPHD-2 Short=RDH-E2 ame: Full=Retinal short-chain dehydrogenase reductase 2 Short=retSDR2 ame: Full=Short-chain dehydrogenase reductase 9 ame: Full=Short-chain dehydrogenase reductase family 16C member 5	Epidermal retinol dehydrogenase 2
	Cluster-39050.1	3.26309	3.61195	4.14059	8.38688	6.4483	7.67045	7.87826	8.13049	8.45686	4.76278	4.66075	5.90612	7.72836	7.53498	7.12845	8.09368	5.78303	7.49556	5.7082	4.32408	6.83031	13.2962	14.4092	13.786	4.91446	4.35213	4.06732	contig6411.1	MA2B1_CAVPO ame: Full=Lysosomal alpha-mannosidase Short=Laman ame: Full=Lysosomal acid alpha-mannosidase ame: Full=Mannosidase alpha class 2B member 1 ame: Full=Mannosidase alpha-B Flags: Precursor	lysosomal alpha-mannosidase isoform X1
	Cluster-13711.11353	3.80494	3.26309	3.26309	6.51552	6.16891	8.2085	9.2274	8.30325	8.8213	4.68347	4.03065	3.75203	3.96946	5.43988	3.26309	4.41922	4.01691	4.98236	3.87311	3.26309	3.89488	11.9009	13.2286	12.111	3.26309	4.04208	3.26309	contig55233.1	---NA---	---NA---
	Cluster-13711.19739	3.92481	3.26309	3.59913	4.87486	4.92112	5.55976	10.1995	10.1992	10.1312	3.26309	3.809	3.95133	4.63742	6.574	6.0865	4.63749	4.98692	5.50967	4.59004	3.80248	4.14971	13.5942	14.2146	13.9746	4.12186	4.35213	4.06732	contig434.1	---NA---	---NA---
	Cluster-13711.43302	4.19105	3.61195	3.26309	5.79221	4.42444	7.38989	4.53579	5.03024	5.79529	7.23761	8.93836	4.93866	4.68943	5.04373	4.60403	4.28848	3.91774	4.11016	4.4578	4.18692	3.26309	12.3607	12.518	11.3438	5.37515	4.93163	6.46877	contig52260.1	ADDH_SCHPO ame: Full=Adducin-related	hu-li tai shao
	Cluster-13711.30396	3.80494	3.61195	4.0079	6.1605	6.75116	6.19844	6.16394	6.78283	7.41976	4.59793	5.39397	4.93866	7.15975	6.61807	4.60403	6.79241	6.1743	6.95462	4.99998	4.96249	4.9641	13.3893	13.6757	14.0878	6.51988	7.14832	6.06184	contig22513.1	TRYP_ASTAS ame: Full=Trypsin-1 ame: Full=Trypsin I	trypsin-like serine ase
	Cluster-13711.35098	3.64736	3.26309	3.26309	3.91078	3.59324	4.02225	6.10843	6.04647	4.79454	3.26309	3.26309	4.10214	4.95917	4.99621	3.26309	4.28848	4.10357	4.49057	3.26309	3.26309	3.89488	10.0492	12.4507	12.2374	4.91446	4.77054	4.38662	contig14672.1	CP4C1_BLADI ame: Full=Cytochrome P450 4C1 ame: Full=CYPIVC1	cytochrome P450
	Cluster-22027.0	3.26309	3.26309	3.26309	3.26309	3.26309	3.26309	7.13677	5.26825	6.89901	3.26309	3.809	3.26309	3.26309	4.36258	3.26309	3.81934	3.79912	4.03816	3.26309	3.80248	4.14971	11.7209	12.8053	11.4154	4.12186	4.04208	3.26309	contig34424.1	CBPB_ASTAS ame: Full=Carboxypeptidase B	carboxypeptidase B-like
	Cluster-13711.29768	4.96956	4.72417	4.35395	8.53783	4.06325	7.07033	4.94574	4.61422	7.612	4.15422	4.03065	3.95133	4.58274	6.55901	3.95141	6.11195	4.63695	5.54676	3.26309	3.26309	3.26309	12.5699	12.1496	12.1645	4.12186	4.04208	4.62323	contig28188.1	LGMN_BOVIN ame: Full=Legumain ame: Full=Asparaginyl endopeptidase ame: Full= cysteine 1 Flags: Precursor	asparaginyl endopeptidase legumain
	Cluster-13711.35957	4.3904	3.95583	3.26309	7.19446	3.99506	5.73824	3.64143	3.97922	5.87254	3.26309	3.809	3.95133	3.26309	5.04373	3.75209	5.07957	4.25219	4.44498	3.26309	3.26309	3.26309	12.4984	12.1355	12.1346	3.26309	3.26309	4.06732	contig48071.1	LGMN_MACFA ame: Full=Legumain ame: Full=Asparaginyl endopeptidase ame: Full= cysteine 1 Flags: Precursor	legumain-like protease
	Cluster-13711.35953	4.32878	4.44147	3.93071	7.42332	3.99506	6.08522	4.09974	4.26596	6.06822	3.78299	4.03065	3.95133	3.26309	6.46551	3.26309	6.32525	5.52422	5.21547	4.4578	3.26309	4.63486	15.1652	15.1246	14.5052	4.46088	3.26309	4.06732	contig12114.1	LGMN_RAT ame: Full=Legumain ame: Full=Asparaginyl endopeptidase ame: Full= cysteine 1 Flags: Precursor	asparaginyl endopeptidase legumain
	Cluster-13711.8398	5.32921	4.75909	6.08905	6.02252	6.09481	5.57701	4.48468	5.08722	4.25796	4.15422	3.26309	3.95133	5.50275	4.99621	3.26309	4.81846	4.18129	4.95347	3.26309	3.26309	3.89488	13.3139	13.5318	14.008	4.46088	5.3157	4.81634	contig18027.1	TRYP_ASTAS ame: Full=Trypsin-1 ame: Full=Trypsin I	trypsin 1a
	Cluster-29000.1	3.26309	3.61195	3.26309	5.24499	5.61873	5.22537	4.09974	3.88484	4.64468	3.26309	3.26309	3.26309	3.67361	4.8411	3.26309	4.13474	3.79912	3.8663	3.26309	3.80248	3.26309	11.6624	12.5395	11.5262	3.26309	3.26309	3.26309	contig47553.1	GPX_PROCL ame: Full=Glutathione peroxidase Short= x Short=Se- x	glutathione peroxidase-like
	Cluster-13711.45582	3.26309	3.26309	3.26309	5.68224	3.72898	4.15735	3.64143	3.77204	4.56117	4.15422	3.26309	3.95133	3.67361	4.72478	3.26309	4.6856	4.25219	4.11016	3.26309	3.26309	3.26309	12.7698	12.7419	12.1567	3.26309	3.26309	4.06732	contig81666.1	LGMN_RAT ame: Full=Legumain ame: Full=Asparaginyl endopeptidase ame: Full= cysteine 1 Flags: Precursor	legumain-like protease
	Cluster-39048.9	3.64736	3.26309	3.59913	5.83125	4.68458	3.60572	3.64143	4.06175	3.87976	3.78299	3.26309	3.75203	3.26309	5.04373	3.75209	5.2069	4.76598	4.57597	3.26309	3.26309	4.86453	13.9646	14.0481	13.2639	3.26309	3.26309	3.26309	contig50439.1	---NA---	low-density lipo receptor-related 2-like
	Cluster-39048.2	3.26309	3.26309	3.26309	4.92782	4.12558	3.74652	4.01346	3.97922	4.25796	3.99446	3.809	3.26309	3.84173	6.01308	3.26309	5.78389	4.59027	4.44498	4.30478	3.26309	4.14971	14.2987	14.5333	13.4773	3.26309	4.04208	3.26309	contig67567.1	---NA---	low-density lipo receptor-related 2-like
	Cluster-39048.4	3.26309	3.26309	3.59913	3.91078	3.99506	5.66004	3.26309	3.26309	4.1288	3.26309	3.26309	3.75203	3.26309	4.27065	3.26309	3.9423	4.01691	3.8663	3.26309	3.26309	3.89488	11.8844	12.523	12.0893	3.26309	3.26309	3.26309	contig28191.1	---NA---	low-density lipo receptor-related 2-like
	Cluster-39048.8	3.64736	3.26309	3.26309	4.17168	3.59324	5.35346	3.64143	3.26309	3.76786	3.26309	3.26309	3.75203	4.16918	5.87247	3.26309	5.47858	4.59027	4.29346	4.11959	3.26309	4.3409	14.0131	14.3423	13.3261	3.26309	3.26309	4.06732	contig35062.1	---NA---	low-density lipo receptor-related 2-like
	Cluster-39048.1	3.64736	3.26309	3.26309	4.32226	3.91916	5.85466	3.64143	3.26309	3.26309	3.26309	3.809	4.10214	3.96946	5.21732	3.26309	5.01061	4.49011	4.23673	3.87311	3.26309	4.3409	14.2673	14.4087	13.6045	4.46088	3.26309	3.26309	contig72737.1	---NA---	low-density lipo receptor-related 2-like
	Cluster-13711.13353	3.64736	4.17316	4.83425	6.09852	6.84353	5.0828	4.75951	4.47985	6.9417	3.78299	4.19784	5.9862	4.78661	6.49737	5.10153	5.42861	5.50206	4.44498	4.9104	4.44306	5.22142	13.1095	11.7608	12.6676	3.26309	4.35213	4.98139	contig17188.1	CHIT3_DROME ame: Full=Probable chitinase 3 ame: Full=Probable chitinase 1 Flags: Precursor	Brain chitinase and chia
	Cluster-13711.45802	3.26309	3.26309	3.26309	4.73073	4.8664	3.26309	3.26309	3.26309	6.23962	3.26309	3.26309	3.75203	3.26309	7.62347	5.52846	4.28848	4.01691	3.8663	3.26309	3.26309	3.26309	11.7329	11.0157	12.9544	3.26309	3.26309	3.26309	contig10825.1	TCAF2_HUMAN ame: Full=TRPM8 channel-associated factor 2 ame: Full=TRP channel-associated factor 2	TRPM8 channel-associated factor 2-like
	Cluster-13711.18067	3.64736	3.26309	3.26309	4.52842	4.12558	3.74652	3.26309	3.77204	3.26309	3.26309	3.26309	3.75203	4.0761	6.91687	3.26309	4.41922	3.6432	4.29346	3.26309	3.26309	3.26309	9.08498	11.6928	14.175	3.26309	3.26309	3.26309	contig15853.1	HCYC_PANIN ame: Full=Hemocyanin C chain	hemocyanin subunit
	Cluster-13711.39519	3.92481	3.75526	3.26309	3.91078	3.99506	3.94364	3.26309	3.6239	3.87976	3.26309	3.26309	3.95133	3.67361	7.33972	3.26309	4.35616	4.01691	4.23673	3.26309	4.02158	3.89488	11.5696	13.1958	17.1067	3.26309	4.58234	3.26309	contig16123.1	TRYP_ASTAS ame: Full=Trypsin-1 ame: Full=Trypsin I	trypsin-like serine ase
	Cluster-13711.22347	4.6039	4.17316	3.59913	6.31345	5.85818	4.86241	3.79664	4.26596	4.82907	3.78299	4.45673	3.95133	4.52503	9.87603	3.26309	4.5342	5.02003	4.8303	4.30478	4.32408	4.63486	14.2011	15.6258	18.3875	4.12186	5.20036	4.06732	contig15851.1	HCYC_PANIN ame: Full=Hemocyanin C chain	hemocyanin subunit
	Cluster-13711.9478	3.92481	4.23379	3.26309	5.81836	4.9734	4.37445	3.64143	3.88484	4.56117	3.78299	4.03065	4.33669	3.67361	9.51173	3.26309	5.04558	5.11428	5.21547	3.87311	4.64505	4.63486	14.5251	15.6185	17.8793	4.71104	4.77054	3.26309	contig17265.1	HCYC_PANIN ame: Full=Hemocyanin C chain	hemocyanin subunit
	Cluster-13711.28204	4.73944	3.75526	4.0079	5.48173	4.9734	4.66442	4.01346	3.97922	4.95772	4.28689	4.3365	5.24498	4.99863	11.6856	4.67955	7.2708	7.07842	6.22362	4.59004	4.44306	5.056	17.0777	17.2205	17.0657	5.23959	5.20036	4.38662	contig26840.1	---NA---	fatty acid binding
	Cluster-13711.35483	3.92481	3.75526	3.59913	4.63437	4.28772	4.09285	4.01346	3.97922	4.86258	3.26309	4.3365	4.67938	4.32851	9.33998	4.22771	5.98322	5.6093	5.49072	3.26309	4.02158	4.49867	14.9102	15.8769	17.2856	4.12186	4.58234	4.38662	contig14424.1	HCYC_PANIN ame: Full=Hemocyanin C chain	hemocyanin subunit
	Cluster-13711.40146	5.47691	4.94871	3.73726	5.43081	5.45489	4.86241	4.37374	4.9394	5.71338	3.99446	4.90899	5.49132	5.42212	11.5415	4.75015	7.29099	7.65632	7.02587	5.37024	5.42105	6.51012	17.6778	18.2422	20.3059	5.23959	6.39335	5.12641	contig11193.1	HCYC_PANIN ame: Full=Hemocyanin C chain	hemocyanin subunit
	Cluster-13711.13348	5.42951	4.68812	4.07723	6.83064	6.00497	4.83173	4.4308	4.90751	5.97385	3.99446	5.53693	5.49132	5.03683	11.542	4.67955	7.51903	7.80671	7.03845	5.30436	5.64209	6.31793	17.901	18.4078	20.626	5.08776	7.08849	4.98139	contig13786.1	HCYA_PANIN ame: Full=Hemocyanin A chain	hemocyanin subunit
	Cluster-13711.13931	5.54495	5.25643	4.0079	7.18469	6.37017	5.24763	4.53579	5.03024	6.33964	4.59793	5.78363	6.17949	5.44955	12.2923	4.99555	8.12392	8.19164	7.63839	5.7082	6.22868	7.14993	18.3399	18.9388	20.9871	5.71362	6.89229	5.37397	contig16162.1	HCYC_PANIN ame: Full=Hemocyanin C chain	hemocyanin subunit
	Cluster-15481.3	3.64736	3.26309	3.26309	3.26309	3.26309	3.26309	3.79664	3.26309	3.26309	3.78299	3.26309	3.95133	3.26309	3.26309	3.26309	5.52671	3.79912	3.75679	3.26309	3.80248	3.26309	14.805	10.9942	8.83072	4.12186	3.26309	3.26309	contig33009.1	LECG_THANI ame: Full=Galactose-specific lectin nattectin Short=CTL Flags: Precursor	C-type lectin
	Cluster-13711.23451	3.92481	3.26309	3.59913	3.26309	3.26309	3.26309	3.26309	3.6239	3.26309	3.78299	3.26309	3.75203	3.26309	3.90798	3.95141	4.58712	4.18129	3.26309	4.11959	3.26309	4.14971	13.1272	11.0074	9.89366	3.26309	3.26309	3.26309	contig9632.1	LAC1_PYCCI ame: Full=Laccase ame: Full=Benzenediol:oxygen oxidoreductase ame: Full=Diphenol oxidase ame: Full=Ligninolytic phenoloxidase ame: Full=Urishiol oxidase Flags: Precursor	Multicopper oxidase
	Cluster-15363.0	3.64736	3.26309	3.26309	3.26309	3.59324	3.26309	3.26309	3.26309	3.26309	3.26309	3.26309	3.75203	3.26309	4.36258	3.26309	5.2069	4.18129	3.95796	3.87311	3.26309	3.89488	13.9226	12.1317	9.38852	3.26309	3.26309	4.38662	contig42257.1	---NA---	C-type lectin receptor
	Cluster-22889.0	4.65099	3.75526	3.59913	5.76554	3.91916	4.58961	3.79664	3.26309	3.26309	3.78299	8.035	3.95133	3.26309	4.8411	3.95141	3.81934	4.01691	4.23673	3.26309	3.26309	3.26309	12.7853	13.0214	12.9284	3.26309	4.04208	3.26309	contig31948.1	LIGO1_XENTR ame: Full=Leucine-rich repeat and immunoglobulin-like domain-containing nogo receptor-interacting 1 Flags: Precursor	oplophorus-luciferin 2-monooxygenase non-catalytic subunit-like
	Cluster-13711.25403	4.19105	4.68812	3.84254	3.58897	3.59324	3.85381	3.26309	3.6239	4.19592	6.1722	7.19525	7.7905	3.26309	5.47352	3.75209	4.6856	4.80586	4.57597	3.87311	3.80248	3.89488	13.1863	14.7182	12.8671	3.26309	3.26309	3.26309	contig39003.1	GILT1_DROME ame: Full=GILT 1 Flags: Precursor	gamma-interferon-inducible lysosomal thiol reductase
	Cluster-14334.0	3.26309	3.26309	3.26309	3.82517	3.26309	3.85381	3.26309	3.26309	3.87976	5.20417	4.3365	3.75203	4.16918	4.27065	3.26309	5.40289	4.88168	4.7634	4.81341	3.80248	5.43496	12.3795	11.5907	11.9444	4.71104	4.93163	5.37397	contig13033.1	ASAH2_HUMAN ame: Full=Neutral ceramidase Short=N-CDase Short=NCDase ame: Full=Acylsphingosine deacylase 2 ame: Full=BCDase ame: Full=LCDase Short=hCD ame: Full=N-acylsphingosine amidohydrolase 2 ame: Full=Non-lysosomal ceramidase Contains: ame: Full=Neutral ceramidase soluble form	neutral ceramidase
	Cluster-13711.19594	4.3904	3.95583	6.3084	4.52842	3.83247	4.09285	5.99026	4.20346	4.37019	6.24715	5.11365	5.87835	4.25254	6.90511	4.67955	6.18673	4.72463	6.04557	4.7074	4.32408	4.3409	14.6449	14.7551	14.287	5.23959	4.93163	5.37397	contig17246.1	SON_MOUSE ame: Full= SON ame: Full=Negative regulatory element-binding Short=NRE-binding	SON isoform X1
	Cluster-15810.0	3.26309	3.26309	3.59913	3.26309	3.99506	4.15735	3.64143	3.26309	4.31583	5.20417	4.3365	4.10214	3.26309	5.08946	3.26309	5.40289	5.81878	4.89351	3.87311	3.80248	4.3409	14.3531	15.1256	13.36	3.26309	3.26309	3.26309	contig82826.1	---NA---	uncharacterized protein LOC107457444
	Cluster-13711.16731	4.44824	4.03579	4.0079	4.1147	3.83247	4.217	4.01346	3.88484	5.34627	7.21321	4.98114	5.1989	3.84173	8.34919	3.95141	7.40028	6.50105	6.04557	5.43293	4.54902	6.28318	16.6428	17.3905	16.0097	5.08776	4.35213	4.62323	contig71889.1	LYS_CRAGI ame: Full=Lysozyme ame: Full=1,4-beta-N-acetylmuramidase Flags: Precursor	invertebrate-type lysozyme
	Cluster-13711.31635	4.02501	3.61195	3.26309	3.82517	3.72898	3.26309	3.79664	3.77204	6.855	3.26309	3.809	5.04949	3.67361	7.46483	3.75209	6.58903	5.83631	5.11726	4.30478	3.80248	4.9641	15.9653	15.9565	15.6254	4.71104	4.35213	4.06732	contig22140.1	---NA---	vitelline membrane outer layer 1 homolog
	Cluster-13711.9523	3.92481	3.75526	3.26309	3.91078	3.59324	3.60572	4.01346	3.6239	4.9878	3.78299	3.809	4.60387	4.16918	8.15535	3.26309	6.7344	5.88758	5.4715	4.99998	3.26309	5.43496	15.8231	16.4643	15.5908	4.91446	4.77054	4.06732	contig36234.1	---NA---	chitin binding peritrophin-a
	Cluster-13711.8836	3.64736	3.75526	3.84254	3.82517	3.26309	3.94364	3.64143	3.77204	5.12795	3.99446	3.809	4.52253	3.84173	7.98788	4.43422	7.15807	6.32898	5.8987	4.4578	3.26309	5.77971	16.3812	16.9661	16.1436	4.71104	4.58234	3.26309	contig25059.1	ASPP_AEDAE ame: Full=Lysosomal aspartic protease Flags: Precursor	lysosomal aspartic protease
	Cluster-13711.37848	4.82136	4.03579	3.93071	3.91078	4.12558	4.62767	4.24773	3.6239	5.25384	4.15422	4.45673	5.45337	4.58274	9.10719	5.49157	7.83945	6.2013	6.82975	5.75705	4.8148	6.51012	17.583	18.0582	18.0521	5.08776	5.07335	5.25621	contig24031.1	CTRB2_LITVA ame: Full=Chymotrypsin BII Flags: Precursor	chymotrypsin ase
	Cluster-13711.18282	4.78114	4.03579	4.07723	4.56495	4.06325	4.37445	4.17713	4.20346	5.51341	3.26309	4.56377	5.41429	4.16918	8.96235	4.33682	7.9449	6.10442	6.69284	5.43293	4.54902	5.87746	17.9144	18.0076	18.3171	5.37515	5.42153	5.37397	contig23309.1	TRYP_ASTAS ame: Full=Trypsin-1 ame: Full=Trypsin I	trypsin-like serine ase
	Cluster-13711.15518	4.6039	4.10758	4.07723	4.36722	3.72898	4.217	3.91472	3.6239	5.71338	3.99446	4.03065	5.5641	3.96946	9.38487	4.10225	7.90625	6.03083	6.74766	5.23492	4.64505	5.87746	17.6348	17.9051	17.8188	4.91446	4.77054	5.12641	contig45390.1	TRYP_ASTAS ame: Full=Trypsin-1 ame: Full=Trypsin I	trypsin-like serine ase
	Cluster-13711.44945	4.65099	3.95583	4.0079	4.1147	3.59324	4.09285	4.24773	4.32426	5.58964	4.50478	4.56377	5.59904	4.16918	9.32908	4.43422	8.08602	6.29188	6.60218	5.16144	4.32408	5.82946	17.6897	17.7773	17.898	5.08776	5.20036	5.25621	contig35986.1	CBPB_ASTAS ame: Full=Carboxypeptidase B	Carboxypeptidase B
	Cluster-13711.19273	4.65099	4.29037	4.07723	4.17168	3.59324	4.42142	4.53579	4.13583	5.7793	4.28689	4.66075	5.9862	4.46385	9.70451	4.60403	8.51181	6.71135	6.9142	5.49275	4.8148	6.854	18.3713	18.5342	18.5604	5.80977	5.3157	5.84279	contig64505.1	TRYP_ASTAS ame: Full=Trypsin-1 ame: Full=Trypsin I	trypsin-like serine ase 1
	Cluster-13711.26568	4.02501	3.75526	4.19919	4.22489	3.83247	4.02225	3.79664	4.13583	5.45321	3.99446	4.3365	5.24498	4.16918	8.95952	3.95141	7.66518	5.6093	6.52341	4.4578	4.18692	5.36764	17.2208	17.6081	17.3957	4.46088	5.51941	4.81634	contig66461.1	TRYP_ASTAS ame: Full=Trypsin-1 ame: Full=Trypsin I	trypsin-like serine ase 1
	Cluster-39145.0	3.80494	5.1621	4.14059	3.72298	3.26309	3.74652	3.91472	3.88484	5.04581	4.28689	4.19784	4.67938	3.84173	7.9485	3.95141	6.77334	5.45661	5.66901	4.9104	4.44306	5.36764	16.5276	16.7887	17.0809	4.12186	5.20036	4.81634	contig45982.1	COGS_UCAPU ame: Full=Brachyurin ame: Full=Collagenolytic protease	Chymotrypsin ase 6E precursor
	Cluster-14151.0	4.26266	3.95583	3.73726	3.82517	3.59324	3.26309	4.09974	3.77204	4.9878	3.78299	3.809	4.52253	4.0761	7.42433	4.10225	6.78291	6.04586	5.4715	4.59004	3.26309	4.9641	16.6518	16.253	17.0314	4.46088	4.58234	4.62323	contig42865.1	---NA---	---NA---
	Cluster-13711.46106	4.3904	4.03579	3.73726	3.82517	3.83247	3.85381	3.91472	3.26309	4.72215	4.28689	3.809	4.87912	3.96946	7.91386	4.10225	6.94499	5.30988	5.68559	4.81341	3.80248	4.9641	16.6058	16.7473	16.8114	4.46088	4.58234	4.06732	contig71279.1	TRYP_ASTAS ame: Full=Trypsin-1 ame: Full=Trypsin I	trypsin-like serine ase
	Cluster-13711.30281	4.65099	4.44147	4.80402	3.72298	4.12558	3.94364	4.31295	4.26596	4.75893	4.15422	4.66075	4.67938	4.3986	7.67957	4.10225	6.4633	5.30988	5.70198	4.7074	4.18692	5.29661	15.1807	15.7296	15.5632	5.98384	5.07335	4.62323	contig18207.1	TRYP_ASTAS ame: Full=Trypsin-1 ame: Full=Trypsin I	trypsin-like serine ase
	Cluster-14674.0	3.92481	3.75526	3.59913	3.82517	3.26309	3.74652	3.26309	3.6239	4.4703	3.99446	3.809	4.33669	3.84173	6.58884	3.26309	6.1573	4.76598	5.03812	4.11959	3.80248	3.89488	15.1607	15.1499	14.6222	4.46088	4.04208	4.06732	contig44187.1	---NA---	PREDICTED: uncharacterized protein LOC108677413
	Cluster-13711.37789	4.11256	3.61195	3.84254	3.91078	3.26309	3.60572	3.91472	3.77204	4.42155	3.78299	3.26309	4.60387	3.84173	7.12375	3.26309	6.42697	5.17334	5.23887	4.59004	3.80248	4.86453	15.9972	15.9247	15.7754	4.71104	4.77054	4.62323	contig32225.1	---NA---	PREDICTED: uncharacterized protein LOC108669106
	Cluster-13711.30954	3.26309	3.75526	3.73726	3.82517	3.26309	3.60572	3.26309	3.26309	4.37019	3.99446	4.03065	4.43407	3.84173	6.9516	3.26309	6.29862	5.05226	5.11726	3.87311	3.80248	5.14146	16.5342	15.8166	16.0304	4.71104	4.04208	4.06732	contig31074.1	TRIL_RAT ame: Full=TLR4 interactor with leucine rich repeats ame: Full=Leucine-rich repeat-containing KIAA0644 homolog Flags: Precursor	oplophorus-luciferin 2-monooxygenase non-catalytic subunit-like
	Cluster-13711.29865	4.26266	3.61195	3.59913	4.05311	3.91916	3.60572	3.64143	4.26596	4.42155	4.15422	4.3365	5.04949	3.96946	7.34841	3.95141	6.68418	5.88758	5.71817	4.59004	4.02158	5.49899	16.6061	16.4941	16.8313	5.37515	4.35213	4.38662	contig43229.1	CBPB_ASTAS ame: Full=Carboxypeptidase B	carboxypeptidase
	Cluster-13711.43470	4.02501	3.75526	3.59913	4.32226	3.91916	3.26309	4.17713	3.26309	4.25796	4.68347	4.3365	5.9862	3.84173	6.96299	4.22771	6.66358	6.56439	5.91272	6.13238	4.18692	6.35184	17.1479	17.2489	16.1669	5.37515	3.26309	5.12641	contig2249.1	VWA7_RAT ame: Full=von Willebrand factor A domain-containing 7 ame: Full= G7c Flags: Precursor	von Willebrand factor A domain-containing 7-like
	Cluster-13711.9255	3.80494	3.75526	4.0079	3.82517	3.59324	3.85381	4.37374	3.77204	5.25384	4.15422	3.809	4.67938	3.84173	7.85421	3.95141	6.98693	5.72757	6.23472	4.81341	5.32103	6.65242	16.5279	17.1904	16.586	4.71104	3.26309	5.12641	contig44891.1	CTRB2_LITVA ame: Full=Chymotrypsin BII Flags: Precursor	chymotrypsin ase
[truncated: 830 more rows]
