# Supplementary material for: De novo assembly, characterization, functional annotation and expression patterns of the black tiger shrimp (Penaeus monodon) transcriptome
Source: Sci Rep. 2018 Sep 10;8:13553. doi: 10.1038/s41598-018-31148-4 (PMC6131155; doi:10.1038/s41598-018-31148-4)
Supplement: Supplementary file 3 — Supplementary Table S3 [file 41598_2018_31148_MOESM3_ESM.xlsx]

## Sheet: Publication information
	De novo assembly, characterization, functional annotation and expression patterns of the black tiger shrimp (Penaeus monodon) transcriptome
	Roger Huerlimann1,2*†, Nicholas M Wade1,3†, Lavinia Gordon1,4, Juan D Montenegro4, Jake Goodall1,3, Sean McWilliam3, Matthew Tinning1,4, Kirby Siemering1,4, Erika Giardina1,5, Dallas Donovan1,5, Melony J Sellars1,3, Jeff A Cowley1,3, Kelly Condon1,2, Greg J Coman1,7, Mehar S Khatkar1,6, Herman W Raadsma1,6, Gregory E Maes2,8,9, Kyall R Zenger1,2, and Dean R Jerry1,2.

## Sheet: Life_stages_cluster_ID_500_pear
		Embryo	Nauplii	Zoea	Mysis	PL01	PL04	PL10	PL15		SwissProt description	nr Arthropod description
Group 1	Cluster-15712.5349	1.13407	-0.497462	11.4573	9.48231	9.76067	11.012	11.3839	10.0511	contig64395.1	TRYP_ASTAS ame: Full=Trypsin-1 ame: Full=Trypsin I	trypsin-like serine ase 4
	Cluster-15712.23986	1.13407	-0.497462	10.0938	10.1504	10.5202	10.7649	11.5033	11.0233	contig16162.1	HCYC_PANIN ame: Full=Hemocyanin C chain	hemocyanin subunit
	Cluster-15712.15457	2.11123	-0.497462	9.63668	10.4422	10.5476	10.1258	9.91685	9.29177	contig40549.1	XYLA_HORVU ame: Full=Xylose isomerase	xylose isomerase-like
	Cluster-15712.1250	-0.497462	-0.497462	9.52278	8.9395	9.18999	6.68874	9.2272	8.08096	contig50886.1	---NA---	---NA---
	Cluster-15712.15150	1.13407	-0.497462	10.1703	10.2819	9.99522	7.96725	9.94595	9.76615	contig84200.2	---NA---	---NA---
	Cluster-1995.1	-0.497462	-0.497462	8.96113	9.17039	8.18913	8.3116	8.83542	9.17271	contig52630.1	MRC2_HUMAN ame: Full=C-type mannose receptor 2 ame: Full=C-type lectin domain family 13 member E ame: Full=Endocytic receptor 180 ame: Full=Macrophage mannose receptor 2 ame: Full=Urokinase-type plasminogen activator receptor-associated Short=UPAR-associated Short=Urokinase receptor-associated ame: CD_antigen=CD280 Flags: Precursor	macrophage mannose receptor 1-like
	Cluster-1995.6	-0.497462	-0.497462	9.01494	8.80854	8.5287	8.51284	8.92413	8.96273	contig49414.1	MRC1_HUMAN ame: Full=Macrophage mannose receptor 1 Short=MMR ame: Full=C-type lectin domain family 13 member D ame: Full=C-type lectin domain family 13 member D-like ame: Full=Human mannose receptor Short=hMR ame: Full=Macrophage mannose receptor 1 1 ame: CD_antigen=CD206 Flags: Precursor	macrophage mannose receptor 1-like
	Cluster-15712.24441	-0.497462	-0.497462	9.85894	10.0846	9.20082	9.20944	9.35523	9.4934	contig65931.1	---NA---	ammonium transporter Rh type A-like
	Cluster-15712.2094	-0.497462	-0.497462	9.93402	9.65048	8.45824	8.58109	8.77565	8.6502	contig62618.1	TLL1_CHICK ame: Full=Tolloid 1 ame: Full=Chicken tolloid 1 ame: Full=Metalloprotease colloid Flags: Precursor	cell wall DAN4-like
	Cluster-4084.0	-0.497462	1.10456	10.0552	10.2442	8.93372	9.12051	9.19903	8.52754	contig39311.1	LIP3_DROME ame: Full=Lipase 3 Short= ip3 Flags: Precursor	Lipase 3
	Cluster-15712.2099	-0.497462	1.10456	10.7211	10.4497	9.0316	9.07686	9.27655	8.90668	contig82476.1	---NA---	---NA---
	Cluster-15712.10864	-0.497462	1.67516	13.3613	13.2024	11.656	12.6689	12.5421	12.1653	contig27822.1	CHIA_HUMAN ame: Full=Acidic mammalian chitinase Short=AMCase ame: Full=Lung-specific TSA1902 Flags: Precursor	chitinase
	Cluster-4231.0	-0.497462	1.67516	10.8543	11.5115	11.3274	11.1469	10.3714	9.72892	contig18607.1	OPSUV_APIME ame: Full= ultraviolet-sensitive ame: Full=UV-sensitive opsin Short= op Short=BUVOPS	Class a rhodopsin g- coupled receptor gprop2
	Cluster-15712.1435	-0.497462	1.10456	12.072	12.5206	12.4575	11.9284	11.5915	10.7562	contig29609.1	XYLA_HORVU ame: Full=Xylose isomerase	xylose isomerase-like
	Cluster-15712.4803	1.13407	3.02215	12.564	13.5443	13.1254	12.3315	12.0761	11.174	contig18275.1	HCYC_PANIN ame: Full=Hemocyanin C chain	hemocyanin subunit
	Cluster-15712.14206	1.13407	1.67516	11.3636	11.1258	9.92773	10.6504	10.6516	7.92039	contig171795.1	SVEP1_RAT ame: Full= von Willebrand factor type EGF and pentraxin domain-containing 1 Flags: Precursor	von Willebrand factor type EGF and pentraxin domain-containing 1
	Cluster-15712.17384	1.13407	1.10456	9.27857	11.364	10.7164	9.94503	9.16157	10.7571	contig32086.1	---NA---	---NA---
	Cluster-14702.0	-0.497462	-0.497462	8.43821	10.9761	10.3272	8.48193	7.83623	10.0935	contig122672.1	---NA---	---NA---
	Cluster-14571.0	1.13407	1.10456	11.5453	12.3528	11.8669	11.0035	10.0537	11.8552	contig9575.2	FP1V2_PERVI ame: Full=Foot 1 variant 2 Flags: Precursor	cuticular -like
	Cluster-15712.3852	-0.497462	-0.497462	9.05708	9.92435	9.80393	9.95631	9.5684	7.98798	contig60023.2	---NA---	Soldier-specific -1
	Cluster-23322.3	3.75056	3.58637	13.6355	14.8398	15.7074	16.0968	14.9278	13.0442	contig38.1	BGBP_LITVA ame: Full=Beta-1,3-glucan-binding Short=BGBP ame: Full=Beta-1,3-glucan recognition Short= ame: Full= -HDL ame: Full=High density lipo Flags: Precursor	Microsomal triglyceride transfer large subunit
	Cluster-15712.20902	-0.497462	-0.497462	7.23107	10.1308	10.4384	9.65364	9.55735	7.94534	contig53850.1	ARRH_LOCMI ame: Full=Arrestin homolog	arrestin homolog
	Cluster-15712.1310	-0.497462	-0.497462	8.31696	10.1514	10.6397	10.5729	10.7741	10.0977	contig25955.1	XYLA_ARATH ame: Full=Xylose isomerase	xylose isomerase-like
	Cluster-15712.15884	-0.497462	-0.497462	9.59186	11.7621	11.9752	11.9815	11.9608	11.5112	contig10339.1	XYLA_ARATH ame: Full=Xylose isomerase	xylose isomerase-like
	Cluster-1596.1	-0.497462	-0.497462	7.95738	10.3448	10.7381	10.4698	10.4002	9.76264	contig187115.1	---NA---	---NA---
	Cluster-15712.21868	2.11123	2.06974	11.3098	13.8924	14.135	14.0177	13.8657	13.5385	contig133727.1	---NA---	---NA---
	Cluster-15712.17819	-0.497462	-0.497462	9.47604	10.9634	11.3779	11.194	11.316	10.7527	contig18226.1	XYLA_ARATH ame: Full=Xylose isomerase	xylose isomerase-like
	Cluster-15712.3404	-0.497462	-0.497462	9.66421	11.2119	11.6541	11.5628	11.6919	11.103	contig18179.2	XYLA_ARATH ame: Full=Xylose isomerase	xylose isomerase-like
	Cluster-15712.21114	-0.497462	-0.497462	7.77336	9.8721	10.0039	9.41039	9.6032	8.42486	contig38419.1	ARRH_LIMPO ame: Full= lateral eye	arrestin homolog
	Cluster-15712.21801	-0.497462	-0.497462	9.75736	11.8714	12.1069	11.5308	11.6685	10.4792	contig39698.1	ARRH_LOCMI ame: Full=Arrestin homolog	arrestin homolog
	Cluster-1354.0	-0.497462	-0.497462	6.9551	9.57342	8.44373	9.1959	8.58856	8.49412	contig3421.1	VWA7_MOUSE ame: Full=von Willebrand factor A domain-containing 7 ame: Full= G7c Flags: Precursor	von Willebrand factor A domain-containing 7-like
	Cluster-15712.8484	1.13407	1.10456	10.5187	11.5095	11.6987	11.3916	11.3121	10.7482	contig20598.1	XYLA_HORVU ame: Full=Xylose isomerase	xylose isomerase-like
	Cluster-15712.3961	-0.497462	-0.497462	10.8938	11.8527	11.9705	11.6885	11.7725	11.0349	contig18202.1	XYLA_ARATH ame: Full=Xylose isomerase	xylose isomerase-like
	Cluster-15712.21503	-0.497462	-0.497462	8.88335	10.0134	10.0088	9.74573	10.5704	9.06302	contig38408.1	ARRH_LOCMI ame: Full=Arrestin homolog	arrestin homolog
	Cluster-2032.1	-0.497462	-0.497462	8.22428	9.06823	8.61219	9.15451	8.45202	8.61565	contig36364.1	---NA---	---NA---
	Cluster-4389.0	-0.497462	2.62533	8.5431	10.9795	11.2939	10.9464	11.0448	10.3521	contig56569.1	---NA---	---NA---
	Cluster-15834.3	-0.497462	2.83762	8.88335	10.6303	12.6425	11.5617	11.4736	10.8729	contig108809.1	---NA---	---NA---
	Cluster-15834.0	-0.497462	1.10456	7.04653	9.47907	11.4563	10.4954	10.5177	9.56154	contig97636.1	---NA---	---NA---
	Cluster-15712.18478	-0.497462	-0.497462	8.06819	8.04593	8.67567	9.90398	10.7126	9.69255	contig47089.1	CTRB1_LITVA ame: Full=Chymotrypsin BI Flags: Precursor	chymotrypsin ase
	Cluster-15712.27067	-0.497462	-0.497462	9.55081	8.72056	9.28668	10.8887	11.9109	11.0779	contig42768.1	CTRB1_LITVA ame: Full=Chymotrypsin BI Flags: Precursor	chymotrypsin ase
	Cluster-15712.3750	-0.497462	-0.497462	8.49342	8.59121	9.20942	9.17673	11.0785	10.6435	contig11193.1	HCYC_PANIN ame: Full=Hemocyanin C chain	hemocyanin subunit
	Cluster-1995.0	-0.497462	-0.497462	7.29875	7.14249	8.93113	9.46334	9.61817	9.50813	contig48791.1	MRC1_HUMAN ame: Full=Macrophage mannose receptor 1 Short=MMR ame: Full=C-type lectin domain family 13 member D ame: Full=C-type lectin domain family 13 member D-like ame: Full=Human mannose receptor Short=hMR ame: Full=Macrophage mannose receptor 1 1 ame: CD_antigen=CD206 Flags: Precursor	macrophage mannose receptor 1-like
	Cluster-1995.3	-0.497462	-0.497462	8.33319	7.85877	9.34837	9.80935	9.93404	9.81941	contig49661.1	MRC1_HUMAN ame: Full=Macrophage mannose receptor 1 Short=MMR ame: Full=C-type lectin domain family 13 member D ame: Full=C-type lectin domain family 13 member D-like ame: Full=Human mannose receptor Short=hMR ame: Full=Macrophage mannose receptor 1 1 ame: CD_antigen=CD206 Flags: Precursor	macrophage mannose receptor 1-like
	Cluster-2437.3	-0.497462	-0.497462	8.08746	6.56469	8.45463	9.64171	10.2086	8.53166	contig82507.1	---NA---	C-type lectin receptor
	Cluster-15712.22050	1.13407	1.67516	12.9122	12.9352	13.3562	13.5174	14.4106	13.9396	contig18842.1	HCYC_PANIN ame: Full=Hemocyanin C chain	hemocyanin subunit
	Cluster-15712.25208	-0.497462	-0.497462	12.09	12.1154	12.5332	12.665	13.6275	13.1896	contig17578.1	HCYC_PANIN ame: Full=Hemocyanin C chain	hemocyanin subunit
	Cluster-1995.5	-0.497462	-0.497462	9.19445	8.3424	9.47331	9.6053	9.88184	9.60915	contig45534.1	MRC1_HUMAN ame: Full=Macrophage mannose receptor 1 Short=MMR ame: Full=C-type lectin domain family 13 member D ame: Full=C-type lectin domain family 13 member D-like ame: Full=Human mannose receptor Short=hMR ame: Full=Macrophage mannose receptor 1 1 ame: CD_antigen=CD206 Flags: Precursor	macrophage mannose receptor 1-like
	Cluster-22054.1	2.41944	3.4648	12.1721	11.679	11.7508	12.1552	12.893	12.3289	contig30365.1	AL3A2_MOUSE ame: Full=Fatty aldehyde dehydrogenase ame: Full=Aldehyde dehydrogenase 3 ame: Full=Aldehyde dehydrogenase family 3 member A2	aldehyde dimeric NADP-preferring isoform X5
	Cluster-15712.9389	-0.497462	2.06974	12.0951	11.4331	11.5384	11.9479	11.8014	11.9653	contig4038.1	VWA7_MOUSE ame: Full=von Willebrand factor A domain-containing 7 ame: Full= G7c Flags: Precursor	von Willebrand factor A domain-containing 7-like
	Cluster-15712.21786	-0.497462	1.10456	9.91528	11.4854	11.641	11.2256	11.6268	10.7358	contig23902.1	ARRH_LOCMI ame: Full=Arrestin homolog	arrestin homolog
	Cluster-15712.21838	-0.497462	1.67516	10.2748	11.7568	11.873	11.4657	11.96	11.0573	contig30537.1	ARRH_LOCMI ame: Full=Arrestin homolog	arrestin homolog
	Cluster-15712.23895	-0.497462	1.67516	10.0613	11.8791	12.1488	12.1155	12.1146	11.5816	contig10918.1	XYLA_ARATH ame: Full=Xylose isomerase	xylose isomerase-like
	Cluster-15712.13567	-0.497462	1.67516	11.8304	12.0111	13.9181	14.4939	14.0274	13.1417	contig24447.2	CHIT2_DROME ame: Full=Probable chitinase 2 Flags: Precursor	chitinase
	Cluster-15712.26973	-0.497462	1.10456	9.10039	6.25116	6.71792	8.94062	11.1633	10.3368	contig44891.1	CTRB2_LITVA ame: Full=Chymotrypsin BII Flags: Precursor	chymotrypsin ase
	Cluster-15712.21253	2.11123	5.74481	13.552	10.6376	12.504	13.3986	13.6241	13.5609	contig67290.1	FABP4_CEREL ame: Full=Fatty acid-binding adipocyte ame: Full=Adipocyte-type fatty acid-binding Short=A-FABP Short=AFABP ame: Full=Fatty acid-binding 4	fatty acid-binding 1
	Cluster-6992.0	1.13407	1.10456	11.8858	9.53642	8.89157	10.3636	11.0511	10.6746	contig83047.1	---NA---	chitin binding peritrophin-a
	Cluster-15712.7136	-0.497462	-0.497462	10.1726	8.17192	7.99873	9.29066	9.93915	9.2423	contig78319.1	PE1_ANOGA ame: Full=Peritrophin-1 ame: Full= per-1 ame: Full=Peritrophic matrix 1 ame: Full=Peritrophin A Flags: Precursor	cuticle CBM
	Cluster-15712.13850	-0.497462	-0.497462	9.81483	8.82654	7.53421	7.96086	9.30326	8.60395	contig35972.1	CATC_PONAB ame: Full=Dipeptidyl peptidase 1 ame: Full=Cathepsin C ame: Full=Cathepsin J ame: Full=Dipeptidyl peptidase I Short=DPP-I Short=DPPI ame: Full=Dipeptidyl transferase Contains: ame: Full=Dipeptidyl peptidase 1 exclusion domain chain ame: Full=Dipeptidyl peptidase I exclusion domain chain Contains: ame: Full=Dipeptidyl peptidase 1 heavy chain ame: Full=Dipeptidyl peptidase I heavy chain …	cathepsin C
	Cluster-15712.5997	-0.497462	-0.497462	9.56118	9.63598	7.68374	9.49464	9.93404	9.79044	contig29545.1	CHIT_MANSE ame: Full=Endochitinase Flags: Precursor	chitinase 1
	Cluster-1865.0	-0.497462	-0.497462	10.3791	9.27518	8.00862	9.92219	10.7626	10.0265	contig114061.1	CHIT_MANSE ame: Full=Endochitinase Flags: Precursor	chitin binding peritrophin-a
	Cluster-15712.27048	-0.497462	-0.497462	10.8108	8.13526	5.91594	8.50407	10.2722	9.73966	contig44891.2	CTRB2_LITVA ame: Full=Chymotrypsin BII Flags: Precursor	chymotrypsin ase
	Cluster-15712.5341	1.13407	5.05797	13.7964	11.5941	10.3862	11.7743	12.2112	10.5592	contig30332.1	TRYP_ASTAS ame: Full=Trypsin-1 ame: Full=Trypsin I	trypsin-like serine ase
	Cluster-15712.5347	1.13407	5.71855	13.8869	11.727	10.769	12.2568	12.574	11.0842	contig178339.1	TRYP_ASTAS ame: Full=Trypsin-1 ame: Full=Trypsin I	trypsin-like serine ase 2
	Cluster-15712.25256	-0.497462	3.58637	12.1442	9.93979	9.09334	10.3912	11.012	9.59542	contig136606.1	TRYP_ASTAS ame: Full=Trypsin-1 ame: Full=Trypsin I	trypsin-like serine ase
	Cluster-15712.5343	1.13407	5.01545	13.4703	11.1438	10.7697	12.1327	12.4995	11.0982	contig57773.1	TRYP_ASTAS ame: Full=Trypsin-1 ame: Full=Trypsin I	trypsin-like serine ase
	Cluster-15712.5339	-0.497462	4.56291	12.7405	10.2298	9.00713	10.4954	11.0448	9.80073	contig23309.1	TRYP_ASTAS ame: Full=Trypsin-1 ame: Full=Trypsin I	trypsin-like serine ase
	Cluster-2665.0	-0.497462	1.67516	11.7446	8.91809	7.94306	9.60735	10.2559	9.42632	contig15573.1	---NA---	---NA---
	Cluster-15712.5346	-0.497462	3.4648	12.1718	9.66055	7.66509	9.41974	11.7849	11.4313	contig51808.1	TRYP_ASTAS ame: Full=Trypsin-1 ame: Full=Trypsin I	trypsin-like serine ase
	Cluster-15712.7991	-0.497462	4.15601	6.87975	9.22954	11.4563	11.1567	11.0031	11.094	contig147401.1	CRA2_HOMGA ame: Full=Crustacyanin-A2 subunit	AChain Apocrustacyanin C1 Crystals Grown In Space And Earth Using Vapour Diffusion Geometry
	Cluster-15712.15791	-0.497462	4.67647	7.44033	9.90392	12.0104	11.7355	11.5267	11.6271	contig92392.1	CRA2_HOMGA ame: Full=Crustacyanin-A2 subunit	AChain Apocrustacyanin C1 Crystals Grown In Space And Earth Using Vapour Diffusion Geometry
	Cluster-15712.25793	-0.497462	3.80234	5.64708	8.85186	11.1205	10.9104	10.4843	10.6737	contig163841.1	CRA2_HOMGA ame: Full=Crustacyanin-A2 subunit	AChain Apocrustacyanin C1 Crystals Grown In Space And Earth Using Vapour Diffusion Geometry
	Cluster-15712.13811	-0.497462	6.02745	7.62305	10.1906	12.3292	12.1255	12.1052	12.1253	contig96167.1	CRA2_HOMGA ame: Full=Crustacyanin-A2 subunit	AChain Apocrustacyanin C1 Crystals Grown In Space And Earth Using Vapour Diffusion Geometry
	Cluster-15712.15369	-0.497462	5.52001	7.87108	10.4637	12.5387	12.3567	12.1356	12.2569	contig89252.1	CRC1_HOMGA ame: Full=Crustacyanin-C1 subunit	AChain Apocrustacyanin C1 Crystals Grown In Space And Earth Using Vapour Diffusion Geometry
	Cluster-15712.21703	-0.497462	7.70285	8.09699	10.4874	12.571	12.3457	12.2371	12.2696	contig85709.1	CRC1_HOMGA ame: Full=Crustacyanin-C1 subunit	AChain Apocrustacyanin C1 Crystals Grown In Space And Earth Using Vapour Diffusion Geometry
	Cluster-3534.0	-0.497462	6.52837	12.562	10.7908	10.3448	11.4384	11.6975	11.0715	contig36606.1	---NA---	Chitin deacetylase 9
	Cluster-15712.4758	-0.497462	6.11057	11.8293	10.428	10.7712	11.6292	11.926	11.222	contig33089.1	---NA---	filaggrin-2-like isoform X3
	Cluster-3574.0	-0.497462	8.93302	11.9799	10.1329	10.9221	12.0115	12.5608	12.6943	contig56540.2	---NA---	---NA---
Group 2	Cluster-4561.2	-0.497462	-0.497462	10.9846	10.2594	8.16279	7.81261	6.42625	6.82506	contig21544.1	TRYP_ASTAS ame: Full=Trypsin-1 ame: Full=Trypsin I	trypsin-1
	Cluster-1836.3	-0.497462	-0.497462	10.0794	9.90392	7.50654	8.7388	6.73954	7.40403	contig117296.1	---NA---	hypothetical protein AMK59_2802, partial
	Cluster-2170.1	-0.497462	-0.497462	10.3111	9.8942	7.60766	7.948	8.13868	8.25567	contig61754.1	TRY2_HUMAN ame: Full=Trypsin-2 ame: Full=Anionic trypsinogen ame: Full=Serine protease 2 ame: Full=Trypsin II Flags: Precursor	trypsin-1
	Cluster-5514.3	-0.497462	-0.497462	10.6963	10.3956	8.20643	8.75366	8.57985	8.17887	contig84246.1	---NA---	PREDICTED: uncharacterized protein LOC108664932
	Cluster-1229.8	1.13407	-0.497462	12.6169	11.8407	9.28465	9.78785	10.0986	9.85933	contig202994.1	---NA---	PREDICTED: uncharacterized protein LOC108665208
	Cluster-953.0	-0.497462	-0.497462	12.1204	10.2074	9.23914	9.43596	9.34499	8.9035	contig32328.1	---NA---	---NA---
	Cluster-4841.0	-0.497462	2.37515	12.7443	10.7211	8.55595	9.59502	8.78325	7.68148	contig16183.1	---NA---	flocculation FLO1-like
	Cluster-5877.2	-0.497462	-0.497462	10.3505	8.84935	8.33389	6.3794	1.84583	7.17009	contig28780.1	CU21_LOCMI ame: Full=Cuticle 21 ame: Full=LM-ACP 21	larval cuticle A2B-like
	Cluster-2083.0	-0.497462	-0.497462	12.4159	10.9581	9.6193	6.77868	3.05463	6.65401	contig62826.1	---NA---	---NA---
	Cluster-5877.0	1.71235	-0.497462	10.7418	10.0952	9.69478	9.26236	4.97856	8.79103	contig35178.1	---NA---	---NA---
	Cluster-15712.2185	-0.497462	-0.497462	7.39467	11.6124	9.53109	7.25672	4.47583	3.81321	contig114098.1	MYSA_DROME ame: Full=Myosin heavy muscle	myosin heavy chain type 1
	Cluster-15712.1058	1.13407	1.10456	8.1801	12.3363	12.261	12.3034	6.23973	4.55938	contig34256.2	OPSD_CAMAT ame: Full=Rhodopsin	opsin
	Cluster-4364.0	-0.497462	3.18545	13.7231	10.4687	7.85805	5.9851	6.21744	5.92035	contig87494.1	---NA---	PREDICTED: uncharacterized protein LOC108910840 isoform X2
	Cluster-15712.27019	-0.497462	3.4648	13.8094	11.0275	5.89475	7.85458	9.64556	9.17271	contig69147.1	CTRB2_LITVA ame: Full=Chymotrypsin BII Flags: Precursor	chymotrypsin ase
	Cluster-15712.5801	-0.497462	6.80281	13.3815	11.6622	10.9767	7.318	8.31701	11.8691	contig18879.1	---NA---	---NA---
	Cluster-2246.9	-0.497462	-0.497462	8.99722	6.65953	4.37542	4.33579	-0.497462	10.5119	contig24330.1	---NA---	---NA---
	Cluster-15712.11893	1.13407	-0.497462	10.9698	10.3269	3.34607	1.20475	2.83595	2.94287	contig14812.1	TM11D_HUMAN ame: Full=Transmembrane protease serine 11D ame: Full=Airway trypsin-like protease Contains: ame: Full=Transmembrane protease serine 11D non-catalytic chain Contains: ame: Full=Transmembrane protease serine 11D catalytic chain Flags: Precursor	trypsin-1-like
	Cluster-15778.0	1.71235	-0.497462	11.0057	10.4364	4.37542	1.20475	2.25946	4.10706	contig55151.1	---NA---	PREDICTED: uncharacterized protein LOC108665208
	Cluster-1556.0	-0.497462	-0.497462	10.4543	10.3528	2.72721	-0.497462	1.84583	3.29516	contig56094.1	---NA---	PREDICTED: uncharacterized protein LOC108664932
	Cluster-1937.0	-0.497462	-0.497462	11.1677	9.47907	1.03728	3.75971	2.57715	4.10706	contig62228.2	NAS4_CAEEL ame: Full=Zinc metallo ase nas-4 ame: Full=Nematode astacin 4 Flags: Precursor	zinc metallo ase nas-4-like
	Cluster-3470.0	-0.497462	1.10456	10.8815	8.38117	2.27305	-0.497462	-0.497462	-0.497462	contig149551.1	---NA---	---NA---
	Cluster-15712.17540	-0.497462	2.06974	11.5065	8.49484	1.97432	-0.497462	1.24069	1.16994	contig93579.1	---NA---	---NA---
	Cluster-2090.1	-0.497462	-0.497462	11.5953	5.45978	1.5899	-0.497462	-0.497462	-0.497462	contig74814.1	---NA---	---NA---
	Cluster-15712.557	1.13407	2.06974	13.5305	10.8698	4.60167	3.9784	1.24069	2.94287	contig140974.1	CTRB2_LITVA ame: Full=Chymotrypsin BII Flags: Precursor	chymotrypsin ase
	Cluster-15712.25096	-0.497462	2.62533	12.1039	13.0339	11.4929	6.17374	2.25946	4.55938	contig67728.1	HCYC_PANIN ame: Full=Hemocyanin C chain	hemocyanin subunit
	Cluster-15712.24881	-0.497462	3.4648	13.0558	13.8933	12.3478	7.4053	2.57715	4.74145	contig58670.1	HCYC_PANIN ame: Full=Hemocyanin C chain	hemocyanin subunit
	Cluster-15712.13662	1.13407	1.10456	10.8209	11.7218	10.0309	4.55548	-0.497462	2.94287	contig107040.1	HCYC_PANIN ame: Full=Hemocyanin C chain	hemocyanin subunit
	Cluster-4488.0	-0.497462	3.99003	10.1646	8.64145	-0.497462	-0.497462	-0.497462	-0.497462	contig16898.2	BP10_PARLI ame: Full=Blastula protease 10 Flags: Precursor	blastula protease 10-like
	Cluster-4451.0	-0.497462	4.56291	11.5793	9.64034	-0.497462	-0.497462	-0.497462	-0.497462	contig50980.1	---NA---	---NA---
	Cluster-15712.16008	-0.497462	6.3855	12.5399	10.4637	2.72721	3.50157	1.84583	1.16994	contig115249.1	---NA---	---NA---
	Cluster-20827.0	1.71235	9.55974	14.3793	12.402	7.70823	5.06499	1.84583	2.16141	contig129338.1	---NA---	---NA---
	Cluster-15712.6919	1.13407	7.90844	13.7101	12.2849	8.93891	5.01649	4.23044	2.94287	contig78808.1	---NA---	uncharacterized protein LOC107457444
	Cluster-15712.20635	1.13407	-0.497462	12.3308	2.62257	-0.497462	-0.497462	-0.497462	-0.497462	contig104880.1	CHIT3_DROME ame: Full=Probable chitinase 3 ame: Full=Probable chitinase 1 Flags: Precursor	peritrophic membrane
	Cluster-15712.20070	2.11123	1.67516	14.8256	4.99766	1.5899	-0.497462	-0.497462	-0.497462	contig32371.1	CHIT_BRUMA ame: Full=Endochitinase ame: Full=MF1 antigen Flags: Precursor	filaggrin-2-like isoform X3
	Cluster-1085.0	-0.497462	-0.497462	12.9533	-0.497462	-0.497462	-0.497462	-0.497462	-0.497462	contig48402.1	---NA---	filaggrin-2-like isoform X3
Group 3	Cluster-17188.0	2.6716	8.30674	3.09993	10.7031	13.4138	13.9573	14.6315	4.35092	contig19058.2	---NA---	---NA---
	Cluster-3160.0	-0.497462	6.0059	1.61185	8.1598	10.9589	11.3833	12.0849	2.47291	contig154801.1	---NA---	---NA---
	Cluster-15712.20498	-0.497462	1.10456	-0.497462	7.19883	10.9299	11.5506	10.8266	4.01562	contig145110.1	---NA---	---NA---
	Cluster-2364.0	-0.497462	-0.497462	8.25867	6.39591	10.0513	11.1919	9.27385	-0.497462	contig108402.1	---NA---	---NA---
	Cluster-3506.0	-0.497462	1.10456	-0.497462	3.23298	5.5599	9.97863	10.0235	2.16141	contig89764.1	---NA---	crustin 2
	Cluster-3506.1	-0.497462	1.10456	-0.497462	4.05833	6.21842	10.9496	10.9551	2.94287	contig41187.1	---NA---	crustin 2
	Cluster-15712.17900	5.44909	5.35933	8.27976	8.41555	11.9281	16.0793	15.9483	7.06019	contig22168.3	---NA---	---NA---
	Cluster-10907.1	3.23524	1.10456	3.37683	6.10716	6.65631	14.2758	12.5925	6.10882	contig44812.1	---NA---	---NA---
	Cluster-16344.0	1.13407	1.10456	1.99892	-0.497462	3.95107	10.9529	9.92718	1.16994	contig96593.1	---NA---	---NA---
	Cluster-23262.0	3.38249	3.18545	3.49744	2.80154	6.14854	13.7249	13.0194	4.19302	contig69091.1	---NA---	---NA---
	Cluster-2873.0	-0.497462	1.10456	1.05456	0.974721	3.46634	11.1292	10.183	1.16994	contig42581.1	---NA---	PREDICTED: uncharacterized protein LOC108677712
	Cluster-19640.0	6.87259	2.37515	-0.497462	4.71796	8.7335	13.3837	12.9098	4.01562	contig40607.1	---NA---	---NA---
Group 4	Cluster-15712.23796	1.13407	-0.497462	-0.497462	8.41555	8.61219	9.5489	9.89243	10.7641	contig3556.1	---NA---	---NA---
	Cluster-15712.5456	1.13407	-0.497462	-0.497462	8.27286	8.78045	10.097	12.0819	11.8797	contig165010.1	MYSA_DROME ame: Full=Myosin heavy muscle	myosin heavy chain type 1
	Cluster-813.0	-0.497462	-0.497462	-0.497462	6.10716	7.53421	8.12417	9.065	8.81153	contig14624.1	---NA---	---NA---
	Cluster-531.0	-0.497462	-0.497462	-0.497462	6.6364	8.09475	9.07094	9.44431	9.91406	contig31492.1	SPAN_STRPU ame: Full= Flags: Precursor	Cubilin
	Cluster-15712.16869	1.13407	1.10456	1.99892	10.4563	11.1142	12.203	14.259	13.7392	contig57084.1	MYSA_DROME ame: Full=Myosin heavy muscle	myosin heavy chain type 1
	Cluster-15712.3378	-0.497462	1.10456	-0.497462	10.417	11.0635	12.1608	14.0417	13.9249	contig36566.1	MYSA_DROME ame: Full=Myosin heavy muscle	myosin heavy chain type 1
	Cluster-15712.22212	8.29688	6.45075	6.51737	15.2129	16.27	16.6874	16.4787	16.4174	contig13589.1	MYSA_DROME ame: Full=Myosin heavy muscle	myosin heavy chain type 1
	Cluster-14381.1	1.13407	-0.497462	-0.497462	11.0209	12.4897	13.309	13.4069	13.5394	contig46813.1	---NA---	---NA---
	Cluster-15712.982	1.13407	-0.497462	-0.497462	7.36985	9.52421	9.77151	9.57718	9.45048	contig187733.1	---NA---	---NA---
	Cluster-15712.22525	1.71235	1.10456	-0.497462	10.7637	11.5554	11.7588	11.8356	11.8789	contig61386.1	MYSA_DROME ame: Full=Myosin heavy muscle	myosin heavy chain type 1
	Cluster-15712.16782	1.13407	1.67516	2.29941	9.49683	10.0333	10.6973	11.63	12.226	contig194623.1	ACT_PROCL ame: Full=Actin	indirect flight
	Cluster-15712.18041	-0.497462	1.10456	1.05456	9.22179	10.0868	10.1344	11.0313	12.083	contig37044.1	MYSA_DROME ame: Full=Myosin heavy muscle	myosin heavy chain type 1
	Cluster-603.0	-0.497462	-0.497462	-0.497462	8.2691	7.95845	8.08357	8.31175	9.60524	contig31416.1	---NA---	---NA---
	Cluster-15712.10857	1.13407	1.10456	1.05456	9.29193	10.0763	10.2171	10.5086	10.9201	contig44427.1	MYSA_DROME ame: Full=Myosin heavy muscle	myosin heavy chain type 1
	Cluster-530.0	-0.497462	-0.497462	-0.497462	9.81659	10.2962	10.8828	11.552	11.7964	contig17627.1	CUBN_MOUSE ame: Full=Cubilin ame: Full=Intrinsic factor-cobalamin receptor Flags: Precursor	cubilin
	Cluster-15712.26336	2.41944	3.33194	2.5461	12.1047	12.7077	13.0496	13.7275	13.2986	contig194219.1	ACT_PROCL ame: Full=Actin	skeletal muscle actin 6
	Cluster-15712.25949	-0.497462	-0.497462	-0.497462	9.65911	10.8531	11.223	11.0676	11.4313	contig158633.1	MYSA_DROME ame: Full=Myosin heavy muscle	myosin heavy chain type 1
	Cluster-777.0	-0.497462	-0.497462	-0.497462	10.5521	11.4271	11.7139	11.3681	12.2101	contig19605.2	---NA---	---NA---
	Cluster-15712.24548	-0.497462	-0.497462	-0.497462	7.69492	8.23621	8.66209	8.32224	8.45122	contig52634.1	MYSA_DROME ame: Full=Myosin heavy muscle	myosin heavy chain type 1
	Cluster-15712.15276	-0.497462	-0.497462	-0.497462	9.68752	10.6515	11.0703	11.0567	10.8013	contig96605.1	ACT_PROCL ame: Full=Actin	skeletal muscle actin 2
	Cluster-609.0	-0.497462	-0.497462	-0.497462	6.40962	7.58138	8.18025	8.44244	8.23052	contig23331.2	AGRG6_HUMAN ame: Full=Adhesion G- coupled receptor G6 ame: Full=Developmentally regulated G- -coupled receptor ame: Full=G- coupled receptor 126 ame: Full=Vascular inducible G -coupled receptor Contains: ame: Full=ADGRG6 N-terminal fragment Short=ADGRG6-NTF Contains: ame: Full=ADGRG6 C-terminal fragment Short=ADGRG6-CTF Flags: Precursor	tolloid 1
	Cluster-6715.0	2.11123	1.67516	1.99892	10.0576	11.364	12.1079	12.1489	12.4095	contig47917.1	---NA---	---NA---
	Cluster-6124.0	1.13407	1.10456	1.61185	11.1038	11.952	13.1171	12.6571	12.9254	contig340.1	---NA---	---NA---
	Cluster-15712.9786	7.46414	4.15601	5.26241	13.4722	13.6693	14.0714	14.1954	14.0101	contig197601.1	---NA---	---NA---
	Cluster-15712.8697	3.38249	-0.497462	2.5461	10.8747	11.2361	11.4146	11.2288	11.3583	contig2909.1	MYSA_DROME ame: Full=Myosin heavy muscle	myosin heavy chain type 2
	Cluster-15712.13095	1.13407	-0.497462	2.29941	10.433	11.3024	11.4532	11.8597	11.8282	contig61858.1	MYSA_DROME ame: Full=Myosin heavy muscle	myosin heavy chain type 1
	Cluster-15712.27104	2.11123	-0.497462	3.80819	12.2579	13.2536	13.6832	13.8472	13.7056	contig76627.1	MYSA_DROME ame: Full=Myosin heavy muscle	myosin heavy chain type 1
	Cluster-4029.1	-0.497462	1.10456	-0.497462	6.61289	9.63056	9.93528	9.5529	8.15233	contig64470.1	---NA---	Eukaryotic translation initiation factor 3 subunit A
	Cluster-15712.330	-0.497462	1.10456	-0.497462	8.03271	11.7919	11.9652	11.3055	9.94994	contig109318.1	---NA---	PREDICTED: uncharacterized protein LOC108903277
	Cluster-855.0	-0.497462	1.10456	-0.497462	8.00589	9.97012	10.4471	10.2843	9.95302	contig58541.1	PLCL_MYTGA ame: Full=Perlucin Flags: Precursor	macrophage mannose receptor 1-like
	Cluster-15712.8710	-0.497462	-0.497462	-0.497462	7.77123	8.50093	8.2236	8.97152	6.25567	contig30339.2	---NA---	---NA---
	Cluster-15712.18205	-0.497462	-0.497462	-0.497462	11.4947	12.4304	12.2983	11.4007	8.46853	contig56570.1	CTRB1_LITVA ame: Full=Chymotrypsin BI Flags: Precursor	chymotrypsin ase
	Cluster-15712.20112	2.6716	3.69842	5.00303	13.2144	14.2156	14.7306	14.4928	14.5716	contig40538.1	MYSA_DROME ame: Full=Myosin heavy muscle	myosin heavy chain type 1
	Cluster-15712.18756	2.41944	3.58637	4.58162	14.2915	14.7418	15.2205	15.0589	14.7733	contig108158.1	ACTC_TAKRU ame: Full= alpha cardiac Flags: Precursor	indirect flight
	Cluster-15712.18777	1.13407	2.06974	2.29941	10.5217	11.0771	11.5172	11.8704	11.5885	contig220353.1	ACT_PROCL ame: Full=Actin	Actin- muscle-
	Cluster-15712.18774	2.6716	3.33194	4.2802	13.4065	13.8402	14.3869	14.8737	14.3916	contig136157.1	ACT_PROCL ame: Full=Actin	actin 2
	Cluster-15712.6163	1.13407	1.10456	2.5461	12.0423	13.0462	13.4793	13.0717	13.4516	contig73497.1	MYSA_DROME ame: Full=Myosin heavy muscle	myosin heavy chain type 1
	Cluster-15712.24355	3.07103	3.4648	4.34574	14.3094	15.3664	15.8181	15.5792	15.5968	contig184785.1	MYSA_DROME ame: Full=Myosin heavy muscle	myosin heavy chain type 1
	Cluster-15712.27103	2.41944	1.67516	3.37683	13.1125	14.1404	14.5699	14.5214	14.4214	contig47977.1	MYSA_DROME ame: Full=Myosin heavy muscle	myosin heavy chain type 1
	Cluster-15712.26985	-0.497462	-0.497462	1.05456	8.36015	8.88083	9.54464	9.38804	9.11341	contig98381.1	ACT_PROCL ame: Full=Actin	actin 1
	Cluster-15712.19737	-0.497462	-0.497462	-0.497462	8.50445	8.62832	8.91771	8.09043	8.63494	contig10501.2	---NA---	---NA---
	Cluster-15712.2505	1.13407	2.37515	2.29941	12.5832	12.783	13.5317	12.3182	11.9002	contig72298.1	ACT_PROCL ame: Full=Actin	actin 1
	Cluster-15712.9622	-0.497462	1.67516	1.61185	8.7233	9.61768	9.75499	10.1466	10.1157	contig122393.1	MYSA_DROME ame: Full=Myosin heavy muscle	myosin heavy chain type
	Cluster-15712.16095	-0.497462	1.67516	2.29941	10.3214	10.7411	11.2008	11.4409	10.9114	contig45657.1	ACT_PROCL ame: Full=Actin	Actin- muscle-
	Cluster-15712.18773	-0.497462	1.67516	1.05456	8.81371	9.38871	10.3744	10.5626	10.6625	contig112469.1	ACT_PROCL ame: Full=Actin	actin 1
	Cluster-15712.6558	-0.497462	-0.497462	1.61185	8.6928	9.30887	9.20675	9.19618	9.59542	contig140483.1	MYSA_DROME ame: Full=Myosin heavy muscle	slow muscle myosin S1 heavy
	Cluster-15712.14827	-0.497462	-0.497462	1.99892	10.0291	10.6586	10.6254	10.4843	10.7746	contig99450.1	MYSA_DROME ame: Full=Myosin heavy muscle	myosin heavy chain type 1
	Cluster-15712.25492	-0.497462	-0.497462	2.5461	10.2269	10.899	10.9934	10.6391	11.32	contig28154.1	MYSA_DROME ame: Full=Myosin heavy muscle	myosin heavy chain type 1
	Cluster-15712.26984	1.13407	2.37515	3.98332	11.3427	11.7207	12.2945	11.6104	11.3893	contig86250.1	ACT_PROCL ame: Full=Actin	actin 1
	Cluster-15712.12147	2.11123	3.69842	5.45275	12.9087	13.4355	14.0038	13.5223	13.1467	contig169248.1	ACT_PROCL ame: Full=Actin	indirect flight
	Cluster-15712.24297	1.13407	2.06974	3.49744	11.615	12.4848	11.9987	10.7136	11.3641	contig203481.1	---NA---	---NA---
	Cluster-10910.3	1.13407	-0.497462	-0.497462	5.26235	7.05998	8.74253	9.62454	9.8724	contig11211.1	BP10_PARLI ame: Full=Blastula protease 10 Flags: Precursor	blastula protease 10-like
	Cluster-10910.11	1.13407	-0.497462	-0.497462	6.62469	8.17602	10.384	10.939	11.3767	contig15969.1	BP10_PARLI ame: Full=Blastula protease 10 Flags: Precursor	blastula protease 10-like
	Cluster-10910.2	-0.497462	-0.497462	-0.497462	3.98685	5.38857	7.98625	8.90333	9.0019	contig10934.2	BP10_PARLI ame: Full=Blastula protease 10 Flags: Precursor	blastula protease 10-like
	Cluster-769.0	1.13407	-0.497462	-0.497462	3.83223	7.77352	8.29137	9.53273	10.1307	contig9989.1	BP10_PARLI ame: Full=Blastula protease 10 Flags: Precursor	blastula protease 10-like
	Cluster-17605.0	2.41944	-0.497462	-0.497462	5.82973	8.60894	9.02879	9.73459	11.1839	contig57933.1	---NA---	bone morphogenetic 1 homolog
	Cluster-15712.25454	-0.497462	-0.497462	-0.497462	6.9589	9.12325	9.20944	9.46338	8.94119	contig40018.1	ST1E1_BOVIN ame: Full=Estrogen sulfotransferase ame: Full=Sulfotransferase 1E1 Short=ST1E1 ame: Full= estrogen-preferring	sulfotransferase 1C4-like
	Cluster-15712.984	-0.497462	-0.497462	-0.497462	7.50368	9.55661	9.92875	9.41032	9.01669	contig30095.2	PLCL_MYTGA ame: Full=Perlucin Flags: Precursor	macrophage mannose receptor 1-like
	Cluster-4029.0	-0.497462	-0.497462	-0.497462	7.84874	10.1429	10.8127	10.4643	9.09123	contig175373.1	---NA---	hypothetical protein WN51_11751
	Cluster-15712.11512	2.88535	1.67516	3.7119	11.8901	15.1651	15.0331	14.9319	13.9268	contig124342.1	PHCY2_HOMAM ame: Full=Pseudohemocyanin-2 Flags:	hemocyanin subunit
	Cluster-3696.3	1.13407	-0.497462	1.61185	6.94014	11.4911	11.3731	11.5948	10.1971	contig87686.1	ASTA_ASTAS ame: Full=Astacin ame: Full=Crayfish small molecule ase Flags: Precursor	high choriolytic enzyme 1-like
	Cluster-793.0	-0.497462	-0.497462	-0.497462	4.62695	6.85587	7.51405	9.03981	8.71328	contig38586.2	CU20_TENMO ame: Full=Adult-specific cuticular ACP-20 Flags: Precursor	pupal cuticle
	Cluster-15712.5714	-0.497462	-0.497462	-0.497462	4.52979	7.66509	8.02352	8.85721	7.80928	contig159896.1	CRC1_HOMGA ame: Full=Crustacyanin-C1 subunit	AChain Apocrustacyanin C1 Crystals Grown In Space And Earth Using Vapour Diffusion Geometry
	Cluster-15712.801	-0.497462	-0.497462	-0.497462	5.20059	8.74242	8.29137	8.5219	9.32541	contig47170.1	TRYP_ASTAS ame: Full=Trypsin-1 ame: Full=Trypsin I	trypsin-1-like
	Cluster-15712.800	-0.497462	-0.497462	-0.497462	4.7614	9.10722	8.58109	8.99136	9.61693	contig35973.1	TRY7_ANOGA ame: Full=Trypsin-7 Flags: Precursor	trypsin-1-like
	Cluster-1490.1	3.23524	-0.497462	-0.497462	6.71578	8.61543	9.13477	10.4773	5.04838	contig52015.1	---NA---	---NA---
	Cluster-1490.2	3.85488	-0.497462	-0.497462	7.44499	9.44079	10.072	11.3574	6.38895	contig102390.1	---NA---	---NA---
	Cluster-21679.0	2.6716	-0.497462	-0.497462	7.54773	9.42241	9.36997	9.12011	5.5493	contig78843.1	---NA---	---NA---
	Cluster-6886.0	4.67567	2.06974	1.05456	8.59121	11.1499	11.7725	13.0001	10.5015	contig83049.1	---NA---	---NA---
	Cluster-941.0	-0.497462	-0.497462	-0.497462	4.05833	9.04608	8.93737	8.9514	4.27413	contig99964.1	---NA---	---NA---
	Cluster-941.4	1.71235	-0.497462	1.61185	5.03353	10.8816	11.4572	11.0738	6.96581	contig104948.1	---NA---	uncharacterized protein LOC107457444
	Cluster-15712.1663	1.71235	-0.497462	-0.497462	7.35576	10.4493	13.5743	13.6332	6.69871	contig24489.3	CBPB_ASTAS ame: Full=Carboxypeptidase B	Carboxypeptidase B
	Cluster-15712.22199	-0.497462	-0.497462	2.93826	8.17994	8.49742	8.76837	9.27385	9.53918	contig7008.1	MYSA_DROME ame: Full=Myosin heavy muscle	myosin heavy chain type 2
	Cluster-15712.22620	-0.497462	-0.497462	4.2802	10.6427	11.8185	11.8936	11.985	13.4973	contig122102.1	---NA---	---NA---
	Cluster-15712.13307	1.13407	2.06974	4.58162	10.7617	11.3475	12.0038	12.8744	12.479	contig70405.1	ACTC_RAT ame: Full= alpha cardiac muscle 1 ame: Full=Alpha-cardiac actin Flags: Precursor	actin 1
	Cluster-15712.7076	4.12886	5.21651	8.53961	13.6611	14.1676	14.6173	14.588	14.8479	contig5713.2	MYSA_DROME ame: Full=Myosin heavy muscle	myosin heavy chain type 2
	Cluster-15712.9223	-0.497462	1.10456	4.34574	10.5177	11.2106	11.3123	11.6353	11.6976	contig30956.1	MYSA_DROME ame: Full=Myosin heavy muscle	myosin heavy chain type 1
	Cluster-15712.22356	-0.497462	1.67516	4.13941	10.5933	11.274	11.2984	11.6572	11.6381	contig7555.1	MYSA_DROME ame: Full=Myosin heavy muscle	myosin heavy chain type 1
	Cluster-15712.24153	-0.497462	1.67516	4.63501	10.1504	10.3565	10.4528	10.7442	11.5731	contig56247.1	MYSA_DROME ame: Full=Myosin heavy muscle	myosin heavy chain type 1
	Cluster-15712.932	1.71235	3.99003	6.70368	11.6782	12.1597	12.6063	12.6122	12.6044	contig115556.1	MYSA_DROME ame: Full=Myosin heavy muscle	myosin heavy chain type
	Cluster-15712.12329	-0.497462	1.67516	5.26241	9.74406	10.0668	10.4843	10.6019	10.4771	contig85458.1	ACT_PROCL ame: Full=Actin	skeletal muscle actin 6
	Cluster-2516.3	-0.497462	1.10456	4.68649	7.5164	8.67877	8.95997	8.8244	11.7909	contig147288.1	---NA---	---NA---
	Cluster-15712.9169	-0.497462	1.10456	3.60868	8.15574	8.31408	9.35055	11.0361	12.2216	contig175621.1	MYSA_DROME ame: Full=Myosin heavy muscle	slow muscle myosin S1 heavy
	Cluster-15712.13531	-0.497462	-0.497462	1.61185	7.94601	8.54579	8.68554	11.0723	11.2385	contig115793.1	MYSA_DROME ame: Full=Myosin heavy muscle	myosin heavy
	Cluster-15712.19684	-0.497462	-0.497462	3.7119	7.28315	8.74538	10.4954	11.4203	10.4215	contig190767.1	CTRB1_LITVA ame: Full=Chymotrypsin BI Flags: Precursor	chymotrypsin ase
	Cluster-15712.26932	-0.497462	-0.497462	4.40843	7.96933	9.23704	10.6944	11.6767	10.6511	contig57916.1	CTRB1_LITVA ame: Full=Chymotrypsin BI Flags: Precursor	chymotrypsin ase
	Cluster-15712.26921	-0.497462	-0.497462	3.60868	8.68437	9.73408	11.149	12.1683	11.215	contig80626.1	CTRB1_LITVA ame: Full=Chymotrypsin BI Flags: Precursor	chymotrypsin ase
	Cluster-2297.0	-0.497462	-0.497462	2.93826	6.4232	8.56268	9.28811	9.81845	9.64955	contig45046.1	---NA---	---NA---
	Cluster-15712.11637	-0.497462	-0.497462	2.29941	6.76992	8.05233	9.60735	10.7712	9.58157	contig54607.2	CTRB1_LITVA ame: Full=Chymotrypsin BI Flags: Precursor	chymotrypsin ase
	Cluster-24990.2	-0.497462	-0.497462	2.29941	7.41811	8.65061	8.12988	7.47202	10.2681	contig64927.1	---NA---	---NA---
	Cluster-24990.0	-0.497462	-0.497462	1.61185	7.19092	8.71548	8.4366	7.79165	10.4457	contig69212.1	---NA---	---NA---
	Cluster-15712.343	-0.497462	-0.497462	3.60868	9.04865	10.5611	10.5518	9.96782	12.549	contig120292.1	---NA---	---NA---
	Cluster-24990.1	2.41944	-0.497462	4.13941	9.8659	11.1426	10.5771	9.71484	12.8117	contig89615.1	---NA---	---NA---
	Cluster-788.3	-0.497462	-0.497462	1.61185	6.25116	3.77631	7.69434	9.20754	10.3451	contig53748.1	---NA---	low-density lipo receptor-related 2-like
	Cluster-2430.0	-0.497462	-0.497462	1.99892	8.62685	9.71305	10.0481	10.2227	6.83843	contig36713.1	---NA---	deleted in malignant brain tumors 1 -like
	Cluster-15712.2206	-0.497462	-0.497462	2.75576	10.5575	11.526	11.828	12.2474	7.90775	contig90462.1	---NA---	---NA---
	Cluster-15712.2259	-0.497462	-0.497462	1.61185	7.76057	8.76302	9.73827	9.29796	6.35211	contig15056.2	---NA---	---NA---
	Cluster-15712.2260	-0.497462	-0.497462	2.75576	9.02436	9.57504	10.491	10.1392	7.54126	contig129163.1	---NA---	---NA---
	Cluster-3961.0	-0.497462	1.10456	4.40843	9.45943	10.1597	10.013	10.3562	7.59742	contig18103.1	UD2A3_CAVPO ame: Full=UDP-glucuronosyltransferase 2A3 Short=UDPGT 2A3 Flags: Precursor	UDP-glucuronosyltransferase 2B31-
	Cluster-1177.1	-0.497462	-0.497462	3.24509	10.0555	11.4738	10.556	11.5458	8.56826	contig17078.1	ACE_DROME ame: Full=Angiotensin-converting enzyme ame: Full=Dipeptidyl carboxypeptidase I ame: Full=Kininase II Flags: Precursor	angiotensin-converting enzyme-like
	Cluster-2233.0	-0.497462	-0.497462	3.09993	11.8655	12.8843	11.6343	12.3512	10.3775	contig41365.1	---NA---	thrombospondin
	Cluster-21958.0	2.11123	1.10456	4.87578	10.8225	10.5927	11.0561	11.164	10.1033	contig28184.1	AMAL_DROME ame: Full= amalgam Flags: Precursor	neural cell adhesion molecule 1
	Cluster-16877.0	1.13407	-0.497462	6.10968	10.0324	10.0609	9.85486	9.54397	8.3614	contig19766.1	---NA---	---NA---
	Cluster-15712.21039	-0.497462	-0.497462	5.62087	10.3835	10.6228	9.74387	9.35523	6.25567	contig50992.1	ARRH_LOCMI ame: Full=Arrestin homolog	arrestin homolog
	Cluster-15712.2256	1.13407	-0.497462	3.37683	10.1514	10.4843	9.11764	8.72519	8.61953	contig15056.1	---NA---	---NA---
	Cluster-15712.1648	-0.497462	-0.497462	2.5461	9.74135	10.5603	9.93854	8.63975	7.90775	contig33197.1	ACT_DICVI ame: Full=Actin	---NA---
	Cluster-15712.2258	-0.497462	1.10456	4.2802	10.8968	11.0158	9.42903	8.87156	9.35597	contig37676.1	---NA---	---NA---
	Cluster-15712.2257	-0.497462	1.10456	3.98332	10.4784	10.8028	9.88555	9.35778	9.22203	contig51492.1	---NA---	---NA---
	Cluster-850.1	-0.497462	-0.497462	1.05456	8.01936	9.75039	9.1573	6.57394	8.59215	contig61599.1	---NA---	---NA---
	Cluster-850.3	-0.497462	-0.497462	1.99892	8.57001	10.8323	9.69658	7.16931	9.48917	contig79730.1	---NA---	---NA---
	Cluster-15712.8510	1.13407	2.06974	7.41005	9.46765	9.79395	11.5194	12.3522	11.1956	contig1986.2	CLOT_PENMO ame: Full=Hemolymph clottable Flags: Precursor	vitellogenin
	Cluster-15712.22495	-0.497462	-0.497462	6.47411	7.99229	9.12779	10.2736	11.172	10.1736	contig41929.1	CTRB1_LITVA ame: Full=Chymotrypsin BI Flags: Precursor	chymotrypsin ase
	Cluster-15712.11401	-0.497462	-0.497462	4.46851	6.8221	8.06661	9.6985	10.9726	9.77139	contig59119.1	CTRB2_LITVA ame: Full=Chymotrypsin BII Flags: Precursor	chymotrypsin ase
	Cluster-15712.23594	-0.497462	-0.497462	5.32869	7.83864	11.0546	11.0035	11.4427	11.0666	contig42679.1	HCYC_PANIN ame: Full=Hemocyanin C chain	hemocyanin subunit
	Cluster-1696.0	-0.497462	-0.497462	6.07149	8.88167	10.7096	11.5575	11.5823	11.8219	contig23716.1	TRY7_ANOGA ame: Full=Trypsin-7 Flags: Precursor	trypsin-1-like
	Cluster-15712.3573	-0.497462	-0.497462	6.84621	7.69492	11.5558	11.6651	12.6092	12.0228	contig14965.1	HCYC_PANIN ame: Full=Hemocyanin C chain	hemocyanin subunit
	Cluster-15712.7977	-0.497462	2.06974	6.05201	8.22327	8.5114	10.2736	11.4019	10.4359	contig25083.1	CLOT_PENMO ame: Full=Hemolymph clottable Flags: Precursor	CLOT_PENMO ame: Full=Hemolymph clottable Flags: Precursor
	Cluster-3594.0	-0.497462	1.67516	5.99193	8.78244	10.2152	11.1263	11.7658	9.32065	contig190783.1	---NA---	---NA---
	Cluster-18985.2	-0.497462	1.10456	5.99193	10.6163	9.95996	9.83578	11.3826	9.66089	contig104411.1	HEXC_BOMMO ame: Full=Chitooligosaccharidolytic beta-N-acetylglucosaminidase ame: Full=Beta- case ame: Full=Beta-N-acetylhexosaminidase ame: Full=Beta-hexosaminidase Flags: Precursor	Chitooligosaccharidolytic beta-N-acetylglucosaminidase
	Cluster-18985.0	2.88535	5.60846	10.2895	14.9284	14.3076	14.2763	15.7741	14.0058	contig9522.1	HEXC_BOMMO ame: Full=Chitooligosaccharidolytic beta-N-acetylglucosaminidase ame: Full=Beta- case ame: Full=Beta-N-acetylhexosaminidase ame: Full=Beta-hexosaminidase Flags: Precursor	Beta-hexosaminidase fdl
	Cluster-18985.4	-0.497462	3.33194	8.20677	13.8549	13.678	13.9755	15.6552	13.6297	contig16773.1	HEXC_BOMMO ame: Full=Chitooligosaccharidolytic beta-N-acetylglucosaminidase ame: Full=Beta- case ame: Full=Beta-N-acetylhexosaminidase ame: Full=Beta-hexosaminidase Flags: Precursor	Beta-hexosaminidase fdl
	Cluster-18985.1	1.71235	2.37515	7.77336	12.6678	12.1014	12.338	13.9052	12.0439	contig24428.1	FDL_DROME ame: Full=Probable beta-hexosaminidase fdl ame: Full= fused lobes Flags: Precursor	Chitooligosaccharidolytic beta-N-acetylglucosaminidase
	Cluster-18985.3	1.71235	3.18545	8.38471	13.8685	13.6236	13.9744	15.6062	13.6713	contig15339.2	HEXC_BOMMO ame: Full=Chitooligosaccharidolytic beta-N-acetylglucosaminidase ame: Full=Beta- case ame: Full=Beta-N-acetylhexosaminidase ame: Full=Beta-hexosaminidase Flags: Precursor	Beta-hexosaminidase fdl
	Cluster-15712.18119	1.13407	1.10456	7.29875	11.9412	11.7438	11.9259	11.5531	11.2722	contig86509.1	MYSA_DROME ame: Full=Myosin heavy muscle	myosin heavy
	Cluster-15712.8063	-0.497462	-0.497462	6.74065	11.2788	10.587	10.9697	11.4665	11.5905	contig71048.1	MYSA_DROME ame: Full=Myosin heavy muscle	myosin heavy chain type 1
	Cluster-15712.9279	2.88535	3.02215	10.2915	15.2978	15.7925	16.2614	16.2054	16.3655	contig12204.1	MYSA_DROME ame: Full=Myosin heavy muscle	myosin heavy chain type 2
	Cluster-15712.12025	-0.497462	-0.497462	7.06608	12.0472	12.4991	12.8748	13.0606	12.8981	contig77123.1	MYSA_DROME ame: Full=Myosin heavy muscle	myosin heavy chain type
	Cluster-15712.26832	3.51597	4.15601	11.2421	16.2458	16.7014	17.1459	17.1081	17.1766	contig43833.1	MYSA_DROME ame: Full=Myosin heavy muscle	myosin heavy chain type 2
	Cluster-15712.16424	-0.497462	-0.497462	4.83074	9.61246	9.4499	9.59708	9.9544	10.2865	contig50616.1	---NA---	---NA---
	Cluster-15712.2184	-0.497462	-0.497462	4.96185	10.2922	10.153	10.0764	10.3651	10.6388	contig34614.1	MYSA_DROME ame: Full=Myosin heavy muscle	myosin heavy chain type 1
	Cluster-15712.25971	-0.497462	-0.497462	5.48217	10.0835	10.7573	11.2599	11.1886	11.8503	contig107689.1	MYSA_DROME ame: Full=Myosin heavy muscle	myosin heavy chain type 2
	Cluster-15712.16476	2.11123	2.62533	7.97817	13.2203	13.7547	14.1686	14.7801	14.6521	contig13888.1	MYSA_DROME ame: Full=Myosin heavy muscle	myosin heavy chain type 2
	Cluster-15712.19736	1.71235	-0.497462	5.64708	9.39371	10.2385	9.43596	10.1421	10.0323	contig98071.1	---NA---	---NA---
	Cluster-5529.1	1.71235	-0.497462	7.3634	10.4906	11.5269	11.0516	11.7	11.8007	contig33869.1	TYPH_MOUSE ame: Full=Thymidine phosphorylase Short=TP ame: Full= ase	Thymidine phosphorylase
	Cluster-15712.24130	1.13407	-0.497462	6.31976	9.78407	10.4557	10.9808	11.164	9.88696	contig53265.1	---NA---	---NA---
	Cluster-15712.22196	3.38249	1.67516	7.54855	12.5682	13.0541	13.4769	13.8182	13.721	contig3431.1	MYSA_DROME ame: Full=Myosin heavy muscle	myosin heavy chain type 2
	Cluster-15712.26760	1.13407	-0.497462	5.95045	11.2178	11.7764	12.3225	12.5463	12.6943	contig8271.1	MYSA_DROME ame: Full=Myosin heavy muscle	myosin heavy chain type 2
	Cluster-15712.10041	-0.497462	-0.497462	4.40843	9.57494	9.09566	7.62328	8.07811	9.95456	contig77364.1	---NA---	---NA---
	Cluster-15712.3153	-0.497462	-0.497462	6.69114	8.52033	10.0938	9.4057	8.2306	10.2139	contig103782.1	---NA---	---NA---
	Cluster-21293.0	1.71235	1.10456	7.95738	10.2404	11.9472	11.8315	10.7076	12.7121	contig165489.1	---NA---	---NA---
	Cluster-15712.13999	1.13407	-0.497462	7.70641	9.12334	10.9849	10.6223	9.065	11.0933	contig181649.1	---NA---	---NA---
	Cluster-15712.14026	1.71235	-0.497462	8.51136	10.2949	11.9091	11.6003	10.0724	12.219	contig139952.1	---NA---	---NA---
	Cluster-15712.14046	1.13407	-0.497462	8.03385	9.76953	11.5065	10.576	9.73851	11.745	contig105128.1	---NA---	---NA---
	Cluster-15712.12381	1.13407	-0.497462	7.14175	6.44998	9.01451	10.0556	10.3016	10.4159	contig53195.1	---NA---	PREDICTED: uncharacterized protein LOC108669106
	Cluster-1942.1	-0.497462	-0.497462	6.5867	7.07528	9.03402	8.15248	9.28193	10.493	contig10097.2	PRAX_MOUSE ame: Full=Periaxin	octopamine receptor oamb
	Cluster-15712.14408	1.71235	-0.497462	5.36072	8.00137	9.22436	10.349	10.4428	11.1474	contig50077.2	---NA---	PREDICTED: uncharacterized protein LOC109038248 isoform X11
	Cluster-941.1	-0.497462	-0.497462	2.93826	3.83223	9.03402	10.075	10.0442	7.36758	contig95766.1	---NA---	PREDICTED: uncharacterized protein LOC107191526
	Cluster-941.2	-0.497462	-0.497462	2.29941	3.65892	10.1065	10.7776	10.6201	7.43077	contig88594.1	---NA---	uncharacterized protein LOC107457444
	Cluster-941.3	-0.497462	-0.497462	2.29941	4.96088	10.8476	11.6572	11.5768	8.75268	contig94245.1	---NA---	hypothetical protein X975_06276, partial
	Cluster-15712.27190	-0.497462	-0.497462	1.99892	6.4232	7.16103	9.8906	10.6137	6.33333	contig61074.1	---NA---	---NA---
	Cluster-15712.7222	-0.497462	-0.497462	5.22809	8.73424	12.5096	13.0169	12.2757	5.00155	contig71826.1	---NA---	---NA---
	Cluster-15712.729	-0.497462	-0.497462	9.28067	7.78707	12.1043	12.698	12.196	7.5248	contig52001.1	---NA---	uncharacterized protein LOC107457444
Group 5	Cluster-15712.642	1.13407	3.99003	3.37683	6.46319	1.03728	1.20475	-0.497462	13.2694	contig122356.1	CUD1_SCHGR ame: Full=Endocuticle structural glyco bd-1	cuticle AM1159-like
	Cluster-15712.3740	-0.497462	4.15601	1.05456	6.69354	1.5899	-0.497462	1.24069	12.0928	contig32330.1	RESIL_DROME ame: Full=Pro-resilin Flags: Precursor	cuticle 19-like
	Cluster-15712.27328	1.13407	6.79026	1.99892	4.25366	-0.497462	-0.497462	-0.497462	11.6438	contig133893.1	CUD2_SCHGR ame: Full=Endocuticle structural glyco bd-2	cuticle AM1159-like
	Cluster-15712.11336	-0.497462	1.10456	2.93826	5.43318	1.97432	-0.497462	1.24069	12.5352	contig132413.1	CUD1_SCHGR ame: Full=Endocuticle structural glyco bd-1	cuticle AM1159-like
	Cluster-15712.3697	-0.497462	1.10456	2.29941	6.50209	1.5899	1.20475	-0.497462	12.961	contig136297.1	RESIL_DROME ame: Full=Pro-resilin Flags: Precursor	cuticle 19-like
	Cluster-15712.1689	-0.497462	1.67516	5.48217	6.8221	-0.497462	1.20475	1.24069	12.3509	contig194559.1	---NA---	calcification associated soluble matrix 2
	Cluster-15712.15626	-0.497462	5.84531	5.15691	0.974721	-0.497462	-0.497462	1.24069	11.5128	contig92019.1	CUPA3_CANPG ame: Full=Cuticle AM1199 Short=CPAM1199	cuticle AM1199-like
	Cluster-16693.0	1.13407	2.06974	1.61185	2.80154	-0.497462	3.18638	2.25946	13.8147	contig49704.1	---NA---	ATP-dependent RNA helicase A-like
	Cluster-2302.0	-0.497462	-0.497462	2.93826	1.88457	-0.497462	1.20475	-0.497462	13.5077	contig84610.1	CUPA3_CANPG ame: Full=Cuticle AM1199 Short=CPAM1199	translation initiation factor IF-2-like
	Cluster-10822.6	-0.497462	-0.497462	-0.497462	-0.497462	-0.497462	-0.497462	-0.497462	11.5453	contig88447.1	RESIL_DROME ame: Full=Pro-resilin Flags: Precursor	cuticle 19-like
	Cluster-6281.0	1.13407	1.10456	1.05456	-0.497462	1.5899	1.20475	2.25946	14.4521	contig131462.1	---NA---	---NA---
	Cluster-206.1	-0.497462	-0.497462	-0.497462	-0.497462	-0.497462	4.16817	-0.497462	11.2423	contig12190.3	---NA---	chitin binding peritrophin-a domain
	Cluster-2115.0	-0.497462	-0.497462	4.83074	2.41742	1.5899	4.07642	4.13837	13.2728	contig8106.2	CUA1A_TENMO ame: Full=Larval cuticle A1A ame: Full=TM-LCP A1A Short=TM-A1A	Larval cuticle A1A
Group 6	Cluster-15712.5089	-0.497462	-0.497462	1.05456	2.17671	-0.497462	7.62328	10.1743	10.2668	contig31074.2	TRIL_RAT ame: Full=TLR4 interactor with leucine rich repeats ame: Full=Leucine-rich repeat-containing KIAA0644 homolog Flags: Precursor	oplophorus-luciferin 2-monooxygenase non-catalytic subunit-like
	Cluster-15712.24027	-0.497462	-0.497462	2.5461	3.56372	2.90898	7.85458	10.0025	9.84615	contig52776.1	---NA---	---NA---
	Cluster-15712.3134	-0.497462	-0.497462	3.37683	0.974721	-0.497462	4.55548	9.84232	9.78354	contig69977.1	TRYP_ASTAS ame: Full=Trypsin-1 ame: Full=Trypsin I	trypsin-like serine ase
	Cluster-15712.10284	-0.497462	-0.497462	4.21153	3.46174	1.5899	6.28023	10.3227	9.95916	contig71279.1	TRYP_ASTAS ame: Full=Trypsin-1 ame: Full=Trypsin I	trypsin-like serine ase
	Cluster-15712.11615	-0.497462	-0.497462	7.64922	3.10319	5.12298	9.42671	12.3458	12.07	contig16494.1	HCYC_PANIN ame: Full=Hemocyanin C chain	hemocyanin subunit
	Cluster-15712.12758	-0.497462	-0.497462	7.03665	2.96037	5.04817	9.18498	12.6919	12.4317	contig34229.1	HCYC_PANIN ame: Full=Hemocyanin C chain	hemocyanin subunit
	Cluster-15712.6859	-0.497462	1.10456	9.13783	4.05833	6.79998	11.104	14.4463	14.1731	contig15315.2	HCYC_PANIN ame: Full=Hemocyanin C chain	hemocyanin subunit
	Cluster-15712.23237	1.13407	-0.497462	10.0938	5.82973	7.56806	11.9419	14.9937	14.7081	contig47742.1	HCYC_PANIN ame: Full=Hemocyanin C chain	hemocyanin subunit
	Cluster-15712.13758	-0.497462	-0.497462	4.21153	1.51009	2.90898	7.04347	10.8512	10.4846	contig48375.1	TRYP_ASTAS ame: Full=Trypsin-1 ame: Full=Trypsin I	trypsin-like serine ase
	Cluster-15712.12796	-0.497462	-0.497462	5.39205	1.51009	4.03107	8.11269	12.6207	12.3229	contig14424.2	HCYC_PANIN ame: Full=Hemocyanin C chain	hemocyanin subunit
	Cluster-15712.12874	-0.497462	1.10456	7.37912	2.96037	4.49299	9.38437	13.1459	12.829	contig14424.1	HCYC_PANIN ame: Full=Hemocyanin C chain	hemocyanin subunit
	Cluster-15712.11769	1.13407	-0.497462	1.05456	-0.497462	1.03728	4.74604	9.89594	10.0103	contig17335.1	HCYC_PANIN ame: Full=Hemocyanin C chain	hemocyanin subunit
	Cluster-1314.0	-0.497462	-0.497462	1.05456	-0.497462	-0.497462	3.18638	9.57499	10.2901	contig139517.1	CLC4D_HUMAN ame: Full=C-type lectin domain family 4 member D ame: Full=C-type lectin superfamily member 8 ame: Full=C-type lectin-like receptor 6 Short=CLEC-6	C-type lectin
	Cluster-15712.17449	-0.497462	-0.497462	-0.497462	-0.497462	-0.497462	4.16817	9.26573	9.32541	contig55850.1	HCYC_PANIN ame: Full=Hemocyanin C chain	hemocyanin subunit
	Cluster-15712.4345	-0.497462	-0.497462	-0.497462	-0.497462	-0.497462	4.55548	9.84596	9.88212	contig39782.1	LUCB_OPLGR ame: Full=Oplophorus-luciferin 2-monooxygenase non-catalytic subunit Flags: Precursor	oplophorus-luciferin 2-monooxygenase non-catalytic subunit-like
	Cluster-15712.424	-0.497462	-0.497462	-0.497462	-0.497462	-0.497462	3.18638	8.2138	9.71267	contig30419.1	---NA---	flocculation FLO1-like
	Cluster-230.0	1.13407	-0.497462	-0.497462	-0.497462	-0.497462	3.87321	9.98276	10.1389	contig36459.2	LUCB_OPLGR ame: Full=Oplophorus-luciferin 2-monooxygenase non-catalytic subunit Flags: Precursor	oplophorus-luciferin 2-monooxygenase non-catalytic subunit-like
	Cluster-15712.19120	1.13407	-0.497462	1.05456	1.51009	3.68025	4.68528	11.5176	12.9998	contig43133.1	MYSA_DROME ame: Full=Myosin heavy muscle	myosin heavy chain type 2
	Cluster-15712.4805	-0.497462	-0.497462	1.05456	0.974721	2.90898	5.61361	10.7664	11.9022	contig18459.1	HCYC_PANIN ame: Full=Hemocyanin C chain	hemocyanin subunit
	Cluster-15712.22145	1.13407	-0.497462	1.61185	2.17671	-0.497462	4.55548	8.7409	13.2481	contig49013.1	HCYC_PANIN ame: Full=Hemocyanin C chain	hemocyanin subunit
	Cluster-15712.12045	1.13407	1.10456	-0.497462	-0.497462	-0.497462	1.801	9.39302	11.4726	contig79022.1	MYSA_DROME ame: Full=Myosin heavy muscle	myosin heavy
	Cluster-15712.21274	-0.497462	1.10456	-0.497462	0.974721	1.03728	2.52439	9.27115	11.5227	contig84097.1	MYSA_DROME ame: Full=Myosin heavy muscle	myosin heavy chain type 1
	Cluster-91.0	-0.497462	-0.497462	-0.497462	-0.497462	-0.497462	-0.497462	12.1356	11.709	contig3393.1	POL1_SDVS5 ame: Full=RNA1 poly ame: Full=P1 Contains: ame: Full= helicase ame: Full= NTP-binding Contains: ame: Full=Probable picornain 3C-like protease Short=3C-like protease Contains: ame: Full=Probable RNA-directed RNA polymerase	---NA---
	Cluster-612.1	-0.497462	-0.497462	-0.497462	2.80154	6.09381	6.6255	9.09893	9.22203	contig121043.2	---NA---	---NA---
	Cluster-572.0	-0.497462	-0.497462	-0.497462	1.51009	7.09755	7.70966	9.07433	10.5358	contig34950.1	---NA---	---NA---
	Cluster-14528.0	-0.497462	-0.497462	1.05456	2.41742	8.43642	8.22893	8.87513	9.77835	contig30747.1	VWF_CANFA ame: Full=von Willebrand factor Short=vWF Flags: Precursor	hypothetical protein
	Cluster-15712.20453	-0.497462	-0.497462	-0.497462	0.974721	6.1839	8.06582	9.4491	8.34274	contig41523.1	TRYP_ASTAS ame: Full=Trypsin-1 ame: Full=Trypsin I	trypsin-like serine ase
	Cluster-15712.25048	-0.497462	-0.497462	-0.497462	0.974721	7.28019	8.96955	10.193	8.93186	contig95644.1	LYS_OSTED ame: Full=Lysozyme ame: Full=1,4-beta-N-acetylmuramidase Flags: Precursor	invertebrate-type lysozyme
	Cluster-16960.0	1.13407	-0.497462	-0.497462	2.17671	8.19348	10.7903	11.6838	10.5151	contig71213.1	CLC7A_HUMAN ame: Full=C-type lectin domain family 7 member A ame: Full=Beta-glucan receptor ame: Full=C-type lectin superfamily member 12 ame: Full=Dendritic cell-associated C-type lectin 1 Short=DC-associated C-type lectin 1 Short=Dectin-1	lectin B isoform
	Cluster-14528.1	1.71235	1.67516	-0.497462	3.65892	9.23704	9.02267	9.68671	10.7482	contig29878.1	VWF_CANFA ame: Full=von Willebrand factor Short=vWF Flags: Precursor	hypothetical protein
	Cluster-307.0	-0.497462	-0.497462	-0.497462	-0.497462	7.97369	6.96901	6.69183	8.37523	contig106183.1	---NA---	---NA---
	Cluster-2554.0	-0.497462	3.58637	3.60868	4.52979	7.23875	11.6986	10.324	10.4962	contig68421.1	---NA---	---NA---
	Cluster-15712.12788	-0.497462	-0.497462	-0.497462	-0.497462	3.86635	7.96725	12.9206	12.791	contig15853.1	HCYC_PANIN ame: Full=Hemocyanin C chain	hemocyanin subunit
	Cluster-15712.16104	-0.497462	-0.497462	1.05456	-0.497462	3.95107	7.99878	13.3128	13.1029	contig75475.1	HCYC_PANIN ame: Full=Hemocyanin C chain	hemocyanin subunit
	Cluster-595.0	-0.497462	-0.497462	-0.497462	1.51009	2.51849	7.09106	10.2504	10.3625	contig42469.1	LUCB_OPLGR ame: Full=Oplophorus-luciferin 2-monooxygenase non-catalytic subunit Flags: Precursor	oplophorus-luciferin 2-monooxygenase non-catalytic subunit-like
	Cluster-15712.20312	1.71235	1.10456	-0.497462	-0.497462	3.21473	7.03132	11.9887	11.9286	contig65555.1	TRYP_ASTAS ame: Full=Trypsin-1 ame: Full=Trypsin I	trypsinogen 2
	Cluster-15712.22236	2.41944	-0.497462	-0.497462	0.974721	2.27305	8.10691	11.8935	11.8809	contig52020.1	MRC1_MOUSE ame: Full=Macrophage mannose receptor 1 Short=MMR ame: CD_antigen=CD206 Flags: Precursor	C-type lectin
	Cluster-342.1	-0.497462	-0.497462	-0.497462	-0.497462	1.03728	8.56432	8.49436	10.0482	contig39086.1	LECG_THANI ame: Full=Galactose-specific lectin nattectin Short=CTL Flags: Precursor	C-type lectin
Group 7	Cluster-21917.1	11.6725	-0.497462	-0.497462	-0.497462	-0.497462	-0.497462	1.24069	-0.497462	contig67968.1	---NA---	---NA---
	Cluster-21917.0	11.7617	-0.497462	-0.497462	-0.497462	-0.497462	-0.497462	-0.497462	-0.497462	contig10268.1	---NA---	---NA---
	Cluster-15712.7339	12.621	-0.497462	1.05456	-0.497462	1.5899	-0.497462	-0.497462	1.16994	contig70793.1	---NA---	---NA---
	Cluster-19792.0	15.0212	2.06974	1.99892	4.42561	1.5899	2.78104	1.24069	1.16994	contig46666.2	---NA---	---NA---
	Cluster-13535.0	11.9312	-0.497462	-0.497462	-0.497462	-0.497462	2.52439	-0.497462	1.75743	contig127729.1	---NA---	---NA---
	Cluster-17349.0	15.0728	2.62533	1.61185	-0.497462	1.97432	4.25442	3.82042	1.75743	contig85761.1	---NA---	---NA---
	Cluster-12670.2	12.6971	1.67516	1.05456	-0.497462	-0.497462	-0.497462	-0.497462	-0.497462	contig111327.1	---NA---	---NA---
	Cluster-19814.0	14.7399	2.83762	1.05456	1.51009	-0.497462	-0.497462	-0.497462	-0.497462	contig33451.1	---NA---	probable pathogenesis-related ARB_02861
	Cluster-23324.0	12.2818	3.89925	1.61185	0.974721	-0.497462	-0.497462	-0.497462	1.16994	contig5490.1	---NA---	---NA---
	Cluster-15770.0	12.4018	3.02215	1.61185	-0.497462	1.03728	-0.497462	-0.497462	-0.497462	contig12952.1	---NA---	Telomerase reverse
	Cluster-12322.1	13.9733	5.13942	-0.497462	1.88457	1.5899	2.78104	1.84583	-0.497462	contig71302.1	---NA---	---NA---
	Cluster-12322.0	13.2706	4.50259	-0.497462	0.974721	-0.497462	1.20475	-0.497462	-0.497462	contig41638.1	---NA---	---NA---
Group 8	Cluster-19246.0	12.1671	11.1491	1.99892	4.12643	3.57728	4.68528	11.0063	12.654	contig103475.1	TPISB_DANRE ame: Full=Triosephosphate isomerase B Short=TIM-B ame: Full=Triose-phosphate isomerase B	triosephosphate isomerase
	Cluster-15712.8664	9.96874	11.5102	1.99892	-0.497462	-0.497462	-0.497462	-0.497462	1.75743	contig135508.1	RESIL_DROME ame: Full=Pro-resilin Flags: Precursor	cuticle -like
	Cluster-15712.3038	10.6071	12.4299	4.40843	-0.497462	-0.497462	-0.497462	-0.497462	2.16141	contig51359.1	SPZ2_DROME ame: Full=Neurotrophin 1 ame: Full=Neurotrophic factor 1 ame: Full= spaetzle 2 ame: Full= spatzle 2 Flags: Precursor	Spz1
	Cluster-15712.16427	9.43462	9.98148	2.93826	-0.497462	-0.497462	-0.497462	-0.497462	-0.497462	contig154802.1	SPZ3_DROME ame: Full= spaetzle 3 ame: Full= spatzle 3 Flags: Precursor	Sptzle 2
	Cluster-24625.0	12.8414	12.9902	6.70368	3.10319	1.97432	1.20475	1.84583	6.85169	contig60572.1	---NA---	PREDICTED: uncharacterized protein LOC108668110
	Cluster-15712.13919	11.1295	13.0394	5.99193	2.62257	-0.497462	-0.497462	-0.497462	3.57748	contig69223.2	---NA---	Spz3
	Cluster-18280.19	9.83043	9.24724	1.05456	-0.497462	-0.497462	-0.497462	-0.497462	-0.497462	contig73020.1	---NA---	---NA---
	Cluster-15712.21899	9.95125	9.36616	1.05456	-0.497462	-0.497462	-0.497462	-0.497462	-0.497462	contig202615.1	---NA---	cuticle isoform A-like
	Cluster-18280.0	9.95856	9.15236	1.05456	-0.497462	-0.497462	-0.497462	-0.497462	-0.497462	contig105547.1	---NA---	---NA---
	Cluster-18813.19	12.5815	11.4977	1.05456	-0.497462	-0.497462	-0.497462	-0.497462	-0.497462	contig72420.1	---NA---	---NA---
	Cluster-15712.15822	16.0717	14.76	6.38349	5.29226	5.78387	4.96631	5.30898	6.06396	contig32908.1	---NA---	---NA---
	Cluster-15712.1024	10.5722	8.74423	1.05456	-0.497462	-0.497462	-0.497462	-0.497462	-0.497462	contig52337.1	ACT_MANSE ame: Full= muscle Flags: Precursor	actin
	Cluster-15712.7446	11.0113	9.43631	1.05456	-0.497462	-0.497462	-0.497462	-0.497462	-0.497462	contig71863.1	---NA---	---NA---
	Cluster-18813.6	11.0211	8.67424	1.05456	-0.497462	-0.497462	-0.497462	-0.497462	-0.497462	contig143341.1	---NA---	---NA---
	Cluster-15712.21189	10.3959	10.2095	1.05456	-0.497462	1.03728	-0.497462	-0.497462	-0.497462	contig68896.1	---NA---	---NA---
	Cluster-15712.23821	10.1213	9.64933	-0.497462	-0.497462	-0.497462	-0.497462	-0.497462	-0.497462	contig220258.1	---NA---	---NA---
	Cluster-15712.13930	10.6339	10.1664	-0.497462	-0.497462	-0.497462	-0.497462	-0.497462	-0.497462	contig81572.1	---NA---	Spz3
	Cluster-15712.13932	9.61583	9.23108	-0.497462	-0.497462	-0.497462	-0.497462	-0.497462	-0.497462	contig143235.1	---NA---	spatzle
	Cluster-15712.8285	9.26323	8.7013	-0.497462	-0.497462	-0.497462	-0.497462	-0.497462	-0.497462	contig122691.1	---NA---	---NA---
	Cluster-15712.13922	8.96207	8.66739	-0.497462	-0.497462	-0.497462	-0.497462	-0.497462	-0.497462	contig130956.1	SPZ2_DROME ame: Full=Neurotrophin 1 ame: Full=Neurotrophic factor 1 ame: Full= spaetzle 2 ame: Full= spatzle 2 Flags: Precursor	Spz3
	Cluster-15712.7403	11.4708	11.1067	-0.497462	-0.497462	-0.497462	-0.497462	-0.497462	-0.497462	contig61083.1	RESIL_DROME ame: Full=Pro-resilin Flags: Precursor	cuticle 19-like
	Cluster-15712.13924	9.19548	8.99722	-0.497462	-0.497462	-0.497462	-0.497462	-0.497462	-0.497462	contig212673.1	SPZ2_DROME ame: Full=Neurotrophin 1 ame: Full=Neurotrophic factor 1 ame: Full= spaetzle 2 ame: Full= spatzle 2 Flags: Precursor	spatzle protein, partial
	Cluster-15712.799	9.53787	8.68105	-0.497462	-0.497462	-0.497462	-0.497462	-0.497462	-0.497462	contig120831.1	---NA---	---NA---
	Cluster-18251.0	11.6577	10.4883	-0.497462	-0.497462	-0.497462	-0.497462	-0.497462	-0.497462	contig71927.1	---NA---	---NA---
	Cluster-18813.15	10.2256	8.71796	-0.497462	-0.497462	-0.497462	-0.497462	-0.497462	-0.497462	contig99024.1	---NA---	---NA---
	Cluster-15712.23265	10.9575	9.34487	-0.497462	-0.497462	-0.497462	-0.497462	-0.497462	-0.497462	contig148071.1	---NA---	---NA---
	Cluster-15712.1347	10.643	8.73771	-0.497462	-0.497462	-0.497462	-0.497462	-0.497462	-0.497462	contig90711.1	---NA---	---NA---
	Cluster-15712.21915	11.3574	10.5958	-0.497462	-0.497462	1.03728	-0.497462	-0.497462	-0.497462	contig89168.1	---NA---	---NA---
	Cluster-18813.16	12.2977	10.7777	-0.497462	-0.497462	1.03728	-0.497462	-0.497462	-0.497462	contig82315.1	---NA---	---NA---
	Cluster-18280.29	10.7	10.1567	-0.497462	-0.497462	-0.497462	1.20475	-0.497462	-0.497462	contig21407.1	---NA---	PREDICTED: uncharacterized protein LOC108669347
	Cluster-23064.0	15.4758	14.2439	1.99892	-0.497462	1.5899	2.52439	1.24069	1.75743	contig41670.1	---NA---	---NA---
	Cluster-15712.20627	12.362	10.2317	1.05456	-0.497462	1.03728	1.801	-0.497462	-0.497462	contig67123.1	---NA---	---NA---
	Cluster-18280.51	9.7685	9.24264	1.05456	0.974721	-0.497462	1.20475	-0.497462	-0.497462	contig81324.1	---NA---	PREDICTED: uncharacterized protein LOC108669347
	Cluster-23064.1	14.9679	13.6615	1.61185	2.17671	-0.497462	1.20475	-0.497462	-0.497462	contig62063.1	---NA---	---NA---
	Cluster-15712.21056	13.9511	11.9482	2.75576	2.17671	-0.497462	1.20475	-0.497462	-0.497462	contig110692.1	---NA---	---NA---
	Cluster-15712.19135	12.6207	11.6439	3.7119	1.51009	1.03728	2.52439	-0.497462	1.16994	contig72296.1	---NA---	---NA---
	Cluster-19403.0	12.0572	10.4902	3.24509	-0.497462	1.03728	1.801	-0.497462	-0.497462	contig151285.1	---NA---	---NA---
	Cluster-11235.0	13.4271	11.9535	4.63501	-0.497462	1.5899	2.78104	1.24069	-0.497462	contig166704.1	---NA---	---NA---
	Cluster-5672.0	12.5252	11.1855	4.40843	0.974721	1.03728	1.801	1.24069	-0.497462	contig98704.1	---NA---	---NA---
	Cluster-15712.10859	8.01188	9.77407	-0.497462	-0.497462	-0.497462	-0.497462	-0.497462	1.16994	contig79529.1	---NA---	---NA---
	Cluster-15712.7341	9.87132	11.5428	-0.497462	-0.497462	-0.497462	-0.497462	-0.497462	1.16994	contig143233.1	RESIL_DROME ame: Full=Pro-resilin Flags: Precursor	cuticle 19-like
	Cluster-15712.4781	9.88521	10.093	-0.497462	-0.497462	-0.497462	-0.497462	-0.497462	1.16994	contig106402.1	SPZ2_DROME ame: Full=Neurotrophin 1 ame: Full=Neurotrophic factor 1 ame: Full= spaetzle 2 ame: Full= spatzle 2 Flags: Precursor	Sptzle 2
	Cluster-15712.5059	9.67921	9.70722	1.05456	0.974721	-0.497462	-0.497462	-0.497462	1.16994	contig205986.1	---NA---	Spz1
	Cluster-15712.24829	8.81182	9.25182	1.05456	-0.497462	-0.497462	-0.497462	-0.497462	-0.497462	contig135509.1	SPZ2_DROME ame: Full=Neurotrophin 1 ame: Full=Neurotrophic factor 1 ame: Full= spaetzle 2 ame: Full= spatzle 2 Flags: Precursor	Spz1
	Cluster-15712.24349	9.7038	10.1965	1.05456	-0.497462	-0.497462	-0.497462	-0.497462	-0.497462	contig138765.1	SPZ2_DROME ame: Full=Neurotrophin 1 ame: Full=Neurotrophic factor 1 ame: Full= spaetzle 2 ame: Full= spatzle 2 Flags: Precursor	Spz1
	Cluster-15712.13590	8.84061	9.09485	1.05456	-0.497462	-0.497462	-0.497462	-0.497462	-0.497462	contig95917.1	SPZ2_DROME ame: Full=Neurotrophin 1 ame: Full=Neurotrophic factor 1 ame: Full= spaetzle 2 ame: Full= spatzle 2 Flags: Precursor	Sptzle 2
	Cluster-15712.15412	9.69506	9.87557	1.05456	-0.497462	-0.497462	-0.497462	-0.497462	-0.497462	contig136483.1	---NA---	Spz1
	Cluster-15712.20574	10.6384	10.7657	1.05456	-0.497462	-0.497462	-0.497462	-0.497462	-0.497462	contig64702.1	---NA---	---NA---
	Cluster-18280.14	11.794	12.4681	2.5461	1.51009	1.03728	1.20475	1.84583	1.16994	contig11760.1	---NA---	---NA---
	Cluster-15712.11049	8.56958	9.61416	1.05456	-0.497462	-0.497462	-0.497462	-0.497462	-0.497462	contig203878.1	---NA---	---NA---
	Cluster-15712.15073	8.78573	10.2024	1.61185	-0.497462	-0.497462	-0.497462	-0.497462	-0.497462	contig89205.1	SPZ2_DROME ame: Full=Neurotrophin 1 ame: Full=Neurotrophic factor 1 ame: Full= spaetzle 2 ame: Full= spatzle 2 Flags: Precursor	Sptzle 2
	Cluster-15712.23555	10.3566	11.5761	1.05456	-0.497462	-0.497462	1.20475	-0.497462	-0.497462	contig96415.1	---NA---	---NA---
	Cluster-15712.1656	10.4247	9.82571	-0.497462	0.974721	-0.497462	-0.497462	-0.497462	-0.497462	contig211849.1	---NA---	---NA---
	Cluster-15712.8140	10.764	10.9575	-0.497462	0.974721	-0.497462	-0.497462	-0.497462	-0.497462	contig93480.1	---NA---	---NA---
	Cluster-15712.29	10.0214	9.1351	-0.497462	1.51009	-0.497462	-0.497462	-0.497462	-0.497462	contig86766.1	---NA---	---NA---
	Cluster-15712.8453	10.5443	10.1233	-0.497462	1.51009	-0.497462	-0.497462	-0.497462	-0.497462	contig183193.1	---NA---	---NA---
	Cluster-15712.8447	10.8108	10.5095	-0.497462	1.51009	-0.497462	1.20475	-0.497462	-0.497462	contig61840.1	---NA---	---NA---
	Cluster-15712.244	9.22975	11.0863	-0.497462	1.51009	-0.497462	-0.497462	-0.497462	-0.497462	contig159791.1	---NA---	---NA---
	Cluster-15712.15291	10.0776	12.0566	-0.497462	1.88457	-0.497462	-0.497462	-0.497462	-0.497462	contig84315.1	---NA---	---NA---
	Cluster-19184.1	9.63423	10.4217	-0.497462	1.51009	-0.497462	-0.497462	-0.497462	-0.497462	contig198167.1	---NA---	---NA---
	Cluster-15712.11059	10.5208	10.8323	1.61185	2.80154	-0.497462	2.52439	1.84583	1.16994	contig25564.1	---NA---	---NA---
	Cluster-15712.7563	7.84505	9.72875	-0.497462	-0.497462	-0.497462	-0.497462	-0.497462	-0.497462	contig194545.1	RESIL_DROME ame: Full=Pro-resilin Flags: Precursor	Cuticle 7
	Cluster-15712.8724	8.56191	10.7135	-0.497462	-0.497462	-0.497462	-0.497462	-0.497462	-0.497462	contig94869.1	---NA---	---NA---
	Cluster-19980.1	7.86388	10.1833	-0.497462	-0.497462	-0.497462	-0.497462	-0.497462	-0.497462	contig138515.1	---NA---	---NA---
	Cluster-21780.6	9.58968	12.5329	-0.497462	0.974721	-0.497462	-0.497462	-0.497462	-0.497462	contig124904.1	---NA---	putative articulin p60, partial
	Cluster-15712.15676	10.8994	12.4208	-0.497462	-0.497462	1.03728	1.20475	-0.497462	-0.497462	contig121096.1	---NA---	---NA---
	Cluster-15712.15292	9.1244	10.0789	-0.497462	-0.497462	-0.497462	-0.497462	1.24069	-0.497462	contig195216.1	---NA---	---NA---
	Cluster-15712.12289	12.77	13.219	1.05456	2.17671	2.51849	1.801	2.83595	1.16994	contig65492.1	---NA---	---NA---
	Cluster-15712.22257	9.2703	9.18149	-0.497462	-0.497462	-0.497462	-0.497462	-0.497462	-0.497462	contig206753.1	---NA---	---NA---
	Cluster-15712.13928	9.29825	9.20532	-0.497462	-0.497462	-0.497462	-0.497462	-0.497462	-0.497462	contig145017.1	SPZ2_DROME ame: Full=Neurotrophin 1 ame: Full=Neurotrophic factor 1 ame: Full= spaetzle 2 ame: Full= spatzle 2 Flags: Precursor	Spz3
	Cluster-15712.15232	8.68699	8.73115	-0.497462	-0.497462	-0.497462	-0.497462	-0.497462	-0.497462	contig220197.1	SPZ3_DROME ame: Full= spaetzle 3 ame: Full= spatzle 3 Flags: Precursor	Sptzle 2
	Cluster-18280.18	10.7789	11.0734	-0.497462	-0.497462	-0.497462	-0.497462	-0.497462	-0.497462	contig106562.1	---NA---	---NA---
	Cluster-15712.17940	8.50708	8.93016	-0.497462	-0.497462	-0.497462	-0.497462	-0.497462	-0.497462	contig47724.1	SPZ2_DROME ame: Full=Neurotrophin 1 ame: Full=Neurotrophic factor 1 ame: Full= spaetzle 2 ame: Full= spatzle 2 Flags: Precursor	Spz1
	Cluster-18280.16	9.00793	9.51849	-0.497462	-0.497462	-0.497462	-0.497462	-0.497462	-0.497462	contig180273.1	---NA---	---NA---
	Cluster-12243.0	10.7336	11.5363	-0.497462	-0.497462	-0.497462	-0.497462	-0.497462	-0.497462	contig39547.2	CU07_LOCMI ame: Full=Cuticle 7 ame: Full=LM-ACP 7 Short=LM-7	cuticle 7-like
	Cluster-18813.4	9.26323	10.4618	-0.497462	-0.497462	-0.497462	-0.497462	-0.497462	-0.497462	contig216114.1	---NA---	---NA---
	Cluster-15712.631	9.62138	10.9126	-0.497462	-0.497462	-0.497462	-0.497462	-0.497462	-0.497462	contig128522.1	---NA---	---NA---
	Cluster-15712.7957	9.17553	10.4892	-0.497462	-0.497462	-0.497462	-0.497462	-0.497462	-0.497462	contig200098.1	---NA---	Cuticle
	Cluster-18280.26	8.44175	9.3767	-0.497462	-0.497462	-0.497462	-0.497462	-0.497462	-0.497462	contig222580.1	---NA---	---NA---
	Cluster-15712.12974	9.48413	10.5332	-0.497462	-0.497462	-0.497462	-0.497462	-0.497462	-0.497462	contig188329.1	---NA---	---NA---
	Cluster-15712.11418	10.9108	12.009	-0.497462	-0.497462	-0.497462	-0.497462	-0.497462	-0.497462	contig90310.1	---NA---	---NA---
	Cluster-15712.3312	16.932	15.5586	3.89843	4.52979	4.79716	4.16817	2.83595	2.47291	contig77112.1	---NA---	---NA---
	Cluster-19184.0	13.863	14.3711	1.61185	1.51009	1.5899	1.20475	-0.497462	-0.497462	contig67129.1	---NA---	---NA---
	Cluster-15712.1166	11.8878	12.4067	1.05456	1.88457	2.90898	1.20475	1.24069	-0.497462	contig25564.2	---NA---	---NA---
	Cluster-15712.21739	16.0398	14.7297	1.99892	2.41742	2.27305	2.2098	2.57715	-0.497462	contig71339.1	---NA---	---NA---
	Cluster-18280.17	10.1342	10.8437	1.61185	0.974721	-0.497462	-0.497462	-0.497462	-0.497462	contig96313.1	---NA---	---NA---
	Cluster-18280.30	10.5237	11.1105	1.61185	0.974721	-0.497462	-0.497462	-0.497462	-0.497462	contig198472.1	---NA---	---NA---
	Cluster-18280.38	11.4324	12.173	1.99892	1.51009	1.03728	-0.497462	-0.497462	-0.497462	contig114810.1	---NA---	PREDICTED: uncharacterized protein LOC108669347
	Cluster-15712.21895	11.0148	12.2764	1.61185	1.51009	-0.497462	-0.497462	1.24069	-0.497462	contig125701.1	---NA---	---NA---
	Cluster-15712.5218	13.0267	12.2061	1.99892	1.51009	-0.497462	-0.497462	1.24069	-0.497462	contig38657.1	---NA---	skin secretory
	Cluster-15712.15830	14.1741	12.7832	1.61185	1.88457	1.03728	-0.497462	1.24069	-0.497462	contig135403.1	---NA---	---NA---
	Cluster-21667.0	16.8346	15.448	3.49744	3.10319	2.27305	2.2098	2.57715	1.16994	contig75044.1	---NA---	---NA---
	Cluster-13297.0	14.9797	13.3277	1.61185	0.974721	-0.497462	-0.497462	-0.497462	-0.497462	contig65762.1	---NA---	PREDICTED: uncharacterized protein LOC106691882 isoform X1
	Cluster-15712.11688	12.6256	11.6158	2.75576	1.88457	-0.497462	-0.497462	-0.497462	-0.497462	contig65578.1	---NA---	---NA---
	Cluster-15712.13552	14.4798	12.0976	1.99892	2.17671	-0.497462	-0.497462	-0.497462	-0.497462	contig88091.1	---NA---	---NA---
	Cluster-15712.10068	11.0057	10.6489	1.05456	1.88457	-0.497462	-0.497462	-0.497462	-0.497462	contig203492.1	---NA---	---NA---
	Cluster-15712.5631	11.635	11.1349	1.61185	1.51009	-0.497462	-0.497462	-0.497462	-0.497462	contig110515.1	---NA---	---NA---
	Cluster-15712.14686	11.416	10.395	1.05456	3.10319	1.03728	-0.497462	-0.497462	-0.497462	contig66472.1	---NA---	---NA---
	Cluster-15712.18880	11.2506	10.5658	-0.497462	3.10319	-0.497462	-0.497462	-0.497462	-0.497462	contig52677.1	---NA---	---NA---
	Cluster-18668.0	6.79624	10.5379	-0.497462	2.17671	-0.497462	-0.497462	-0.497462	-0.497462	contig153890.1	---NA---	---NA---
	Cluster-5860.0	9.49424	12.5175	3.49744	4.12643	1.03728	1.801	-0.497462	1.75743	contig74378.1	---NA---	chitin binding peritrophin-A domain-containing
	Cluster-12067.0	11.7257	12.0372	4.06348	1.88457	1.5899	6.73441	2.25946	7.96377	contig10804.1	SORL_CHICK ame: Full=Sortilin-related receptor ame: Full=Low-density lipo receptor relative with 11 ligand-binding repeats Short=LDLR relative with 11 ligand-binding repeats Short=LR11 ame: Full= -1 ame: Full=Sorting -related receptor containing LDLR class A repeats Short=	chitin deacetylase 2
	Cluster-15712.4420	10.1763	9.82417	1.61185	1.88457	-0.497462	-0.497462	-0.497462	5.64379	contig58801.1	RESIL_DROME ame: Full=Pro-resilin Flags: Precursor	Cuticle
	Cluster-18813.5	10.4152	8.64666	-0.497462	-0.497462	-0.497462	1.20475	1.24069	-0.497462	contig141589.1	---NA---	---NA---
	Cluster-15712.20626	11.0021	8.99994	-0.497462	-0.497462	-0.497462	1.801	1.24069	-0.497462	contig55056.1	---NA---	---NA---
	Cluster-14695.1	10.9002	10.0891	1.99892	-0.497462	-0.497462	2.2098	2.25946	-0.497462	contig92712.1	---NA---	---NA---
	Cluster-18813.21	10.8948	9.73695	-0.497462	-0.497462	-0.497462	3.63644	3.05463	-0.497462	contig93627.1	---NA---	---NA---
	Cluster-18813.9	12.4704	10.4756	1.05456	-0.497462	-0.497462	2.52439	4.92451	-0.497462	contig67154.1	---NA---	---NA---
	Cluster-15712.5795	9.19301	8.96687	-0.497462	-0.497462	-0.497462	-0.497462	1.24069	-0.497462	contig219506.1	SPZ2_DROME ame: Full=Neurotrophin 1 ame: Full=Neurotrophic factor 1 ame: Full= spaetzle 2 ame: Full= spatzle 2 Flags: Precursor	Sptzle 2
	Cluster-18813.17	12.5288	11.0708	-0.497462	-0.497462	-0.497462	-0.497462	1.24069	-0.497462	contig86344.1	---NA---	---NA---
	Cluster-18813.12	9.73821	8.06771	-0.497462	-0.497462	-0.497462	-0.497462	1.84583	-0.497462	contig76699.2	---NA---	---NA---
	Cluster-20456.0	13.7422	13.0363	3.24509	2.62257	4.43541	6.49005	5.17652	1.16994	contig162024.1	---NA---	---NA---
	Cluster-8291.0	13.1847	12.4545	2.29941	1.88457	3.95107	5.797	4.68542	-0.497462	contig159154.1	---NA---	---NA---
	Cluster-8075.0	14.0969	13.3399	2.5461	3.46174	4.17884	6.98169	5.9732	-0.497462	contig103944.1	---NA---	---NA---
	Cluster-11001.0	14.8083	13.2118	4.40843	1.51009	1.03728	9.02879	7.54545	4.68328	contig43796.1	---NA---	---NA---
	Cluster-15712.20110	10.0017	11.9824	5.79505	1.88457	-0.497462	-0.497462	-0.497462	-0.497462	contig25889.2	---NA---	Histone deacetylase
	Cluster-20370.0	13.2814	13.5368	6.87975	2.17671	1.5899	-0.497462	-0.497462	-0.497462	contig46990.1	---NA---	tyrosine- phosphatase non-receptor type 23-like
	Cluster-15357.0	9.66854	9.24494	3.7119	0.974721	-0.497462	-0.497462	-0.497462	-0.497462	contig41228.1	---NA---	---NA---
	Cluster-15712.7562	9.74669	10.7423	3.60868	1.88457	-0.497462	-0.497462	-0.497462	-0.497462	contig97178.1	RESIL_DROME ame: Full=Pro-resilin Flags: Precursor	Cuticle 7
	Cluster-18668.1	10.5375	14.3493	5.45275	4.67317	1.03728	-0.497462	1.24069	1.16994	contig86107.1	---NA---	---NA---
	Cluster-15712.24652	9.7867	11.3463	6.74065	3.10319	2.51849	-0.497462	-0.497462	-0.497462	contig61005.1	---NA---	---NA---
	Cluster-15712.7010	9.04964	10.107	6.71611	7.01378	-0.497462	-0.497462	-0.497462	1.75743	contig81177.1	RESIL_DROME ame: Full=Pro-resilin Flags: Precursor	cuticle 19-like
	Cluster-15712.7631	10.6247	11.5979	7.31519	7.47789	-0.497462	1.20475	-0.497462	2.72739	contig94485.1	RESIL_DROME ame: Full=Pro-resilin Flags: Precursor	cuticle 19-like
	Cluster-15712.7632	9.289	10.1664	5.72296	5.90908	-0.497462	-0.497462	-0.497462	2.72739	contig141409.1	RESIL_DROME ame: Full=Pro-resilin Flags: Precursor	cuticle 19-like
	Cluster-15712.7001	9.42831	9.64411	5.72296	5.51155	-0.497462	-0.497462	-0.497462	-0.497462	contig95180.1	RESIL_DROME ame: Full=Pro-resilin Flags: Precursor	cuticle 19-like
	Cluster-22870.8	10.0668	8.20641	6.14689	-0.497462	-0.497462	-0.497462	-0.497462	-0.497462	contig70909.1	---NA---	---NA---
	Cluster-22870.4	10.2073	8.26654	6.16514	-0.497462	-0.497462	-0.497462	-0.497462	-0.497462	contig89342.1	---NA---	---NA---
	Cluster-22870.0	9.49424	7.42292	6.18316	-0.497462	-0.497462	-0.497462	-0.497462	-0.497462	contig69756.1	---NA---	---NA---
	Cluster-22870.6	11.2941	9.6528	7.41005	1.51009	-0.497462	-0.497462	-0.497462	-0.497462	contig69756.2	---NA---	---NA---
	Cluster-5938.0	12.7739	7.32191	5.97134	2.17671	-0.497462	2.2098	-0.497462	-0.497462	contig3519.1	MYSA_DROME ame: Full=Myosin heavy muscle	myosin heavy muscle-like isoform X8
	Cluster-15712.12086	10.6375	9.46225	9.29731	3.65892	1.97432	2.52439	-0.497462	-0.497462	contig89033.1	ACT5_BACDO ame: Full=Actin- muscle-specific Flags: Precursor	Actin- muscle-
	Cluster-22870.3	10.6192	8.86583	7.25683	1.88457	1.5899	1.20475	-0.497462	-0.497462	contig88731.1	---NA---	---NA---
	Cluster-14223.0	9.89439	13.6821	8.48618	2.96037	3.57728	2.78104	1.24069	4.62266	contig102891.1	CRA2_HOMGA ame: Full=Crustacyanin-A2 subunit	AChain Apocrustacyanin C1 Crystals Grown In Space And Earth Using Vapour Diffusion Geometry
	Cluster-15712.7756	8.6073	11.736	7.52755	2.41742	1.03728	1.20475	-0.497462	2.72739	contig77800.1	---NA---	---NA---
	Cluster-14223.4	10.0491	14.0662	8.66351	2.96037	3.07005	2.52439	2.25946	3.12988	contig71421.1	CRA2_HOMGA ame: Full=Crustacyanin-A2 subunit	AChain Apocrustacyanin C1 Crystals Grown In Space And Earth Using Vapour Diffusion Geometry
	Cluster-15712.7738	10.2616	14.2976	8.58775	3.35193	3.07005	1.801	1.24069	3.44327	contig138046.1	CRC1_HOMGA ame: Full=Crustacyanin-C1 subunit	AChain Apocrustacyanin C1 Crystals Grown In Space And Earth Using Vapour Diffusion Geometry
	Cluster-15712.24013	9.2029	9.59805	7.84868	-0.497462	1.5899	-0.497462	-0.497462	1.75743	contig87164.1	CUO6_BLACR ame: Full=Cuticle 6 ame: Full=	cuticular 111 rr-3 family
	Cluster-15712.22142	6.95684	9.67686	6.35198	-0.497462	-0.497462	-0.497462	-0.497462	-0.497462	contig171055.1	CUO6_BLACR ame: Full=Cuticle 6 ame: Full=	cuticle -like
	Cluster-15712.5039	8.23073	10.6463	7.37912	0.974721	-0.497462	-0.497462	-0.497462	-0.497462	contig90360.1	---NA---	---NA---
	Cluster-15712.22428	9.87287	13.1785	8.50779	2.80154	1.03728	1.20475	-0.497462	-0.497462	contig169874.1	---NA---	chitin binding peritrophin-a domain
Group 9	Cluster-15712.20133	11.3962	14.4868	9.5766	3.46174	1.03728	1.20475	2.57715	3.12988	contig56233.1	---NA---	chitin binding peritrophin-a domain
	Cluster-15712.8533	10.8515	14.1179	10.0926	3.35193	-0.497462	-0.497462	-0.497462	1.75743	contig49366.1	---NA---	chitin binding peritrophin-a domain
	Cluster-15712.24556	8.56191	10.0396	11.0069	6.9682	4.54836	-0.497462	-0.497462	3.81321	contig89034.1	---NA---	---NA---
	Cluster-15548.0	9.62138	10.6137	10.686	6.55239	3.57728	1.801	-0.497462	2.16141	contig14772.1	---NA---	cuticle CP575-like
	Cluster-15712.25511	13.0307	12.625	12.7555	6.44998	7.17867	5.58064	-0.497462	6.51094	contig64466.2	---NA---	---NA---
	Cluster-15712.18389	12.5293	12.0995	11.7694	5.35029	6.37961	4.74604	-0.497462	5.22181	contig49973.1	---NA---	---NA---
	Cluster-13234.1	7.31707	7.00098	13.5332	9.55504	5.63848	2.99813	-0.497462	2.47291	contig139637.1	---NA---	---NA---
	Cluster-4215.5	-0.497462	10.8981	11.4903	7.41132	7.10679	4.48591	-0.497462	8.69501	contig52251.1	---NA---	---NA---
	Cluster-15712.15937	9.09814	11.6374	7.196	6.14042	-0.497462	-0.497462	-0.497462	10.0177	contig197070.1	---NA---	Spz1
	Cluster-15712.13910	9.20782	11.3591	7.58289	6.12389	-0.497462	-0.497462	-0.497462	9.28201	contig43743.1	SPZ2_DROME ame: Full=Neurotrophin 1 ame: Full=Neurotrophic factor 1 ame: Full= spaetzle 2 ame: Full= spatzle 2 Flags: Precursor	Spz3
	Cluster-15712.26315	9.58968	12.4896	8.50062	6.68229	1.03728	-0.497462	-0.497462	10.2241	contig50018.1	SPZ3_DROME ame: Full= spaetzle 3 ame: Full= spatzle 3 Flags: Precursor	Spz3
	Cluster-15712.22388	11.0934	11.7623	7.87663	6.23585	-0.497462	-0.497462	-0.497462	9.30628	contig75155.1	---NA---	Spz3
	Cluster-16144.0	7.2423	10.7856	6.50309	2.62257	-0.497462	-0.497462	-0.497462	6.35211	contig157684.1	STUB_DROME ame: Full=Serine ase stubble ame: Full= stubble-stubbloid Contains: ame: Full=Serine ase stubble non-catalytic chain Contains: ame: Full=Serine ase stubble catalytic chain	Serine ase stubble
	Cluster-15712.7516	10.2098	9.02426	8.11118	4.80357	1.5899	-0.497462	-0.497462	6.19456	contig55840.1	---NA---	---NA---
	Cluster-979.1	10.764	9.3341	9.17433	5.74575	-0.497462	-0.497462	-0.497462	6.89074	contig82207.1	---NA---	---NA---
	Cluster-15712.27224	7.01414	10.6048	6.41434	8.58216	1.03728	-0.497462	-0.497462	7.80247	contig70723.1	CUD1_SCHGR ame: Full=Endocuticle structural glyco bd-1	cuticle AM1159-like
	Cluster-19945.0	11.1672	12.8046	8.78648	9.85842	2.27305	1.801	2.25946	9.77661	contig93914.1	---NA---	---NA---
	Cluster-15712.13937	10.8772	13.9543	10.4082	9.19434	1.5899	3.87321	-0.497462	12.2346	contig91710.1	SPZ2_DROME ame: Full=Neurotrophin 1 ame: Full=Neurotrophic factor 1 ame: Full= spaetzle 2 ame: Full= spatzle 2 Flags: Precursor	Spz3
	Cluster-15712.4777	11.9981	14.1851	9.70375	8.37769	1.97432	2.78104	-0.497462	12.233	contig46216.1	SPZ2_DROME ame: Full=Neurotrophin 1 ame: Full=Neurotrophic factor 1 ame: Full= spaetzle 2 ame: Full= spatzle 2 Flags: Precursor	Spz1
	Cluster-15712.15539	11.5022	13.8684	9.60528	8.31352	-0.497462	3.75971	4.54914	12.1449	contig38729.1	SPZ2_DROME ame: Full=Neurotrophin 1 ame: Full=Neurotrophic factor 1 ame: Full= spaetzle 2 ame: Full= spatzle 2 Flags: Precursor	Spz1
	Cluster-14243.0	4.55718	9.54675	11.9187	8.94657	1.03728	-0.497462	-0.497462	9.13526	contig63211.1	---NA---	Proteasome assembly chaperone 2
