# Supplementary material for: De novo assembly, characterization, functional annotation and expression patterns of the black tiger shrimp (Penaeus monodon) transcriptome
Source: Sci Rep. 2018 Sep 10;8:13553. doi: 10.1038/s41598-018-31148-4 (PMC6131155; doi:10.1038/s41598-018-31148-4)
Supplement: Supplementary file 4 — Supplementary Table S4 [file 41598_2018_31148_MOESM4_ESM.xlsx]

## Sheet: Publication information
	De novo assembly, characterization, functional annotation and expression patterns of the black tiger shrimp (Penaeus monodon) transcriptome
	Roger Huerlimann1,2*†, Nicholas M Wade1,3†, Lavinia Gordon1,4, Juan D Montenegro4, Jake Goodall1,3, Sean McWilliam3, Matthew Tinning1,4, Kirby Siemering1,4, Erika Giardina1,5, Dallas Donovan1,5, Melony J Sellars1,3, Jeff A Cowley1,3, Kelly Condon1,2, Greg J Coman1,7, Mehar S Khatkar1,6, Herman W Raadsma1,6, Gregory E Maes2,8,9, Kyall R Zenger1,2, and Dean R Jerry1,2.

## Sheet: detailed_lncRNA_results
General information				lncRNA annotation
SeqName	Length	Larval Clusters	Tissue Clusters	kmerScore_1mer	kmerScore_2mer	kmerScore_3mer	kmerScore_6mer	kmerScore_9mer	kmerScore_12mer	ORF_cover	coding_potential	Type
contig0.1	32161	Cluster-20912.2	Cluster-13711.11865	0.502394	0.503774	0.506382	0.502879	0.256342	0.482704	0.748298	0.81	mRNA
contig0.2	17037	Cluster-20912.2	Cluster-13711.11865	0.501985	0.50331	0.503746	0.498768	0.250113	0.482932	0.54411	0.384	mRNA
contig0.3	15369	Cluster-20912.1	Cluster-13711.11865	0.502527	0.50408	0.508433	0.505727	0.25157	0.484245	0.945345	0.81	mRNA
contig0.4	11758	Cluster-20912.2	Cluster-13711.11865	0.502084	0.503193	0.511594	0.514083	0.250101	0.482709	0.800391	0.968	mRNA
contig0.5	11604	Cluster-20912.2	Cluster-13711.11865	0.502619	0.504066	0.512545	0.512993	0.252099	0.485309	0.804809	0.958	mRNA
contig0.7	1686	Cluster-20912.2	Cluster-13711.11865	0.502644	0.504484	0.504322	0.498216	0.24173	0.485011	0.836299	0.698	mRNA
contig1.1	29652	Cluster-20912.2	Cluster-13711.11865	0.502875	0.50335	0.528055	0.510281	0.259069	0.490129	0.129098	0.49	mRNA
contig1.2	860	Cluster-20912.0	Cluster-13711.11865	0.49997	0.498447	0.495599	0.468351	0.241502	0.413333	0.272093	0.086	lncRNA
contig10.1	19707	Cluster-15712.8320	Cluster-13711.14086	0.502853	0.505632	0.535269	0.55312	0.333247	0.460539	0.762825	0.988	mRNA
contig10.2	18074	Cluster-15712.8320	Cluster-13711.15357	0.503187	0.506201	0.535923	0.553469	0.3364	0.459181	0.739626	0.992	mRNA
contig10.3	14063	Cluster-15712.8830	Cluster-13711.1685	0.502273	0.503799	0.533666	0.548868	0.306741	0.482326	0.617578	0.996	mRNA
contig10.4	2575	Cluster-15712.8108	Cluster-13711.3175	0.503261	0.507383	0.543395	0.584953	0.364547	0.490143	0.288932	0.628	mRNA
contig100.1	12043	Cluster-15712.5201	Cluster-13711.15710	0.502177	0.503841	0.532491	0.54656	0.311176	0.475032	0.793905	0.998	mRNA
contig1000.1	6827	Cluster-15712.10556	Cluster-13711.28434	0.50092	0.502331	0.516995	0.530436	0.278379	0.466091	0.530833	0.94	mRNA
contig10000.1	2903	Cluster-15712.14081	Cluster-13711.35325	0.497295	0.49232	0.489568	0.453688	0.227251	0.479798	0.105408	0.16	lncRNA
contig100000.1	582	NA	Cluster-13711.39246	0.499124	0.497231	0.483031	0.440601	0.254921	0.488889	0.479381	0.168	lncRNA
contig100001.1	582	NA	Cluster-19118.1	0.499136	0.497983	0.510035	0.513176	0.283814	0.494992	0.597938	0.706	mRNA
contig100002.1	582	NA	Cluster-9622.0	0.497877	0.493269	0.511711	0.527449	0.280421	0.486486	0.206186	0.2	lncRNA
contig100003.1	582	Cluster-23407.0	Cluster-34102.0	0.503531	0.505896	0.518998	0.521786	0.223341	0.486842	0.603093	0.808	mRNA
contig100004.1	582	Cluster-15712.13402	Cluster-13711.37022	0.504001	0.508835	0.489858	0.455638	0.223442	0.378788	0.185567	0.214	lncRNA
contig100005.1	582	Cluster-15712.1444	Cluster-13711.20898	0.499398	0.498834	0.494615	0.488498	0.279362	0.429688	0.345361	0.196	lncRNA
contig100006.1	582	Cluster-15712.2746	Cluster-13711.40742	0.498578	0.493584	0.499315	0.462977	0.214929	0.435185	0.850515	0.608	mRNA
contig100007.1	582	Cluster-5929.0	Cluster-28514.0	0.498636	0.496134	0.473795	0.455157	0.231672	0.480392	0.278351	0.138	lncRNA
contig100008.1	582	Cluster-15712.19590	Cluster-13711.34994	0.496657	0.495233	0.462342	0.391432	0.286466	0.497942	0.180412	0.302	mRNA
contig100009.1	582	NA	Cluster-13711.46508	0.496782	0.49476	0.458607	0.398648	0.212246	0.4875	0.221649	0.514	mRNA
contig10001.1	2903	Cluster-15712.17221	Cluster-13711.39505	0.503734	0.506154	0.512449	0.502748	0.245694	0.480541	0.613848	0.784	mRNA
contig100010.1	582	NA	Cluster-24511.0	0.501306	0.501301	0.498486	0.452691	0.203484	0.464286	0.809278	0.316	mRNA
contig100011.1	583	NA	Cluster-13711.44013	0.498317	0.499127	0.496607	0.488366	0.259908	0.456204	0.720412	0.588	mRNA
contig100011.2	533	NA	Cluster-13711.44013	0.498596	0.499578	0.49612	0.487838	0.256825	0.456693	0.731707	0.576	mRNA
contig100012.1	582	Cluster-15712.1877	Cluster-13711.25567	0.500982	0.501698	0.519794	0.526274	0.303983	0.488889	0.71134	0.936	mRNA
contig100013.1	582	NA	Cluster-9143.0	0.506094	0.511656	0.522537	0.522331	0.374496	0.428669	0.309278	0.248	lncRNA
contig100015.1	582	NA	Cluster-13711.13505	0.498892	0.495221	0.492864	0.444168	0.160581	0.477778	0.479381	0.174	lncRNA
contig100018.1	582	Cluster-15712.17897	Cluster-13711.37741	0.500957	0.50267	0.514903	0.537056	0.335899	0.416667	0.78866	0.952	mRNA
contig100019.1	582	Cluster-8915.0	NA	0.502683	0.50283	0.494725	0.470873	0.257837	0.489691	0.515464	0.094	lncRNA
contig10002.1	2903	Cluster-15712.26388	Cluster-13711.9555	0.501939	0.502577	0.523017	0.514499	0.279518	0.482947	0.760592	0.978	mRNA
contig100020.1	582	Cluster-15712.17909	Cluster-13711.6827	0.499521	0.4968	0.49405	0.479941	0.205099	0.453846	0.350515	0.126	lncRNA
contig100021.1	582	Cluster-10724.1	Cluster-21041.1	0.503939	0.508274	0.526866	0.515691	0.341357	0.304325	0.314433	0.276	mRNA
contig100022.1	582	NA	NA	0.501698	0.502864	0.494947	0.45965	0.196779	0.484615	0.350515	0.196	lncRNA
contig100023.1	582	NA	NA	0.494871	0.485401	0.487745	0.449574	0.225685	0.44898	0.520619	0.396	mRNA
contig100024.1	582	NA	Cluster-13711.40463	0.501915	0.502951	0.503322	0.500792	0.283766	0.5	0.252577	0.144	lncRNA
contig100025.1	582	Cluster-15712.18965	Cluster-13711.6580	0.50126	0.503268	0.478186	0.458602	0.196222	0.432836	0.360825	0.116	lncRNA
contig100025.2	415	Cluster-15712.18965	Cluster-13711.12731	0.495289	0.490016	0.478317	0.466373	0.266401	0.464912	0.433735	0.38	mRNA
contig100027.1	582	NA	NA	0.495348	0.491075	0.47853	0.471237	0.19065	0.428571	0.231959	0.458	mRNA
contig100029.1	582	NA	Cluster-13711.47890	0.502917	0.504572	0.49959	0.485962	0.302028	0.427444	0.56701	0.184	lncRNA
contig10003.1	2902	Cluster-23252.11	Cluster-13711.16542	0.501538	0.501128	0.500144	0.496561	0.204136	0.5	0.0982081	0.192	lncRNA
contig100030.1	582	Cluster-15712.15621	Cluster-13711.22597	0.502335	0.506098	0.544965	0.58273	0.344849	0.449078	0.639175	0.972	mRNA
contig100031.1	582	Cluster-15712.4974	Cluster-13711.40959	0.496677	0.492733	0.481456	0.457063	0.110661	0.478261	0.252577	0.424	mRNA
contig100032.1	582	NA	Cluster-8525.0	0.497044	0.489799	0.485962	0.451039	0.156082	0.440678	0.319588	0.292	mRNA
contig100033.1	582	Cluster-23708.2	Cluster-30722.1	0.499423	0.497813	0.484662	0.454883	0.224025	0.410959	0.391753	0.124	lncRNA
contig100034.1	582	Cluster-15712.19754	Cluster-13711.41519	0.500805	0.497622	0.48906	0.455717	0.19777	0.432836	0.360825	0.124	lncRNA
contig100034.2	581	Cluster-15712.19754	Cluster-13711.41519	0.500805	0.497622	0.48906	0.455717	0.19777	0.432836	0.361446	0.124	lncRNA
contig100035.1	582	Cluster-15712.21388	NA	0.498911	0.49696	0.472587	0.46055	0.207092	0.5	0.0927835	0.342	mRNA
contig100036.1	582	NA	Cluster-13711.38759	0.499615	0.500749	0.502171	0.481729	0.260449	0.428571	0.195876	0.066	lncRNA
contig100037.1	582	NA	Cluster-13711.3861	0.502345	0.503229	0.515211	0.497101	0.241692	0.477778	0.479381	0.458	mRNA
contig100038.1	582	Cluster-15712.14062	Cluster-13711.44833	0.494291	0.491908	0.483309	0.449154	0.199374	0.42328	0.989691	0.516	mRNA
contig100039.1	582	NA	Cluster-13711.36016	0.502904	0.503736	0.52164	0.545169	0.358703	0.397059	0.190722	0.2	lncRNA
contig10004.1	2908	Cluster-15712.26302	Cluster-13711.43284	0.500374	0.500499	0.477802	0.456384	0.150025	0.466387	0.12586	0.12	lncRNA
contig10004.2	2896	Cluster-15712.26302	Cluster-13711.43284	0.500374	0.500499	0.477802	0.456384	0.150025	0.466387	0.126381	0.12	lncRNA
contig10004.3	2092	NA	Cluster-13711.43284	0.50029	0.500275	0.477464	0.456081	0.150025	0.466387	0.174952	0.116	lncRNA
contig100040.1	582	NA	Cluster-13711.1500	0.500152	0.500535	0.497376	0.46611	0.231176	0.436344	0.587629	0.162	lncRNA
contig100041.1	582	NA	Cluster-13711.28614	0.500637	0.497883	0.495887	0.457892	0.304769	0.480583	0.546392	0.178	lncRNA
contig100042.1	583	Cluster-15712.22037	Cluster-13711.35475	0.497366	0.49139	0.490308	0.445991	0.193148	0.4375	0.180103	0.31	mRNA
contig100042.2	512	Cluster-15712.22037	Cluster-13711.35475	0.497366	0.49139	0.490308	0.445991	0.193148	0.4375	0.205078	0.324	mRNA
contig100043.1	582	Cluster-15712.25142	Cluster-13711.27519	0.499872	0.498781	0.49482	0.473592	0.272629	0.485549	0.907216	0.396	mRNA
contig100044.1	582	Cluster-23570.0	Cluster-33284.2	0.500716	0.501054	0.490021	0.461417	0.1795	0.474265	0.716495	0.27	mRNA
contig100045.1	582	NA	Cluster-13711.2364	0.502165	0.501719	0.498623	0.479343	0.19378	0.444241	0.216495	0.072	lncRNA
contig100046.1	582	NA	Cluster-13622.1	0.498593	0.494549	0.49321	0.453692	0.25741	0.477941	0.365979	0.144	lncRNA
contig100047.1	582	Cluster-15712.6272	Cluster-13711.10084	0.503099	0.503371	0.500258	0.476332	0.246631	0.5	0.231959	0.172	lncRNA
contig100048.1	582	Cluster-18929.0	Cluster-34681.0	0.497738	0.493977	0.499096	0.506856	0.299626	0.482143	0.159794	0.186	lncRNA
contig100049.1	582	NA	Cluster-5583.0	0.498691	0.497428	0.490093	0.480448	0.253278	0.451087	0.489691	0.224	lncRNA
contig10005.1	2902	Cluster-15712.11640	Cluster-13711.46600	0.501939	0.504707	0.538032	0.569558	0.335158	0.460363	0.920055	0.998	mRNA
contig100050.1	582	NA	NA	0.499384	0.498249	0.483832	0.466401	0.241871	0.446281	0.639175	0.35	mRNA
contig100051.1	582	NA	NA	0.497836	0.495718	0.482486	0.460327	0.203329	0.4875	0.221649	0.346	mRNA
contig100052.1	582	Cluster-15712.2684	Cluster-13711.32546	0.493806	0.487296	0.480268	0.434962	0.188475	0.483333	0.324742	0.556	mRNA
contig100053.1	582	Cluster-15712.18348	Cluster-13711.31675	0.491441	0.482766	0.471716	0.412682	0.177052	0.438849	0.731959	0.458	mRNA
contig100054.1	582	Cluster-15712.407	Cluster-13711.29362	0.49849	0.49354	0.492764	0.486567	0.25792	0.491803	0.329897	0.18	lncRNA
contig100055.1	582	NA	Cluster-22673.0	0.501943	0.50017	0.487489	0.516875	0.095238	0.5	0.118557	0.372	mRNA
contig100056.1	582	NA	Cluster-13711.16003	0.50113	0.500822	0.514877	0.524718	0.310922	0.484043	0.5	0.676	mRNA
contig100057.1	582	NA	Cluster-34160.0	0.499182	0.498031	0.499458	0.485054	0.232145	0.445	0.530928	0.256	lncRNA
contig100058.1	582	Cluster-15712.8726	Cluster-13711.4019	0.505456	0.510953	0.522895	0.524421	0.335352	0.470666	0.556701	0.662	mRNA
contig100059.1	582	Cluster-24913.0	Cluster-26971.0	0.498132	0.495832	0.520176	0.527078	0.30667	0.440909	0.582474	0.81	mRNA
contig100059.2	566	Cluster-24913.0	Cluster-26971.0	0.49919	0.498663	0.513206	0.52406	0.301573	0.441558	0.424028	0.512	mRNA
contig10006.1	2901	Cluster-19663.2	Cluster-13711.19788	0.500913	0.501492	0.522627	0.529673	0.294239	0.485	0.726991	0.996	mRNA
contig100060.1	582	NA	Cluster-26147.1	0.498579	0.495561	0.492655	0.460264	0.273915	0.513514	0.206186	0.138	lncRNA
contig100061.1	582	NA	Cluster-13711.44845	0.496974	0.493572	0.493115	0.474243	0.174768	0.475806	0.335052	0.21	lncRNA
contig100062.1	582	Cluster-15712.11544	Cluster-13711.37664	0.498559	0.495357	0.493062	0.442305	0.180937	0.493056	0.386598	0.232	lncRNA
contig100062.2	561	Cluster-15712.11544	Cluster-13711.37664	0.49886	0.496658	0.490894	0.441732	0.184654	0.493243	0.411765	0.258	lncRNA
contig100063.1	582	NA	Cluster-13711.18103	0.497239	0.493689	0.497036	0.480464	0.204767	0.471831	0.381443	0.268	mRNA
contig100064.1	582	NA	NA	0.503916	0.50607	0.496038	0.464521	0.244396	0.393409	0.438144	0.112	lncRNA
contig100065.1	582	Cluster-15712.2766	Cluster-13711.38330	0.501833	0.502833	0.535878	0.551445	0.322024	0.479675	0.649485	0.988	mRNA
contig100066.1	582	NA	Cluster-13711.3755	0.501492	0.501073	0.509937	0.500686	0.274565	0.486726	0.597938	0.648	mRNA
contig100067.1	582	NA	Cluster-16389.0	0.497226	0.491819	0.471193	0.443445	0.054754	0.480769	0.149485	0.354	mRNA
contig100068.1	582	Cluster-15712.3482	Cluster-13711.33302	0.498439	0.4975	0.493162	0.46613	0.219311	0.434579	0.56701	0.332	mRNA
contig100069.1	582	Cluster-6199.0	Cluster-18225.0	0.498142	0.493848	0.49949	0.489758	0.220039	0.489362	0.5	0.398	mRNA
contig100070.1	582	NA	Cluster-9886.0	0.498339	0.498213	0.472017	0.474307	0.256601	0.469388	0.268041	0.274	mRNA
contig100071.1	582	Cluster-21727.0	Cluster-24483.0	0.49473	0.487484	0.504148	0.485262	0.246794	0.458333	0.139175	0.256	lncRNA
contig100072.1	582	Cluster-15712.25133	Cluster-13711.16283	0.49987	0.500591	0.516198	0.54466	0.329111	0.468468	0.587629	0.94	mRNA
contig100073.1	582	Cluster-1786.0	Cluster-22154.0	0.499388	0.498653	0.458316	0.43536	0.231815	0.485294	0.190722	0.252	lncRNA
contig100074.1	582	Cluster-15712.17678	Cluster-13711.43148	0.491509	0.475654	0.489199	0.438862	0.136716	0.44898	0.268041	0.506	mRNA
contig100075.1	582	NA	Cluster-1762.0	0.50345	0.505141	0.51006	0.529417	0.267621	0.4	0.298969	0.154	lncRNA
contig100075.2	335	NA	NA	0.505937	0.513573	0.50179	0.506046	0.303137	0.436022	0.456716	0.17	lncRNA
contig100076.1	582	Cluster-15712.7279	Cluster-13711.34898	0.502346	0.504236	0.529595	0.547491	0.335075	0.471264	0.912371	0.994	mRNA
contig100077.1	582	NA	NA	0.493664	0.488952	0.496887	0.451061	0.16821	0.45139	0.824742	0.438	mRNA
contig100078.1	582	NA	Cluster-26447.0	0.501036	0.500315	0.503119	0.507967	0.281709	0.477011	0.463918	0.348	mRNA
contig10008.1	2901	Cluster-15712.7787	Cluster-13711.15373	0.502693	0.503808	0.514724	0.508539	0.268557	0.479546	0.927611	0.926	mRNA
contig100080.1	582	Cluster-17932.0	Cluster-17403.0	0.498075	0.494708	0.494228	0.475175	0.272413	0.492063	0.340206	0.114	lncRNA
contig100081.1	582	NA	NA	0.497902	0.493633	0.485377	0.468508	0.224025	0.485149	0.536082	0.368	mRNA
contig100082.1	582	Cluster-17531.0	Cluster-9045.0	0.496354	0.491537	0.48608	0.461574	0.191248	0.481818	0.298969	0.464	mRNA
contig100083.1	582	NA	NA	0.492478	0.484631	0.493829	0.446281	0.143976	0.5	0.231959	0.504	mRNA
contig100084.1	582	NA	Cluster-13711.132	0.48922	0.482513	0.48914	0.444807	0.180958	0.428571	0.773196	0.452	mRNA
contig100085.1	582	NA	Cluster-13711.29057	0.499903	0.4999	0.511246	0.531074	0.306749	0.476378	0.670103	0.912	mRNA
contig100086.1	582	NA	Cluster-13711.4353	0.49865	0.495574	0.489878	0.517447	0.424293	0.458333	0.201031	0.228	lncRNA
contig100087.1	582	NA	Cluster-13374.0	0.494463	0.488793	0.477479	0.458929	0.323862	0.482456	0.309278	0.262	lncRNA
contig100088.1	582	NA	Cluster-13711.42691	0.499621	0.496283	0.476579	0.464629	0.193729	0.482456	0.309278	0.212	lncRNA
contig100089.1	582	NA	Cluster-29485.0	0.499099	0.49375	0.48773	0.475852	0.295351	0.455882	0.190722	0.264	lncRNA
contig10009.1	2901	Cluster-15712.24244	Cluster-13711.27943	0.500582	0.500753	0.510625	0.512908	0.258679	0.47931	0.452947	0.862	mRNA
contig100090.1	582	NA	Cluster-7769.0	0.505279	0.509477	0.488129	0.473009	0.283382	0.372549	0.278351	0.218	lncRNA
contig100091.1	582	Cluster-24234.0	Cluster-24468.1	0.494874	0.490985	0.477219	0.432046	0.198644	0.398657	0.685567	0.458	mRNA
contig100092.1	582	Cluster-6631.0	Cluster-14937.0	0.498809	0.497376	0.498886	0.482381	0.300134	0.485981	0.56701	0.376	mRNA
contig100093.1	582	NA	Cluster-13711.4568	0.504261	0.508584	0.513388	0.489659	0.271851	0.396768	0.525773	0.468	mRNA
contig100094.1	582	Cluster-15712.22243	Cluster-13711.26140	0.501595	0.500988	0.4744	0.455329	0.128155	0.444444	0.154639	0.108	lncRNA
contig100095.1	582	NA	Cluster-10908.0	0.494156	0.490459	0.450492	0.398648	0.222976	0.374008	0.92268	0.554	mRNA
contig100096.1	582	Cluster-24883.0	Cluster-33013.0	0.49722	0.492752	0.487569	0.475905	0.275361	0.487179	0.417526	0.218	lncRNA
contig100097.1	582	NA	Cluster-13711.4512	0.492307	0.492218	0.480389	0.436107	0.146044	0.322727	0.582474	0.388	mRNA
contig100098.1	582	Cluster-699.0	Cluster-24116.1	0.498778	0.495604	0.481254	0.431632	0.207479	0.463757	0.309278	0.202	lncRNA
contig100099.1	582	Cluster-15712.26181	Cluster-13711.33142	0.501312	0.500193	0.482186	0.434815	0.175891	0.403226	0.494845	0.104	lncRNA
contig1001.1	6826	Cluster-15712.23921	Cluster-13711.4049	0.502821	0.505422	0.550619	0.577111	0.350228	0.474217	0.873279	0.998	mRNA
contig10010.1	2901	Cluster-17350.0	Cluster-22421.0	0.499796	0.499537	0.51721	0.530546	0.273691	0.465283	0.749741	1	mRNA
contig100100.1	582	NA	NA	0.494329	0.49538	0.476417	0.453614	0.221157	0.472973	0.969072	0.564	mRNA
contig100101.2	571	NA	NA	0.500912	0.499413	0.477908	0.476333	0.238058	0.462963	0.157618	0.158	lncRNA
contig100102.1	582	Cluster-19672.1	Cluster-39187.0	0.498662	0.497273	0.486693	0.485738	0.173083	0.470588	0.103093	0.32	mRNA
contig100103.1	582	Cluster-17078.2	Cluster-37684.1	0.497868	0.493654	0.489512	0.460047	0.218519	0.463918	0.515464	0.446	mRNA
contig100104.1	582	NA	Cluster-4052.0	0.502551	0.503308	0.517864	0.507536	0.299171	0.478495	0.494845	0.472	mRNA
contig100105.1	582	Cluster-15712.25915	NA	0.502769	0.507252	0.514309	0.517989	0.294528	0.479167	0.262887	0.18	lncRNA
contig100106.1	582	NA	Cluster-13711.12658	0.489369	0.4827	0.479884	0.418305	0.194466	0.408759	0.721649	0.464	mRNA
contig100106.2	566	NA	Cluster-13711.12658	0.489285	0.482832	0.470807	0.399015	0.137825	0.388889	0.683746	0.424	mRNA
contig100107.1	582	NA	Cluster-39483.0	0.501716	0.504275	0.476133	0.461744	0.178325	0.474359	0.216495	0.14	lncRNA
contig100108.1	582	NA	Cluster-16408.0	0.498903	0.499443	0.498166	0.503763	0.257853	0.510638	0.257732	0.226	lncRNA
contig100109.1	582	NA	Cluster-6918.0	0.498378	0.496416	0.501456	0.463637	0.187333	0.467391	0.252577	0.22	lncRNA
contig100109.2	588	NA	Cluster-6918.0	0.498127	0.495904	0.501143	0.467474	0.201686	0.468085	0.255102	0.192	lncRNA
contig10011.1	2901	Cluster-19794.0	Cluster-35085.0	0.500128	0.500593	0.517509	0.52536	0.254653	0.464845	0.740434	1	mRNA
contig100110.1	582	NA	Cluster-34543.0	0.499753	0.498471	0.481276	0.436354	0.234421	0.434474	0.639175	0.298	mRNA
contig100111.1	582	Cluster-12276.0	Cluster-28334.0	0.495539	0.488786	0.486002	0.454838	0.235235	0.485294	0.365979	0.364	mRNA
contig100112.1	582	Cluster-2924.0	Cluster-21800.0	0.498424	0.497515	0.488952	0.473949	0.212767	0.492188	0.345361	0.344	mRNA
contig100112.2	580	Cluster-2924.0	Cluster-21800.0	0.498424	0.497515	0.488952	0.473949	0.212767	0.492188	0.346552	0.344	mRNA
contig100113.1	582	NA	Cluster-33309.0	0.500316	0.496598	0.47315	0.440783	0.180342	0.405198	0.64433	0.27	mRNA
contig100114.1	582	NA	Cluster-24811.0	0.500192	0.499673	0.496082	0.463179	0.182462	0.485294	0.541237	0.128	lncRNA
contig100115.1	582	Cluster-15712.25568	Cluster-13711.43952	0.496516	0.495189	0.486745	0.468193	0.191272	0.455621	0.886598	0.576	mRNA
contig100116.1	582	Cluster-24832.0	Cluster-29781.0	0.495309	0.485367	0.473361	0.428283	0.149938	0.466667	0.247423	0.496	mRNA
contig100117.1	582	Cluster-21630.0	Cluster-13711.20716	0.499989	0.500082	0.523046	0.54062	0.306319	0.48538	0.896907	0.978	mRNA
contig100118.1	582	Cluster-15712.12666	Cluster-13711.29861	0.503747	0.509111	0.576629	0.62999	0.557351	0.453947	0.737113	0.722	mRNA
contig100119.1	582	Cluster-15712.21468	Cluster-13711.48189	0.494873	0.489055	0.451246	0.416106	0.179017	0.5	0.118557	0.456	mRNA
contig10012.1	2901	Cluster-15712.16301	Cluster-13711.18158	0.501947	0.503011	0.524872	0.528496	0.261884	0.474069	0.807653	0.992	mRNA
contig100120.1	582	NA	Cluster-7434.0	0.505047	0.508335	0.510859	0.506916	0.287818	0.401667	0.262887	0.252	lncRNA
contig100121.1	582	NA	Cluster-13711.39967	0.502656	0.505465	0.509943	0.511981	0.26322	0.47847	0.958763	0.864	mRNA
contig100122.1	582	NA	Cluster-13711.36843	0.496013	0.490767	0.489272	0.444925	0.195078	0.488372	0.237113	0.414	mRNA
contig100123.1	582	NA	Cluster-8370.0	0.497723	0.495022	0.485712	0.497216	0.315135	0.479167	0.262887	0.166	lncRNA
contig100124.1	582	NA	Cluster-34045.0	0.500813	0.500775	0.513312	0.500037	0.254859	0.482036	0.876289	0.82	mRNA
contig100125.1	582	Cluster-23116.0	Cluster-11677.0	0.504022	0.507554	0.545638	0.567133	0.321353	0.463291	0.726804	0.982	mRNA
contig100126.1	582	Cluster-15712.13248	Cluster-13711.40299	0.498898	0.495054	0.475966	0.441602	0.181781	0.404412	0.365979	0.2	lncRNA
contig100127.1	582	Cluster-15712.8341	Cluster-13711.46900	0.505132	0.512415	0.532685	0.55932	0.425131	0.369121	0.376289	0.424	mRNA
contig100128.1	582	NA	Cluster-13711.36652	0.502968	0.506658	0.503099	0.494389	0.215543	0.470149	0.360825	0.106	lncRNA
contig100129.1	582	Cluster-15712.15551	Cluster-13711.33200	0.491362	0.480973	0.471256	0.420392	0.13303	0.385714	0.376289	0.596	mRNA
contig10013.1	2901	Cluster-23441.0	Cluster-35614.1	0.50058	0.50118	0.483521	0.470468	0.212386	0.454023	0.0930714	0.088	lncRNA
contig10013.2	2830	Cluster-23441.0	Cluster-35614.0	0.496748	0.496292	0.487014	0.464354	0.229913	0.471264	0.0954064	0.332	mRNA
contig100130.1	582	Cluster-18510.1	Cluster-23192.1	0.500972	0.500375	0.506627	0.520246	0.355501	0.487805	0.226804	0.664	mRNA
contig100131.1	582	Cluster-1619.0	NA	0.499026	0.49738	0.510169	0.514603	0.275923	0.475676	0.969072	0.954	mRNA
contig100132.1	582	Cluster-2778.0	NA	0.495402	0.488481	0.481532	0.41062	0.216691	0.429688	0.345361	0.474	mRNA
contig100133.1	582	Cluster-15712.9682	Cluster-13711.38119	0.499436	0.496703	0.495303	0.470605	0.25883	0.483146	0.474227	0.142	lncRNA
contig100134.1	582	NA	Cluster-3552.0	0.497342	0.495396	0.493008	0.447919	0.173536	0.489865	0.778351	0.478	mRNA
contig100135.1	582	NA	NA	0.500045	0.495736	0.486127	0.41852	0.179084	0.48	0.14433	0.26	lncRNA
contig100136.1	582	NA	Cluster-14918.0	0.499955	0.498375	0.502492	0.476653	0.264001	0.427326	0.28866	0.076	lncRNA
contig100137.1	582	Cluster-4896.1	Cluster-13711.22191	0.503386	0.5053	0.521052	0.517781	0.30756	0.473651	0.835052	0.88	mRNA
contig100138.1	582	Cluster-15712.2305	Cluster-13711.47195	0.491576	0.479505	0.446795	0.310196	0.135234	0.35	0.170103	0.608	mRNA
contig100139.1	582	Cluster-15712.657	Cluster-98.1	0.495666	0.484526	0.475878	0.422973	0.130881	0.445946	0.206186	0.51	mRNA
contig10014.1	2900	Cluster-11832.0	Cluster-35365.0	0.502519	0.506152	0.499979	0.497649	0.252019	0.463041	0.355862	0.172	lncRNA
contig10014.2	2840	Cluster-11832.0	Cluster-35365.0	0.502446	0.506083	0.499016	0.496573	0.258311	0.463854	0.342254	0.16	lncRNA
contig100140.1	582	NA	NA	0.492043	0.486041	0.476356	0.456909	0.185884	0.404255	0.257732	0.606	mRNA
contig100141.1	582	Cluster-15712.17781	NA	0.503343	0.502684	0.483679	0.426043	0.206515	0.459459	0.206186	0.112	lncRNA
contig100141.2	366	Cluster-15712.17781	NA	0.499408	0.491306	0.491801	0.471909	0.237334	0.385714	0.311475	0.232	lncRNA
contig100142.1	582	NA	NA	0.499864	0.498452	0.506958	0.487442	0.225863	0.48	0.530928	0.314	mRNA
contig100143.2	582	Cluster-19767.1	Cluster-13711.20710	0.492048	0.485714	0.489838	0.451906	0.16569	0.418033	0.958763	0.424	mRNA
contig100144.1	582	NA	NA	0.497743	0.496019	0.479003	0.452681	0.218067	0.428069	0.634021	0.424	mRNA
contig100145.1	582	Cluster-15712.15629	Cluster-13711.20790	0.505248	0.510772	0.559263	0.592153	0.504221	0.413379	0.180412	0.374	mRNA
contig100146.1	582	NA	NA	0.494193	0.493623	0.479025	0.440684	0.187804	0.393288	0.917526	0.516	mRNA
contig100146.2	560	NA	NA	0.493321	0.491029	0.476251	0.408757	0.149006	0.423913	0.2625	0.522	mRNA
contig100147.1	582	Cluster-15712.22797	Cluster-13711.38748	0.491557	0.482331	0.475123	0.390882	0.141822	0.390244	0.226804	0.604	mRNA
contig100147.2	582	Cluster-15712.22797	Cluster-13711.38748	0.491335	0.482138	0.477666	0.391227	0.129245	0.378049	0.226804	0.642	mRNA
contig100148.1	582	Cluster-2133.1	NA	0.501879	0.503354	0.505797	0.490668	0.272498	0.465139	0.912371	0.658	mRNA
contig100148.2	519	Cluster-2133.1	NA	0.501887	0.503173	0.502826	0.48367	0.249422	0.457086	0.901734	0.532	mRNA
contig100149.1	582	NA	NA	0.500614	0.500698	0.510516	0.511462	0.244507	0.483146	0.93299	0.916	mRNA
contig10015.1	2900	Cluster-15712.17234	Cluster-13711.18986	0.501996	0.503603	0.514488	0.511346	0.272106	0.459016	0.318621	0.414	mRNA
contig100150.1	582	Cluster-1381.0	NA	0.499324	0.498312	0.52163	0.531769	0.312978	0.488372	0.902062	0.922	mRNA
contig100151.1	582	Cluster-893.0	NA	0.491705	0.484734	0.480244	0.430484	0.174287	0.463483	0.93299	0.474	mRNA
contig100152.1	582	NA	NA	0.49685	0.492778	0.480358	0.461519	0.189476	0.46	0.273196	0.312	mRNA
contig100153.1	582	NA	NA	0.503512	0.504948	0.472929	0.417742	0.198873	0.378856	0.762887	0.166	lncRNA
contig100154.1	582	NA	Cluster-13711.1916	0.497392	0.496313	0.486056	0.469111	0.278039	0.484211	0.505155	0.332	mRNA
contig100155.2	563	Cluster-15712.5311	Cluster-13711.35589	0.496882	0.493032	0.488993	0.468414	0.178346	0.439394	0.543517	0.316	mRNA
contig100156.1	581	NA	NA	0.497426	0.489081	0.498615	0.481124	0.273255	0.430769	0.686747	0.594	mRNA
contig100158.1	581	Cluster-7919.0	Cluster-10590.0	0.498038	0.491646	0.490314	0.452768	0.275544	0.450817	0.547332	0.266	mRNA
contig100159.1	581	Cluster-12540.0	NA	0.506199	0.509273	0.51119	0.477254	0.214172	0.45092	0.857143	0.57	mRNA
contig10016.1	2900	Cluster-15712.5570	Cluster-13711.35536	0.501389	0.501305	0.522995	0.518742	0.27136	0.483006	0.737586	0.972	mRNA
contig100160.1	581	Cluster-1996.0	NA	0.498239	0.495757	0.520937	0.53328	0.30223	0.47861	0.981067	0.898	mRNA
contig100161.1	581	NA	Cluster-32960.0	0.500799	0.501641	0.502838	0.48354	0.259565	0.456522	0.371773	0.042	lncRNA
contig100162.1	581	NA	Cluster-379.0	0.493303	0.488635	0.4743	0.424561	0.175931	0.412	0.660929	0.422	mRNA
contig100162.2	549	NA	Cluster-379.0	0.495009	0.491475	0.484705	0.450645	0.222545	0.415625	0.89071	0.538	mRNA
contig100163.1	581	Cluster-1827.0	NA	0.499693	0.498888	0.528619	0.551132	0.322152	0.463333	0.790017	0.988	mRNA
contig100164.1	581	NA	Cluster-13711.7348	0.497635	0.493993	0.50441	0.490822	0.163634	0.470588	0.27883	0.234	lncRNA
contig100165.1	581	Cluster-15712.1562	NA	0.494223	0.487851	0.485841	0.481774	0.187415	0.485294	0.366609	0.42	mRNA
contig100166.1	581	NA	NA	0.499511	0.500022	0.493732	0.503955	0.290831	0.5	0.160069	0.15	lncRNA
contig100167.1	581	NA	NA	0.494762	0.487288	0.48791	0.47128	0.251342	0.491525	0.320138	0.242	lncRNA
contig100168.1	581	NA	Cluster-13711.28500	0.505206	0.512038	0.511679	0.518671	0.325354	0.459934	0.475043	0.42	mRNA
contig100169.1	581	NA	NA	0.504667	0.507953	0.492496	0.466122	0.256579	0.389655	0.7642	0.206	lncRNA
contig10017.1	2900	Cluster-15712.1524	Cluster-13711.5724	0.501396	0.50254	0.479265	0.459963	0.201091	0.484043	0.197586	0.118	lncRNA
contig100170.1	581	NA	NA	0.503951	0.506905	0.498716	0.488619	0.206674	0.401819	0.232358	0.168	lncRNA
contig100171.1	581	Cluster-1641.0	Cluster-35538.0	0.498669	0.495529	0.496681	0.478194	0.182304	0.47449	0.521515	0.272	mRNA
contig100172.1	581	NA	NA	0.493404	0.483867	0.49679	0.479744	0.135688	0.488095	0.232358	0.386	mRNA
contig100173.1	581	Cluster-1926.0	NA	0.503089	0.504723	0.506199	0.488598	0.22296	0.475	0.944923	0.508	mRNA
contig100174.1	581	NA	NA	0.498538	0.496898	0.485036	0.463232	0.174911	0.472727	0.299484	0.206	lncRNA
contig100175.1	581	NA	Cluster-39576.0	0.498546	0.495084	0.491205	0.467441	0.238195	0.460227	0.46988	0.244	lncRNA
contig100176.1	581	NA	NA	0.496384	0.491117	0.502999	0.4906	0.216154	0.483607	0.960413	0.668	mRNA
contig100177.1	581	Cluster-15712.12785	Cluster-13711.8390	0.492226	0.485084	0.4783	0.431794	0.207282	0.426316	0.506024	0.556	mRNA
contig100178.1	581	NA	NA	0.496983	0.492317	0.486421	0.449328	0.255984	0.484177	0.831325	0.48	mRNA
contig100179.1	581	NA	NA	0.500108	0.496642	0.489192	0.475919	0.276562	0.475524	0.753873	0.412	mRNA
contig10018.1	2900	Cluster-21197.0	Cluster-35191.0	0.499605	0.499611	0.513502	0.522658	0.260151	0.474565	0.775862	0.998	mRNA
contig10018.2	2727	Cluster-21197.0	Cluster-35191.0	0.499788	0.500111	0.513623	0.525004	0.262873	0.472393	0.89989	0.998	mRNA
contig10018.3	2531	Cluster-21197.0	Cluster-35191.0	0.499806	0.500112	0.514576	0.526739	0.264755	0.470916	0.96128	1	mRNA
contig100180.1	581	Cluster-22967.0	Cluster-20707.0	0.496539	0.49135	0.482275	0.443102	0.166253	0.433824	0.366609	0.356	mRNA
contig100181.1	581	NA	NA	0.504444	0.50662	0.521896	0.521464	0.316998	0.442978	0.356282	0.296	mRNA
contig100182.1	581	Cluster-15712.16884	Cluster-13711.14901	0.501534	0.502479	0.537201	0.573831	0.357827	0.514251	0.681583	0.868	mRNA
contig100183.1	581	Cluster-3099.0	Cluster-32012.0	0.501252	0.501132	0.493203	0.472968	0.225168	0.461538	0.820998	0.324	mRNA
contig100184.1	581	Cluster-15712.9914	Cluster-13711.42552	0.48929	0.479368	0.471527	0.389358	0.197045	0.439024	0.227194	0.626	mRNA
contig100185.1	581	NA	Cluster-13712.0	0.497528	0.493553	0.480719	0.451592	0.196789	0.476562	0.345955	0.28	mRNA
contig100186.1	581	Cluster-24823.0	Cluster-23089.0	0.501956	0.503546	0.482126	0.470106	0.23749	0.491803	0.330465	0.114	lncRNA
contig100187.1	581	Cluster-15712.23095	Cluster-13711.14793	0.49576	0.489274	0.485583	0.465754	0.220859	0.473214	0.304647	0.378	mRNA
contig100188.1	581	Cluster-15712.26405	Cluster-13711.33592	0.500156	0.499285	0.488847	0.461381	0.197397	0.479508	0.645439	0.304	mRNA
contig100189.1	581	NA	Cluster-13711.34090	0.50195	0.503598	0.473783	0.439572	0.156131	0.482759	0.165232	0.152	lncRNA
contig100189.2	425	NA	Cluster-13711.7346	0.499477	0.496127	0.501471	0.487755	0.38467	0.446429	0.218824	0.14	lncRNA
contig10019.1	2900	Cluster-15712.18070	Cluster-13711.10120	0.493359	0.486207	0.479389	0.431341	0.17296	0.45339	0.125172	0.478	mRNA
contig100190.1	581	NA	NA	0.501461	0.50474	0.489987	0.462941	0.146481	0.453125	0.180723	0.058	lncRNA
contig100191.1	581	Cluster-15712.26474	Cluster-13711.47764	0.506444	0.519231	0.492627	0.502093	0.497273	0.166667	0.0619621	0.198	lncRNA
contig100192.1	581	NA	Cluster-13711.19949	0.498344	0.496404	0.49792	0.49359	0.253613	0.470779	0.810671	0.714	mRNA
contig100193.1	581	Cluster-15712.26320	Cluster-13711.38895	0.500433	0.501491	0.526928	0.552693	0.383002	0.458874	0.86747	0.954	mRNA
contig100194.1	581	Cluster-15712.19065	Cluster-13711.27030	0.494701	0.487826	0.486398	0.46418	0.210415	0.482143	0.304647	0.424	mRNA
contig100195.1	581	Cluster-15712.12965	Cluster-13711.29210	0.493334	0.483231	0.473755	0.424583	0.138428	0.40678	0.320138	0.562	mRNA
contig100196.1	581	Cluster-24813.0	Cluster-23593.0	0.49655	0.49005	0.479601	0.458592	0.244628	0.44	0.273666	0.396	mRNA
contig100197.1	581	Cluster-15712.24685	NA	0.500773	0.50161	0.542584	0.562445	0.312575	0.478171	0.872633	0.994	mRNA
contig100198.1	581	NA	NA	0.501702	0.500483	0.50145	0.468335	0.280461	0.439205	0.57315	0.25	lncRNA
contig100199.1	581	Cluster-525.0	NA	0.499505	0.497865	0.491199	0.471014	0.219746	0.464968	0.826162	0.448	mRNA
contig1002.1	6823	Cluster-15712.10498	Cluster-13711.22101	0.500861	0.502551	0.513392	0.517485	0.281438	0.470984	0.646343	0.982	mRNA
contig10020.1	2900	Cluster-15712.25042	Cluster-13711.7916	0.497117	0.495809	0.503761	0.506289	0.22919	0.430233	0.092069	0.136	lncRNA
contig100200.1	581	Cluster-14189.0	Cluster-11086.0	0.499853	0.499351	0.499048	0.481106	0.218585	0.493506	0.413081	0.256	lncRNA
contig100201.1	581	NA	Cluster-13711.42005	0.498488	0.495287	0.481604	0.46144	0.283406	0.454082	0.521515	0.292	mRNA
contig100202.1	581	Cluster-1936.2	Cluster-10168.5	0.502123	0.502772	0.542698	0.567586	0.259826	0.476774	0.697074	0.982	mRNA
contig100203.1	581	NA	Cluster-25858.1	0.498826	0.49622	0.49164	0.477548	0.22943	0.470588	0.366609	0.23	lncRNA
contig100204.1	581	NA	NA	0.502703	0.50505	0.500716	0.478795	0.284565	0.359738	0.480207	0.112	lncRNA
contig100205.1	581	Cluster-8601.0	Cluster-38882.0	0.500337	0.499871	0.490021	0.463363	0.234316	0.48	0.790017	0.318	mRNA
contig100206.1	581	NA	Cluster-36346.0	0.495651	0.487338	0.485805	0.446549	0.187008	0.411111	0.247849	0.438	mRNA
contig100207.1	581	NA	Cluster-15432.0	0.499196	0.496394	0.489638	0.451873	0.302112	0.478571	0.376936	0.174	lncRNA
contig100208.1	581	NA	NA	0.500663	0.4993	0.48673	0.436556	0.191237	0.5	0.531842	0.216	lncRNA
contig100209.1	581	NA	Cluster-30443.1	0.496583	0.491292	0.478004	0.429881	0.185058	0.470588	0.19105	0.536	mRNA
contig10021.1	2900	Cluster-15712.245	Cluster-13711.10184	0.502247	0.503023	0.49795	0.486663	0.232481	0.485961	0.726207	0.504	mRNA
contig100211.1	581	NA	Cluster-39102.0	0.50354	0.508724	0.498287	0.491722	0.281581	0.42136	0.67642	0.356	mRNA
contig100212.1	581	NA	Cluster-13711.36586	0.501317	0.50297	0.518155	0.526914	0.343296	0.5	0.134251	0.148	lncRNA
contig100213.1	582	Cluster-15712.25911	Cluster-13711.33143	0.500133	0.496849	0.47118	0.447736	0.208466	0.471698	0.28866	0.14	lncRNA
contig100213.2	528	Cluster-15712.25911	Cluster-13711.5551	0.500133	0.496849	0.47118	0.447736	0.208466	0.471698	0.318182	0.212	lncRNA
contig100214.1	581	NA	Cluster-32541.0	0.497891	0.494615	0.479703	0.461855	0.188595	0.468421	0.506024	0.352	mRNA
contig100215.1	581	NA	Cluster-27563.0	0.498349	0.495165	0.498517	0.470138	0.270486	0.489042	0.562823	0.358	mRNA
contig100216.1	581	NA	Cluster-7098.0	0.503084	0.505457	0.480998	0.444574	0.132032	0.448276	0.165232	0.122	lncRNA
contig100217.1	581	NA	Cluster-13711.8388	0.50616	0.51097	0.509596	0.49111	0.321888	0.477498	0.681583	0.514	mRNA
contig100218.1	581	NA	Cluster-30015.0	0.504022	0.507635	0.510026	0.502703	0.25947	0.397059	0.19105	0.138	lncRNA
contig100219.1	581	Cluster-15712.24433	Cluster-13711.25919	0.50504	0.507703	0.490147	0.417415	0.203661	0.321518	0.335628	0.278	mRNA
contig100219.2	579	Cluster-15712.24433	Cluster-13711.25919	0.50504	0.507703	0.490147	0.417415	0.203661	0.321518	0.336788	0.272	mRNA
contig10022.1	2899	Cluster-15712.9784	Cluster-13711.35200	0.500097	0.500798	0.513986	0.525023	0.262459	0.472282	0.789583	0.996	mRNA
contig100221.1	581	NA	Cluster-13711.14027	0.503834	0.504353	0.493165	0.46104	0.210729	0.479592	0.521515	0.106	lncRNA
contig100222.1	581	NA	Cluster-13711.31711	0.50242	0.500905	0.475558	0.391568	0.235995	0.415094	0.289157	0.194	lncRNA
contig100223.1	581	NA	NA	0.505531	0.510899	0.493313	0.48121	0.267965	0.357402	0.511188	0.198	lncRNA
contig100224.1	581	Cluster-7045.0	Cluster-28725.0	0.505144	0.506539	0.539064	0.545688	0.266672	0.478261	0.965577	0.924	mRNA
contig100225.1	581	NA	Cluster-13097.0	0.495347	0.488059	0.488094	0.427301	0.110383	0.464286	0.304647	0.44	mRNA
contig100226.1	581	Cluster-9845.0	Cluster-21355.0	0.492676	0.481272	0.515096	0.51733	0.165132	0.473214	0.304647	0.434	mRNA
contig100227.1	581	NA	NA	0.50041	0.500647	0.518951	0.526657	0.283196	0.470394	0.986231	0.962	mRNA
contig100228.1	581	Cluster-1936.1	Cluster-10168.3	0.502209	0.504177	0.547095	0.574857	0.254107	0.459854	0.722892	0.982	mRNA
contig100229.1	581	NA	NA	0.500096	0.500457	0.486126	0.449587	0.181095	0.435281	0.459552	0.074	lncRNA
contig10023.1	2899	Cluster-15712.5901	Cluster-13711.11341	0.500429	0.500974	0.521529	0.531716	0.291253	0.479063	0.899276	1	mRNA
contig100230.1	581	NA	Cluster-13711.30742	0.49992	0.499041	0.480412	0.463245	0.20556	0.4125	0.428571	0.178	lncRNA
contig100231.1	581	Cluster-15712.1749	Cluster-13711.46675	0.49427	0.489763	0.485919	0.434455	0.188112	0.373188	0.728055	0.454	mRNA
contig100232.1	581	NA	Cluster-5998.0	0.502174	0.498497	0.471817	0.425771	0.194928	0.49505	0.537005	0.254	lncRNA
contig100233.1	581	NA	Cluster-13711.5330	0.505892	0.512477	0.480792	0.43577	0.236201	0.346154	0.753873	0.204	lncRNA
contig100234.1	581	NA	Cluster-7986.0	0.50095	0.50166	0.502742	0.467889	0.224672	0.490257	0.345955	0.152	lncRNA
contig100235.1	581	Cluster-15712.13389	Cluster-13711.17305	0.501699	0.503198	0.511994	0.502934	0.225735	0.487179	0.619621	0.71	mRNA
contig100236.1	581	NA	Cluster-13711.5427	0.493474	0.490022	0.482301	0.453789	0.137922	0.420561	0.567986	0.392	mRNA
contig100238.1	581	NA	Cluster-13711.5113	0.50126	0.500348	0.482388	0.449423	0.171128	0.464286	0.160069	0.078	lncRNA
contig100239.1	581	NA	NA	0.506607	0.515122	0.501493	0.48892	0.293323	0.357143	0.160069	0.198	lncRNA
contig10024.1	2899	Cluster-16385.0	Cluster-34825.0	0.496346	0.492105	0.496398	0.45055	0.261635	0.447059	0.0910659	0.164	lncRNA
contig10024.2	2200	Cluster-16385.0	Cluster-34825.0	0.496739	0.493724	0.48918	0.439781	0.178751	0.459732	0.207273	0.384	mRNA
contig100240.1	581	NA	Cluster-13711.42561	0.49566	0.489465	0.460411	0.426719	0.161251	0.466667	0.170396	0.434	mRNA
contig100241.1	581	NA	Cluster-35305.0	0.506696	0.513521	0.504883	0.493059	0.313248	0.415368	0.175559	0.14	lncRNA
contig100242.1	581	NA	Cluster-13711.42566	0.497669	0.491421	0.487306	0.454696	0.14237	0.460938	0.345955	0.39	mRNA
contig100243.1	581	Cluster-15712.561	Cluster-13711.7309	0.50188	0.50336	0.489085	0.456595	0.215941	0.46748	0.650602	0.15	lncRNA
contig100244.1	581	NA	NA	0.502219	0.503536	0.499527	0.550396	0.366525	0.529458	0.506024	0.27	mRNA
contig100245.1	581	NA	Cluster-13711.37886	0.501054	0.501651	0.504355	0.483	0.2583	0.479839	0.655766	0.514	mRNA
contig100246.1	581	NA	Cluster-3048.0	0.496392	0.491733	0.490761	0.491549	0.227433	0.492063	0.340792	0.266	mRNA
contig100247.1	581	NA	Cluster-28684.1	0.502331	0.503344	0.514479	0.500567	0.288196	0.480519	0.413081	0.348	mRNA
contig100248.1	581	NA	Cluster-20359.3	0.503626	0.506375	0.491645	0.481737	0.207773	0.5	0.20654	0.146	lncRNA
contig100249.1	581	Cluster-15712.7975	Cluster-13711.26588	0.502611	0.503766	0.502983	0.520193	0.390793	0.513514	0.39759	0.134	lncRNA
contig10025.1	2899	Cluster-15712.21045	Cluster-13711.15927	0.491821	0.482509	0.462695	0.409707	0.204164	0.418367	0.104519	0.586	mRNA
contig100250.1	581	NA	Cluster-34265.0	0.496268	0.494348	0.492673	0.489284	0.174093	0.452174	0.609294	0.448	mRNA
contig100251.1	581	Cluster-15712.25490	Cluster-13711.12680	0.496777	0.490216	0.482411	0.45257	0.284077	0.386069	0.351119	0.29	mRNA
contig100252.1	581	Cluster-9429.0	Cluster-24004.0	0.503078	0.505108	0.522983	0.526797	0.334237	0.428212	0.253012	0.14	lncRNA
contig100253.1	581	NA	Cluster-13711.14592	0.489728	0.479029	0.474419	0.388164	0.178789	0.42	0.531842	0.556	mRNA
contig100254.1	581	NA	Cluster-35954.0	0.498296	0.494213	0.488278	0.449003	0.143395	0.47561	0.227194	0.204	lncRNA
contig100255.1	581	Cluster-15712.22550	Cluster-13711.8660	0.500283	0.501003	0.502178	0.495454	0.250686	0.476923	0.686747	0.69	mRNA
contig100256.1	581	Cluster-15712.19715	Cluster-13711.45780	0.497255	0.491567	0.482077	0.442113	0.22388	0.443686	0.39759	0.312	mRNA
contig100257.1	581	Cluster-15712.248	Cluster-13711.48432	0.497718	0.491622	0.490922	0.419269	0.260754	0.283833	0.196213	0.244	lncRNA
contig100257.2	432	NA	Cluster-13711.48432	0.505433	0.512695	0.48767	0.450191	0.283953	0.370635	0.298611	0.258	lncRNA
contig100258.1	581	Cluster-16422.1	Cluster-34110.0	0.500966	0.500033	0.506238	0.521326	0.236507	0.443182	0.242685	0.24	lncRNA
contig10026.1	2899	Cluster-15712.22663	Cluster-13711.23963	0.496734	0.491588	0.493389	0.454364	0.219459	0.425986	0.143843	0.206	lncRNA
contig100260.1	581	Cluster-15712.14320	Cluster-13711.33736	0.496772	0.491252	0.501623	0.474976	0.205609	0.444915	0.624785	0.498	mRNA
contig100260.2	581	Cluster-15712.14320	Cluster-13711.33736	0.496801	0.492349	0.485293	0.450493	0.172559	0.479167	0.263339	0.382	mRNA
contig100261.1	581	NA	Cluster-13711.32661	0.495174	0.49115	0.476428	0.433542	0.199527	0.44375	0.428571	0.568	mRNA
contig100262.1	581	NA	Cluster-7781.0	0.489759	0.478826	0.494027	0.468591	0.188323	0.465517	0.165232	0.458	mRNA
contig100263.1	581	NA	Cluster-6626.2	0.502488	0.504297	0.514701	0.510563	0.266895	0.478039	0.86747	0.93	mRNA
contig100264.1	581	Cluster-15712.9376	Cluster-13711.43587	0.508431	0.522627	0.515029	0.514891	0.442742	0.278186	0.655766	0.576	mRNA
contig100265.1	581	Cluster-15712.27294	Cluster-13711.48399	0.495044	0.489639	0.484121	0.469048	0.220375	0.5	0.237522	0.378	mRNA
contig100266.1	581	NA	Cluster-35666.0	0.494819	0.488107	0.497434	0.477099	0.142373	0.452381	0.232358	0.224	lncRNA
contig100267.1	581	NA	Cluster-38945.0	0.49938	0.497577	0.520976	0.52416	0.2905	0.47619	0.232358	0.256	lncRNA
contig100268.1	581	Cluster-15712.6942	Cluster-13711.46356	0.495172	0.486442	0.500986	0.488597	0.258985	0.433824	0.366609	0.226	lncRNA
contig100268.2	579	Cluster-15712.8951	Cluster-13711.10496	0.497953	0.494331	0.495842	0.463728	0.248886	0.466102	0.321244	0.164	lncRNA
contig100269.1	581	NA	NA	0.502598	0.501197	0.468579	0.441249	0.19141	0.4	0.144578	0.126	lncRNA
contig10027.1	2899	Cluster-15476.1	Cluster-36939.2	0.502599	0.503325	0.499532	0.493049	0.291252	0.489437	0.150052	0.106	lncRNA
contig100270.1	581	Cluster-22699.1	Cluster-9648.0	0.4981	0.49412	0.48322	0.468734	0.235825	0.489011	0.48537	0.274	mRNA
contig100271.1	583	Cluster-15712.25141	Cluster-13711.7912	0.494396	0.487387	0.487733	0.454505	0.295644	0.411765	0.190395	0.276	mRNA
contig100272.1	581	NA	Cluster-13711.44431	0.497778	0.495123	0.487008	0.474222	0.236541	0.468254	0.340792	0.326	mRNA
contig100273.1	581	Cluster-6660.0	Cluster-20845.0	0.503232	0.505021	0.484247	0.441138	0.250622	0.488095	0.666093	0.2	lncRNA
contig100274.1	581	NA	Cluster-16716.0	0.499679	0.499578	0.505748	0.501884	0.286754	0.469027	0.598967	0.682	mRNA
contig100275.1	581	NA	Cluster-13711.3026	0.501689	0.502131	0.491025	0.476108	0.280664	0.5	0.232358	0.154	lncRNA
contig100276.1	581	NA	Cluster-13711.8339	0.499298	0.496755	0.492715	0.48568	0.187061	0.438679	0.562823	0.282	mRNA
contig100277.1	581	NA	Cluster-13711.17747	0.498943	0.49821	0.50568	0.495369	0.212513	0.484211	0.506024	0.316	mRNA
contig100278.1	581	Cluster-15712.6159	Cluster-13711.37953	0.504836	0.509574	0.500752	0.491655	0.264559	0.40411	0.392427	0.158	lncRNA
contig100279.1	581	Cluster-15712.11398	Cluster-13711.29639	0.501279	0.50179	0.485906	0.447666	0.233093	0.450704	0.3821	0.066	lncRNA
contig10028.1	2899	Cluster-15712.24014	Cluster-13711.40167	0.495402	0.490062	0.471996	0.433338	0.172064	0.453782	0.12625	0.172	lncRNA
contig10028.2	2785	Cluster-15712.24014	Cluster-13711.40167	0.498542	0.495913	0.499337	0.494629	0.184368	0.468354	0.0883303	0.038	lncRNA
contig100280.1	581	Cluster-15712.15996	Cluster-13711.9919	0.492897	0.487521	0.483149	0.446206	0.196157	0.347619	0.557659	0.448	mRNA
contig100281.1	581	NA	Cluster-37631.2	0.494274	0.492101	0.447243	0.45904	0.130669	0.480769	0.149742	0.398	mRNA
contig100282.1	581	NA	Cluster-34141.0	0.506018	0.510028	0.481397	0.446806	0.118845	0.473684	0.506024	0.208	lncRNA
contig100283.1	581	NA	Cluster-23437.0	0.500863	0.501551	0.513706	0.520559	0.28119	0.47619	0.88296	0.952	mRNA
contig100284.1	581	NA	Cluster-13711.44528	0.500551	0.50057	0.491179	0.488601	0.233765	0.471429	0.196213	0.122	lncRNA
contig100285.1	581	NA	Cluster-10654.0	0.501973	0.503013	0.518975	0.531255	0.23378	0.481618	0.717728	0.952	mRNA
contig100286.1	581	NA	Cluster-1395.0	0.491725	0.481126	0.471343	0.430111	0.215088	0.435644	0.537005	0.552	mRNA
contig100287.1	581	Cluster-22456.0	Cluster-36090.0	0.49478	0.487291	0.479697	0.442553	0.31808	0.483333	0.170396	0.254	lncRNA
contig100288.1	581	NA	Cluster-27135.0	0.497131	0.492851	0.485489	0.449611	0.129211	0.465517	0.165232	0.32	mRNA
contig100289.1	581	NA	Cluster-13711.31643	0.491878	0.482214	0.445168	0.3398	0.150607	0.362069	0.165232	0.588	mRNA
contig10029.1	2899	Cluster-15712.5580	Cluster-13711.13537	0.501751	0.503891	0.530172	0.546695	0.291451	0.467832	0.604346	1	mRNA
contig100290.1	581	NA	Cluster-13711.1236	0.48813	0.47532	0.464087	0.388747	0.178403	0.423729	0.320138	0.636	mRNA
contig100291.1	581	NA	Cluster-4607.1	0.499318	0.499119	0.498003	0.460718	0.229804	0.457831	0.444062	0.172	lncRNA
contig100292.1	581	Cluster-15712.22246	Cluster-13711.25949	0.504279	0.505599	0.503478	0.460969	0.224173	0.439608	0.619621	0.202	lncRNA
contig100293.1	581	NA	Cluster-13711.26753	0.500221	0.5002	0.505621	0.504922	0.233726	0.445455	0.583477	0.506	mRNA
contig100294.1	581	Cluster-15712.16130	Cluster-2174.0	0.5031	0.504039	0.475336	0.426117	0.185393	0.481308	0.567986	0.132	lncRNA
contig100295.1	581	Cluster-15712.1366	Cluster-13711.35298	0.504224	0.505763	0.529171	0.530107	0.321456	0.438946	0.660929	0.928	mRNA
contig100295.2	393	Cluster-15712.1319	Cluster-13711.35298	0.503818	0.505252	0.527413	0.530966	0.315056	0.423565	0.793893	0.868	mRNA
contig100296.1	581	Cluster-15712.3662	Cluster-13711.42913	0.499686	0.497871	0.518352	0.517053	0.327104	0.473684	0.800344	0.9	mRNA
contig100297.1	581	NA	NA	0.4972	0.49414	0.481525	0.439929	0.217452	0.478723	0.500861	0.346	mRNA
contig100298.1	581	Cluster-22168.1	Cluster-13711.1325	0.497818	0.491237	0.485309	0.458021	0.166776	0.492537	0.361446	0.37	mRNA
contig100299.1	581	NA	Cluster-10553.1	0.50046	0.499988	0.523836	0.530722	0.221414	0.481481	0.433735	0.676	mRNA
contig1003.1	6820	Cluster-15883.0	Cluster-28940.0	0.500392	0.500036	0.509328	0.509847	0.263786	0.478604	0.918915	0.958	mRNA
contig1003.2	6688	Cluster-15883.0	Cluster-28940.0	0.500472	0.500173	0.509323	0.509413	0.263164	0.478633	0.917315	0.95	mRNA
contig1003.3	3365	Cluster-15883.0	Cluster-28940.0	0.500005	0.499079	0.506879	0.502851	0.259557	0.478235	0.73997	0.902	mRNA
contig10030.1	2919	Cluster-15712.14594	Cluster-13711.11948	0.503453	0.505962	0.52589	0.540561	0.330789	0.47619	0.647482	0.974	mRNA
contig100300.1	581	Cluster-15712.17767	Cluster-13711.5966	0.506503	0.520804	0.515246	0.523846	0.460495	0.315212	0.604131	0.53	mRNA
contig100301.1	581	NA	Cluster-13711.35156	0.494403	0.490949	0.482345	0.451054	0.217492	0.43448	0.769363	0.49	mRNA
contig100302.1	581	Cluster-15712.26900	Cluster-13711.47106	0.492602	0.485164	0.466959	0.438629	0.281663	0.446154	0.351119	0.402	mRNA
contig100303.1	581	Cluster-15712.26125	Cluster-13711.33451	0.497145	0.491486	0.445596	0.355123	0.06019	0.431373	0.27883	0.378	mRNA
contig100304.1	581	NA	Cluster-2025.0	0.496519	0.491737	0.472229	0.431683	0.210513	0.482456	0.309811	0.55	mRNA
contig100305.1	581	Cluster-14738.0	Cluster-35006.0	0.502596	0.503051	0.492944	0.451903	0.240777	0.481818	0.86747	0.26	lncRNA
contig100306.1	581	NA	Cluster-13711.27572	0.496697	0.49192	0.474241	0.427601	0.206544	0.489899	0.526678	0.504	mRNA
contig100307.1	581	NA	NA	0.495692	0.489004	0.480379	0.453826	0.217777	0.423077	0.149742	0.248	lncRNA
contig100308.1	581	NA	Cluster-31150.0	0.496792	0.493226	0.480555	0.442821	0.178804	0.464912	0.309811	0.302	mRNA
contig100309.1	581	NA	NA	0.502227	0.505218	0.530094	0.541528	0.349952	0.461138	0.97074	0.99	mRNA
contig10031.1	2898	Cluster-15712.20404	Cluster-13711.16497	0.503127	0.505181	0.519591	0.529806	0.284981	0.475339	0.743271	0.978	mRNA
contig100310.1	581	NA	Cluster-17297.0	0.501286	0.499638	0.506708	0.520794	0.31753	0.487805	0.227194	0.492	mRNA
contig100311.1	581	Cluster-15712.14621	Cluster-13711.3325	0.497655	0.495371	0.496318	0.488175	0.201369	0.44186	0.237522	0.184	lncRNA
contig100312.1	581	Cluster-15712.11541	Cluster-13711.42347	0.495137	0.487134	0.489348	0.448477	0.134981	0.416667	0.449225	0.38	mRNA
contig100313.1	581	NA	Cluster-21807.0	0.499815	0.498562	0.494966	0.520172	0.199481	0.491525	0.320138	0.44	mRNA
contig100314.1	581	Cluster-15712.19347	Cluster-13711.10189	0.491412	0.480502	0.474281	0.431651	0.210338	0.423913	0.253012	0.642	mRNA
contig100314.2	546	Cluster-15712.19347	Cluster-13711.10189	0.495233	0.486157	0.489744	0.469236	0.189133	0.470588	0.296703	0.346	mRNA
contig100315.1	581	Cluster-14782.0	Cluster-15898.0	0.494585	0.485897	0.477775	0.403287	0.219236	0.48	0.144578	0.344	mRNA
contig100316.1	581	Cluster-12073.0	Cluster-18348.0	0.495231	0.488383	0.475295	0.426876	0.165423	0.496272	0.320138	0.576	mRNA
contig100317.1	581	Cluster-23401.0	Cluster-38534.0	0.494475	0.483992	0.491844	0.486679	0.235269	0.452381	0.340792	0.336	mRNA
contig100319.1	581	Cluster-14639.0	Cluster-30945.0	0.499252	0.498934	0.498782	0.489127	0.260038	0.48423	0.69191	0.61	mRNA
contig10032.1	2898	Cluster-15712.6942	Cluster-13711.33782	0.501435	0.501561	0.515598	0.523128	0.258712	0.480545	0.269151	0.446	mRNA
contig100320.1	581	Cluster-14853.0	Cluster-24248.1	0.493769	0.485652	0.478304	0.442947	0.12033	0.45122	0.227194	0.544	mRNA
contig100321.1	581	Cluster-1108.0	NA	0.500624	0.498657	0.497987	0.474508	0.29894	0.496094	0.67642	0.332	mRNA
contig100322.1	581	Cluster-15712.5079	NA	0.504288	0.508085	0.509734	0.49758	0.188633	0.478261	0.253012	0.236	lncRNA
contig100323.1	581	Cluster-6036.0	NA	0.500246	0.502013	0.49508	0.487181	0.294333	0.414092	0.263339	0.094	lncRNA
contig100323.2	364	NA	NA	0.503209	0.499146	0.4954	0.462266	0.199217	0.458333	0.222527	0.096	lncRNA
contig100324.1	581	Cluster-24073.0	Cluster-8337.0	0.501611	0.503134	0.494705	0.506909	0.236615	0.479592	0.268503	0.156	lncRNA
contig100325.1	581	Cluster-8225.1	Cluster-28362.3	0.505937	0.508206	0.483794	0.431259	0.19895	0.455556	0.247849	0.22	lncRNA
contig100326.1	581	NA	NA	0.507916	0.51772	0.484859	0.446633	0.318288	0.281014	0.722892	0.202	lncRNA
contig100327.1	581	Cluster-18892.0	NA	0.503734	0.506162	0.520894	0.522745	0.293334	0.448129	0.216867	0.132	lncRNA
contig100327.2	580	Cluster-18892.0	NA	0.505282	0.510503	0.516946	0.506564	0.311374	0.412146	0.527586	0.376	mRNA
contig100328.1	581	Cluster-15712.14607	Cluster-13711.18259	0.496047	0.489256	0.499725	0.467454	0.249855	0.461538	0.283993	0.302	mRNA
contig100329.1	581	NA	NA	0.492855	0.48646	0.447256	0.386684	0.161434	0.360465	0.237522	0.55	mRNA
contig100329.2	514	NA	NA	0.492815	0.486871	0.442533	0.421799	0.247838	0.426471	0.215953	0.5	mRNA
contig10033.1	2898	Cluster-23483.5	Cluster-38347.18	0.502037	0.504922	0.52783	0.54537	0.319008	0.473357	0.668737	0.998	mRNA
contig10033.2	1377	Cluster-23483.5	Cluster-38347.27	0.50239	0.505362	0.52762	0.540152	0.33769	0.468249	0.971678	1	mRNA
contig100330.1	581	Cluster-2991.1	Cluster-34535.0	0.495379	0.49031	0.47001	0.44277	0.190927	0.481818	0.299484	0.576	mRNA
contig100331.1	581	Cluster-2215.0	NA	0.501284	0.502526	0.491144	0.483908	0.238268	0.464286	0.232358	0.036	lncRNA
contig100332.1	581	NA	Cluster-23486.0	0.499022	0.496424	0.501199	0.475508	0.221702	0.468468	0.58864	0.482	mRNA
contig100333.1	581	Cluster-13040.0	Cluster-7301.0	0.49563	0.488012	0.488836	0.468032	0.24878	0.475	0.428571	0.234	lncRNA
contig100334.1	581	Cluster-2135.0	NA	0.500943	0.502223	0.484983	0.461656	0.235406	0.493017	0.273666	0.138	lncRNA
contig100335.1	581	NA	Cluster-20049.0	0.500349	0.500107	0.500255	0.499189	0.183803	0.446237	0.495697	0.218	lncRNA
contig100336.1	581	NA	Cluster-13711.11247	0.498465	0.495076	0.483917	0.447101	0.240148	0.431579	0.506024	0.258	lncRNA
contig100337.1	581	Cluster-15712.658	NA	0.492516	0.477173	0.462345	0.404891	0.097992	0.423077	0.0826162	0.55	mRNA
contig100338.1	581	NA	Cluster-21458.4	0.504566	0.506435	0.516251	0.513695	0.331363	0.431034	0.314974	0.16	lncRNA
contig100339.1	581	NA	NA	0.497142	0.491376	0.490232	0.449122	0.17532	0.423077	0.48537	0.288	mRNA
contig10034.1	2898	Cluster-16868.1	Cluster-36478.2	0.504884	0.510861	0.491911	0.468589	0.190861	0.477528	0.0952381	0.206	lncRNA
contig10034.2	2679	Cluster-16868.1	Cluster-36478.2	0.504002	0.508609	0.474355	0.429259	0.202993	0.432927	0.0951848	0.27	mRNA
contig10034.3	458	NA	Cluster-36478.2	0.504424	0.510034	0.494124	0.469331	0.173899	0.480519	0.524017	0.166	lncRNA
contig10034.4	355	NA	NA	0.503987	0.508426	0.480025	0.441873	0.203967	0.442105	0.828169	0.198	lncRNA
contig100340.1	580	Cluster-15712.20259	Cluster-13711.7014	0.502399	0.503652	0.520424	0.526176	0.289897	0.483444	0.796552	0.942	mRNA
contig100341.1	580	NA	NA	0.501984	0.502539	0.478097	0.424736	0.206033	0.454082	0.522414	0.136	lncRNA
contig100341.2	398	NA	NA	0.502108	0.502767	0.476499	0.420605	0.197182	0.454082	0.761307	0.21	lncRNA
contig100342.1	580	NA	Cluster-13711.15876	0.498826	0.493485	0.452105	0.41458	0.161206	0.462963	0.155172	0.282	mRNA
contig100343.1	580	Cluster-15712.12816	Cluster-13711.42181	0.497597	0.4944	0.481334	0.473814	0.212755	0.450758	0.698276	0.544	mRNA
contig100344.1	580	NA	Cluster-2497.0	0.498403	0.495903	0.502017	0.497503	0.201093	0.475	0.325862	0.25	lncRNA
contig100345.1	580	Cluster-6041.0	Cluster-36771.0	0.494002	0.483454	0.474911	0.436585	0.17794	0.459016	0.331034	0.652	mRNA
contig100346.1	580	Cluster-15712.6114	Cluster-13711.15901	0.492542	0.484491	0.475025	0.431328	0.219891	0.406667	0.403448	0.612	mRNA
contig100347.1	580	NA	Cluster-7589.0	0.49403	0.490364	0.476891	0.452559	0.13739	0.456522	0.134483	0.39	mRNA
contig100348.1	580	NA	Cluster-37360.0	0.50005	0.498697	0.507898	0.485323	0.379938	0.422222	0.248276	0.114	lncRNA
contig100349.1	580	NA	Cluster-13711.46037	0.502908	0.503754	0.471231	0.421325	0.196173	0.359322	0.27931	0.134	lncRNA
contig10035.1	2898	Cluster-9734.0	Cluster-34448.0	0.502885	0.504313	0.528754	0.523583	0.280099	0.484152	0.141822	0.436	mRNA
contig100350.1	580	Cluster-15712.6963	NA	0.495585	0.489049	0.499534	0.470936	0.272703	0.455556	0.248276	0.242	lncRNA
contig100351.1	580	NA	NA	0.496558	0.491614	0.486809	0.494092	0.164163	0.490566	0.289655	0.37	mRNA
contig100352.1	581	Cluster-8383.0	Cluster-4408.0	0.495138	0.488194	0.4475	0.363992	0.10637	0.462963	0.154905	0.36	mRNA
contig100353.1	580	Cluster-165.0	NA	0.502317	0.504194	0.53482	0.549919	0.329868	0.465649	0.693103	0.998	mRNA
contig100354.1	580	NA	NA	0.499077	0.495194	0.492549	0.479434	0.222565	0.492537	0.362069	0.246	lncRNA
contig100356.1	580	NA	NA	0.506456	0.513476	0.52885	0.542275	0.399338	0.374252	0.47069	0.59	mRNA
contig100357.1	580	NA	NA	0.49979	0.498588	0.474572	0.419389	0.26612	0.471014	0.372414	0.158	lncRNA
contig100358.1	580	Cluster-321.0	NA	0.498527	0.496019	0.496038	0.481902	0.276044	0.478775	0.884483	0.67	mRNA
contig100359.1	580	Cluster-15712.4061	Cluster-13711.32852	0.50678	0.515759	0.514349	0.531612	0.387245	0.408823	0.310345	0.228	lncRNA
contig10036.1	2898	Cluster-220.0	NA	0.502352	0.506828	0.465678	0.421954	0.172584	0.444375	0.981366	0.304	mRNA
contig100360.1	580	NA	NA	0.498694	0.496148	0.468647	0.46337	0.267683	0.456522	0.134483	0.198	lncRNA
contig100361.1	580	NA	Cluster-16916.0	0.503238	0.505178	0.515645	0.517539	0.289427	0.486301	0.77069	0.872	mRNA
contig100362.1	580	Cluster-23709.0	Cluster-4208.1	0.498835	0.496712	0.487497	0.487008	0.264942	0.472973	0.398276	0.232	lncRNA
contig100363.1	580	NA	NA	0.498083	0.495878	0.493775	0.491203	0.136413	0.460526	0.212069	0.19	lncRNA
contig100364.1	580	NA	Cluster-30039.4	0.499894	0.498203	0.495528	0.477404	0.268476	0.484211	0.506897	0.142	lncRNA
contig100365.1	580	NA	Cluster-27404.1	0.499993	0.500524	0.484062	0.449649	0.192221	0.487952	0.444828	0.174	lncRNA
contig100366.1	580	NA	NA	0.493564	0.490814	0.471403	0.433699	0.166089	0.416804	0.672414	0.386	mRNA
contig100367.1	580	NA	NA	0.506675	0.513003	0.530284	0.559107	0.463939	0.329545	0.243103	0.348	mRNA
contig100368.1	580	Cluster-15712.4997	Cluster-13711.8607	0.500301	0.497964	0.501379	0.463298	0.211145	0.414365	0.951724	0.534	mRNA
contig100369.1	580	Cluster-15712.27320	Cluster-13711.38168	0.494958	0.487699	0.476244	0.443432	0.136984	0.458333	0.201724	0.45	mRNA
contig100369.2	560	Cluster-15712.27320	Cluster-13711.38168	0.494958	0.487699	0.476244	0.443432	0.136984	0.458333	0.208929	0.458	mRNA
contig10037.1	2898	Cluster-15712.16495	Cluster-13711.12174	0.50304	0.505194	0.51228	0.488838	0.246406	0.485632	0.18323	0.166	lncRNA
contig100370.1	580	Cluster-17545.2	Cluster-24429.0	0.49409	0.486475	0.478497	0.423301	0.169739	0.412844	0.57931	0.404	mRNA
contig100370.2	362	Cluster-17545.1	Cluster-24429.0	0.493911	0.485867	0.473153	0.411599	0.149149	0.413462	0.88674	0.416	mRNA
contig100371.1	580	NA	Cluster-32404.0	0.503328	0.50539	0.521505	0.531171	0.262184	0.476767	0.92069	0.948	mRNA
contig100372.1	580	NA	NA	0.500364	0.500697	0.510631	0.495389	0.144177	0.447183	0.75	0.768	mRNA
contig100373.1	580	NA	NA	0.492407	0.484578	0.469622	0.435429	0.204586	0.452555	0.724138	0.494	mRNA
contig100374.1	580	Cluster-15712.19616	Cluster-13711.37783	0.501558	0.501639	0.495206	0.472705	0.24436	0.483516	0.486207	0.086	lncRNA
contig100375.1	580	NA	NA	0.503883	0.509125	0.513157	0.503379	0.302987	0.447872	0.925862	0.776	mRNA
contig100376.1	580	Cluster-15712.21474	Cluster-13711.48144	0.498345	0.494905	0.476597	0.438632	0.228862	0.478873	0.382759	0.25	lncRNA
contig100377.1	580	NA	Cluster-13711.2057	0.499427	0.497929	0.493319	0.44861	0.267294	0.48	0.403448	0.09	lncRNA
contig100378.1	580	Cluster-14969.0	Cluster-13711.9851	0.500707	0.501959	0.485197	0.447548	0.243433	0.482143	0.305172	0.174	lncRNA
contig100378.2	527	Cluster-14969.0	Cluster-13711.9851	0.500152	0.500934	0.480946	0.44154	0.186085	0.483607	0.364326	0.164	lncRNA
contig10038.1	2898	Cluster-17670.0	Cluster-20435.0	0.502407	0.503053	0.516026	0.50892	0.249763	0.484859	0.733954	0.93	mRNA
contig10038.2	2705	Cluster-17670.0	Cluster-20435.0	0.50245	0.503243	0.516396	0.508594	0.250831	0.483452	0.715342	0.914	mRNA
contig100380.1	580	Cluster-15712.20001	Cluster-13711.44381	0.494336	0.488833	0.487638	0.485977	0.165401	0.484375	0.181034	0.346	mRNA
contig100381.1	580	Cluster-2742.2	Cluster-13711.3801	0.504428	0.505931	0.451411	0.37445	0.193	0.481132	0.289655	0.484	mRNA
contig100382.1	580	Cluster-15712.18925	Cluster-13711.28532	0.502102	0.503093	0.480639	0.440134	0.161272	0.473333	0.403448	0.196	lncRNA
contig100383.1	580	Cluster-15712.21063	Cluster-13711.338	0.498963	0.496644	0.494033	0.496497	0.290184	0.489656	0.522414	0.216	lncRNA
contig100383.2	384	Cluster-15712.10862	Cluster-13711.32753	0.498764	0.496313	0.492142	0.487379	0.255539	0.459114	0.789062	0.602	mRNA
contig100384.1	580	Cluster-14695.1	NA	0.501116	0.501258	0.507977	0.46847	0.225408	0.484252	0.672414	0.402	mRNA
contig100385.1	580	Cluster-2283.0	Cluster-30278.0	0.501842	0.500931	0.508715	0.50215	0.214395	0.459459	0.589655	0.694	mRNA
contig100385.2	514	Cluster-2283.1	Cluster-30278.1	0.501664	0.500702	0.510595	0.501434	0.222249	0.456311	0.618677	0.72	mRNA
contig100386.1	580	Cluster-2164.0	NA	0.505351	0.509057	0.506972	0.464771	0.292004	0.422467	0.444828	0.236	lncRNA
contig100387.1	580	Cluster-15712.19694	Cluster-13711.37711	0.500662	0.499275	0.508461	0.491821	0.214375	0.450758	0.698276	0.748	mRNA
contig100388.1	580	NA	NA	0.494622	0.489812	0.484625	0.474113	0.16454	0.438053	0.6	0.376	mRNA
contig100389.1	580	NA	Cluster-25857.4	0.499159	0.497696	0.493151	0.476861	0.221789	0.465686	0.543103	0.246	lncRNA
contig100390.1	580	Cluster-18177.0	Cluster-10941.0	0.506614	0.511698	0.520405	0.517539	0.328877	0.473876	0.191379	0.152	lncRNA
contig100391.1	580	NA	Cluster-24015.0	0.499603	0.494788	0.474945	0.436431	0.22261	0.463415	0.227586	0.152	lncRNA
contig100392.1	580	NA	Cluster-31646.1	0.49902	0.498354	0.499638	0.492899	0.25784	0.470322	0.724138	0.734	mRNA
contig100393.1	580	NA	NA	0.502191	0.500673	0.501904	0.498822	0.25994	0.482456	0.310345	0.166	lncRNA
contig100394.1	580	NA	NA	0.495909	0.491268	0.488261	0.443141	0.2346	0.47619	0.341379	0.334	mRNA
contig100395.1	580	NA	NA	0.499049	0.49636	0.495152	0.503341	0.253869	0.485714	0.196552	0.166	lncRNA
contig100396.1	580	Cluster-21471.0	Cluster-30175.0	0.501608	0.501994	0.519566	0.51439	0.287926	0.491429	0.92069	0.876	mRNA
contig100397.1	580	NA	Cluster-37559.0	0.501975	0.503081	0.507196	0.50627	0.29384	0.473684	0.310345	0.182	lncRNA
contig100398.1	580	NA	Cluster-23985.0	0.503277	0.507595	0.539937	0.559957	0.303972	0.445783	0.874138	0.982	mRNA
contig100399.1	580	NA	Cluster-13711.33724	0.493112	0.488165	0.488425	0.450721	0.163929	0.435115	0.693103	0.366	mRNA
contig1004.1	6896	Cluster-15712.21770	Cluster-13711.45400	0.501063	0.502437	0.517506	0.527148	0.289207	0.472928	0.654727	0.994	mRNA
contig1004.2	6429	Cluster-15712.21770	Cluster-13711.45400	0.501157	0.502751	0.518943	0.529894	0.287552	0.471008	0.639757	0.994	mRNA
contig1004.3	1102	Cluster-15712.21770	Cluster-13711.42539	0.50261	0.505677	0.521364	0.522309	0.304393	0.474379	0.715971	0.97	mRNA
contig10040.1	2898	Cluster-15712.25481	Cluster-13711.47752	0.499472	0.499302	0.52302	0.551034	0.271459	0.458974	0.608696	0.998	mRNA
contig100400.1	580	NA	Cluster-37429.0	0.503299	0.506743	0.523361	0.534817	0.269917	0.480514	0.962069	0.944	mRNA
contig100401.1	580	NA	Cluster-13711.19599	0.500128	0.502286	0.496027	0.490271	0.227492	0.468085	0.258621	0.108	lncRNA
contig100402.1	580	Cluster-5143.0	Cluster-35473.0	0.496946	0.489983	0.472742	0.446146	0.243276	0.448413	0.667241	0.442	mRNA
contig100404.1	580	NA	Cluster-7890.0	0.499065	0.500413	0.481265	0.461783	0.318157	0.487805	0.227586	0.224	lncRNA
contig100405.1	580	NA	NA	0.492332	0.488277	0.480731	0.439533	0.165639	0.431579	0.998276	0.436	mRNA
contig100405.2	471	NA	NA	0.492453	0.4883	0.475922	0.434933	0.184782	0.454545	1	0.476	mRNA
contig100406.1	580	NA	Cluster-13711.43180	0.500774	0.499269	0.497223	0.467488	0.247537	0.462406	0.703448	0.374	mRNA
contig100407.1	580	Cluster-18557.0	Cluster-31724.0	0.503003	0.505501	0.520553	0.534458	0.275435	0.47936	0.775862	0.95	mRNA
contig100408.1	580	NA	Cluster-15838.1	0.495856	0.489465	0.468474	0.450674	0.216981	0.425926	0.294828	0.478	mRNA
contig100409.1	580	NA	Cluster-13711.19129	0.501308	0.501934	0.493765	0.477918	0.240013	0.466292	0.475862	0.066	lncRNA
contig10041.1	2897	Cluster-15712.19940	Cluster-13711.28226	0.501188	0.503186	0.520688	0.536865	0.278199	0.46953	0.958923	1	mRNA
contig10041.2	2711	Cluster-15712.19940	Cluster-13711.28227	0.501141	0.503147	0.520923	0.537933	0.277993	0.47024	0.956105	0.998	mRNA
contig100410.1	580	NA	Cluster-1351.0	0.494514	0.489111	0.481714	0.438561	0.157162	0.469565	0.610345	0.37	mRNA
contig100412.1	580	NA	Cluster-14584.0	0.49896	0.494956	0.483471	0.458082	0.184745	0.484694	0.522414	0.242	lncRNA
contig100413.1	580	NA	Cluster-39365.0	0.49727	0.493904	0.484492	0.449554	0.238449	0.474194	0.817241	0.522	mRNA
contig100414.1	580	Cluster-15712.16057	Cluster-13711.32815	0.499597	0.501398	0.463926	0.408342	0.182644	0.359756	0.439655	0.238	lncRNA
contig100415.1	580	NA	Cluster-34933.0	0.495386	0.490921	0.479509	0.469411	0.262472	0.470588	0.27931	0.34	mRNA
contig100416.1	580	NA	Cluster-13711.225	0.508738	0.517844	0.502184	0.471412	0.30766	0.369559	0.553448	0.23	lncRNA
contig100417.1	580	NA	Cluster-21195.1	0.492595	0.487614	0.489776	0.45374	0.230117	0.44586	0.827586	0.494	mRNA
contig100418.1	580	Cluster-15712.16042	Cluster-13711.13299	0.502789	0.504512	0.485795	0.429343	0.202292	0.458955	0.708621	0.172	lncRNA
contig100419.1	580	Cluster-21969.0	Cluster-32320.0	0.500947	0.50206	0.508868	0.513549	0.321716	0.479651	0.905172	0.818	mRNA
contig10042.1	2897	Cluster-15712.19503	Cluster-13711.29449	0.50129	0.501952	0.517969	0.506445	0.280846	0.482471	0.601657	0.852	mRNA
contig100420.1	580	NA	Cluster-1797.0	0.50418	0.50852	0.512034	0.49165	0.439933	0.308874	0.263793	0.158	lncRNA
contig100421.1	580	Cluster-15712.13772	Cluster-13711.32429	0.498524	0.492523	0.490562	0.442847	0.307731	0.5	0.398276	0.148	lncRNA
contig100422.1	580	Cluster-15712.26638	Cluster-13711.44404	0.496167	0.486509	0.484624	0.43074	0.171882	0.441176	0.367241	0.456	mRNA
contig100423.1	580	Cluster-15712.5240	Cluster-13711.10051	0.501865	0.503245	0.480498	0.43487	0.187864	0.413333	0.791379	0.192	lncRNA
contig100424.1	580	NA	Cluster-13711.947	0.497886	0.495263	0.494869	0.45966	0.219514	0.480519	0.413793	0.26	lncRNA
contig100425.1	580	NA	Cluster-13711.34367	0.499281	0.496315	0.483212	0.467724	0.27336	0.5	0.284483	0.166	lncRNA
contig100426.1	580	NA	Cluster-13711.41183	0.496103	0.491407	0.457454	0.433947	0.144777	0.425	0.222414	0.456	mRNA
contig100427.1	580	Cluster-17422.1	Cluster-13711.46436	0.497791	0.492525	0.483775	0.453849	0.185118	0.413462	0.284483	0.342	mRNA
contig100428.1	580	NA	Cluster-6740.3	0.499862	0.498756	0.500964	0.495682	0.296053	0.5	0.181034	0.228	lncRNA
contig100429.1	580	Cluster-23187.0	Cluster-36448.0	0.501954	0.503008	0.502261	0.48966	0.221354	0.485893	0.589655	0.386	mRNA
contig10043.1	2897	Cluster-15712.25693	Cluster-13711.8808	0.492852	0.489972	0.4969	0.475875	0.244832	0.431298	0.138764	0.352	mRNA
contig100430.1	580	Cluster-15712.2630	Cluster-13711.35314	0.500672	0.501073	0.492335	0.480959	0.221275	0.479167	0.263793	0.14	lncRNA
contig100431.1	580	NA	Cluster-13711.44726	0.49559	0.49037	0.499906	0.469273	0.267139	0.444444	0.481034	0.306	mRNA
contig100432.1	580	Cluster-15712.26766	Cluster-13711.40659	0.506303	0.509094	0.500255	0.515578	0.316317	0.5	0.191379	0.196	lncRNA
contig100433.1	580	NA	Cluster-30396.1	0.494884	0.489314	0.482799	0.44757	0.209012	0.447619	0.558621	0.452	mRNA
contig100434.1	580	NA	Cluster-13025.0	0.498153	0.493786	0.47895	0.460903	0.23991	0.482143	0.160345	0.208	lncRNA
contig100435.1	580	NA	Cluster-13711.977	0.504417	0.509872	0.511852	0.502013	0.297354	0.429311	0.553448	0.538	mRNA
contig100436.1	580	NA	Cluster-13711.7602	0.506551	0.515147	0.513503	0.515073	0.343568	0.406263	0.574138	0.636	mRNA
contig100437.1	580	NA	NA	0.498936	0.495519	0.481709	0.39954	0.168292	0.358333	0.325862	0.232	lncRNA
contig100438.1	580	NA	Cluster-17406.0	0.495141	0.489119	0.491162	0.478153	0.238352	0.453548	0.356897	0.28	mRNA
contig100439.1	580	Cluster-3779.0	Cluster-18799.0	0.498924	0.497161	0.497213	0.511893	0.283898	0.5	0.196552	0.238	lncRNA
contig100439.2	579	Cluster-3779.0	Cluster-18799.0	0.498924	0.497161	0.497213	0.511893	0.283898	0.5	0.196891	0.238	lncRNA
contig10044.1	2897	Cluster-15712.25019	Cluster-13711.40921	0.502453	0.505146	0.501684	0.492563	0.251322	0.448864	0.0942354	0.042	lncRNA
contig100440.1	580	NA	Cluster-13711.15045	0.494884	0.492035	0.481337	0.454799	0.125258	0.433333	0.325862	0.456	mRNA
contig100441.1	580	NA	Cluster-13711.46070	0.501428	0.499848	0.450248	0.392924	0.235852	0.423077	0.0827586	0.398	mRNA
contig100442.1	580	NA	Cluster-9555.0	0.497914	0.496265	0.488923	0.488494	0.27907	0.489796	0.268966	0.2	lncRNA
contig100443.1	580	Cluster-17887.0	Cluster-12539.1	0.500693	0.503116	0.496181	0.496857	0.321944	0.446154	0.351724	0.078	lncRNA
contig100444.1	580	NA	NA	0.490867	0.478116	0.444732	0.374384	0.164188	0.5	0.0982759	0.646	mRNA
contig100445.1	580	NA	Cluster-6113.0	0.495487	0.489789	0.473352	0.433236	0.276737	0.487179	0.418966	0.356	mRNA
contig100446.1	580	NA	NA	0.496093	0.490363	0.478008	0.442217	0.174813	0.46124	0.682759	0.368	mRNA
contig100447.1	580	NA	Cluster-13711.826	0.492107	0.48753	0.474356	0.440801	0.189032	0.389509	0.393103	0.578	mRNA
contig100448.1	580	Cluster-14850.0	Cluster-29920.0	0.496059	0.493234	0.482433	0.4626	0.267877	0.472441	0.672414	0.382	mRNA
contig100449.1	580	NA	Cluster-38736.4	0.501284	0.501947	0.49591	0.480433	0.253881	0.463636	0.868966	0.42	mRNA
contig10045.1	2924	Cluster-5498.0	Cluster-38324.0	0.500171	0.500749	0.523603	0.542875	0.297657	0.482471	0.892613	0.996	mRNA
contig100450.1	580	Cluster-13989.1	Cluster-29433.1	0.50163	0.502755	0.5011	0.514004	0.309633	0.445652	0.253448	0.124	lncRNA
contig100451.1	580	Cluster-15712.1374	Cluster-13711.22921	0.503765	0.50493	0.493621	0.436594	0.1559	0.48	0.403448	0.156	lncRNA
contig100452.1	580	NA	Cluster-13711.47098	0.506683	0.514825	0.585014	0.643422	0.60541	0.528079	0.377586	0.392	mRNA
contig100453.1	580	Cluster-15712.21447	Cluster-13711.25640	0.493457	0.489414	0.483785	0.436399	0.223027	0.411215	0.568966	0.462	mRNA
contig100454.1	580	Cluster-1525.0	Cluster-13711.17019	0.500492	0.50124	0.497453	0.498937	0.237515	0.518462	0.610345	0.366	mRNA
contig100455.1	580	Cluster-15712.17737	Cluster-13711.21391	0.493093	0.48615	0.475613	0.452918	0.25163	0.41129	0.336207	0.39	mRNA
contig100456.1	580	NA	Cluster-27390.0	0.49656	0.490323	0.482585	0.449254	0.18919	0.455882	0.367241	0.414	mRNA
contig100457.1	580	NA	Cluster-2383.0	0.498158	0.497148	0.490181	0.491858	0.118269	0.481481	0.155172	0.25	lncRNA
contig100458.1	580	NA	Cluster-13711.46716	0.493928	0.487457	0.481052	0.42389	0.215626	0.416252	0.517241	0.484	mRNA
contig100459.1	580	Cluster-15712.25968	Cluster-13711.23766	0.496092	0.490755	0.473717	0.44681	0.184564	0.488372	0.237931	0.512	mRNA
contig10046.1	2897	Cluster-15712.17988	Cluster-13711.20060	0.503782	0.505475	0.517627	0.526464	0.256814	0.321212	0.344839	0.628	mRNA
contig100460.1	580	NA	Cluster-37995.5	0.500029	0.500066	0.488509	0.45932	0.209072	0.5	0.434483	0.222	lncRNA
contig100461.1	580	Cluster-15712.10830	Cluster-13711.12427	0.494588	0.489109	0.478532	0.433638	0.083727	0.470149	0.362069	0.522	mRNA
contig100462.1	580	NA	Cluster-13711.531	0.497563	0.494942	0.496992	0.468153	0.26136	0.46875	0.346552	0.204	lncRNA
contig100463.1	580	NA	Cluster-13711.13388	0.501827	0.50117	0.497243	0.464409	0.220632	0.475	0.222414	0.17	lncRNA
contig100464.1	580	Cluster-15712.10	Cluster-13711.33446	0.499853	0.498223	0.490118	0.404028	0.193024	0.355769	0.284483	0.172	lncRNA
contig100466.1	580	Cluster-4794.3	Cluster-13711.39925	0.502542	0.503312	0.507656	0.491222	0.232264	0.477941	0.718966	0.584	mRNA
contig100467.1	580	NA	Cluster-14801.1	0.503468	0.506408	0.509384	0.506629	0.317778	0.394117	0.387931	0.146	lncRNA
contig100468.1	580	NA	Cluster-22959.0	0.493943	0.488668	0.461794	0.4183	0.196501	0.393333	0.403448	0.54	mRNA
contig100469.1	580	Cluster-4829.0	Cluster-36007.0	0.495479	0.488892	0.467157	0.464369	0.253504	0.456522	0.134483	0.258	lncRNA
contig10047.1	2898	Cluster-15712.7861	Cluster-13711.4459	0.503901	0.506359	0.518258	0.513541	0.283659	0.475627	0.778468	0.97	mRNA
contig10047.2	2556	NA	Cluster-13711.4459	0.502676	0.504606	0.516681	0.509645	0.273881	0.475851	0.926056	0.986	mRNA
contig100470.1	580	NA	NA	0.489308	0.485331	0.46827	0.382152	0.150261	0.391304	0.491379	0.474	mRNA
contig100471.1	580	Cluster-7408.1	Cluster-19072.0	0.496938	0.491489	0.502036	0.494253	0.187872	0.445783	0.444828	0.29	mRNA
contig100472.1	580	Cluster-24970.1	Cluster-30967.1	0.499605	0.498291	0.478875	0.466816	0.198994	0.5	0.217241	0.25	lncRNA
contig100473.1	580	NA	NA	0.501912	0.503946	0.495645	0.473558	0.207747	0.465517	0.315517	0.024	lncRNA
contig100474.1	580	Cluster-13496.3	Cluster-13711.6771	0.501732	0.502652	0.520714	0.520236	0.375846	0.420542	0.522414	0.628	mRNA
contig100475.1	580	NA	Cluster-13711.3360	0.491321	0.484051	0.491637	0.442268	0.22212	0.440828	0.889655	0.524	mRNA
contig100476.1	580	Cluster-15712.24866	Cluster-13711.23996	0.499081	0.49741	0.493989	0.544876	0.28826	0.482759	0.165517	0.282	mRNA
contig100477.1	580	NA	Cluster-13711.1469	0.496792	0.492983	0.494302	0.476012	0.177702	0.481651	0.57931	0.426	mRNA
contig100478.1	580	NA	NA	0.494209	0.486868	0.48421	0.433146	0.203707	0.451389	0.387931	0.53	mRNA
contig100479.1	580	NA	NA	0.488855	0.472267	0.50066	0.466398	0.260666	0.403509	0.310345	0.328	mRNA
contig10048.1	2897	Cluster-15712.735	Cluster-13711.40099	0.501051	0.502739	0.516241	0.52934	0.279711	0.473343	0.882292	0.996	mRNA
contig100480.1	580	NA	Cluster-4879.0	0.501672	0.503655	0.441753	0.375064	0.128065	0.428571	0.341379	0.342	mRNA
contig100481.1	580	Cluster-22523.2	Cluster-36700.3	0.500979	0.503112	0.524285	0.556788	0.336623	0.495323	0.641379	0.922	mRNA
contig100482.1	580	Cluster-15712.22741	Cluster-13711.7525	0.497315	0.492922	0.467252	0.423464	0.162476	0.469697	0.186207	0.304	mRNA
contig100483.1	580	Cluster-17724.1	Cluster-30435.1	0.500092	0.501615	0.505055	0.511072	0.273541	0.479798	0.527586	0.45	mRNA
contig100484.1	580	Cluster-18524.1	Cluster-35610.1	0.496196	0.491629	0.486671	0.456657	0.195879	0.5	0.248276	0.5	mRNA
contig100485.1	580	Cluster-21630.0	Cluster-13711.20716	0.499072	0.496098	0.479258	0.466304	0.196649	0.477778	0.248276	0.19	lncRNA
contig100486.1	580	Cluster-4032.0	Cluster-11184.0	0.502619	0.505008	0.510673	0.493669	0.287979	0.429688	0.677586	0.678	mRNA
contig100486.2	488	Cluster-4032.0	Cluster-11184.0	0.503144	0.506686	0.515366	0.512171	0.306747	0.435185	0.682377	0.788	mRNA
contig100487.1	580	Cluster-13405.0	Cluster-17914.0	0.496759	0.494094	0.499986	0.490754	0.208396	0.458824	0.455172	0.432	mRNA
contig100488.1	580	Cluster-15712.25594	Cluster-13711.47883	0.505111	0.511246	0.480442	0.433883	0.174123	0.416953	0.646552	0.172	lncRNA
contig100489.1	580	NA	Cluster-2181.0	0.499432	0.499423	0.513738	0.515039	0.212082	0.476378	0.672414	0.956	mRNA
contig10049.1	2897	Cluster-15712.3934	Cluster-13711.13769	0.49255	0.482708	0.481823	0.418273	0.205392	0.45098	0.108733	0.584	mRNA
contig100490.1	580	Cluster-11067.0	Cluster-38175.0	0.49937	0.496796	0.479861	0.428536	0.257771	0.475	0.222414	0.186	lncRNA
contig100490.2	408	NA	Cluster-38175.0	0.500018	0.498853	0.478466	0.425706	0.23562	0.465517	0.235294	0.138	lncRNA
contig100491.1	580	NA	Cluster-4068.0	0.499394	0.497542	0.489987	0.455821	0.298853	0.493056	0.387931	0.158	lncRNA
contig100492.1	580	Cluster-24042.1	Cluster-38235.5	0.496222	0.490004	0.493636	0.487829	0.28284	0.477273	0.356897	0.19	lncRNA
contig100493.1	580	Cluster-18530.2	Cluster-29494.3	0.492935	0.484007	0.478655	0.456522	0.100021	0.46	0.403448	0.612	mRNA
contig100494.1	580	NA	NA	0.495007	0.488229	0.482408	0.457559	0.158604	0.458824	0.455172	0.456	mRNA
contig100495.1	580	Cluster-2410.1	Cluster-643.1	0.501212	0.50124	0.497658	0.443293	0.184462	0.470588	0.982759	0.328	mRNA
contig100496.1	580	Cluster-5.0	NA	0.495657	0.490494	0.499575	0.45653	0.232449	0.45625	0.42931	0.354	mRNA
contig100497.1	580	NA	NA	0.505001	0.509894	0.485273	0.460397	0.303431	0.336472	0.196552	0.206	lncRNA
contig100498.1	580	Cluster-21844.0	Cluster-13711.16948	0.502244	0.503536	0.506614	0.497768	0.21776	0.492647	0.367241	0.156	lncRNA
contig100499.1	580	Cluster-16440.4	NA	0.502576	0.504599	0.541209	0.560925	0.284193	0.454023	0.915517	0.994	mRNA
contig1005.1	6818	Cluster-15712.4289	Cluster-13711.6190	0.503166	0.504061	0.524177	0.509883	0.267827	0.48796	0.311968	0.666	mRNA
contig10050.1	2897	Cluster-15712.24483	Cluster-13711.48452	0.504802	0.507781	0.519014	0.522546	0.290447	0.472028	0.397653	0.706	mRNA
contig10050.2	2885	Cluster-15712.24483	Cluster-13711.48452	0.504835	0.507792	0.518952	0.523437	0.293065	0.472028	0.399307	0.696	mRNA
contig100500.1	580	Cluster-15712.2824	Cluster-1981.5	0.501974	0.50308	0.519439	0.489799	0.220847	0.489726	0.77069	0.762	mRNA
contig100501.1	580	Cluster-15712.3891	Cluster-13711.42466	0.499314	0.50109	0.497083	0.464875	0.222339	0.374658	0.765517	0.356	mRNA
contig100501.2	450	Cluster-15712.3891	Cluster-13711.42466	0.503133	0.507632	0.512446	0.49431	0.295418	0.341568	0.553333	0.446	mRNA
contig100502.1	580	Cluster-15712.25146	Cluster-13711.43920	0.502072	0.500631	0.473068	0.414383	0.215761	0.394068	0.625862	0.228	lncRNA
contig100502.2	572	Cluster-15712.25146	Cluster-13711.43920	0.50249	0.501668	0.490189	0.442556	0.207077	0.40708	0.608392	0.156	lncRNA
contig100503.1	580	Cluster-6088.0	Cluster-10138.0	0.493251	0.488656	0.485643	0.437115	0.230642	0.45	0.894828	0.538	mRNA
contig100504.1	580	Cluster-13318.2	Cluster-13711.27964	0.499175	0.497467	0.497492	0.471633	0.224108	0.446237	0.977586	0.556	mRNA
contig100505.1	580	Cluster-14250.0	NA	0.502028	0.499867	0.484823	0.459952	0.314155	0.472973	0.206897	0.132	lncRNA
contig100506.1	580	Cluster-15712.25568	Cluster-13711.43952	0.507457	0.51472	0.506107	0.499515	0.260231	0.415179	0.594828	0.424	mRNA
contig100507.1	580	NA	NA	0.504339	0.50869	0.516564	0.520568	0.32493	0.467532	0.439655	0.422	mRNA
contig100508.1	580	Cluster-372.0	NA	0.505546	0.511458	0.493487	0.478495	0.218467	0.414894	0.258621	0.186	lncRNA
contig100509.1	580	NA	NA	0.50644	0.513038	0.51362	0.484755	0.312579	0.441055	0.331034	0.25	lncRNA
contig10051.1	2897	Cluster-15712.12351	Cluster-13711.20594	0.500641	0.500719	0.501779	0.492045	0.238153	0.487342	0.0849154	0.1	lncRNA
contig100510.1	580	Cluster-15712.657	NA	0.495666	0.484526	0.475878	0.422973	0.130881	0.445946	0.206897	0.51	mRNA
contig100511.1	580	NA	NA	0.504163	0.509457	0.515243	0.49988	0.2737	0.472222	0.760345	0.806	mRNA
contig100512.1	579	NA	NA	0.50497	0.509974	0.495708	0.49145	0.306569	0.469388	0.26943	0.138	lncRNA
contig100513.1	579	NA	NA	0.506001	0.512101	0.529266	0.525739	0.374732	0.42491	0.404145	0.384	mRNA
contig100514.1	579	NA	Cluster-39338.0	0.50192	0.50288	0.516797	0.505473	0.295154	0.483957	0.984456	0.856	mRNA
contig100515.1	579	Cluster-19788.1	Cluster-15205.0	0.501716	0.502643	0.529999	0.550083	0.256633	0.462567	0.984456	0.992	mRNA
contig100516.1	579	Cluster-6235.0	Cluster-28197.0	0.484524	0.468523	0.462123	0.331629	0.074577	0.315789	0.212435	0.614	mRNA
contig100517.1	579	NA	NA	0.503966	0.507029	0.488788	0.432292	0.210195	0.459459	0.398964	0.176	lncRNA
contig100518.1	579	Cluster-15712.21582	Cluster-13711.13458	0.494386	0.491348	0.495897	0.448297	0.129651	0.439655	0.316062	0.378	mRNA
contig100519.1	579	Cluster-15712.111	NA	0.501026	0.499582	0.51434	0.499324	0.216698	0.493243	0.398964	0.366	mRNA
contig10052.1	2897	Cluster-15712.23079	Cluster-13711.13647	0.49547	0.489086	0.473822	0.426368	0.144553	0.491525	0.0642043	0.272	mRNA
contig100520.1	579	NA	Cluster-13711.7627	0.503127	0.50314	0.516896	0.484325	0.307595	0.385714	0.559585	0.528	mRNA
contig100521.1	579	Cluster-15712.2430	Cluster-13711.38435	0.50287	0.505211	0.499882	0.488923	0.227076	0.463235	0.367876	0.034	lncRNA
contig100522.1	579	NA	NA	0.49876	0.497163	0.498723	0.476645	0.240848	0.478571	0.378238	0.242	lncRNA
contig100523.1	579	Cluster-22321.0	Cluster-20654.0	0.496897	0.494778	0.469344	0.449342	0.169482	0.45098	0.279793	0.28	mRNA
contig100524.1	579	NA	NA	0.498592	0.494774	0.467233	0.431551	0.128347	0.484375	0.181347	0.21	lncRNA
contig100525.1	579	Cluster-10502.0	Cluster-3994.0	0.494321	0.488514	0.481622	0.457023	0.313637	0.470588	0.279793	0.254	lncRNA
contig100525.2	402	NA	Cluster-3994.0	0.499102	0.496713	0.488731	0.471412	0.160832	0.478261	0.365672	0.264	lncRNA
contig100526.1	579	Cluster-1034.0	NA	0.503287	0.506334	0.499029	0.488979	0.333242	0.445407	0.259067	0.052	lncRNA
contig100527.1	579	Cluster-17248.0	NA	0.503709	0.507092	0.473752	0.433957	0.190569	0.470905	0.709845	0.174	lncRNA
contig100528.1	579	Cluster-22759.0	NA	0.496815	0.492291	0.493118	0.484702	0.209361	0.453488	0.238342	0.256	lncRNA
contig100529.1	579	NA	NA	0.498755	0.49798	0.491457	0.474122	0.237464	0.484615	0.352332	0.198	lncRNA
contig10053.1	2897	Cluster-18826.1	Cluster-6280.1	0.502314	0.504041	0.52342	0.520919	0.276161	0.490081	0.187435	0.378	mRNA
contig100530.1	579	NA	NA	0.506026	0.516311	0.499787	0.504591	0.335405	0.405882	0.455959	0.166	lncRNA
contig100531.1	579	NA	NA	0.497985	0.492644	0.523829	0.527115	0.336619	0.37993	0.279793	0.29	mRNA
contig100532.1	579	NA	Cluster-36270.0	0.49839	0.494508	0.48417	0.436163	0.225828	0.480392	0.544041	0.324	mRNA
contig100533.1	579	NA	NA	0.493197	0.489562	0.483121	0.446124	0.17588	0.418182	0.300518	0.464	mRNA
contig100534.1	579	Cluster-15712.8621	Cluster-13711.4306	0.501725	0.500844	0.476568	0.44938	0.264663	0.430666	0.471503	0.16	lncRNA
contig100535.1	579	NA	NA	0.507739	0.515304	0.494804	0.467787	0.283237	0.373784	0.160622	0.196	lncRNA
contig100536.1	579	Cluster-9951.0	Cluster-13711.736	0.49847	0.493775	0.478068	0.437368	0.196498	0.435484	0.336788	0.238	lncRNA
contig100537.1	579	NA	NA	0.501043	0.503583	0.500142	0.486406	0.285331	0.432039	0.549223	0.166	lncRNA
contig100538.1	579	NA	NA	0.501919	0.503233	0.51091	0.498185	0.248935	0.465426	0.989637	0.826	mRNA
contig100539.1	579	NA	Cluster-18362.0	0.503589	0.503746	0.519324	0.514368	0.397143	0.437551	0.233161	0.13	lncRNA
contig10054.1	2896	Cluster-18179.0	Cluster-13711.2865	0.501777	0.503657	0.507452	0.509146	0.265224	0.479311	0.610152	0.796	mRNA
contig100540.1	579	Cluster-19418.0	Cluster-32413.3	0.500358	0.500426	0.519138	0.526467	0.258911	0.479412	0.896373	0.962	mRNA
contig100541.1	579	Cluster-24478.0	Cluster-15229.1	0.504021	0.506741	0.553794	0.553924	0.41213	0.479592	0.26943	0.47	mRNA
contig100542.1	579	Cluster-6820.0	Cluster-17416.0	0.503829	0.504936	0.493322	0.452345	0.21038	0.488095	0.450777	0.13	lncRNA
contig100542.2	523	Cluster-6820.0	Cluster-17416.0	0.505075	0.506749	0.491936	0.429551	0.195091	0.487013	0.458891	0.212	lncRNA
contig100543.1	579	NA	Cluster-13711.15883	0.497978	0.492781	0.491018	0.41718	0.146116	0.438889	0.481865	0.266	mRNA
contig100544.1	579	Cluster-12120.0	NA	0.498562	0.493338	0.483299	0.457462	0.189531	0.452174	0.611399	0.384	mRNA
contig100545.1	579	Cluster-15712.26043	Cluster-13711.7410	0.503293	0.506551	0.532934	0.54735	0.3437	0.447282	0.80829	0.988	mRNA
contig100546.1	579	Cluster-15712.5245	Cluster-13711.43042	0.501954	0.502977	0.514636	0.527886	0.219772	0.471338	0.829016	0.938	mRNA
contig100547.1	579	NA	Cluster-13711.48511	0.499055	0.498929	0.500925	0.499112	0.249709	0.487288	0.626943	0.698	mRNA
contig100548.1	579	Cluster-15712.22978	Cluster-13711.43192	0.503917	0.504954	0.477314	0.467012	0.204466	0.49	0.533679	0.172	lncRNA
contig10055.1	2896	Cluster-15712.3702	Cluster-13711.35558	0.501319	0.503347	0.513501	0.508925	0.27077	0.46647	0.433011	0.642	mRNA
contig100550.1	579	Cluster-15712.12703	Cluster-13711.18757	0.500037	0.499179	0.501527	0.507221	0.225162	0.484375	0.84456	0.802	mRNA
contig100551.1	579	Cluster-17189.0	NA	0.502722	0.503482	0.488785	0.459566	0.251093	0.466102	0.321244	0.056	lncRNA
contig100552.1	579	Cluster-15712.26403	Cluster-13711.16156	0.501029	0.501781	0.541298	0.56994	0.310872	0.490132	0.803109	0.962	mRNA
contig100553.1	579	NA	NA	0.504476	0.507806	0.510246	0.516311	0.30927	0.40367	0.580311	0.702	mRNA
contig100554.1	579	Cluster-15712.27089	Cluster-13711.3067	0.495191	0.487311	0.480935	0.457773	0.218227	0.458904	0.393782	0.56	mRNA
contig100555.1	579	Cluster-15712.24037	Cluster-13711.27372	0.500098	0.499247	0.519937	0.518543	0.230263	0.478012	0.792746	0.956	mRNA
contig100556.1	579	Cluster-15712.7452	Cluster-13711.21261	0.497358	0.492396	0.4953	0.495641	0.238566	0.472222	0.668394	0.588	mRNA
contig100557.1	579	Cluster-15712.20558	Cluster-13711.6158	0.502642	0.505283	0.544452	0.573656	0.320834	0.465909	0.471503	0.81	mRNA
contig100558.1	579	NA	NA	0.493573	0.487221	0.499877	0.476533	0.219394	0.45283	0.290155	0.336	mRNA
contig100559.1	579	Cluster-20550.0	Cluster-29971.0	0.501136	0.502845	0.502431	0.498186	0.257265	0.485	0.533679	0.18	lncRNA
contig10056.1	2896	Cluster-17419.0	Cluster-35423.0	0.500417	0.501284	0.50948	0.517713	0.256487	0.466594	0.813191	0.954	mRNA
contig10056.2	2724	Cluster-17419.0	Cluster-35423.0	0.500429	0.5013	0.509514	0.517675	0.255491	0.466594	0.864537	0.954	mRNA
contig100560.1	579	Cluster-15712.22506	Cluster-13711.27264	0.495302	0.490414	0.47663	0.439839	0.200713	0.448276	0.316062	0.542	mRNA
contig100561.1	579	Cluster-15712.703	Cluster-13711.3958	0.497642	0.494153	0.512668	0.47662	0.210504	0.488372	0.238342	0.194	lncRNA
contig100562.1	579	Cluster-15712.195	Cluster-13711.31339	0.502125	0.50251	0.527221	0.526285	0.317937	0.477941	0.720207	0.922	mRNA
contig100563.1	579	Cluster-22870.5	NA	0.501675	0.502021	0.49074	0.468316	0.279941	0.480469	0.678756	0.264	lncRNA
contig100564.1	579	Cluster-15712.724	NA	0.501691	0.50285	0.543583	0.556655	0.358836	0.494348	0.694301	0.93	mRNA
contig100565.1	579	NA	Cluster-13711.28413	0.497326	0.495643	0.484184	0.454436	0.201778	0.462185	0.632124	0.494	mRNA
contig100566.1	579	Cluster-15712.15056	Cluster-13711.28305	0.500078	0.499022	0.489523	0.466067	0.168735	0.480952	0.559585	0.192	lncRNA
contig100567.1	579	Cluster-13431.1	Cluster-13711.15083	0.492053	0.491682	0.494451	0.47109	0.224037	0.3875	0.430052	0.368	mRNA
contig100567.2	550	Cluster-13431.1	Cluster-13711.15083	0.494114	0.483483	0.474398	0.433106	0.154833	0.47541	0.349091	0.592	mRNA
contig100568.1	579	Cluster-1276.0	Cluster-8089.0	0.496361	0.490786	0.487627	0.458206	0.210311	0.443548	0.336788	0.418	mRNA
contig100569.1	579	NA	Cluster-36860.2	0.500176	0.497195	0.507689	0.466377	0.254666	0.4375	0.305699	0.154	lncRNA
contig10057.1	2896	Cluster-22908.1	Cluster-31296.5	0.500729	0.500984	0.523568	0.543336	0.286369	0.471619	0.870166	1	mRNA
contig100570.1	579	NA	Cluster-37001.0	0.496778	0.491758	0.488053	0.469094	0.201592	0.448276	0.316062	0.33	mRNA
contig100571.1	579	NA	NA	0.4996	0.500103	0.498974	0.509737	0.278872	0.426471	0.19171	0.162	lncRNA
contig100572.1	579	Cluster-15712.16972	Cluster-13711.17695	0.494706	0.491313	0.483976	0.457918	0.207176	0.412879	0.699482	0.464	mRNA
contig100573.1	579	NA	Cluster-3195.0	0.497881	0.493623	0.483231	0.450057	0.21466	0.465517	0.466321	0.4	mRNA
contig100574.1	579	NA	Cluster-29851.0	0.50063	0.501443	0.537064	0.568053	0.327323	0.474492	0.943005	0.998	mRNA
contig100575.1	579	Cluster-15712.8017	Cluster-13711.30817	0.496034	0.48849	0.477401	0.453365	0.148474	0.472973	0.207254	0.42	mRNA
contig100576.1	579	NA	Cluster-33711.0	0.495626	0.488094	0.483053	0.458099	0.242557	0.421875	0.34715	0.384	mRNA
contig100577.1	579	NA	Cluster-14177.0	0.500584	0.500206	0.505532	0.469982	0.199042	0.476415	0.564767	0.28	mRNA
contig100578.1	579	NA	Cluster-37545.0	0.505723	0.513673	0.503696	0.498472	0.190908	0.401163	0.46114	0.264	lncRNA
contig100579.1	579	NA	Cluster-38616.0	0.495594	0.492222	0.491957	0.4701	0.225834	0.445783	0.445596	0.358	mRNA
contig10058.1	2896	Cluster-15712.6275	Cluster-13711.40627	0.501208	0.501935	0.519011	0.529951	0.279701	0.475928	0.905387	1	mRNA
contig10058.2	2383	Cluster-15712.6275	Cluster-13711.40627	0.501002	0.501853	0.519432	0.535067	0.282514	0.476565	0.995804	1	mRNA
contig100580.1	579	NA	Cluster-23937.0	0.495969	0.496393	0.490528	0.463876	0.220517	0.36644	0.196891	0.472	mRNA
contig100580.2	555	NA	Cluster-23937.0	0.495969	0.496393	0.490528	0.463876	0.220517	0.36644	0.205405	0.47	mRNA
contig100581.1	579	Cluster-15712.20826	Cluster-13711.37912	0.496161	0.495701	0.480431	0.436211	0.170479	0.380667	0.658031	0.382	mRNA
contig100581.2	577	Cluster-15712.20826	Cluster-13711.37912	0.496243	0.495699	0.481575	0.435694	0.162894	0.383762	0.655113	0.37	mRNA
contig100582.1	579	Cluster-15712.15625	Cluster-13711.28392	0.503396	0.503828	0.503773	0.486577	0.255269	0.461743	0.295337	0.052	lncRNA
contig100583.1	579	Cluster-15712.26571	Cluster-13711.48121	0.501125	0.501311	0.516182	0.514099	0.270166	0.486607	0.595855	0.868	mRNA
contig100584.1	579	Cluster-7900.0	Cluster-23923.0	0.504885	0.507187	0.520114	0.496133	0.237959	0.466667	0.792746	0.748	mRNA
contig100585.1	579	NA	Cluster-22174.0	0.496696	0.492523	0.502652	0.476203	0.173658	0.455882	0.367876	0.232	lncRNA
contig100586.1	579	NA	Cluster-10235.0	0.501336	0.502349	0.514791	0.495999	0.264498	0.482906	0.621762	0.704	mRNA
contig100587.1	579	NA	Cluster-13711.7875	0.50384	0.504509	0.518493	0.509046	0.336686	0.408882	0.341969	0.196	lncRNA
contig100588.1	579	NA	Cluster-17440.0	0.499849	0.498173	0.498228	0.465617	0.244236	0.477778	0.248705	0.116	lncRNA
contig100589.1	579	NA	Cluster-6001.0	0.497035	0.490982	0.494064	0.474652	0.162907	0.5	0.26943	0.298	mRNA
contig10059.1	2895	Cluster-16234.0	Cluster-34795.1	0.496909	0.492534	0.482325	0.439606	0.164048	0.433333	0.080829	0.144	lncRNA
contig100590.1	579	NA	Cluster-13711.32150	0.499287	0.50098	0.508134	0.490882	0.234323	0.375	0.512953	0.342	mRNA
contig100590.3	458	NA	Cluster-13711.32150	0.499159	0.499185	0.4919	0.474374	0.244803	0.439252	0.720524	0.406	mRNA
contig100591.1	579	NA	Cluster-13711.3576	0.505205	0.508794	0.502478	0.513477	0.334735	0.410714	0.305699	0.226	lncRNA
contig100592.1	580	NA	Cluster-10736.0	0.494158	0.482215	0.48468	0.440436	0.142613	0.413265	0.522414	0.488	mRNA
contig100593.1	579	NA	Cluster-36566.1	0.500108	0.500019	0.491377	0.473009	0.202742	0.47619	0.777202	0.328	mRNA
contig100594.1	579	NA	Cluster-30718.0	0.506723	0.517324	0.496343	0.497843	0.228514	0.361111	0.295337	0.202	lncRNA
contig100595.1	579	NA	Cluster-13711.18323	0.505429	0.510498	0.517102	0.503121	0.326024	0.455857	0.549223	0.476	mRNA
contig100596.1	579	Cluster-15712.7481	Cluster-13711.34215	0.497646	0.496496	0.454085	0.434595	0.12473	0.37963	0.295337	0.384	mRNA
contig100597.1	579	NA	NA	0.50028	0.500153	0.48506	0.456916	0.152218	0.426573	0.756477	0.246	lncRNA
contig100598.1	579	Cluster-23140.3	Cluster-13711.22492	0.495381	0.492498	0.480221	0.461502	0.168738	0.446602	0.549223	0.366	mRNA
contig100599.1	579	NA	Cluster-13711.15621	0.498234	0.495737	0.478154	0.447502	0.293543	0.458824	0.455959	0.322	mRNA
contig1006.1	6815	Cluster-15712.21058	Cluster-13711.35910	0.498958	0.497864	0.51926	0.537722	0.2906	0.467995	0.675275	0.988	mRNA
contig1006.2	5122	Cluster-15712.21058	Cluster-13711.35910	0.498989	0.497951	0.519338	0.538762	0.292279	0.469624	0.899649	0.988	mRNA
contig1006.3	4761	Cluster-15712.21788	Cluster-13711.28965	0.499008	0.49807	0.519505	0.539666	0.293706	0.469327	0.957152	0.988	mRNA
contig1006.4	385	Cluster-15712.15727	Cluster-13711.19233	0.496302	0.491436	0.496266	0.494448	0.165284	0.478261	0.381818	0.256	lncRNA
contig10060.1	2895	Cluster-2137.0	Cluster-30275.0	0.5035	0.504333	0.518369	0.515983	0.284124	0.484066	0.85285	0.964	mRNA
contig100600.1	579	NA	Cluster-20178.0	0.506044	0.512322	0.497084	0.470312	0.222247	0.412295	0.321244	0.166	lncRNA
contig100601.1	579	NA	Cluster-30612.0	0.496666	0.491573	0.494557	0.448724	0.242201	0.472876	0.367876	0.272	mRNA
contig100602.1	579	NA	Cluster-6244.0	0.492308	0.487492	0.469163	0.390575	0.136288	0.369863	0.393782	0.524	mRNA
contig100603.1	579	NA	NA	0.498143	0.497963	0.488609	0.469418	0.367532	0.488636	0.243523	0.176	lncRNA
contig100604.1	579	NA	NA	0.506681	0.512948	0.510904	0.514344	0.38438	0.314136	0.233161	0.18	lncRNA
contig100605.1	579	NA	Cluster-35948.1	0.49717	0.494924	0.484746	0.458905	0.203942	0.465116	0.683938	0.532	mRNA
contig100606.1	579	NA	Cluster-20622.1	0.49863	0.497586	0.478062	0.449409	0.213004	0.482456	0.310881	0.166	lncRNA
contig100606.2	561	NA	Cluster-20622.1	0.497913	0.495274	0.492619	0.465442	0.210471	0.45	0.390374	0.356	mRNA
contig100607.1	579	NA	Cluster-937.0	0.493183	0.483468	0.485476	0.416677	0.125962	0.397059	0.19171	0.62	mRNA
contig100608.1	579	NA	Cluster-2774.0	0.494101	0.485851	0.474413	0.44676	0.184564	0.427419	0.336788	0.566	mRNA
contig100609.1	579	NA	Cluster-27537.2	0.49906	0.495454	0.482474	0.435432	0.186559	0.47	0.274611	0.174	lncRNA
contig10061.1	2912	Cluster-21950.0	Cluster-14387.0	0.502588	0.50425	0.523619	0.523569	0.29916	0.463374	0.725275	0.986	mRNA
contig10061.2	1705	Cluster-21950.0	Cluster-14387.0	0.502576	0.504271	0.528222	0.53269	0.300253	0.462091	0.918475	0.992	mRNA
contig100610.1	579	NA	Cluster-437.0	0.503395	0.50356	0.528892	0.497951	0.283895	0.333333	0.279793	0.306	mRNA
contig100611.1	579	NA	Cluster-13711.45713	0.502259	0.502019	0.510191	0.501228	0.277494	0.486667	0.404145	0.222	lncRNA
contig100612.1	579	Cluster-15712.17537	Cluster-13711.25685	0.500713	0.501871	0.513853	0.51775	0.182875	0.482906	0.621762	0.868	mRNA
contig100613.1	579	NA	Cluster-29303.0	0.498163	0.496231	0.489061	0.482667	0.249728	0.5	0.336788	0.192	lncRNA
contig100613.2	444	NA	Cluster-29303.1	0.498203	0.496258	0.488193	0.481659	0.233769	0.5	0.432432	0.348	mRNA
contig100614.1	579	Cluster-21340.2	Cluster-13711.21399	0.500837	0.501185	0.496113	0.467596	0.222041	0.472826	0.492228	0.08	lncRNA
contig100614.2	573	Cluster-21340.2	Cluster-13711.21399	0.500837	0.501185	0.496113	0.467596	0.222041	0.472826	0.497382	0.084	lncRNA
contig100615.1	579	Cluster-11092.1	Cluster-36603.1	0.500464	0.50114	0.480702	0.48476	0.216881	0.471429	0.196891	0.138	lncRNA
contig100616.1	579	NA	Cluster-13711.31102	0.496309	0.490384	0.485285	0.467249	0.237816	0.466667	0.326425	0.342	mRNA
contig100617.1	579	NA	Cluster-9746.0	0.492551	0.485363	0.445367	0.391037	0.131677	0.433824	0.367876	0.536	mRNA
contig100618.1	579	Cluster-15712.25194	Cluster-13711.41304	0.504479	0.50597	0.478129	0.42519	0.24224	0.278846	0.284974	0.228	lncRNA
contig100619.1	579	NA	Cluster-24888.0	0.49989	0.499304	0.49166	0.478657	0.209871	0.461207	0.61658	0.352	mRNA
contig100620.1	579	NA	Cluster-1864.0	0.50038	0.502037	0.48373	0.444431	0.190247	0.445652	0.253886	0.06	lncRNA
contig100621.1	579	Cluster-18691.0	Cluster-30268.0	0.49639	0.490856	0.489914	0.455307	0.165726	0.469388	0.26943	0.386	mRNA
contig100622.1	579	NA	Cluster-13711.20947	0.497122	0.492491	0.459545	0.386211	0.14987	0.486842	0.212435	0.464	mRNA
contig100623.1	579	Cluster-15712.7254	Cluster-13711.41957	0.503479	0.50891	0.502994	0.512693	0.238793	0.434426	0.647668	0.588	mRNA
contig100624.1	579	Cluster-13227.0	Cluster-13169.0	0.494982	0.491516	0.483959	0.450934	0.197769	0.485294	0.19171	0.524	mRNA
contig100625.1	579	NA	Cluster-13711.11788	0.499137	0.496635	0.492426	0.467316	0.253484	0.493056	0.388601	0.14	lncRNA
contig100626.1	579	NA	Cluster-4510.0	0.49155	0.483342	0.476028	0.398466	0.239626	0.307692	0.284974	0.568	mRNA
contig100627.1	579	NA	Cluster-13711.10420	0.498403	0.496265	0.507323	0.504996	0.194155	0.5	0.264249	0.372	mRNA
contig100628.1	579	Cluster-15712.14372	Cluster-13711.36781	0.49363	0.490641	0.485927	0.46333	0.167477	0.424	0.663212	0.38	mRNA
contig100629.1	579	NA	Cluster-13711.35026	0.497516	0.493681	0.47639	0.436089	0.206251	0.414474	0.409326	0.328	mRNA
contig10063.1	2895	Cluster-15712.12470	Cluster-13711.45356	0.494707	0.492034	0.480591	0.444411	0.228012	0.440217	0.0984456	0.244	lncRNA
contig100630.1	579	Cluster-15712.21315	Cluster-13711.14273	0.500664	0.500393	0.501422	0.496551	0.267122	0.5	0.331606	0.084	lncRNA
contig100631.1	579	Cluster-17910.3	Cluster-31559.3	0.494544	0.484963	0.49164	0.442708	0.237565	0.45	0.326425	0.358	mRNA
contig100632.1	579	NA	Cluster-5922.1	0.495424	0.491394	0.48252	0.44757	0.23821	0.475728	0.549223	0.382	mRNA
contig100633.1	579	Cluster-12674.0	Cluster-37782.1	0.494569	0.488265	0.476519	0.417482	0.176978	0.368421	0.212435	0.498	mRNA
contig100635.1	579	Cluster-15712.7440	Cluster-13711.45584	0.506839	0.514459	0.466674	0.433193	0.313385	0.282273	0.455959	0.26	lncRNA
contig100636.1	579	Cluster-15712.17345	Cluster-13711.36207	0.501073	0.500804	0.487771	0.45034	0.240487	0.426667	0.404145	0.06	lncRNA
contig100637.1	579	Cluster-15712.18889	Cluster-13711.401	0.499027	0.496285	0.468831	0.424012	0.184797	0.483051	0.321244	0.22	lncRNA
contig100638.1	579	Cluster-9186.0	Cluster-32635.0	0.499405	0.497241	0.497166	0.470704	0.184073	0.463964	0.590674	0.318	mRNA
contig100639.1	579	Cluster-15712.27005	Cluster-13711.27877	0.496622	0.492431	0.500349	0.504524	0.259859	0.481308	0.569948	0.474	mRNA
contig100639.2	541	Cluster-15712.27005	Cluster-13711.27877	0.496597	0.492323	0.500341	0.499962	0.284254	0.475	0.571165	0.426	mRNA
contig10064.2	820	Cluster-15712.9416	Cluster-13711.37569	0.495053	0.490257	0.489133	0.430551	0.21326	0.417112	0.695122	0.466	mRNA
contig100640.1	579	NA	Cluster-35921.0	0.492384	0.485032	0.481983	0.434981	0.20267	0.455446	0.53886	0.504	mRNA
contig100641.1	579	NA	Cluster-13711.19459	0.493578	0.485771	0.489384	0.45354	0.226587	0.419192	0.528497	0.392	mRNA
contig100642.1	579	NA	Cluster-31348.0	0.501724	0.501521	0.498947	0.483712	0.219675	0.481707	0.440415	0.13	lncRNA
contig100643.1	579	NA	Cluster-29050.2	0.49454	0.487791	0.488557	0.447258	0.206835	0.483333	0.170984	0.384	mRNA
contig100644.1	579	NA	Cluster-24795.0	0.493334	0.486009	0.465689	0.410058	0.223394	0.486111	0.202073	0.46	mRNA
contig100645.1	579	NA	Cluster-28658.0	0.498008	0.496027	0.494172	0.491201	0.242132	0.469466	0.694301	0.646	mRNA
contig100646.1	579	NA	Cluster-13711.47152	0.500784	0.497727	0.500172	0.477379	0.222902	0.482456	0.310881	0.224	lncRNA
contig100647.1	579	NA	Cluster-10763.0	0.50127	0.500015	0.514062	0.505185	0.261597	0.464646	0.528497	0.504	mRNA
contig100648.1	579	NA	Cluster-13711.9995	0.498877	0.495617	0.492776	0.49511	0.241944	0.485294	0.367876	0.156	lncRNA
contig100649.1	579	NA	NA	0.501024	0.500758	0.499278	0.494629	0.302835	0.465517	0.466321	0.156	lncRNA
contig10065.1	2895	Cluster-15712.12153	Cluster-13711.11217	0.502237	0.504131	0.527862	0.548236	0.281997	0.487179	0.124352	0.422	mRNA
contig100650.1	580	Cluster-15712.20845	Cluster-13711.23213	0.504976	0.512323	0.492995	0.481174	0.232022	0.419643	0.305172	0.152	lncRNA
contig100651.1	579	NA	NA	0.505283	0.510537	0.512163	0.532625	0.386976	0.478236	0.150259	0.238	lncRNA
contig100652.1	579	NA	Cluster-13326.0	0.499288	0.497717	0.493965	0.483902	0.157377	0.484375	0.181347	0.176	lncRNA
contig100653.1	579	Cluster-15712.26181	Cluster-13711.41846	0.498179	0.495572	0.478887	0.441497	0.172353	0.430233	0.683938	0.338	mRNA
contig100654.1	579	NA	Cluster-11169.3	0.500263	0.499472	0.500174	0.486642	0.232961	0.47541	0.647668	0.64	mRNA
contig100655.1	579	Cluster-8652.0	Cluster-35157.0	0.497647	0.4943	0.483178	0.445601	0.197475	0.477477	0.590674	0.374	mRNA
contig100656.1	579	NA	Cluster-5163.0	0.498029	0.495067	0.475273	0.454101	0.181898	0.45122	0.440415	0.298	mRNA
contig100657.1	579	Cluster-16974.0	Cluster-23892.0	0.495393	0.491527	0.482294	0.41093	0.181888	0.433962	0.564767	0.406	mRNA
contig100658.1	579	NA	NA	0.506373	0.5186	0.522433	0.516406	0.367256	0.351351	0.207254	0.172	lncRNA
contig100658.2	513	NA	NA	0.506248	0.518957	0.525535	0.519691	0.379134	0.333333	0.175439	0.158	lncRNA
contig100659.1	579	Cluster-15712.26340	Cluster-13711.27586	0.491904	0.492493	0.468561	0.400854	0.176378	0.2375	0.222798	0.534	mRNA
contig10066.1	2895	Cluster-15712.21831	Cluster-13711.20078	0.496696	0.493226	0.48066	0.462993	0.181025	0.461538	0.178238	0.332	mRNA
contig100660.1	579	NA	Cluster-13711.6741	0.501162	0.502352	0.496863	0.504029	0.30001	0.476923	0.352332	0.15	lncRNA
contig100661.1	579	NA	Cluster-6543.0	0.498252	0.497883	0.495093	0.497655	0.231245	0.45	0.533679	0.31	mRNA
contig100662.1	579	NA	Cluster-13711.27059	0.501853	0.501265	0.482941	0.463605	0.211978	0.481928	0.445596	0.152	lncRNA
contig100664.1	579	Cluster-7999.0	Cluster-26948.0	0.499843	0.49543	0.514536	0.504271	0.247893	0.433526	0.911917	0.84	mRNA
contig100665.1	579	NA	Cluster-5646.0	0.500337	0.497831	0.493498	0.455454	0.219563	0.482558	0.46114	0.162	lncRNA
contig100666.1	579	NA	Cluster-1192.0	0.498017	0.492471	0.502919	0.506678	0.296842	0.435897	0.217617	0.254	lncRNA
contig100667.1	579	NA	Cluster-36237.0	0.499611	0.499689	0.527233	0.571444	0.445281	0.469697	0.186528	0.32	mRNA
contig100668.1	579	NA	Cluster-11438.0	0.496944	0.492868	0.497264	0.457128	0.248628	0.465347	0.53886	0.342	mRNA
contig100669.1	579	NA	Cluster-24405.0	0.501931	0.50191	0.492988	0.476496	0.247101	0.482456	0.310881	0.106	lncRNA
contig10067.1	2894	Cluster-15712.6773	Cluster-13711.18111	0.498135	0.494356	0.482603	0.473914	0.224277	0.429244	0.0642709	0.158	lncRNA
contig10067.2	720	Cluster-15712.6773	Cluster-13711.18111	0.493994	0.483822	0.48044	0.428137	0.196077	0.433333	0.2	0.626	mRNA
contig100670.1	579	Cluster-15765.0	Cluster-11330.0	0.502859	0.503471	0.519049	0.511308	0.291651	0.473856	0.80829	0.936	mRNA
contig100671.1	579	Cluster-23736.0	Cluster-37632.0	0.501816	0.502783	0.522866	0.547868	0.283607	0.482493	0.626943	0.972	mRNA
contig100672.1	579	Cluster-15712.15192	Cluster-13711.30398	0.497674	0.49538	0.486699	0.473829	0.196728	0.453125	0.34715	0.43	mRNA
contig100673.1	579	Cluster-15712.8898	Cluster-13711.27022	0.50092	0.501095	0.500062	0.498058	0.227263	0.482456	0.310881	0.098	lncRNA
contig100674.1	579	NA	Cluster-13711.44869	0.49555	0.492536	0.489617	0.470539	0.211985	0.457944	0.569948	0.456	mRNA
contig100675.1	579	NA	Cluster-18826.0	0.500844	0.500633	0.513632	0.494661	0.148345	0.477778	0.248705	0.248	lncRNA
contig100676.1	579	Cluster-23625.1	Cluster-33302.0	0.498817	0.496835	0.467672	0.442304	0.130794	0.321429	0.160622	0.178	lncRNA
contig100677.1	579	NA	Cluster-10817.0	0.497207	0.488998	0.544373	0.572124	0.298278	0.437418	0.440415	0.598	mRNA
contig100678.1	579	Cluster-20853.0	Cluster-27774.0	0.496087	0.484869	0.486261	0.46375	0.228631	0.453125	0.181347	0.388	mRNA
contig100679.1	579	NA	Cluster-13711.32182	0.497067	0.491541	0.499351	0.484343	0.311916	0.492424	0.357513	0.198	lncRNA
contig10068.1	2894	Cluster-15712.20417	Cluster-13711.21680	0.498442	0.495336	0.51548	0.511408	0.302142	0.484252	0.134762	0.174	lncRNA
contig100680.1	579	Cluster-15712.16043	Cluster-29066.0	0.494286	0.48917	0.488885	0.436923	0.182555	0.430556	0.948187	0.454	mRNA
contig100681.1	579	NA	Cluster-20298.0	0.503559	0.504997	0.497746	0.479733	0.223673	0.471193	0.207254	0.078	lncRNA
contig100682.1	579	Cluster-17323.1	NA	0.490976	0.48247	0.473309	0.40234	0.218312	0.424731	0.497409	0.582	mRNA
contig100683.1	579	Cluster-15712.16902	Cluster-13711.9796	0.498564	0.494358	0.48193	0.448768	0.26481	0.469032	0.528497	0.26	lncRNA
contig100684.1	579	NA	NA	0.503495	0.506729	0.540961	0.561192	0.411252	0.413618	0.440415	0.596	mRNA
contig100684.2	579	NA	NA	0.503356	0.506814	0.537225	0.555098	0.433789	0.41516	0.435233	0.558	mRNA
contig100686.1	579	Cluster-1493.0	Cluster-28902.0	0.503298	0.503328	0.502056	0.452988	0.211805	0.473529	0.896373	0.28	mRNA
contig100687.1	579	NA	Cluster-13711.2901	0.497011	0.492673	0.491081	0.473781	0.20453	0.465385	0.689119	0.502	mRNA
contig100688.1	579	Cluster-15712.4947	Cluster-13711.45217	0.498428	0.496692	0.476011	0.413673	0.251362	0.476511	0.279793	0.132	lncRNA
contig100689.1	579	Cluster-15712.16615	Cluster-13711.21444	0.505806	0.51737	0.51589	0.531442	0.340381	0.337053	0.528497	0.582	mRNA
contig10069.1	2894	Cluster-15712.24647	Cluster-13711.15728	0.501889	0.503947	0.529855	0.549312	0.300525	0.479268	0.784727	1	mRNA
contig100690.1	579	Cluster-15712.16571	Cluster-13711.28319	0.495442	0.494165	0.475306	0.401546	0.134449	0.383333	0.326425	0.442	mRNA
contig100690.2	576	NA	Cluster-13711.28319	0.495442	0.494165	0.475306	0.401546	0.134449	0.383333	0.328125	0.442	mRNA
contig100691.1	579	Cluster-87.0	NA	0.499568	0.49696	0.500922	0.536276	0.252554	0.480916	0.694301	0.774	mRNA
contig100692.1	579	NA	NA	0.503326	0.504042	0.484919	0.443459	0.352387	0.481481	0.295337	0.124	lncRNA
contig100693.1	579	NA	NA	0.505136	0.508687	0.527413	0.540043	0.367364	0.369565	0.253886	0.316	mRNA
contig100694.1	579	NA	NA	0.494246	0.493224	0.487708	0.466568	0.211556	0.421068	0.870466	0.534	mRNA
contig100695.1	579	Cluster-7745.1	NA	0.502077	0.50331	0.500056	0.493514	0.237605	0.470588	0.19171	0.066	lncRNA
contig100696.1	579	Cluster-2445.0	NA	0.496201	0.491034	0.492418	0.478516	0.298842	0.361111	0.202073	0.216	lncRNA
contig100697.1	579	NA	NA	0.499335	0.499261	0.526468	0.533113	0.268414	0.459064	0.901554	0.99	mRNA
contig100698.1	579	NA	NA	0.500547	0.500437	0.505556	0.497045	0.249708	0.477273	0.471503	0.168	lncRNA
contig100699.1	579	NA	Cluster-37225.0	0.500172	0.499731	0.47995	0.472021	0.290484	0.5	0.139896	0.234	lncRNA
contig1007.1	6813	Cluster-15712.22170	Cluster-13711.20711	0.502777	0.505986	0.52935	0.546282	0.315039	0.471433	0.837076	0.996	mRNA
contig10070.1	2917	Cluster-15712.17059	Cluster-13711.45669	0.499503	0.499206	0.513405	0.520077	0.267272	0.469573	0.888584	0.998	mRNA
contig10070.2	2871	Cluster-15712.17059	Cluster-13711.45669	0.499462	0.499117	0.513447	0.519979	0.271914	0.471114	0.896552	0.996	mRNA
contig100700.1	579	Cluster-15712.7387	NA	0.488931	0.478775	0.481966	0.417803	0.158647	0.362069	0.61658	0.43	mRNA
contig100701.1	579	NA	Cluster-13866.1	0.497287	0.49597	0.509477	0.495302	0.261203	0.487903	0.658031	0.678	mRNA
contig100702.1	579	Cluster-19867.0	NA	0.502099	0.502753	0.496555	0.489519	0.244823	0.36599	0.331606	0.06	lncRNA
contig100703.1	579	Cluster-4800.0	Cluster-29323.0	0.499675	0.498674	0.507424	0.499868	0.234411	0.423469	0.523316	0.37	mRNA
contig100704.1	579	NA	NA	0.507759	0.518311	0.52765	0.537084	0.486984	0.412403	0.181347	0.182	lncRNA
contig100704.2	535	NA	NA	0.507759	0.518311	0.52765	0.537084	0.486984	0.412403	0.196262	0.18	lncRNA
contig100705.2	382	Cluster-2366.0	Cluster-33562.0	0.500726	0.499985	0.499085	0.462825	0.225582	0.474227	0.78534	0.34	mRNA
contig100706.1	579	NA	Cluster-13711.39630	0.492509	0.489847	0.474008	0.417229	0.145448	0.385417	0.761658	0.392	mRNA
contig100706.2	560	NA	Cluster-13711.39630	0.492567	0.489733	0.475471	0.419359	0.150301	0.384058	0.755357	0.392	mRNA
contig100707.1	579	NA	NA	0.497335	0.494484	0.513472	0.498377	0.208168	0.477273	0.129534	0.164	lncRNA
contig100708.1	578	NA	NA	0.503466	0.507224	0.499408	0.483385	0.278765	0.453187	0.384083	0.084	lncRNA
contig100709.1	578	Cluster-15712.25954	Cluster-13711.33573	0.496348	0.494117	0.466302	0.428081	0.179191	0.413333	0.404844	0.464	mRNA
contig10071.1	2942	Cluster-19805.4	Cluster-26546.2	0.500685	0.502325	0.514424	0.528758	0.28857	0.4696	0.594494	0.99	mRNA
contig10071.2	2756	Cluster-19805.4	Cluster-26546.2	0.501025	0.50293	0.51354	0.523917	0.284028	0.469803	0.674891	0.992	mRNA
contig10071.3	2421	Cluster-19805.4	Cluster-26546.2	0.501002	0.502898	0.5137	0.523449	0.287689	0.47003	0.753408	0.996	mRNA
contig100710.1	578	NA	NA	0.494696	0.489328	0.484117	0.449603	0.155563	0.448276	0.467128	0.412	mRNA
contig100711.1	578	NA	Cluster-13711.11844	0.495295	0.494689	0.482267	0.435038	0.192589	0.47619	0.342561	0.486	mRNA
contig100711.2	397	NA	NA	0.497943	0.490989	0.460494	0.434295	0.147286	0.472222	0.29471	0.334	mRNA
contig100712.1	578	Cluster-12793.0	Cluster-13711.2040	0.501611	0.502072	0.471208	0.424524	0.201092	0.451923	0.285467	0.136	lncRNA
contig100713.1	578	Cluster-20253.0	Cluster-13711.1126	0.49528	0.49031	0.471384	0.427364	0.176575	0.477273	0.129758	0.382	mRNA
contig100714.1	578	Cluster-1996.1	NA	0.49833	0.496271	0.522413	0.537641	0.28902	0.47043	0.980969	0.928	mRNA
contig100715.1	578	NA	NA	0.499793	0.498548	0.492286	0.479735	0.207305	0.456376	0.788927	0.49	mRNA
contig100716.1	578	Cluster-21463.0	Cluster-18887.0	0.496836	0.486939	0.483446	0.440568	0.228327	0.385417	0.264706	0.354	mRNA
contig100716.2	426	Cluster-21463.0	Cluster-18887.0	0.49975	0.496229	0.492887	0.46616	0.26215	0.5	0.21831	0.156	lncRNA
contig100717.1	578	NA	Cluster-13711.23387	0.497418	0.491077	0.488342	0.458683	0.153413	0.432692	0.285467	0.31	mRNA
contig100718.1	579	NA	Cluster-22046.0	0.499481	0.497818	0.49861	0.500257	0.218772	0.486617	0.621762	0.586	mRNA
contig100719.1	578	NA	Cluster-13711.44533	0.492653	0.486805	0.485735	0.451185	0.149522	0.434211	0.410035	0.512	mRNA
contig10072.1	2894	Cluster-21235.1	Cluster-36935.0	0.499531	0.499888	0.516334	0.521909	0.195373	0.342462	0.745335	0.998	mRNA
contig10072.2	1524	Cluster-21235.1	Cluster-36935.0	0.499955	0.500886	0.519596	0.531304	0.195298	0.344961	0.858268	0.998	mRNA
contig100720.1	578	Cluster-16891.0	NA	0.494944	0.491989	0.472772	0.435271	0.19028	0.5	0.290657	0.618	mRNA
contig100721.1	578	NA	Cluster-13711.29070	0.496451	0.492023	0.499789	0.475683	0.208635	0.5	0.399654	0.332	mRNA
contig100721.2	573	NA	Cluster-13711.29070	0.498808	0.49667	0.501014	0.49056	0.299584	0.479167	0.39267	0.304	mRNA
contig100722.1	578	Cluster-15712.361	Cluster-13711.29955	0.501233	0.501652	0.508625	0.513721	0.32729	0.403051	0.321799	0.156	lncRNA
contig100723.1	578	NA	Cluster-9856.0	0.50097	0.499899	0.496028	0.463187	0.267852	0.474684	0.425606	0.072	lncRNA
contig100724.1	578	NA	NA	0.501428	0.500499	0.502423	0.491316	0.225492	0.463768	0.373702	0.068	lncRNA
contig100725.1	578	NA	Cluster-13711.26718	0.496963	0.496068	0.476887	0.432455	0.176538	0.397727	0.472318	0.344	mRNA
contig100726.1	578	NA	NA	0.502896	0.501196	0.491361	0.484915	0.241431	0.472222	0.202422	0.118	lncRNA
contig100727.1	578	NA	NA	0.502233	0.501128	0.48858	0.463145	0.227253	0.492063	0.342561	0.142	lncRNA
contig100728.1	578	Cluster-16963.4	NA	0.502224	0.504449	0.522891	0.527579	0.237148	0.472789	0.778547	0.934	mRNA
contig100729.1	578	NA	Cluster-21152.0	0.495069	0.488639	0.491931	0.48722	0.196339	0.471429	0.197232	0.314	mRNA
contig10073.1	2894	Cluster-15712.20603	Cluster-13711.18077	0.499821	0.498258	0.514754	0.524114	0.285963	0.469854	0.526607	0.904	mRNA
contig100730.1	578	Cluster-17031.0	Cluster-30083.0	0.494221	0.480219	0.469913	0.386499	0.107277	0.338235	0.368512	0.578	mRNA
contig100730.2	569	Cluster-17031.0	Cluster-30083.0	0.494349	0.480552	0.461567	0.375513	0.084967	0.380597	0.369069	0.588	mRNA
contig100730.3	510	Cluster-17031.0	Cluster-30083.0	0.498829	0.499074	0.479084	0.448912	0.202298	0.484375	0.394118	0.23	lncRNA
contig100731.1	578	NA	NA	0.49975	0.498165	0.490373	0.458362	0.250255	0.476674	0.586505	0.242	lncRNA
contig100732.1	578	NA	Cluster-13711.33270	0.500487	0.501559	0.484066	0.45277	0.207974	0.415565	0.949827	0.314	mRNA
contig100733.1	578	Cluster-19011.0	Cluster-29945.0	0.502811	0.499143	0.485468	0.405197	0.288556	0.5	0.264706	0.27	mRNA
contig100734.1	578	Cluster-21389.0	Cluster-25716.0	0.499923	0.499428	0.486871	0.473841	0.278779	0.46988	0.446367	0.192	lncRNA
contig100735.1	578	Cluster-15712.16193	Cluster-13711.24643	0.495644	0.488676	0.483389	0.437019	0.293279	0.448276	0.316609	0.284	mRNA
contig100736.1	578	NA	Cluster-13711.34090	0.498471	0.49486	0.501651	0.474776	0.319073	0.472222	0.202422	0.156	lncRNA
contig100736.2	422	NA	Cluster-13711.7346	0.498471	0.49486	0.501651	0.474776	0.319073	0.472222	0.277251	0.256	lncRNA
contig100739.1	578	Cluster-15712.14906	Cluster-13711.7103	0.499409	0.499152	0.482887	0.464516	0.310712	0.5	0.259516	0.2	lncRNA
contig10074.1	2893	Cluster-15712.21817	Cluster-13711.45776	0.499781	0.498681	0.500648	0.489665	0.254295	0.472627	0.403387	0.334	mRNA
contig100740.1	578	NA	NA	0.498062	0.493266	0.494258	0.474418	0.227944	0.467949	0.420415	0.278	mRNA
contig100741.1	578	NA	Cluster-13711.18776	0.497863	0.496949	0.499597	0.490682	0.275769	0.477273	0.243945	0.204	lncRNA
contig100742.1	578	Cluster-22452.1	Cluster-25443.1	0.500334	0.498977	0.47751	0.448232	0.216544	0.485714	0.378893	0.16	lncRNA
contig100743.2	528	Cluster-15712.21594	Cluster-13711.26051	0.490753	0.483721	0.477728	0.412851	0.187495	0.442857	0.613636	0.452	mRNA
contig100744.1	578	NA	Cluster-13711.2513	0.501803	0.499767	0.493247	0.462937	0.303606	0.486842	0.212803	0.194	lncRNA
contig100745.1	578	Cluster-15712.26796	Cluster-13711.32237	0.494996	0.492307	0.478581	0.441136	0.214885	0.376106	0.602076	0.488	mRNA
contig100746.1	578	NA	Cluster-13711.13165	0.49815	0.494819	0.491946	0.457357	0.197496	0.489474	0.508651	0.33	mRNA
contig100747.1	578	Cluster-15712.25931	Cluster-13711.29256	0.499233	0.498361	0.480966	0.462374	0.271134	0.489323	0.290657	0.178	lncRNA
contig100748.1	578	Cluster-15712.21862	Cluster-13711.23607	0.497924	0.486676	0.478643	0.332213	0.079935	0.310811	0.207612	0.422	mRNA
contig100749.1	578	Cluster-15712.11475	Cluster-13711.23069	0.497035	0.493299	0.487821	0.441094	0.251282	0.418269	0.555363	0.282	mRNA
contig100749.2	368	Cluster-15712.11475	Cluster-13711.23069	0.498426	0.495483	0.488972	0.44942	0.256324	0.419753	0.684783	0.416	mRNA
contig10075.1	2893	Cluster-15712.9326	Cluster-13711.46939	0.503461	0.50721	0.52861	0.54587	0.324157	0.464153	0.971656	0.99	mRNA
contig100750.1	578	NA	Cluster-38964.0	0.500181	0.498587	0.485149	0.459934	0.255705	0.495935	0.653979	0.328	mRNA
contig100751.1	578	NA	NA	0.502193	0.502166	0.491306	0.45003	0.211288	0.363636	0.529412	0.07	lncRNA
contig100752.1	578	Cluster-21580.0	NA	0.503026	0.506122	0.4995	0.490484	0.27188	0.473171	0.415225	0.08	lncRNA
contig100753.1	578	Cluster-23826.0	Cluster-13711.2328	0.497293	0.496178	0.483536	0.464586	0.157312	0.466673	0.648789	0.394	mRNA
contig100754.1	578	Cluster-17979.0	Cluster-33592.0	0.500236	0.498874	0.502143	0.514613	0.317764	0.466667	0.249135	0.164	lncRNA
contig100754.2	504	Cluster-17979.0	Cluster-33592.0	0.500178	0.498842	0.50738	0.519044	0.349157	0.460526	0.244048	0.226	lncRNA
contig100755.1	578	Cluster-15712.3899	Cluster-31206.9	0.502228	0.503993	0.532285	0.541324	0.292267	0.484375	0.846021	0.984	mRNA
contig100756.1	578	NA	NA	0.500917	0.500172	0.502427	0.48871	0.185762	0.450495	0.539792	0.158	lncRNA
contig100757.1	578	Cluster-15712.11739	Cluster-13711.46787	0.499882	0.498338	0.508652	0.513374	0.245434	0.457031	0.679931	0.914	mRNA
contig100758.1	578	Cluster-15712.2379	Cluster-13711.36567	0.499405	0.496749	0.466743	0.422717	0.239745	0.407895	0.212803	0.152	lncRNA
contig100759.1	580	NA	Cluster-27346.0	0.499293	0.49837	0.485449	0.443797	0.22988	0.447581	0.656897	0.346	mRNA
contig10076.1	2897	Cluster-17933.2	Cluster-39260.4	0.496664	0.490339	0.457592	0.381079	0.187131	0.482456	0.0621332	0.34	mRNA
contig10076.2	869	Cluster-17933.2	Cluster-39260.4	0.496631	0.492029	0.47422	0.442827	0.165959	0.411765	0.245109	0.392	mRNA
contig10076.3	464	Cluster-17933.2	Cluster-39260.4	0.496664	0.490318	0.456904	0.385099	0.160289	0.482456	0.387931	0.524	mRNA
contig100760.1	578	NA	Cluster-33728.0	0.50236	0.504146	0.501868	0.492746	0.258691	0.401639	0.33218	0.078	lncRNA
contig100761.1	578	Cluster-11564.0	Cluster-25693.0	0.498387	0.496837	0.493026	0.46559	0.237387	0.467857	0.742215	0.558	mRNA
contig100762.1	578	NA	Cluster-33854.0	0.503835	0.50412	0.525322	0.523985	0.283507	0.485816	0.747405	0.884	mRNA
contig100763.1	578	NA	Cluster-21688.0	0.497065	0.49154	0.482853	0.455942	0.16859	0.418919	0.207612	0.292	mRNA
contig100764.1	578	NA	NA	0.496829	0.491798	0.491987	0.469735	0.172367	0.47093	0.461938	0.338	mRNA
contig100765.1	578	NA	NA	0.504185	0.507443	0.536727	0.533926	0.333699	0.493754	0.576125	0.804	mRNA
contig100766.1	578	NA	NA	0.492471	0.485088	0.462587	0.395326	0.192451	0.436508	0.342561	0.576	mRNA
contig100767.1	578	NA	NA	0.497377	0.489308	0.482123	0.439854	0.234073	0.486111	0.202422	0.27	mRNA
contig100768.1	578	NA	Cluster-13711.2091	0.498832	0.496734	0.500141	0.477601	0.253329	0.47639	0.923875	0.678	mRNA
contig100769.1	578	Cluster-4309.0	Cluster-35748.0	0.501381	0.502229	0.497624	0.47562	0.222177	0.475904	0.446367	0.17	lncRNA
contig10077.1	2893	Cluster-23837.0	Cluster-31395.1	0.500029	0.500324	0.510103	0.51509	0.280942	0.471326	0.871068	0.982	mRNA
contig100770.1	578	NA	Cluster-37606.0	0.498457	0.495997	0.493531	0.482003	0.240601	0.477477	0.591696	0.496	mRNA
contig100771.1	578	Cluster-15712.8814	Cluster-13711.32990	0.495952	0.492472	0.493779	0.499517	0.216094	0.459596	0.529412	0.402	mRNA
contig100772.1	578	Cluster-15712.18263	Cluster-13711.41355	0.497479	0.494578	0.493017	0.464299	0.15259	0.464286	0.378893	0.274	mRNA
contig100773.1	578	NA	Cluster-13711.44858	0.501188	0.499493	0.486811	0.470023	0.271433	0.5	0.238754	0.198	lncRNA
contig100774.1	578	Cluster-15712.16808	Cluster-13711.40772	0.497037	0.492083	0.491835	0.489172	0.22073	0.464286	0.233564	0.33	mRNA
contig100775.1	578	NA	Cluster-28086.1	0.503988	0.504315	0.488776	0.41901	0.152529	0.269231	0.285467	0.244	lncRNA
contig100776.1	578	NA	Cluster-13711.13935	0.499097	0.49899	0.514707	0.542392	0.225848	0.471311	0.648789	0.956	mRNA
contig100778.1	578	NA	NA	0.501638	0.504045	0.484915	0.451845	0.148564	0.395522	0.711073	0.18	lncRNA
contig100779.1	578	NA	Cluster-34292.1	0.495265	0.488964	0.492482	0.469793	0.12931	0.472222	0.576125	0.312	mRNA
contig10078.1	2893	Cluster-15712.19759	Cluster-13711.24903	0.4949	0.488045	0.477705	0.425927	0.162295	0.398438	0.069478	0.16	lncRNA
contig10078.2	2893	Cluster-15712.19759	Cluster-13711.24903	0.494713	0.487793	0.47862	0.429644	0.179079	0.414062	0.069478	0.232	lncRNA
contig10078.3	2176	Cluster-15712.19759	Cluster-13711.24903	0.500714	0.500543	0.493443	0.437304	0.196542	0.457746	0.102022	0.098	lncRNA
contig100780.1	578	NA	Cluster-9218.0	0.497262	0.493473	0.502885	0.481905	0.28285	0.410714	0.1609	0.246	lncRNA
contig100781.1	578	NA	Cluster-11308.0	0.505299	0.50877	0.497618	0.458137	0.240927	0.481944	0.991349	0.248	lncRNA
contig100782.1	578	Cluster-15712.12003	Cluster-13711.45408	0.498642	0.498108	0.493348	0.49241	0.197856	0.469072	0.519031	0.35	mRNA
contig100783.1	578	Cluster-15712.25197	Cluster-13711.42537	0.501302	0.501447	0.489122	0.430871	0.144687	0.422727	0.586505	0.158	lncRNA
contig100784.1	578	Cluster-317.0	Cluster-11189.0	0.496049	0.48987	0.481384	0.440504	0.207675	0.434426	0.33218	0.416	mRNA
contig100785.1	578	NA	Cluster-13711.15776	0.500943	0.499575	0.514781	0.506474	0.26845	0.478723	0.747405	0.86	mRNA
contig100786.1	578	Cluster-15712.21564	Cluster-13711.37791	0.500581	0.499922	0.511418	0.515158	0.319611	0.481013	0.83564	0.888	mRNA
contig100787.1	578	Cluster-1389.0	Cluster-16047.0	0.497957	0.495382	0.497182	0.479725	0.217924	0.453757	0.913495	0.812	mRNA
contig100788.1	578	Cluster-15712.26186	Cluster-13711.12870	0.493639	0.49239	0.486914	0.454269	0.162981	0.417431	0.581315	0.396	mRNA
contig100789.1	578	NA	Cluster-12163.0	0.502201	0.503074	0.515201	0.520736	0.289084	0.466667	0.32699	0.18	lncRNA
contig10079.1	2893	NA	Cluster-13711.28889	0.503667	0.505012	0.51018	0.495633	0.230144	0.476096	0.263394	0.248	lncRNA
contig100790.1	578	NA	Cluster-21195.2	0.503256	0.506966	0.492954	0.463373	0.272332	0.452266	0.32699	0.076	lncRNA
contig100791.1	580	Cluster-15712.21006	Cluster-13711.30661	0.494985	0.486551	0.478155	0.429533	0.184433	0.405556	0.481034	0.534	mRNA
contig100792.1	578	NA	Cluster-10835.0	0.501908	0.500677	0.526824	0.526531	0.28379	0.467742	0.33737	0.372	mRNA
contig100793.1	578	NA	Cluster-13711.38481	0.506887	0.517827	0.504963	0.513647	0.36653	0.362145	0.290657	0.21	lncRNA
contig100794.1	578	Cluster-15712.13493	Cluster-13711.38071	0.506991	0.514868	0.514708	0.50182	0.328536	0.383564	0.410035	0.27	mRNA
contig100795.1	578	Cluster-4799.0	Cluster-38829.0	0.503367	0.505672	0.510478	0.530807	0.346097	0.418621	0.316609	0.166	lncRNA
contig100796.1	578	NA	Cluster-12543.0	0.499001	0.498437	0.493807	0.492302	0.181267	0.490196	0.280277	0.332	mRNA
contig100797.1	578	Cluster-15712.26151	Cluster-13711.20494	0.494457	0.485439	0.480117	0.441968	0.206883	0.410256	0.217993	0.54	mRNA
contig100798.1	578	NA	NA	0.503858	0.506161	0.506706	0.478857	0.290693	0.337069	0.420415	0.152	lncRNA
contig100799.1	578	NA	NA	0.505823	0.510207	0.495959	0.464285	0.303645	0.348305	0.472318	0.182	lncRNA
contig1008.1	6811	Cluster-15712.22029	Cluster-13711.42521	0.50129	0.501858	0.526204	0.529826	0.245603	0.472028	0.0643077	0.49	mRNA
contig10080.1	2892	Cluster-15712.5815	Cluster-13711.4819	0.501897	0.503341	0.520754	0.516704	0.262097	0.475201	0.696058	0.986	mRNA
contig100800.1	578	Cluster-23657.0	Cluster-19082.1	0.498287	0.495201	0.491289	0.468043	0.272062	0.467213	0.33218	0.154	lncRNA
contig100801.1	578	NA	NA	0.497531	0.492571	0.486449	0.459102	0.253553	0.496864	0.124567	0.212	lncRNA
contig100802.1	578	Cluster-18389.0	Cluster-27804.1	0.501969	0.502819	0.488563	0.471072	0.211421	0.489474	0.508651	0.146	lncRNA
contig100803.1	578	NA	Cluster-13711.15807	0.496714	0.492463	0.48563	0.454545	0.189548	0.454545	0.358131	0.458	mRNA
contig100804.1	578	NA	NA	0.498719	0.495586	0.511837	0.502749	0.242929	0.471591	0.929066	0.834	mRNA
contig100805.1	578	NA	Cluster-14500.0	0.493234	0.486313	0.481299	0.44738	0.176447	0.450355	0.747405	0.422	mRNA
contig100806.1	578	NA	Cluster-13711.46352	0.499564	0.496853	0.48945	0.451397	0.167214	0.437037	0.716263	0.332	mRNA
contig100807.1	578	NA	Cluster-32218.0	0.497544	0.494502	0.510638	0.498241	0.199284	0.4637	0.949827	0.792	mRNA
contig100808.1	578	NA	Cluster-3721.0	0.502428	0.502992	0.490837	0.464723	0.195811	0.462264	0.565744	0.082	lncRNA
contig100809.1	578	NA	NA	0.497758	0.489223	0.547702	0.551655	0.288623	0.443802	0.66955	0.832	mRNA
contig10081.1	2893	Cluster-21104.1	Cluster-31446.2	0.50062	0.502306	0.532	0.558283	0.31642	0.473418	0.793294	1	mRNA
contig10081.2	2765	Cluster-21104.1	Cluster-31446.2	0.500546	0.502149	0.529852	0.553365	0.312492	0.471912	0.860398	1	mRNA
contig10081.3	2641	Cluster-21104.1	Cluster-31446.1	0.500587	0.502122	0.532958	0.557118	0.317529	0.472923	0.895115	0.994	mRNA
contig100810.1	578	NA	Cluster-13711.45105	0.501063	0.501792	0.499785	0.498132	0.27689	0.450758	0.700692	0.604	mRNA
contig100811.1	578	Cluster-15712.20218	Cluster-13711.3758	0.506369	0.512495	0.490917	0.45829	0.287104	0.358974	0.420415	0.216	lncRNA
contig100811.2	575	Cluster-15712.20218	Cluster-13711.3758	0.506369	0.512495	0.490917	0.45829	0.287104	0.358974	0.422609	0.214	lncRNA
contig100812.1	578	Cluster-15712.15038	Cluster-13711.42540	0.491732	0.477913	0.491775	0.437015	0.162008	0.339744	0.420415	0.524	mRNA
contig100813.1	578	NA	Cluster-18990.0	0.498207	0.493306	0.511534	0.515839	0.251392	0.478261	0.254325	0.296	mRNA
contig100814.1	578	NA	Cluster-13105.0	0.497461	0.496769	0.478187	0.474343	0.246507	0.428204	0.788927	0.574	mRNA
contig100815.1	578	NA	NA	0.498225	0.496191	0.496577	0.48771	0.219118	0.494118	0.456747	0.386	mRNA
contig100816.1	578	Cluster-15712.18441	Cluster-13711.33302	0.505808	0.515593	0.50941	0.505025	0.363711	0.297187	0.617647	0.56	mRNA
contig100817.1	578	NA	NA	0.4911	0.485679	0.474341	0.444051	0.169358	0.454545	0.186851	0.514	mRNA
contig100818.1	578	NA	Cluster-15504.0	0.496642	0.490753	0.483665	0.464109	0.19538	0.505566	0.420415	0.442	mRNA
contig100819.1	578	NA	Cluster-13711.15034	0.495646	0.490892	0.478493	0.450292	0.144552	0.375	0.410035	0.472	mRNA
contig10082.1	2892	Cluster-15712.22289	Cluster-13711.42335	0.501734	0.50356	0.524678	0.536192	0.291066	0.469557	0.814315	1	mRNA
contig100820.1	578	NA	NA	0.497665	0.493416	0.462932	0.441101	0.203962	0.5	0.124567	0.5	mRNA
contig100821.1	578	Cluster-15712.25151	Cluster-13711.33147	0.497566	0.495461	0.497042	0.494223	0.191409	0.487395	0.633218	0.568	mRNA
contig100822.1	578	Cluster-22465.0	Cluster-27220.0	0.500675	0.49973	0.517058	0.512792	0.261939	0.493902	0.441176	0.502	mRNA
contig100823.1	578	Cluster-15712.4986	Cluster-13711.19190	0.503364	0.504332	0.503002	0.483243	0.373179	0.41285	0.249135	0.066	lncRNA
contig100824.1	578	NA	NA	0.506245	0.51321	0.491269	0.461717	0.274958	0.451487	0.456747	0.178	lncRNA
contig100825.1	578	Cluster-5666.3	Cluster-31010.8	0.49978	0.496948	0.470253	0.445191	0.237009	0.485075	0.363322	0.14	lncRNA
contig100826.1	578	NA	Cluster-13711.15669	0.503742	0.506981	0.502238	0.48166	0.280433	0.412914	0.757785	0.416	mRNA
contig100826.2	577	NA	Cluster-13711.15669	0.50522	0.509876	0.502154	0.472761	0.286697	0.384384	0.566724	0.278	mRNA
contig100827.1	578	NA	Cluster-4555.0	0.494604	0.484286	0.464568	0.40901	0.16361	0.4375	0.140138	0.422	mRNA
contig100828.1	578	Cluster-17764.0	Cluster-19420.0	0.495927	0.486621	0.472892	0.379276	0.182557	0.397959	0.269896	0.508	mRNA
contig100829.1	578	Cluster-23141.0	Cluster-30597.0	0.498518	0.495791	0.509602	0.503994	0.266263	0.469512	0.866782	0.83	mRNA
contig10083.1	2892	Cluster-16503.0	Cluster-30994.0	0.499886	0.500407	0.512517	0.51639	0.252017	0.482399	0.798755	0.99	mRNA
contig100830.1	578	NA	Cluster-13711.19033	0.49223	0.48484	0.47976	0.418812	0.187519	0.432292	0.513841	0.506	mRNA
contig100830.2	334	NA	Cluster-13711.19033	0.495443	0.489894	0.465169	0.393013	0.147104	0.475	0.386228	0.472	mRNA
contig100831.1	578	NA	Cluster-13711.608	0.496621	0.491924	0.480076	0.459525	0.238714	0.457746	0.384083	0.382	mRNA
contig100832.1	578	Cluster-15712.26311	Cluster-13711.9408	0.49569	0.489402	0.490848	0.483266	0.209645	0.479167	0.140138	0.19	lncRNA
contig100833.1	578	NA	Cluster-13711.44664	0.497825	0.495791	0.492853	0.485372	0.225803	0.494845	0.519031	0.362	mRNA
contig100834.1	578	NA	Cluster-28378.2	0.491637	0.483618	0.4797	0.418746	0.200966	0.44	0.534602	0.516	mRNA
contig100835.1	578	Cluster-6672.0	Cluster-31918.0	0.494702	0.48778	0.470699	0.384266	0.134743	0.453488	0.238754	0.442	mRNA
contig100836.1	578	NA	Cluster-13711.14976	0.500658	0.498805	0.50649	0.521242	0.225939	0.460784	0.280277	0.286	mRNA
contig100837.1	578	NA	Cluster-24524.0	0.50748	0.516253	0.50958	0.49447	0.31059	0.355701	0.534602	0.358	mRNA
contig100838.1	578	NA	Cluster-13711.24414	0.496112	0.489055	0.474383	0.422286	0.243869	0.43	0.275087	0.45	mRNA
contig100839.1	578	NA	Cluster-11509.18	0.502073	0.501729	0.497422	0.483964	0.196624	0.489899	0.529412	0.18	lncRNA
contig10084.1	2892	Cluster-22211.1	Cluster-37343.2	0.500176	0.501007	0.523159	0.543727	0.294365	0.404831	0.863071	0.998	mRNA
contig10084.2	1340	Cluster-22211.3	Cluster-37343.7	0.500293	0.501173	0.513727	0.535751	0.302673	0.486511	0.631343	0.966	mRNA
contig100840.1	578	Cluster-4416.0	Cluster-9462.0	0.500153	0.499877	0.490132	0.478317	0.253327	0.479167	0.389273	0.142	lncRNA
contig100841.1	578	NA	Cluster-13711.24503	0.496771	0.490713	0.474613	0.444947	0.223101	0.473684	0.410035	0.434	mRNA
contig100842.1	578	NA	Cluster-10974.0	0.500391	0.499923	0.484001	0.458487	0.240555	0.476667	0.794118	0.312	mRNA
contig100843.1	578	Cluster-15712.10646	Cluster-13711.7362	0.498905	0.498259	0.507856	0.508039	0.258957	0.480621	0.301038	0.392	mRNA
contig100844.1	578	Cluster-18024.0	Cluster-27869.0	0.498648	0.497484	0.47834	0.476842	0.305444	0.482143	0.1609	0.258	lncRNA
contig100845.1	578	NA	Cluster-13711.13484	0.501871	0.500728	0.499597	0.473907	0.281446	0.44697	0.358131	0.102	lncRNA
contig100846.1	578	Cluster-21226.0	Cluster-33830.0	0.497934	0.493202	0.503396	0.502948	0.235695	0.479167	0.264706	0.208	lncRNA
contig100847.1	578	Cluster-24407.0	Cluster-36630.1	0.496519	0.489971	0.477902	0.444565	0.192736	0.466102	0.321799	0.446	mRNA
contig100848.1	578	NA	Cluster-27787.0	0.498348	0.496077	0.473165	0.42781	0.177447	0.485612	0.737024	0.418	mRNA
contig100849.1	578	Cluster-695.0	Cluster-36149.0	0.501315	0.502192	0.495374	0.476502	0.215755	0.481132	0.565744	0.198	lncRNA
contig10085.1	2892	Cluster-15712.26473	Cluster-13711.4845	0.499836	0.4983	0.513863	0.503336	0.244151	0.463841	0.406639	0.544	mRNA
contig100850.1	578	Cluster-9012.1	Cluster-22375.1	0.496827	0.491236	0.48368	0.437013	0.200023	0.426215	0.871972	0.482	mRNA
contig100851.1	578	NA	Cluster-23238.0	0.500434	0.498496	0.497548	0.475163	0.220615	0.494505	0.487889	0.262	lncRNA
contig100852.1	578	Cluster-15712.21212	Cluster-13711.15190	0.501411	0.503722	0.500721	0.486646	0.237139	0.409419	0.384083	0.054	lncRNA
contig100853.1	578	Cluster-15712.7692	Cluster-13711.20397	0.499755	0.49715	0.512673	0.491991	0.191988	0.355856	0.591696	0.722	mRNA
contig100854.1	578	NA	Cluster-13711.13562	0.499594	0.497567	0.488171	0.495125	0.261472	0.460526	0.212803	0.152	lncRNA
contig100855.1	578	Cluster-21795.1	Cluster-35559.0	0.501252	0.501293	0.508122	0.485974	0.249834	0.469231	0.690311	0.614	mRNA
contig100856.1	578	NA	Cluster-19281.0	0.500029	0.497671	0.489509	0.458228	0.170684	0.467742	0.176471	0.102	lncRNA
contig100857.1	578	NA	NA	NA	NA	NA	NA	NA	NA	NA	NA	lncRNA
contig100857.2	558	NA	NA	NA	NA	NA	NA	NA	NA	NA	NA	lncRNA
contig100857.3	311	NA	NA	NA	NA	NA	NA	NA	NA	NA	NA	lncRNA
contig100858.1	578	Cluster-17773.0	Cluster-31995.0	0.497046	0.488997	0.485016	0.41774	0.127348	0.46	0.145329	0.308	mRNA
contig100859.1	578	NA	Cluster-2273.0	0.498377	0.496389	0.497474	0.498566	0.243765	0.48062	0.685121	0.706	mRNA
contig10086.1	2900	Cluster-22519.0	Cluster-23699.1	0.500059	0.500589	0.510828	0.517946	0.269033	0.472497	0.606207	0.964	mRNA
contig10086.2	557	Cluster-22519.1	Cluster-23699.0	0.495049	0.487464	0.484716	0.460163	0.198	0.488095	0.24237	0.452	mRNA
contig100860.1	578	Cluster-15712.5106	Cluster-13711.6929	0.501715	0.503387	0.506164	0.505109	0.309566	0.429553	0.363322	0.084	lncRNA
contig100861.1	578	NA	Cluster-13711.12588	0.490932	0.481372	0.46413	0.381378	0.189507	0.449275	0.373702	0.638	mRNA
contig100862.1	578	NA	Cluster-30829.1	0.499277	0.496678	0.499328	0.502609	0.356107	0.5	0.103806	0.156	lncRNA
contig100863.1	578	Cluster-12562.0	Cluster-13711.11806	0.496912	0.482693	0.450056	0.38862	0.104006	0.414286	0.197232	0.524	mRNA
contig100864.1	578	Cluster-11973.0	Cluster-27794.0	0.495864	0.489416	0.492033	0.463811	0.198343	0.477987	0.84083	0.452	mRNA
contig100865.1	578	NA	Cluster-2348.2	0.497785	0.497866	0.490619	0.486876	0.260538	0.480392	0.280277	0.28	mRNA
contig100865.2	557	NA	Cluster-2348.2	0.497071	0.495245	0.486575	0.449368	0.146896	0.443182	0.490126	0.28	mRNA
contig100866.1	578	Cluster-15712.2494	Cluster-13711.22985	0.500924	0.503815	0.50366	0.492063	0.311213	0.505743	0.903114	0.518	mRNA
contig100867.1	578	NA	Cluster-13711.29521	NA	NA	NA	NA	NA	NA	NA	NA	lncRNA
contig100868.1	578	Cluster-11615.0	Cluster-37422.2	0.497899	0.494899	0.49033	0.484773	0.189843	0.46962	0.368512	0.41	mRNA
contig100869.1	578	NA	Cluster-13711.8244	0.508241	0.521866	0.514681	0.519651	0.431291	0.283699	0.851211	0.62	mRNA
contig10087.1	2892	Cluster-15712.11487	Cluster-13711.27578	0.50064	0.501877	0.516411	0.531633	0.269967	0.467314	0.936722	0.996	mRNA
contig100870.1	578	Cluster-23484.1	Cluster-13711.9670	0.498231	0.496755	0.494891	0.487694	0.219054	0.474138	0.316609	0.272	mRNA
contig100870.2	379	Cluster-23484.2	Cluster-13711.9501	0.498821	0.498623	0.489854	0.470245	0.176158	0.465116	0.364116	0.226	lncRNA
contig100871.1	578	Cluster-15712.2305	Cluster-13711.47195	0.493945	0.488511	0.483235	0.448595	0.194601	0.463636	0.586505	0.474	mRNA
contig100872.1	578	Cluster-15712.25368	Cluster-13711.14799	0.498374	0.496919	0.484856	0.434545	0.140272	0.4375	0.264706	0.21	lncRNA
contig100873.1	578	Cluster-3350.0	Cluster-18473.0	0.498954	0.495548	0.48752	0.440015	0.216579	0.46875	0.679931	0.452	mRNA
contig100874.1	578	Cluster-9536.0	Cluster-34680.0	0.497213	0.494513	0.487449	0.486617	0.24245	0.480263	0.410035	0.294	mRNA
contig100875.1	578	Cluster-2577.0	NA	0.495857	0.490913	0.482087	0.460797	0.241008	0.48125	0.430796	0.326	mRNA
contig100877.1	578	Cluster-15712.10239	Cluster-13711.6413	0.491794	0.481815	0.473124	0.37875	0.188951	0.367188	0.347751	0.642	mRNA
contig100878.1	578	NA	Cluster-13711.30990	0.498758	0.49797	0.465369	0.429522	0.219047	0.5	0.223183	0.272	mRNA
contig100879.1	579	Cluster-23298.0	NA	0.499874	0.497519	0.489064	0.448602	0.245808	0.5	0.233161	0.19	lncRNA
contig10088.1	2892	Cluster-15712.22526	Cluster-13711.44223	0.501288	0.502295	0.516041	0.523809	0.287713	0.475747	0.726141	0.988	mRNA
contig100880.1	578	Cluster-15712.3054	NA	0.500526	0.499722	0.494285	0.453542	0.187932	0.45977	0.467128	0.082	lncRNA
contig100881.1	578	NA	Cluster-13711.19934	0.501413	0.503123	0.49532	0.462559	0.238786	0.377834	0.638408	0.17	lncRNA
contig100882.1	578	Cluster-17198.0	Cluster-25675.0	0.491684	0.486791	0.48835	0.423887	0.215059	0.43	0.794118	0.484	mRNA
contig100883.1	578	NA	Cluster-4885.0	0.504292	0.506528	0.514582	0.515679	0.217671	0.455621	0.892734	0.872	mRNA
contig100884.1	578	Cluster-15712.260	NA	0.499363	0.496363	0.509964	0.516136	0.230385	0.467618	0.747405	0.958	mRNA
contig100884.2	575	Cluster-15712.260	NA	0.499413	0.496338	0.510153	0.51468	0.236743	0.468071	0.761739	0.952	mRNA
contig100884.3	554	Cluster-15712.260	NA	0.499088	0.495828	0.506836	0.503867	0.237795	0.46567	0.736462	0.84	mRNA
contig100886.1	578	Cluster-21981.1	Cluster-27287.1	0.496596	0.493169	0.4803	0.471238	0.209339	0.42231	0.721453	0.472	mRNA
contig100887.1	578	Cluster-15712.27038	Cluster-13711.17003	0.505023	0.511434	0.535427	0.532429	0.394415	0.539899	0.420415	0.354	mRNA
contig100888.1	578	NA	NA	0.499361	0.499183	0.521989	0.516573	0.304911	0.421316	0.508651	0.716	mRNA
contig100889.1	578	Cluster-13003.0	Cluster-17915.0	0.497441	0.49499	0.480769	0.444449	0.252415	0.442857	0.197232	0.186	lncRNA
contig10089.1	2892	Cluster-3890.0	Cluster-13711.22430	0.500323	0.500605	0.515257	0.519342	0.241381	0.467691	0.982365	0.994	mRNA
contig100890.1	578	Cluster-15712.24686	Cluster-13711.19959	0.505617	0.510135	0.513215	0.485283	0.274633	0.47	0.534602	0.474	mRNA
contig100891.1	578	NA	Cluster-31336.0	0.495482	0.488785	0.496096	0.461662	0.217561	0.480952	0.560554	0.4	mRNA
contig100892.1	578	NA	NA	0.504271	0.507718	0.497443	0.508095	0.294638	0.396552	0.316609	0.152	lncRNA
contig100893.1	578	Cluster-15712.78	NA	0.504781	0.518085	0.51469	0.554072	0.515972	0.392021	0.321799	0.22	lncRNA
contig100893.2	576	Cluster-15712.78	NA	0.504781	0.518085	0.502212	0.531684	0.379919	0.343268	0.322917	0.22	lncRNA
contig100895.1	577	Cluster-14174.0	Cluster-11185.0	0.498324	0.497308	0.487738	0.452999	0.251235	0.428787	0.613518	0.392	mRNA
contig100896.1	577	Cluster-15712.20001	Cluster-13711.25339	0.495912	0.491922	0.48643	0.47149	0.167813	0.462963	0.29636	0.394	mRNA
contig100896.2	577	Cluster-15712.20001	Cluster-13711.25339	0.495912	0.491922	0.48643	0.47149	0.167813	0.462963	0.29636	0.394	mRNA
contig100897.1	577	Cluster-15712.26869	Cluster-13711.1805	0.500118	0.498733	0.492622	0.454639	0.163724	0.469565	0.613518	0.204	lncRNA
contig100898.1	577	NA	NA	0.502541	0.503892	0.504219	0.484589	0.302724	0.413981	0.431542	0.1	lncRNA
contig100898.2	363	NA	NA	0.505193	0.510425	0.520592	0.527893	0.338889	0.404689	0.727273	0.702	mRNA
contig100899.1	577	NA	Cluster-11276.0	0.499879	0.498437	0.507061	0.493391	0.295776	0.462779	0.82149	0.77	mRNA
contig100899.2	439	NA	Cluster-11276.1	0.498933	0.49667	0.502666	0.491629	0.259922	0.46789	0.765376	0.704	mRNA
contig1009.1	6810	Cluster-15712.2043	Cluster-13711.5213	0.501401	0.503401	0.535954	0.562908	0.329958	0.470205	0.730396	0.998	mRNA
contig10090.1	2891	Cluster-15712.12300	Cluster-13711.8737	0.499624	0.500868	0.516079	0.52838	0.273372	0.464845	0.810446	0.992	mRNA
contig10090.2	2682	Cluster-15712.12300	Cluster-13711.8737	0.500495	0.502363	0.520511	0.541454	0.283338	0.467719	0.788591	1	mRNA
contig10090.3	2660	Cluster-15712.12300	Cluster-13711.8737	0.500509	0.502394	0.520901	0.542165	0.2847	0.468292	0.793985	1	mRNA
contig100900.1	577	NA	Cluster-11993.1	0.503789	0.505851	0.499117	0.47573	0.296287	0.400943	0.566724	0.19	lncRNA
contig100901.1	577	NA	NA	0.495236	0.488327	0.497052	0.472677	0.236246	0.466102	0.322357	0.266	mRNA
contig100902.1	577	Cluster-18520.1	Cluster-38164.0	0.502588	0.50455	0.483726	0.47026	0.216401	0.5	0.15078	0.164	lncRNA
contig100903.1	577	Cluster-22299.0	Cluster-12469.0	0.499381	0.498953	0.491295	0.475031	0.216355	0.47619	0.45234	0.302	mRNA
contig100904.1	577	Cluster-6111.0	Cluster-8375.0	0.495348	0.491075	0.47853	0.471237	0.19065	0.428571	0.233969	0.46	mRNA
contig100905.1	577	NA	Cluster-13711.14454	0.493766	0.49139	0.483525	0.434013	0.144645	0.421053	0.410745	0.488	mRNA
contig100905.2	575	NA	Cluster-13711.14454	0.493766	0.49139	0.483525	0.434013	0.144645	0.421053	0.412174	0.488	mRNA
contig100906.1	577	Cluster-18101.0	Cluster-3074.0	0.50673	0.513035	0.527082	0.544536	0.445551	0.268089	0.140381	0.192	lncRNA
contig100907.1	577	Cluster-4093.0	Cluster-23728.0	0.50025	0.49905	0.509113	0.507348	0.267611	0.428571	0.233969	0.116	lncRNA
contig100908.1	577	Cluster-1664.0	NA	0.496584	0.491874	0.497514	0.477234	0.312947	0.434471	0.400347	0.228	lncRNA
contig10091.1	2891	Cluster-3115.2	Cluster-13711.4493	0.499344	0.498457	0.502188	0.506019	0.2617	0.471373	0.81771	0.866	mRNA
contig100910.1	577	NA	Cluster-27458.0	0.498488	0.496251	0.472651	0.446749	0.194331	0.4875	0.22357	0.22	lncRNA
contig100911.1	577	NA	NA	0.501611	0.502603	0.500644	0.488604	0.209745	0.478102	0.727903	0.564	mRNA
contig100912.1	577	Cluster-18542.0	NA	0.500157	0.499466	0.495886	0.477157	0.301477	0.476471	0.457539	0.148	lncRNA
contig100913.1	577	Cluster-15712.25464	Cluster-13711.27044	0.496857	0.495866	0.471089	0.465625	0.107954	0.5	0.166378	0.484	mRNA
contig100914.1	577	NA	Cluster-17945.0	0.495872	0.4901	0.490712	0.453506	0.187839	0.4375	0.181976	0.318	mRNA
contig100915.1	577	NA	NA	0.493263	0.490581	0.488662	0.464605	0.272059	0.411789	0.67591	0.412	mRNA
contig100916.1	577	Cluster-15712.26362	NA	0.502222	0.501817	0.501642	0.497819	0.362783	0.457786	0.493934	0.156	lncRNA
contig100917.1	577	NA	Cluster-13711.1263	0.507013	0.514569	0.532547	0.528325	0.479736	0.336135	0.395147	0.312	mRNA
contig100918.1	577	NA	NA	0.502198	0.503212	0.54055	0.554618	0.315909	0.477903	0.97227	0.992	mRNA
contig100919.1	577	Cluster-7127.0	Cluster-30674.0	0.504672	0.509054	0.498138	0.488103	0.23808	0.41216	0.618718	0.26	lncRNA
contig10092.1	2891	Cluster-15712.25797	Cluster-13711.48478	0.491799	0.48598	0.48065	0.415895	0.181225	0.407787	0.256313	0.638	mRNA
contig10092.2	973	Cluster-15712.25797	Cluster-13711.48478	0.491317	0.485119	0.478724	0.406235	0.167687	0.387295	0.761562	0.47	mRNA
contig10092.3	833	Cluster-15712.25797	Cluster-13711.48478	0.492849	0.484268	0.471636	0.41906	0.184696	0.44898	0.187275	0.682	mRNA
contig100920.1	577	Cluster-15712.25892	Cluster-13711.37998	0.501274	0.503181	0.526513	0.551625	0.208399	0.458333	0.389948	0.492	mRNA
contig100921.1	577	Cluster-15712.587	Cluster-13711.38555	0.494141	0.48329	0.466747	0.39566	0.143393	0.34375	0.181976	0.578	mRNA
contig100922.1	577	NA	Cluster-5346.0	0.500825	0.501573	0.516107	0.522448	0.304035	0.487425	0.249567	0.2	lncRNA
contig100923.1	577	Cluster-4178.0	Cluster-20178.0	0.50256	0.502537	0.482968	0.440283	0.151783	0.434211	0.410745	0.164	lncRNA
contig100923.2	543	Cluster-4178.0	Cluster-20178.0	0.506033	0.512683	0.499379	0.47646	0.242637	0.408882	0.364641	0.16	lncRNA
contig100925.1	577	NA	Cluster-13711.20925	0.502119	0.502979	0.52346	0.531186	0.292737	0.48324	0.946274	0.972	mRNA
contig100926.1	577	Cluster-9892.0	Cluster-27777.2	0.50322	0.502512	0.506751	0.4757	0.246762	0.399236	0.207972	0.06	lncRNA
contig100927.1	577	NA	NA	0.504985	0.509951	0.507757	0.494292	0.299211	0.325	0.22357	0.234	lncRNA
contig100928.1	577	NA	Cluster-13711.40023	0.499781	0.494323	0.493662	0.425832	0.133891	0.342105	0.213172	0.202	lncRNA
contig100929.1	577	Cluster-5773.1	Cluster-13711.11803	0.500644	0.500723	0.513561	0.521168	0.255246	0.477273	0.701906	0.956	mRNA
contig10093.1	2891	Cluster-15712.20241	Cluster-13711.19829	0.50079	0.500547	0.496017	0.478104	0.270646	0.464968	0.328952	0.148	lncRNA
contig100930.1	577	Cluster-24966.1	Cluster-13711.2351	0.502934	0.503364	0.511134	0.520621	0.340458	0.428756	0.665511	0.798	mRNA
contig100931.1	577	Cluster-15712.3536	Cluster-13711.17163	0.501969	0.502994	0.508774	0.518218	0.362056	0.481928	0.44714	0.47	mRNA
contig100932.1	577	Cluster-15712.2545	Cluster-13711.42802	0.499715	0.499199	0.493618	0.486163	0.261206	0.47807	0.608319	0.382	mRNA
contig100933.1	577	NA	Cluster-19748.12	0.497757	0.496195	0.509514	0.496299	0.204036	0.478788	0.873484	0.798	mRNA
contig100934.1	577	Cluster-15712.24082	Cluster-13711.45930	0.499801	0.499338	0.509857	0.51148	0.309092	0.467213	0.967071	0.914	mRNA
contig100935.1	577	NA	NA	0.498323	0.497017	0.485658	0.465701	0.222567	0.465686	0.545927	0.42	mRNA
contig100936.1	577	Cluster-15712.12235	Cluster-13711.3547	0.498551	0.491685	0.494352	0.49152	0.281783	0.434783	0.135182	0.204	lncRNA
contig100938.1	577	Cluster-15712.17309	Cluster-13711.42229	0.498209	0.495558	0.493619	0.487059	0.216219	0.456376	0.790295	0.7	mRNA
contig100939.1	577	Cluster-17024.0	NA	0.500762	0.497378	0.507316	0.462503	0.227131	0.489796	0.270364	0.23	lncRNA
contig10094.1	2891	Cluster-15712.22972	Cluster-13711.41881	0.503072	0.504619	0.503877	0.497041	0.243342	0.4688	0.651678	0.606	mRNA
contig10094.2	2393	Cluster-15712.22972	Cluster-13711.41881	0.503195	0.504864	0.503796	0.496774	0.240569	0.470684	0.773506	0.648	mRNA
contig100940.1	577	NA	Cluster-6906.0	0.493666	0.486588	0.481736	0.433424	0.191388	0.375	0.119584	0.49	mRNA
contig100941.1	577	Cluster-5537.0	NA	0.493365	0.484237	0.442463	0.379757	0.165393	0.5	0.192374	0.618	mRNA
contig100942.1	577	Cluster-15712.7896	Cluster-13711.6991	0.500491	0.501741	0.484051	0.459638	0.122625	0.471154	0.285962	0.168	lncRNA
contig100942.2	496	Cluster-15712.7896	Cluster-13711.6991	0.500491	0.501741	0.484051	0.459638	0.122625	0.471154	0.332661	0.222	lncRNA
contig100943.1	577	Cluster-15742.1	Cluster-13711.11397	0.498264	0.496645	0.519596	0.543564	0.349699	0.484615	0.353553	0.454	mRNA
contig100943.2	517	Cluster-15742.1	Cluster-13711.11397	0.498806	0.497981	0.519732	0.535477	0.314309	0.478723	0.562863	0.878	mRNA
contig100944.1	577	Cluster-15712.7801	Cluster-13711.46225	0.504181	0.50693	0.560432	0.585087	0.338413	0.470949	0.67591	0.966	mRNA
contig100945.1	577	Cluster-15712.16114	NA	0.495072	0.486188	0.484417	0.450948	0.177702	0.478873	0.384749	0.478	mRNA
contig100946.1	577	Cluster-15712.1596	Cluster-13711.37885	0.49968	0.500756	0.51363	0.501742	0.345772	0.384615	0.421144	0.262	lncRNA
contig100947.1	577	Cluster-3719.0	NA	0.502044	0.503669	0.526426	0.5417	0.315321	0.473054	0.883882	0.996	mRNA
contig100948.1	577	NA	Cluster-34288.1	0.499354	0.496741	0.505737	0.45814	0.200932	0.429752	0.644714	0.506	mRNA
contig100949.1	577	Cluster-15712.111	NA	0.501026	0.499582	0.51434	0.499324	0.216698	0.493243	0.400347	0.368	mRNA
contig10095.1	2891	Cluster-15712.22845	Cluster-13711.31861	0.503501	0.504874	0.526311	0.541604	0.287876	0.486158	0.0830163	0.404	mRNA
contig100950.1	577	NA	Cluster-35267.0	0.496668	0.49204	0.469108	0.463894	0.257524	0.5	0.135182	0.198	lncRNA
contig100951.1	577	NA	NA	0.503607	0.508743	0.513587	0.530049	0.242562	0.363636	0.187175	0.16	lncRNA
contig100952.1	577	NA	Cluster-25482.0	0.505691	0.51107	0.499716	0.482286	0.286031	0.393958	0.389948	0.182	lncRNA
contig100953.1	577	Cluster-15712.16447	Cluster-13711.14588	0.50272	0.506343	0.4849	0.426842	0.201268	0.341856	0.30156	0.186	lncRNA
contig100954.1	577	NA	Cluster-26409.0	0.493984	0.487628	0.464823	0.38359	0.281694	0.385714	0.197574	0.362	mRNA
contig100955.1	577	NA	Cluster-19652.0	0.495952	0.494192	0.489362	0.463112	0.21008	0.5	0.519931	0.476	mRNA
contig100956.1	577	NA	Cluster-29317.0	0.495958	0.489992	0.490145	0.463946	0.207968	0.47591	0.353553	0.372	mRNA
contig100957.1	577	NA	Cluster-18412.0	0.498531	0.494393	0.488017	0.457081	0.174569	0.491228	0.311958	0.252	lncRNA
contig100958.1	577	NA	Cluster-9416.2	0.504548	0.50752	0.505132	0.490917	0.297845	0.443586	0.764298	0.492	mRNA
contig100959.1	577	NA	NA	0.503598	0.50488	0.513648	0.464489	0.230622	0.47549	0.545927	0.498	mRNA
contig10096.1	2891	Cluster-7840.0	Cluster-33267.1	0.502456	0.503879	0.518591	0.50992	0.282692	0.469405	0.0933933	0.308	mRNA
contig10096.2	2846	Cluster-7840.0	Cluster-33267.1	0.502456	0.503879	0.518591	0.50992	0.282692	0.469405	0.09487	0.304	mRNA
contig100960.1	577	Cluster-15712.25419	Cluster-13711.44909	0.496693	0.495417	0.477835	0.465579	0.182062	0.361538	0.353553	0.488	mRNA
contig100961.1	577	NA	Cluster-13711.25096	0.498189	0.494132	0.492912	0.527165	0.277022	0.5	0.124783	0.212	lncRNA
contig100962.1	577	NA	NA	0.490547	0.475468	0.505635	0.480401	0.174371	0.421053	0.213172	0.4	mRNA
contig100963.1	577	Cluster-15712.20255	Cluster-13711.13510	0.502225	0.503213	0.512224	0.506542	0.204569	0.492188	0.681109	0.744	mRNA
contig100964.1	577	NA	Cluster-32979.0	0.502453	0.502643	0.490077	0.45662	0.246805	0.5	0.285962	0.146	lncRNA
contig100965.1	577	Cluster-15712.19263	Cluster-13711.19180	0.489209	0.481484	0.492566	0.433954	0.164353	0.303797	0.426343	0.514	mRNA
contig100966.1	577	Cluster-20242.0	Cluster-10877.0	0.503185	0.504285	0.486366	0.474627	0.325283	0.465116	0.239168	0.078	lncRNA
contig100967.1	577	NA	Cluster-5757.0	0.4975	0.492831	0.473549	0.438008	0.116132	0.485714	0.379549	0.37	mRNA
contig100968.1	577	NA	Cluster-12343.0	0.502134	0.504845	0.540316	0.585274	0.367533	0.454545	0.244367	0.53	mRNA
contig100969.1	577	NA	Cluster-7639.0	0.497925	0.49263	0.520185	0.505174	0.371709	0.467742	0.337955	0.282	mRNA
contig10097.1	2891	Cluster-1942.1	Cluster-27444.1	0.499319	0.498379	0.501218	0.504089	0.260467	0.458647	0.141128	0.022	lncRNA
contig10097.2	2690	Cluster-1942.1	Cluster-27444.1	0.499619	0.499215	0.501652	0.502477	0.253193	0.463303	0.124907	0.038	lncRNA
contig10097.3	423	Cluster-1942.0	Cluster-27444.0	0.500215	0.498634	0.492783	0.485335	0.248177	0.482759	0.432624	0.182	lncRNA
contig100970.1	577	NA	Cluster-13711.2779	0.486428	0.475453	0.481077	0.389263	0.143917	0.365385	0.82669	0.464	mRNA
contig100970.2	491	NA	Cluster-13711.2779	0.486745	0.476216	0.482054	0.393242	0.148599	0.372263	0.855397	0.47	mRNA
contig100971.1	577	Cluster-15712.26883	Cluster-13711.43404	0.506742	0.513816	0.467369	0.430456	0.310748	0.297297	0.400347	0.274	mRNA
contig100972.1	577	Cluster-4420.2	Cluster-10275.1	0.498225	0.492846	0.497776	0.500325	0.227844	0.480769	0.15078	0.17	lncRNA
contig100973.1	577	NA	NA	0.495207	0.488214	0.468992	0.422328	0.198182	0.486301	0.395147	0.592	mRNA
contig100974.1	577	NA	Cluster-13711.38900	0.501085	0.501519	0.497454	0.483277	0.272922	0.469388	0.270364	0.052	lncRNA
contig100975.1	577	Cluster-15712.7047	Cluster-13711.37939	0.507768	0.517378	0.538964	0.601433	0.495084	0.468315	0.171577	0.368	mRNA
contig100975.2	574	Cluster-15712.7047	Cluster-13711.17059	0.507131	0.515547	0.53688	0.556186	0.467275	0.526042	0.240418	0.356	mRNA
contig100976.1	577	NA	Cluster-10386.0	0.497873	0.4922	0.500221	0.440691	0.163805	0.39594	0.52513	0.252	lncRNA
contig100977.1	577	NA	Cluster-13711.20301	0.500579	0.502066	0.514258	0.522902	0.272095	0.472222	0.670711	0.954	mRNA
contig100978.1	577	NA	Cluster-38596.0	0.506801	0.51244	0.505469	0.496332	0.280615	0.436087	0.270364	0.184	lncRNA
contig100979.1	577	NA	NA	0.495256	0.488403	0.492309	0.475111	0.196222	0.435897	0.218371	0.266	mRNA
contig10098.1	2891	Cluster-15712.19575	Cluster-13711.45396	0.50064	0.500724	0.520769	0.531898	0.274496	0.479532	0.18056	0.444	mRNA
contig100980.1	577	NA	Cluster-17052.0	0.494498	0.486236	0.479773	0.440306	0.298543	0.5	0.29636	0.296	mRNA
contig100981.1	577	NA	Cluster-13711.37767	0.495764	0.490042	0.494234	0.474786	0.281388	0.444444	0.29636	0.214	lncRNA
contig100982.1	577	NA	NA	0.503179	0.50342	0.504497	0.48544	0.203021	0.482456	0.311958	0.142	lncRNA
contig100983.1	577	NA	Cluster-26160.0	0.499386	0.497771	0.508444	0.485161	0.322214	0.476744	0.239168	0.194	lncRNA
contig100984.1	577	NA	Cluster-5735.0	0.502091	0.501576	0.495296	0.470192	0.22571	0.465753	0.395147	0.036	lncRNA
contig100985.1	577	NA	NA	0.500031	0.497931	0.506135	0.50511	0.270798	0.4625	0.431542	0.198	lncRNA
contig100986.1	577	NA	Cluster-13711.35964	0.493647	0.490478	0.474199	0.43646	0.212629	0.42049	0.551127	0.508	mRNA
contig100987.1	577	NA	Cluster-13711.44585	0.49786	0.496011	0.487268	0.459001	0.188672	0.463816	0.805893	0.534	mRNA
contig100988.1	577	NA	Cluster-13711.15828	0.494808	0.490986	0.491044	0.456688	0.234153	0.440585	0.852686	0.516	mRNA
contig100989.1	577	Cluster-15712.25924	Cluster-13711.32244	0.50052	0.500328	0.496888	0.478214	0.260157	0.465691	0.655113	0.326	mRNA
contig10099.1	2890	Cluster-15712.22513	Cluster-13711.17506	0.500258	0.499276	0.511483	0.504359	0.248382	0.476435	0.732872	0.916	mRNA
contig100990.1	577	NA	Cluster-13711.31138	0.497657	0.493148	0.488813	0.448822	0.210284	0.455882	0.545927	0.374	mRNA
contig100991.1	577	Cluster-15712.16047	Cluster-13711.47959	0.507055	0.519778	0.508352	0.543201	0.39441	0.30709	0.337955	0.242	lncRNA
contig100993.1	577	NA	Cluster-5910.0	0.493731	0.488473	0.484395	0.44612	0.184384	0.480769	0.691508	0.436	mRNA
contig100994.1	577	Cluster-21875.2	Cluster-37484.1	0.497958	0.49507	0.490469	0.480273	0.238548	0.451613	0.176776	0.15	lncRNA
contig100995.1	577	NA	Cluster-13711.15775	0.488985	0.478001	0.465748	0.382728	0.155414	0.42976	0.436742	0.55	mRNA
contig100996.1	577	Cluster-15712.4964	NA	0.501719	0.501677	0.495437	0.473683	0.207117	0.4625	0.22357	0.06	lncRNA
contig100997.1	577	Cluster-15712.2776	Cluster-13711.34052	0.49941	0.497372	0.507614	0.511732	0.249304	0.479815	0.410745	0.43	mRNA
contig100998.1	577	NA	Cluster-13711.33403	0.496265	0.49352	0.50677	0.526141	0.278337	0.482456	0.311958	0.378	mRNA
contig100999.1	577	NA	NA	0.491228	0.486437	0.49276	0.470545	0.17808	0.356522	0.613518	0.408	mRNA
contig101.1	12016	Cluster-15712.12049	Cluster-13711.13809	0.499431	0.500775	0.499551	0.520338	0.275093	0.481905	0.0309587	0.212	lncRNA
contig1010.1	6801	Cluster-15712.10053	Cluster-13711.15854	0.500446	0.50155	0.507234	0.512429	0.257852	0.467361	0.455668	0.598	mRNA
contig10100.1	2890	Cluster-11647.4	Cluster-17423.5	0.50155	0.503246	0.512024	0.524886	0.277668	0.477606	0.621799	0.978	mRNA
contig101000.1	577	NA	Cluster-2229.0	0.502653	0.503147	0.488931	0.478053	0.245221	0.479452	0.395147	0.102	lncRNA
contig101001.1	577	Cluster-15712.4651	Cluster-13711.30056	0.499702	0.497121	0.485685	0.453948	0.205234	0.478261	0.254766	0.142	lncRNA
contig101002.1	577	NA	Cluster-869.0	0.499172	0.496508	0.49793	0.483586	0.258928	0.465552	0.478336	0.206	lncRNA
contig101003.1	577	NA	Cluster-13711.22177	0.501309	0.50138	0.524481	0.532656	0.301705	0.5	0.244367	0.27	mRNA
contig101004.1	577	Cluster-15618.1	Cluster-13711.33347	0.500012	0.499133	0.501424	0.495515	0.230241	0.471698	0.566724	0.524	mRNA
contig101005.1	577	NA	Cluster-13711.4377	0.50114	0.501194	0.500916	0.457384	0.252922	0.475207	0.644714	0.342	mRNA
contig101006.1	577	Cluster-15712.2325	Cluster-13711.396	0.502734	0.506007	0.493859	0.46991	0.161852	0.356164	0.774697	0.182	lncRNA
contig101007.1	577	NA	Cluster-28117.0	0.502061	0.503442	0.49606	0.483094	0.217959	0.5	0.249567	0.18	lncRNA
contig101008.1	577	NA	Cluster-13711.25167	0.495846	0.489248	0.483901	0.473412	0.187954	0.4375	0.181976	0.332	mRNA
contig101009.1	577	Cluster-15712.10794	Cluster-13711.43364	0.498055	0.495098	0.485589	0.483208	0.133058	0.5	0.197574	0.274	mRNA
contig10101.1	2890	Cluster-15712.17322	Cluster-13711.34656	0.501385	0.501723	0.515247	0.513666	0.267977	0.478056	0.665398	0.98	mRNA
contig101010.1	577	NA	NA	0.49351	0.490263	0.489203	0.451536	0.211947	0.429142	0.717504	0.464	mRNA
contig101011.1	577	NA	Cluster-20799.0	0.502073	0.503929	0.506478	0.505001	0.311824	0.483871	0.337955	0.112	lncRNA
contig101012.1	577	NA	Cluster-13711.4733	0.506755	0.517239	0.507301	0.469503	0.315159	0.246566	0.270364	0.212	lncRNA
contig101013.1	577	Cluster-15712.7007	Cluster-13711.38842	0.503175	0.506162	0.497997	0.502194	0.330815	0.454545	0.244367	0.084	lncRNA
contig101014.1	577	NA	Cluster-11608.0	0.501389	0.501421	0.480479	0.446534	0.173487	0.466667	0.405546	0.132	lncRNA
contig101015.1	577	Cluster-15712.26181	Cluster-13711.30611	0.49802	0.496274	0.469173	0.434276	0.216245	0.442029	0.37435	0.33	mRNA
contig101016.1	577	NA	Cluster-14895.1	0.498704	0.49714	0.457176	0.412928	0.267163	0.378788	0.187175	0.228	lncRNA
contig101017.1	577	Cluster-10862.0	Cluster-14633.0	0.500125	0.499988	0.495347	0.469909	0.23431	0.470968	0.82149	0.346	mRNA
contig101018.1	577	Cluster-23470.0	Cluster-37384.0	0.496862	0.493047	0.495514	0.476101	0.252564	0.3875	0.22357	0.198	lncRNA
contig101019.1	577	NA	Cluster-21952.0	0.498318	0.495726	0.506246	0.501648	0.229162	0.480198	0.540728	0.47	mRNA
contig10102.1	2890	Cluster-21104.1	Cluster-31446.2	0.50003	0.50037	0.498142	0.497137	0.206666	0.475524	0.151557	0.102	lncRNA
contig101020.1	577	NA	Cluster-13711.3140	0.50051	0.498919	0.488636	0.443828	0.220291	0.475275	0.961872	0.382	mRNA
contig101021.1	577	Cluster-15712.19687	Cluster-13711.23187	0.49369	0.486191	0.474309	0.434465	0.15179	0.465909	0.244367	0.494	mRNA
contig101022.1	577	NA	Cluster-16944.0	0.500032	0.499821	0.489911	0.440486	0.163209	0.30303	0.187175	0.064	lncRNA
contig101023.1	577	NA	Cluster-13711.35904	0.492023	0.484405	0.463355	0.398697	0.166612	0.426573	0.759099	0.444	mRNA
contig101024.1	577	Cluster-5888.1	Cluster-35462.0	0.501715	0.502033	0.505913	0.50747	0.353167	0.392435	0.540728	0.28	mRNA
contig101025.1	577	NA	Cluster-13711.2050	0.497612	0.493901	0.487119	0.479613	0.272355	0.466981	0.566724	0.402	mRNA
contig101026.1	577	NA	Cluster-1463.0	0.501277	0.500224	0.495723	0.473791	0.234152	0.42623	0.332756	0.052	lncRNA
contig101026.2	475	NA	Cluster-1463.1	0.506079	0.511549	0.549582	0.560935	0.433448	0.36336	0.372632	0.424	mRNA
contig101027.1	577	NA	Cluster-13711.6930	0.497081	0.493664	0.487025	0.450734	0.176383	0.443548	0.337955	0.29	mRNA
contig101028.1	577	NA	Cluster-23549.0	0.497268	0.493601	0.481492	0.461058	0.177198	0.451923	0.285962	0.258	lncRNA
contig101029.1	578	NA	Cluster-13711.46613	0.502396	0.504101	0.496099	0.472408	0.192525	0.485947	0.778547	0.208	lncRNA
contig101029.2	570	NA	Cluster-13711.46613	0.50248	0.504165	0.49436	0.468468	0.187339	0.482993	0.789474	0.178	lncRNA
contig10103.1	2890	Cluster-17768.0	Cluster-25460.0	0.500516	0.501781	0.521616	0.535732	0.286565	0.473156	0.856401	1	mRNA
contig10103.2	1752	Cluster-17768.0	Cluster-25460.0	0.500413	0.501428	0.51917	0.530162	0.2955	0.47065	0.821918	1	mRNA
contig101030.1	577	NA	Cluster-13711.4931	0.501235	0.50332	0.513752	0.505574	0.260362	0.478723	0.504333	0.454	mRNA
contig101031.1	577	Cluster-15712.21299	Cluster-13711.46367	0.489609	0.483016	0.494718	0.451324	0.136933	0.37013	0.816291	0.446	mRNA
contig101032.1	577	NA	Cluster-19335.0	0.493617	0.484652	0.459929	0.401519	0.14712	0.352113	0.384749	0.596	mRNA
contig101033.1	577	NA	Cluster-13588.2	0.501182	0.501512	0.498446	0.497437	0.23408	0.438776	0.270364	0.076	lncRNA
contig101034.1	577	NA	Cluster-22393.0	0.494301	0.489788	0.470938	0.430247	0.214833	0.431373	0.280763	0.542	mRNA
contig101034.2	465	NA	Cluster-22393.0	0.493987	0.489647	0.470481	0.426636	0.202864	0.43	0.341935	0.562	mRNA
contig101035.1	577	Cluster-15712.18469	Cluster-13711.15732	0.483488	0.466395	0.456412	0.319016	0.100841	0.123077	0.353553	0.57	mRNA
contig101037.1	577	Cluster-15712.21154	Cluster-13711.13942	0.496096	0.490446	0.489964	0.466807	0.289202	0.428571	0.306759	0.234	lncRNA
contig101038.1	577	Cluster-15712.2921	Cluster-13711.5683	0.499998	0.497632	0.492945	0.475625	0.229261	0.432692	0.556326	0.234	lncRNA
contig101039.1	577	NA	Cluster-36978.0	0.499975	0.496389	0.49892	0.460118	0.204255	0.370968	0.337955	0.162	lncRNA
contig101039.2	479	NA	Cluster-36978.1	0.502042	0.501525	0.496649	0.487286	0.233433	0.408163	0.325678	0.074	lncRNA
contig10104.1	2895	Cluster-21567.0	Cluster-37160.0	0.49903	0.499839	0.500683	0.499642	0.235438	0.463855	0.0891192	0.046	lncRNA
contig10104.2	2635	Cluster-21567.0	Cluster-37160.0	0.49903	0.499839	0.500683	0.499642	0.235438	0.463855	0.0979127	0.04	lncRNA
contig101040.1	577	NA	Cluster-10127.0	0.49619	0.495149	0.473072	0.418066	0.225786	0.401316	0.410745	0.458	mRNA
contig101041.1	577	NA	Cluster-1683.0	0.498396	0.493795	0.489364	0.462571	0.209807	0.445578	0.779896	0.542	mRNA
contig101042.1	577	NA	Cluster-36091.0	0.497558	0.493186	0.478177	0.471486	0.212183	0.478723	0.259965	0.27	mRNA
contig101043.1	577	Cluster-15712.21942	Cluster-13711.38624	0.501812	0.504163	0.522094	0.5146	0.390875	0.431034	0.166378	0.114	lncRNA
contig101044.1	577	Cluster-15712.7440	Cluster-13711.45584	0.506799	0.514386	0.48066	0.461326	0.349306	0.288965	0.52513	0.2	lncRNA
contig101045.1	577	NA	Cluster-35317.3	0.499069	0.494166	0.483511	0.461933	0.257344	0.453704	0.29636	0.172	lncRNA
contig101046.1	577	NA	Cluster-9588.1	0.48596	0.473437	0.446858	0.32439	0.134332	0.285714	0.0883882	0.538	mRNA
contig101047.1	577	Cluster-21000.3	Cluster-3687.2	0.496814	0.490069	0.481736	0.451622	0.249089	0.486836	0.514731	0.318	mRNA
contig101049.1	577	Cluster-15712.4733	Cluster-34025.0	0.495997	0.490425	0.482473	0.402504	0.211411	0.283333	0.171577	0.5	mRNA
contig101049.2	558	Cluster-15712.4733	Cluster-34025.0	0.496958	0.494253	0.500557	0.422673	0.175019	0.140625	0.188172	0.336	mRNA
contig10105.1	2890	Cluster-15712.14141	Cluster-13711.15836	0.49648	0.491008	0.496268	0.468951	0.215554	0.5	0.0581315	0.26	lncRNA
contig101050.1	577	NA	Cluster-4165.0	0.498909	0.498017	0.487784	0.490845	0.332715	0.490741	0.29636	0.148	lncRNA
contig101051.1	577	NA	NA	0.501675	0.502366	0.516554	0.509042	0.315707	0.484779	0.639515	0.816	mRNA
contig101052.1	577	NA	NA	0.502769	0.505855	0.481393	0.44983	0.243758	0.481481	0.155979	0.15	lncRNA
contig101053.1	577	Cluster-15712.1232	Cluster-30698.1	0.502205	0.502631	0.526392	0.515908	0.226419	0.473881	0.712305	0.898	mRNA
contig101054.1	577	Cluster-11189.0	NA	0.48965	0.483513	0.475522	0.412287	0.158729	0.342593	0.29636	0.614	mRNA
contig101055.1	577	Cluster-15712.26139	Cluster-13711.48118	0.498014	0.492296	0.483267	0.437161	0.207661	0.424519	0.540728	0.346	mRNA
contig101056.1	577	NA	NA	0.503515	0.505121	0.486149	0.445078	0.172598	0.40367	0.582322	0.102	lncRNA
contig101057.1	577	Cluster-818.0	Cluster-7878.1	0.501141	0.499561	0.479525	0.525036	0.327478	0.493377	0.800693	0.5	mRNA
contig101057.2	317	NA	NA	0.501191	0.499293	0.526183	0.504256	0.460264	0.507463	0.662461	0.504	mRNA
contig101058.1	577	NA	NA	0.497643	0.496728	0.57693	0.640132	0.461446	0.376217	0.623917	0.688	mRNA
contig101059.1	577	NA	Cluster-16500.0	0.495888	0.492069	0.483608	0.479082	0.184014	0.464286	0.52513	0.394	mRNA
contig10106.1	2889	Cluster-10612.0	Cluster-29457.0	0.499587	0.498916	0.511981	0.516602	0.257089	0.465191	0.871236	0.996	mRNA
contig10106.2	2636	Cluster-10612.0	Cluster-29457.0	0.499627	0.499073	0.511752	0.516294	0.262212	0.466163	0.98217	0.994	mRNA
contig10106.3	1403	Cluster-10612.0	Cluster-29457.0	0.500153	0.500273	0.522275	0.529559	0.292856	0.460779	0.829651	0.986	mRNA
contig101060.1	577	NA	NA	0.502827	0.503754	0.542854	0.559391	0.268621	0.483696	0.97227	0.972	mRNA
contig101062.1	577	Cluster-15712.21729	NA	0.498731	0.495706	0.491057	0.495529	0.324849	0.509434	0.291161	0.094	lncRNA
contig101063.1	577	Cluster-15712.16874	Cluster-13711.42956	0.503609	0.502985	0.499997	0.479808	0.276013	0.337838	0.400347	0.08	lncRNA
contig101063.2	456	Cluster-15712.16874	Cluster-13711.42956	0.502897	0.501952	0.477263	0.451472	0.205134	0.43617	0.328947	0.138	lncRNA
contig101064.1	577	Cluster-20807.0	NA	0.502561	0.501402	0.49089	0.436438	0.227199	0.44186	0.909879	0.284	mRNA
contig101065.1	577	Cluster-15712.5394	NA	0.494044	0.492701	0.488117	0.466844	0.198481	0.425579	0.925477	0.504	mRNA
contig101066.1	577	Cluster-15712.15336	Cluster-13711.25717	0.497774	0.492567	0.471269	0.410516	0.210409	0.420168	0.634315	0.43	mRNA
contig101067.1	577	Cluster-15712.26553	Cluster-13711.25711	0.498933	0.496233	0.500334	0.503701	0.262633	0.459016	0.649913	0.73	mRNA
contig101069.1	577	NA	NA	0.499544	0.493917	0.492894	0.403781	0.229259	0.323529	0.192374	0.244	lncRNA
contig10107.1	2889	Cluster-15712.12997	Cluster-13711.1237	0.500279	0.500651	0.519098	0.531518	0.304931	0.47625	0.801661	1	mRNA
contig101070.1	577	Cluster-15712.21003	Cluster-13711.2403	0.501121	0.500136	0.507763	0.4832	0.275562	0.483607	0.649913	0.592	mRNA
contig101071.1	577	Cluster-20129.0	Cluster-21571.2	0.496635	0.490102	0.481897	0.436112	0.173179	0.489362	0.504333	0.386	mRNA
contig101072.1	577	NA	NA	0.500515	0.500474	0.497551	0.472227	0.238203	0.475	0.743501	0.364	mRNA
contig101073.1	576	NA	Cluster-12540.0	0.501952	0.502589	0.493911	0.478369	0.209818	0.476	0.666667	0.274	mRNA
contig101074.1	576	NA	Cluster-13711.42921	0.506223	0.515923	0.498424	0.4842	0.320042	0.334213	0.270833	0.164	lncRNA
contig101075.1	576	Cluster-15712.8154	NA	0.501316	0.498977	0.48708	0.438041	0.200956	0.476385	0.802083	0.316	mRNA
contig101076.1	576	Cluster-23619.0	NA	0.502461	0.504368	0.490778	0.468819	0.241224	0.459016	0.651042	0.148	lncRNA
contig101077.1	576	Cluster-16812.0	Cluster-6136.0	0.498529	0.494805	0.491543	0.451181	0.216169	0.485294	0.546875	0.292	mRNA
contig101078.1	576	NA	Cluster-13711.38822	0.495949	0.490227	0.491919	0.456385	0.304848	0.466667	0.171875	0.218	lncRNA
contig101079.1	576	Cluster-14228.0	NA	0.503827	0.501849	0.481475	0.466719	0.3309	0.483333	0.171875	0.148	lncRNA
contig10108.1	2889	Cluster-15712.19946	Cluster-13711.6172	0.499882	0.497532	0.491797	0.487188	0.187316	0.5	0.0851506	0.15	lncRNA
contig101080.1	576	NA	NA	0.500619	0.498993	0.504794	0.497998	0.29112	0.474359	0.421875	0.3	mRNA
contig101081.1	576	NA	Cluster-4294.0	0.503131	0.503519	0.485336	0.415823	0.224263	0.5	0.234375	0.186	lncRNA
contig101082.1	576	NA	NA	0.494216	0.487748	0.489255	0.455531	0.195084	0.463415	0.65625	0.434	mRNA
contig101083.1	576	Cluster-13181.0	NA	0.498439	0.495471	0.492627	0.462143	0.247345	0.48	0.145833	0.192	lncRNA
contig101084.1	576	NA	Cluster-13711.12979	0.499152	0.494065	0.480378	0.462189	0.255945	0.454545	0.473958	0.22	lncRNA
contig101085.1	576	NA	NA	0.50489	0.510781	0.514723	0.514872	0.332307	0.444179	0.260417	0.164	lncRNA
contig101087.1	576	NA	NA	0.501671	0.502226	0.5098	0.503053	0.239594	0.479021	0.760417	0.812	mRNA
contig101088.1	576	NA	Cluster-12532.0	0.502356	0.504861	0.500784	0.50849	0.267599	0.464912	0.3125	0.14	lncRNA
contig101089.1	576	NA	NA	0.505329	0.510111	0.499482	0.4872	0.317334	0.309359	0.244792	0.164	lncRNA
contig10109.1	2889	Cluster-20505.0	Cluster-9470.0	0.50126	0.501493	0.517886	0.508704	0.251406	0.485067	0.672897	0.902	mRNA
contig101090.1	576	Cluster-12604.0	NA	0.493931	0.485602	0.474354	0.435861	0.253219	0.464286	0.161458	0.388	mRNA
contig101091.1	576	Cluster-15712.19681	Cluster-13711.35000	0.497379	0.49235	0.490006	0.451838	0.219196	0.425532	0.260417	0.294	mRNA
contig101092.1	576	NA	Cluster-10494.0	0.497238	0.491476	0.478403	0.393749	0.171351	0.475	0.328125	0.334	mRNA
contig101093.1	576	NA	NA	0.50017	0.496508	0.471022	0.389677	0.167775	0.483333	0.328125	0.27	mRNA
contig101094.1	576	Cluster-15712.1396	Cluster-10215.0	0.503188	0.505155	0.541177	0.555627	0.264972	0.474194	0.822917	0.97	mRNA
contig101095.1	576	Cluster-15712.24376	Cluster-13711.20205	0.500668	0.500396	0.519055	0.533175	0.28996	0.493289	0.791667	0.92	mRNA
contig101095.2	576	Cluster-15712.24376	Cluster-13711.20205	0.5006	0.500355	0.515421	0.523465	0.27734	0.496644	0.791667	0.832	mRNA
contig101096.1	576	Cluster-15712.22113	Cluster-13711.35794	0.494657	0.492719	0.479983	0.430132	0.217138	0.401575	0.677083	0.468	mRNA
contig101097.1	576	Cluster-10411.0	NA	0.499335	0.49948	0.486548	0.491718	0.159218	0.390244	0.229167	0.258	lncRNA
contig101098.1	576	Cluster-24406.0	Cluster-37475.0	0.505321	0.509133	0.514655	0.492289	0.302088	0.349462	0.5	0.442	mRNA
contig1011.1	6795	Cluster-15712.12288	Cluster-13711.47133	0.501305	0.503019	0.520614	0.529463	0.293319	0.465936	0.679029	0.988	mRNA
contig10110.1	2889	Cluster-14208.0	Cluster-25328.0	0.499304	0.498088	0.50379	0.504332	0.256269	0.463812	0.839045	0.91	mRNA
contig101100.1	576	Cluster-20271.2	Cluster-13711.4839	0.49957	0.497265	0.474938	0.427492	0.166435	0.47561	0.229167	0.148	lncRNA
contig101100.2	546	Cluster-20271.2	Cluster-13711.4839	0.49957	0.497265	0.474938	0.427492	0.166435	0.47561	0.241758	0.154	lncRNA
contig101101.1	576	NA	Cluster-13711.41982	0.49942	0.499519	0.479953	0.471501	0.241897	0.479889	0.291667	0.21	lncRNA
contig101102.1	576	Cluster-15712.19179	Cluster-13711.38064	0.49593	0.494917	0.473761	0.432785	0.201285	0.482353	0.458333	0.564	mRNA
contig101103.1	576	Cluster-15712.9280	Cluster-13711.30222	0.49984	0.501061	0.525386	0.553715	0.553123	0.730043	0.708333	0.484	mRNA
contig101104.1	576	NA	Cluster-2021.0	0.49919	0.498206	0.532812	0.545815	0.322696	0.468705	0.786458	0.948	mRNA
contig101105.1	576	Cluster-4489.0	Cluster-13711.35053	0.504109	0.508022	0.531149	0.533187	0.324119	0.42	0.145833	0.246	lncRNA
contig101106.1	576	Cluster-15712.3172	Cluster-13711.9763	0.498461	0.496112	0.51372	0.523882	0.288621	0.471804	0.963542	0.878	mRNA
contig101107.1	576	NA	Cluster-13711.40347	0.498877	0.498313	0.490109	0.480976	0.160494	0.48	0.276042	0.254	lncRNA
contig101108.1	576	NA	Cluster-13711.10449	0.49907	0.497164	0.507632	0.516852	0.291358	0.464516	0.822917	0.89	mRNA
contig101109.1	576	Cluster-15712.27137	Cluster-13711.35831	0.503392	0.505052	0.497581	0.455149	0.193004	0.468421	0.510417	0.06	lncRNA
contig10111.1	2889	Cluster-15712.20012	Cluster-13711.43983	0.499535	0.500251	0.497289	0.506272	0.239849	0.481481	0.115265	0.062	lncRNA
contig101110.1	576	Cluster-15712.13048	Cluster-13711.19193	0.494854	0.488205	0.46516	0.399273	0.080805	0.426829	0.229167	0.47	mRNA
contig101111.1	576	Cluster-15712.13157	Cluster-13711.46799	0.496481	0.492525	0.484782	0.460015	0.192418	0.466912	0.723958	0.446	mRNA
contig101112.1	576	NA	Cluster-13711.29907	0.499848	0.499734	0.486172	0.475335	0.23164	0.466216	0.401042	0.188	lncRNA
contig101113.1	576	Cluster-15712.15777	Cluster-13711.16359	0.495107	0.492708	0.486161	0.445964	0.149634	0.381188	0.541667	0.362	mRNA
contig101114.1	576	Cluster-15712.19700	Cluster-13711.36738	0.503976	0.503674	0.512208	0.509756	0.21574	0.462687	0.364583	0.296	mRNA
contig101115.1	576	NA	NA	0.492748	0.486562	0.490203	0.462556	0.280147	0.42381	0.5625	0.332	mRNA
contig101116.1	576	Cluster-15712.25186	Cluster-13711.39135	0.501443	0.502657	0.500193	0.506956	0.217874	0.461207	0.619792	0.486	mRNA
contig101116.2	417	NA	Cluster-13711.39135	0.50056	0.501673	0.50213	0.509226	0.210477	0.454918	0.899281	0.662	mRNA
contig101117.1	576	Cluster-15712.26075	Cluster-13711.30237	0.493938	0.491984	0.486406	0.475623	0.289249	0.486525	0.84375	0.46	mRNA
contig101118.1	576	Cluster-15712.13402	Cluster-13711.40706	0.50325	0.506517	0.494811	0.478036	0.257814	0.401961	0.28125	0.076	lncRNA
contig101119.1	576	Cluster-15712.20227	Cluster-13711.2974	0.498219	0.496492	0.491878	0.512215	0.180244	0.487179	0.21875	0.402	mRNA
contig10112.1	2889	Cluster-17996.0	Cluster-37722.1	0.504001	0.505211	0.519709	0.498651	0.260202	0.485126	0.456906	0.662	mRNA
contig10112.2	1865	Cluster-17996.0	Cluster-37722.1	0.50255	0.503189	0.53006	0.524605	0.267233	0.496528	0.236461	0.366	mRNA
contig101120.1	576	Cluster-3462.0	NA	0.500231	0.498027	0.505992	0.494741	0.245648	0.430108	0.5	0.238	lncRNA
contig101121.1	576	NA	NA	0.506384	0.513333	0.498535	0.490449	0.314999	0.428571	0.307292	0.13	lncRNA
contig101122.1	576	Cluster-15712.14151	Cluster-13711.13667	0.501833	0.502782	0.529504	0.538104	0.267622	0.484615	0.692708	0.974	mRNA
contig101123.1	576	NA	Cluster-2149.0	0.499029	0.498123	0.504519	0.498681	0.23049	0.471429	0.380208	0.224	lncRNA
contig101124.1	576	NA	Cluster-3726.0	0.497965	0.496003	0.477703	0.460124	0.199398	0.46875	0.432292	0.482	mRNA
contig101125.1	576	NA	NA	0.495792	0.49074	0.487127	0.461142	0.252793	0.431818	0.244792	0.338	mRNA
contig101126.1	576	NA	Cluster-13711.10652	0.49282	0.492167	0.480087	0.441899	0.210056	0.347458	0.630208	0.486	mRNA
contig101127.1	576	Cluster-7876.0	Cluster-13711.5277	0.496958	0.49338	0.483394	0.442941	0.221975	0.464912	0.3125	0.31	mRNA
contig101128.1	576	NA	Cluster-30294.0	0.505281	0.508898	0.541267	0.556625	0.411467	0.37931	0.166667	0.378	mRNA
contig101129.1	576	NA	Cluster-13711.1936	0.497428	0.492702	0.468334	0.44865	0.215556	0.507143	0.380208	0.4	mRNA
contig10113.1	2888	Cluster-15712.26421	Cluster-13711.40910	0.500574	0.499089	0.484662	0.427194	0.207303	0.480263	0.0820637	0.12	lncRNA
contig101130.1	576	NA	Cluster-10467.0	0.50173	0.498607	0.504445	0.468697	0.280025	0.477528	0.479167	0.272	mRNA
contig101131.1	576	NA	Cluster-33461.0	0.502684	0.503702	0.505182	0.474686	0.312678	0.473333	0.40625	0.086	lncRNA
contig101132.1	576	Cluster-10148.0	Cluster-30196.0	0.50045	0.503004	0.495676	0.47655	0.22677	0.475904	0.447917	0.164	lncRNA
contig101133.1	576	NA	Cluster-22735.0	0.502721	0.504734	0.493971	0.474779	0.280843	0.490483	0.598958	0.148	lncRNA
contig101134.1	576	NA	Cluster-33909.0	0.497172	0.494184	0.485595	0.450354	0.243513	0.388235	0.458333	0.31	mRNA
contig101134.2	421	NA	Cluster-33909.1	0.495815	0.489897	0.489964	0.449719	0.204091	0.386792	0.39905	0.406	mRNA
contig101135.1	576	NA	Cluster-13711.12245	0.498453	0.500156	0.480723	0.454434	0.167126	0.45935	0.65625	0.324	mRNA
contig101136.1	576	NA	Cluster-18091.0	0.499563	0.495671	0.49806	0.482905	0.261835	0.452703	0.401042	0.14	lncRNA
contig101137.1	576	Cluster-15712.8582	Cluster-13711.10057	0.506155	0.516375	0.539198	0.598013	0.328507	0.412162	0.401042	0.56	mRNA
contig101138.1	576	NA	Cluster-20194.0	0.496143	0.493064	0.485349	0.470161	0.184258	0.479167	0.390625	0.424	mRNA
contig101139.1	576	Cluster-15712.23340	Cluster-13711.42366	0.502253	0.503346	0.524178	0.533314	0.326376	0.476471	0.901042	0.986	mRNA
contig10114.1	2888	Cluster-15712.25047	Cluster-13711.41618	0.496324	0.491029	0.478291	0.430862	0.187047	0.471591	0.0945291	0.248	lncRNA
contig101140.1	576	Cluster-15712.20199	Cluster-13711.48133	0.501757	0.501342	0.510002	0.507737	0.271316	0.471875	0.848958	0.862	mRNA
contig101141.1	576	NA	Cluster-32546.0	0.498102	0.493195	0.501735	0.475582	0.242216	0.452381	0.671875	0.596	mRNA
contig101142.1	576	Cluster-3847.0	Cluster-10062.0	0.495193	0.485168	0.478208	0.427047	0.187818	0.464286	0.453125	0.608	mRNA
contig101143.1	576	Cluster-15712.25054	Cluster-13711.38360	0.494233	0.490471	0.48185	0.442974	0.16562	0.425	0.640625	0.382	mRNA
contig101144.1	576	Cluster-612.0	Cluster-24413.0	0.503748	0.502641	0.502558	0.465992	0.242938	0.489933	0.791667	0.314	mRNA
contig101145.1	576	NA	NA	0.499092	0.49684	0.492062	0.462425	0.223412	0.491803	0.333333	0.216	lncRNA
contig101146.1	576	NA	Cluster-38288.0	0.499151	0.498106	0.494792	0.472375	0.256374	0.47541	0.333333	0.142	lncRNA
contig101147.1	576	Cluster-15712.3058	Cluster-13711.38628	0.505509	0.508711	0.513386	0.502166	0.254087	0.487395	0.635417	0.666	mRNA
contig101148.1	576	Cluster-15712.25633	Cluster-13711.5607	0.491965	0.475863	0.472045	0.441081	0.147282	0.383333	0.171875	0.598	mRNA
contig101149.1	576	NA	Cluster-13711.48628	0.498404	0.496352	0.455696	0.444383	0.251736	0.461538	0.151042	0.242	lncRNA
contig10115.1	2888	Cluster-15712.5969	Cluster-13711.19063	0.502653	0.503941	0.522066	0.524843	0.257293	0.471888	0.261773	0.484	mRNA
contig10115.2	1087	Cluster-15712.5969	Cluster-13711.19063	0.496039	0.491546	0.477455	0.445794	0.199385	0.458904	0.209752	0.52	mRNA
contig101150.1	576	Cluster-22070.0	Cluster-13711.5789	0.499281	0.500814	0.526935	0.535137	0.320712	0.472204	0.895833	0.988	mRNA
contig101151.1	576	Cluster-12707.0	Cluster-9551.0	0.502153	0.503543	0.498933	0.45317	0.203696	0.475309	0.4375	0.094	lncRNA
contig101151.2	575	Cluster-12707.0	Cluster-9551.0	0.502153	0.503543	0.498933	0.45317	0.203696	0.475309	0.438261	0.094	lncRNA
contig101152.1	576	Cluster-10865.0	Cluster-26277.0	0.492487	0.480187	0.481691	0.419131	0.18522	0.41129	0.338542	0.574	mRNA
contig101153.1	576	NA	Cluster-3680.0	0.497016	0.493172	0.480799	0.458306	0.132689	0.478723	0.260417	0.288	mRNA
contig101154.1	576	NA	Cluster-12756.0	0.494608	0.488534	0.458593	0.39157	0.222446	0.5	0.0729167	0.438	mRNA
contig101155.1	576	Cluster-24009.0	Cluster-32794.0	0.504061	0.508886	0.512272	0.497046	0.264935	0.423193	0.567708	0.616	mRNA
contig101155.2	413	Cluster-24009.0	Cluster-32794.0	0.503962	0.508364	0.512706	0.504815	0.287607	0.429034	0.820823	0.7	mRNA
contig101156.1	576	NA	Cluster-28422.0	0.500021	0.500303	0.493432	0.488134	0.259317	0.492063	0.34375	0.112	lncRNA
contig101157.1	576	Cluster-3420.0	Cluster-13711.3482	0.499663	0.499246	0.479611	0.438364	0.151188	0.490741	0.296875	0.18	lncRNA
contig101158.1	576	NA	Cluster-18259.1	0.497186	0.496864	0.487823	0.45922	0.307079	0.485577	0.557292	0.326	mRNA
contig101159.1	576	NA	Cluster-14154.0	0.499331	0.498132	0.497284	0.471366	0.150632	0.474576	0.322917	0.2	lncRNA
contig101160.1	576	Cluster-12136.0	Cluster-6872.0	0.501877	0.501727	0.491641	0.464198	0.222453	0.455752	0.604167	0.158	lncRNA
contig101161.1	576	NA	Cluster-13711.40004	0.490293	0.482356	0.479387	0.425846	0.161061	0.384848	0.875	0.478	mRNA
contig101162.1	576	NA	Cluster-13711.13023	0.507109	0.514548	0.51788	0.533338	0.401869	0.355222	0.625	0.732	mRNA
contig101163.1	576	Cluster-15712.26501	Cluster-13711.46325	0.498781	0.49691	0.496924	0.47794	0.256296	0.48	0.276042	0.178	lncRNA
contig101164.1	576	Cluster-14186.0	Cluster-18254.1	0.498372	0.496153	0.486922	0.476532	0.205868	0.466102	0.322917	0.316	mRNA
contig101165.1	576	Cluster-15712.3210	Cluster-13711.43842	0.49249	0.489027	0.493104	0.4805	0.166484	0.343303	0.442708	0.364	mRNA
contig101166.1	576	Cluster-15712.11128	Cluster-13711.29503	0.499079	0.497927	0.4994	0.488671	0.249876	0.457547	0.567708	0.408	mRNA
contig101167.1	576	Cluster-15712.10134	Cluster-13711.30809	0.507243	0.514061	0.497475	0.471627	0.194829	0.357143	0.234375	0.272	mRNA
contig101167.2	568	Cluster-15712.10134	Cluster-13711.30809	0.506629	0.512957	0.497679	0.482819	0.288283	0.361454	0.285211	0.206	lncRNA
contig101168.1	576	Cluster-15712.21326	Cluster-13711.42128	0.501331	0.499898	0.509151	0.498658	0.292345	0.419048	0.5625	0.578	mRNA
contig101169.1	576	NA	Cluster-17532.0	0.495189	0.488165	0.500522	0.477309	0.22637	0.411765	0.28125	0.236	lncRNA
contig10117.1	2888	Cluster-15712.26710	Cluster-13711.4278	0.496045	0.490139	0.487174	0.455976	0.125226	0.445312	0.0695983	0.176	lncRNA
contig10117.2	2775	Cluster-15712.26710	Cluster-13711.4278	0.495995	0.48981	0.494007	0.477215	0.140438	0.432836	0.0756757	0.11	lncRNA
contig10117.3	927	Cluster-15712.26710	Cluster-13711.4278	0.496164	0.490962	0.472028	0.418462	0.163402	0.410959	0.245955	0.476	mRNA
contig10117.4	917	Cluster-15712.26710	Cluster-13711.4278	0.495925	0.490689	0.473075	0.417973	0.170306	0.414286	0.238822	0.47	mRNA
contig101170.1	576	Cluster-15712.26162	Cluster-13711.20997	0.493834	0.484105	0.456945	0.419767	0.189589	0.426471	0.192708	0.618	mRNA
contig101171.1	576	NA	Cluster-30659.0	0.501699	0.49793	0.488567	0.358144	0.240078	0.179487	0.21875	0.238	lncRNA
contig101172.1	576	Cluster-15712.25154	Cluster-13711.20483	0.498671	0.496731	0.510548	0.4783	0.248763	0.439189	0.401042	0.282	mRNA
contig101173.1	576	NA	Cluster-13711.8037	0.504736	0.509517	0.505739	0.503784	0.366447	0.392667	0.171875	0.132	lncRNA
contig101174.1	576	NA	Cluster-13869.1	0.502556	0.504961	0.506932	0.494241	0.333642	0.421776	0.609375	0.386	mRNA
contig101175.1	576	NA	Cluster-3936.0	0.4999	0.497176	0.511289	0.49974	0.276766	0.481481	0.4375	0.36	mRNA
contig101176.1	576	NA	Cluster-34126.0	0.508274	0.518557	0.523252	0.518534	0.388994	0.384166	0.333333	0.228	lncRNA
contig101177.1	576	NA	Cluster-31889.0	0.501126	0.501065	0.505964	0.498715	0.236035	0.458333	0.515625	0.154	lncRNA
contig101178.1	576	NA	Cluster-5597.0	0.497057	0.492614	0.496652	0.46312	0.191994	0.483516	0.489583	0.388	mRNA
contig101179.1	576	NA	Cluster-15370.0	0.498582	0.494981	0.496043	0.46415	0.148525	0.441672	0.869792	0.504	mRNA
contig10118.1	2888	Cluster-15712.7962	Cluster-13711.22703	0.503439	0.506304	0.479776	0.414663	0.151521	0.375	0.0695983	0.244	lncRNA
contig101180.1	576	Cluster-15712.24352	Cluster-13711.6772	0.499475	0.496587	0.485641	0.459853	0.232276	0.455	0.536458	0.202	lncRNA
contig101181.1	576	Cluster-21136.0	Cluster-13711.29195	0.493754	0.490053	0.482797	0.434326	0.209995	0.465	0.536458	0.518	mRNA
contig101182.1	576	NA	Cluster-36074.0	0.497723	0.493526	0.482276	0.446711	0.209275	0.472	0.666667	0.446	mRNA
contig101182.2	512	NA	Cluster-36074.0	0.497977	0.493989	0.486071	0.454529	0.207628	0.468254	0.755859	0.506	mRNA
contig101183.1	576	NA	Cluster-1751.0	0.499614	0.498611	0.501985	0.506343	0.279246	0.471751	0.9375	0.8	mRNA
contig101184.1	576	Cluster-15712.15454	Cluster-13711.29357	0.501985	0.501869	0.522509	0.529029	0.277241	0.491607	0.677083	0.886	mRNA
contig101185.1	576	Cluster-15712.26452	Cluster-13711.32956	0.501488	0.499686	0.520332	0.505657	0.262287	0.479503	0.286458	0.354	mRNA
contig101186.1	576	Cluster-15712.1164	Cluster-13711.21516	0.503171	0.504867	0.535047	0.536757	0.207261	0.473154	0.791667	0.936	mRNA
contig101187.1	576	Cluster-15712.2997	Cluster-13711.47553	0.502678	0.50437	0.536845	0.535347	0.242777	0.483221	0.791667	0.94	mRNA
contig101188.1	576	Cluster-15712.3066	Cluster-13711.5161	0.508711	0.522352	0.533475	0.549389	0.436324	0.25407	0.651042	0.696	mRNA
contig101188.2	443	NA	Cluster-13711.5161	0.508257	0.520495	0.497144	0.489041	0.316086	0.172414	0.216704	0.168	lncRNA
contig101189.1	576	Cluster-19248.0	Cluster-28113.0	0.503868	0.507126	0.50836	0.499111	0.263629	0.409722	0.390625	0.176	lncRNA
contig101189.2	510	Cluster-19248.0	Cluster-28113.0	0.503701	0.507063	0.496257	0.476904	0.258302	0.433962	0.329412	0.074	lncRNA
contig10119.1	2887	Cluster-13974.0	Cluster-37534.3	0.500733	0.501474	0.511772	0.513557	0.271122	0.473025	0.853135	0.998	mRNA
contig101190.1	576	NA	Cluster-15019.0	0.495268	0.488781	0.484159	0.468406	0.23574	0.455556	0.484375	0.428	mRNA
contig101191.1	576	NA	Cluster-28739.0	0.496505	0.484973	0.471367	0.39	0.197362	0.432203	0.322917	0.506	mRNA
contig101192.1	576	NA	Cluster-9900.0	0.505041	0.510251	0.515553	0.539449	0.336776	0.425706	0.203125	0.182	lncRNA
contig101192.2	472	NA	Cluster-9900.0	0.505041	0.510251	0.515553	0.539449	0.336776	0.425706	0.247881	0.224	lncRNA
contig101193.1	576	Cluster-16072.0	Cluster-19258.0	0.494661	0.487076	0.454886	0.402439	0.206749	0.4375	0.265625	0.51	mRNA
contig101194.1	576	Cluster-15712.12737	Cluster-13711.40514	0.50223	0.504185	0.500668	0.462275	0.17525	0.349206	0.34375	0.072	lncRNA
contig101194.2	565	NA	Cluster-13711.37336	0.497468	0.492849	0.473003	0.415608	0.12389	0.4	0.148673	0.268	mRNA
contig101195.1	576	NA	Cluster-13711.12353	0.500235	0.498685	0.499606	0.495794	0.263549	0.473684	0.609375	0.566	mRNA
contig101196.1	576	Cluster-15712.1505	Cluster-19748.33	0.501792	0.504239	0.506182	0.505697	0.181836	0.475	0.536458	0.254	lncRNA
contig101197.1	576	Cluster-15712.11217	Cluster-13711.40159	0.48847	0.480396	0.464519	0.380995	0.135702	0.364751	0.557292	0.45	mRNA
contig101198.1	576	NA	NA	0.49991	0.498048	0.50078	0.48067	0.217081	0.493976	0.447917	0.338	mRNA
contig101199.1	576	NA	Cluster-21887.0	0.497898	0.495238	0.49634	0.461172	0.191431	0.5	0.453125	0.364	mRNA
contig1012.1	6793	Cluster-14592.0	Cluster-12478.0	0.501888	0.502588	0.52089	0.512132	0.289931	0.486784	0.101575	0.53	mRNA
contig1012.2	6579	Cluster-14592.0	Cluster-12478.0	0.501888	0.502588	0.52089	0.512132	0.289931	0.486784	0.104879	0.53	mRNA
contig10120.1	2924	Cluster-11565.0	Cluster-36140.0	0.499884	0.500764	0.521866	0.541997	0.284664	0.47608	0.78078	1	mRNA
contig101200.1	576	NA	Cluster-4177.0	0.506931	0.512473	0.529843	0.551721	0.407975	0.407001	0.223958	0.294	mRNA
contig101201.1	576	NA	Cluster-15914.0	0.499072	0.499606	0.486634	0.475162	0.169273	0.438776	0.270833	0.24	lncRNA
contig101202.1	576	NA	Cluster-13711.40473	0.494752	0.490559	0.478266	0.442131	0.123669	0.449275	0.375	0.502	mRNA
contig101203.1	576	NA	Cluster-13711.16947	0.493755	0.485245	0.443066	0.391968	0.134837	0.421053	0.213542	0.55	mRNA
contig101204.1	576	Cluster-15712.21859	Cluster-13711.18268	0.499616	0.499093	0.482393	0.459475	0.190001	0.47	0.536458	0.174	lncRNA
contig101205.1	576	NA	Cluster-4507.0	0.503157	0.505682	0.500285	0.474154	0.172554	0.447368	0.3125	0.056	lncRNA
contig101206.1	576	Cluster-7144.0	Cluster-22211.0	0.497482	0.49117	0.501883	0.463867	0.157081	0.393939	0.1875	0.244	lncRNA
contig101207.1	576	NA	Cluster-27004.1	0.494189	0.486336	0.486714	0.453006	0.204353	0.471014	0.375	0.498	mRNA
contig101208.1	576	Cluster-13075.1	Cluster-35091.1	0.497432	0.491218	0.494827	0.471932	0.237531	0.482143	0.307292	0.19	lncRNA
contig101209.1	576	NA	Cluster-23640.0	0.4931	0.483599	0.463363	0.388781	0.109091	0.38961	0.416667	0.58	mRNA
contig10121.1	2887	Cluster-15712.22401	Cluster-13711.47893	0.498371	0.496802	0.489774	0.456476	0.163114	0.328571	0.0758573	0.154	lncRNA
contig101210.1	576	Cluster-15712.16222	Cluster-13711.42865	0.49759	0.496859	0.494197	0.507995	0.225169	0.497136	0.135417	0.282	mRNA
contig101211.1	576	Cluster-12326.0	Cluster-24050.0	0.498475	0.494525	0.49055	0.474955	0.223003	0.462814	0.375	0.262	lncRNA
contig101212.1	576	Cluster-9545.0	Cluster-36335.0	0.501044	0.502189	0.517923	0.536002	0.303417	0.470001	0.901042	0.986	mRNA
contig101213.1	576	Cluster-15712.1272	Cluster-13711.6888	0.501427	0.503951	0.541122	0.569722	0.362216	0.475248	0.541667	0.868	mRNA
contig101214.1	576	NA	Cluster-13711.22680	0.497241	0.49849	0.482635	0.445547	0.146187	0.393701	0.677083	0.346	mRNA
contig101215.1	576	Cluster-15712.3911	Cluster-13711.11526	0.503469	0.507012	0.499871	0.496178	0.287048	0.42588	0.90625	0.474	mRNA
contig101216.1	576	NA	Cluster-13711.38172	0.502161	0.50296	0.485608	0.488343	0.214702	0.5	0.3125	0.174	lncRNA
contig101217.1	576	Cluster-15712.1837	Cluster-13711.13782	0.498907	0.499048	0.505426	0.502865	0.234472	0.47	0.276042	0.252	lncRNA
contig101218.1	576	NA	Cluster-15949.0	0.502113	0.503634	0.499674	0.486457	0.22409	0.470234	0.552083	0.15	lncRNA
contig101219.1	576	NA	Cluster-13711.16708	0.502577	0.508124	0.450792	0.384058	0.174026	0.242654	0.239583	0.386	mRNA
contig10122.1	2887	Cluster-15712.10183	Cluster-13711.13159	0.500928	0.502073	0.527368	0.5469	0.291907	0.465372	0.429165	0.962	mRNA
contig101220.1	576	Cluster-15712.10121	Cluster-13711.44518	0.496398	0.493283	0.491967	0.464943	0.198622	0.456835	0.739583	0.484	mRNA
contig101221.1	576	NA	Cluster-13711.33422	0.50296	0.501978	0.508358	0.559735	0.511652	0.5	0.046875	0.258	lncRNA
contig101222.1	576	NA	Cluster-13711.5668	0.498118	0.494745	0.484221	0.436258	0.186359	0.47191	0.479167	0.308	mRNA
contig101222.2	481	NA	Cluster-13711.32145	0.498908	0.496864	0.487527	0.44439	0.231903	0.465517	0.742204	0.462	mRNA
contig101223.1	576	NA	Cluster-25297.0	0.495975	0.490823	0.478364	0.456981	0.186762	0.474138	0.317708	0.494	mRNA
contig101224.1	576	NA	Cluster-13711.25454	0.498255	0.495029	0.502033	0.489031	0.243307	0.472527	0.489583	0.312	mRNA
contig101225.1	576	NA	Cluster-31389.0	0.494349	0.48501	0.480482	0.436989	0.204556	0.452941	0.458333	0.534	mRNA
contig101226.1	576	NA	Cluster-12966.0	0.501565	0.503106	0.537604	0.560304	0.339638	0.450449	0.71875	0.992	mRNA
contig101227.1	576	Cluster-23366.0	Cluster-38158.0	0.498057	0.491723	0.477775	0.461212	0.168214	0.462963	0.296875	0.298	mRNA
contig101228.1	576	NA	Cluster-20233.0	0.493912	0.487058	0.46962	0.412669	0.17517	0.45	0.380208	0.558	mRNA
contig10123.1	2887	Cluster-24956.0	Cluster-22031.0	0.501694	0.502685	0.519078	0.521683	0.269076	0.475837	0.699342	0.994	mRNA
contig101230.1	576	NA	Cluster-13711.25880	0.501784	0.500737	0.504743	0.511794	0.342575	0.469136	0.4375	0.344	mRNA
contig101232.1	576	NA	Cluster-14416.1	0.504833	0.504924	0.497322	0.470998	0.2497	0.429822	0.359375	0.068	lncRNA
contig101233.1	576	NA	Cluster-13711.26708	0.505344	0.511267	0.470994	0.430513	0.243834	0.274659	0.536458	0.242	lncRNA
contig101234.1	576	Cluster-23598.1	Cluster-13711.1408	0.498538	0.494677	0.50009	0.463968	0.12605	0.484375	0.348958	0.186	lncRNA
contig101235.1	576	NA	Cluster-13711.25908	0.504865	0.509361	0.503822	0.508205	0.256344	0.414062	0.348958	0.198	lncRNA
contig101236.1	576	Cluster-15712.21987	Cluster-13711.33785	0.495981	0.488535	0.46449	0.421628	0.1782	0.424658	0.395833	0.538	mRNA
contig101237.1	576	NA	Cluster-13711.29925	0.48924	0.471357	0.489375	0.443128	0.13353	0.388298	0.505208	0.468	mRNA
contig101238.1	585	Cluster-8168.0	Cluster-23798.0	0.498115	0.492128	0.477619	0.423138	0.214784	0.37931	0.610256	0.376	mRNA
contig101239.1	576	NA	Cluster-13711.18624	0.498148	0.500724	0.488161	0.475165	0.231719	0.448718	0.625	0.43	mRNA
contig10124.1	2887	Cluster-15712.16881	Cluster-13711.38544	0.501083	0.502024	0.506591	0.495362	0.255712	0.476628	0.695185	0.794	mRNA
contig10124.2	2800	Cluster-15712.16881	Cluster-13711.38544	0.501021	0.501926	0.50625	0.497358	0.252716	0.476349	0.685714	0.798	mRNA
contig101240.1	576	Cluster-16109.0	Cluster-21392.0	0.499117	0.495196	0.486879	0.527096	0.322684	0.5	0.0989583	0.184	lncRNA
contig101241.1	576	NA	NA	0.499327	0.497443	0.481235	0.459164	0.293652	0.5	0.25	0.238	lncRNA
contig101242.1	576	Cluster-15712.26899	Cluster-13711.41885	0.501163	0.501217	0.492649	0.485282	0.181611	0.47619	0.234375	0.15	lncRNA
contig101243.1	576	NA	Cluster-13711.33866	0.504688	0.509198	0.474935	0.407213	0.216016	0.369318	0.473958	0.25	lncRNA
contig101244.1	576	Cluster-15712.22800	Cluster-13711.27650	0.499961	0.500236	0.55845	0.573904	0.381987	0.482394	0.755208	0.958	mRNA
contig101245.1	576	Cluster-15712.20602	Cluster-13711.24919	0.506607	0.516914	0.50494	0.506372	0.397595	0.393729	0.401042	0.144	lncRNA
contig101246.1	576	Cluster-17724.0	Cluster-30435.2	0.499976	0.50171	0.469908	0.439892	0.201883	0.480392	0.28125	0.192	lncRNA
contig101247.1	576	Cluster-15712.16340	Cluster-13711.26167	0.491791	0.481212	0.461997	0.410162	0.181962	0.437037	0.71875	0.476	mRNA
contig101248.1	576	Cluster-23299.1	Cluster-33837.1	0.501537	0.501617	0.537579	0.554386	0.265832	0.492424	0.703125	0.924	mRNA
contig101249.1	576	NA	NA	0.495915	0.491004	0.486321	0.437058	0.194814	0.465116	0.463542	0.508	mRNA
contig10125.1	2887	Cluster-15712.26474	Cluster-13711.47760	0.493068	0.486451	0.471657	0.435496	0.199173	0.45	0.0550745	0.504	mRNA
contig101250.1	576	Cluster-15712.21862	Cluster-13711.23607	0.499862	0.497436	0.502777	0.480671	0.207964	0.46875	0.265625	0.126	lncRNA
contig101251.1	576	Cluster-6454.0	Cluster-31444.0	0.49271	0.485261	0.461198	0.42399	0.314418	0.444076	0.161458	0.314	mRNA
contig101252.1	576	NA	Cluster-13711.16611	0.498613	0.496957	0.479954	0.460126	0.243871	0.5	0.28125	0.186	lncRNA
contig101253.1	576	NA	Cluster-33369.0	0.501184	0.499893	0.498737	0.461309	0.177712	0.424528	0.291667	0.068	lncRNA
contig101254.1	576	Cluster-15712.18946	Cluster-13711.25016	0.494126	0.494094	0.485084	0.474629	0.202541	0.421642	0.713542	0.518	mRNA
contig101255.1	576	NA	Cluster-14954.0	0.500623	0.501064	0.505671	0.485002	0.263817	0.444444	0.53125	0.11	lncRNA
contig101256.1	576	Cluster-15712.12240	Cluster-13711.14779	0.496449	0.4914	0.475495	0.42289	0.18642	0.461207	0.619792	0.44	mRNA
contig101257.1	576	NA	Cluster-13711.32020	0.498296	0.493959	0.475369	0.451643	0.210478	0.486301	0.395833	0.294	mRNA
contig101258.1	576	Cluster-10448.0	Cluster-21082.1	0.497986	0.493267	0.48297	0.467264	0.230038	0.472603	0.395833	0.3	mRNA
contig101259.1	578	Cluster-15712.16047	Cluster-13711.47959	0.493434	0.493635	0.484861	0.458369	0.176987	0.390351	0.607266	0.446	mRNA
contig10126.1	2887	Cluster-15712.22502	Cluster-13711.12093	0.50145	0.502171	0.519179	0.522148	0.30028	0.486034	0.791825	0.988	mRNA
contig101260.1	576	NA	NA	0.49884	0.496899	0.490838	0.470404	0.279911	0.477273	0.588542	0.344	mRNA
contig101261.1	576	Cluster-15712.21092	Cluster-13711.25783	0.498766	0.497484	0.500606	0.485038	0.1651	0.429688	0.348958	0.156	lncRNA
contig101262.1	576	NA	Cluster-13711.32342	0.505995	0.513167	0.506152	0.492181	0.227412	0.391289	0.234375	0.178	lncRNA
contig101263.1	576	Cluster-2655.0	NA	0.504065	0.507837	0.508858	0.56203	0.371018	0.458333	0.078125	0.236	lncRNA
contig101264.1	576	Cluster-15712.20045	Cluster-13711.5218	0.498757	0.498944	0.484512	0.476499	0.167853	0.457143	0.380208	0.3	mRNA
contig101265.1	576	Cluster-25.0	NA	0.501454	0.499734	0.52211	0.527044	0.302002	0.486041	0.786458	0.948	mRNA
contig101266.1	576	NA	NA	0.499467	0.496699	0.48705	0.457397	0.220218	0.479452	0.395833	0.21	lncRNA
contig101267.1	576	Cluster-15712.3936	NA	0.501048	0.502542	0.444829	0.41466	0.127745	0.47619	0.125	0.356	mRNA
contig101268.1	576	NA	NA	0.50321	0.506421	0.496365	0.484585	0.180945	0.482143	0.307292	0.14	lncRNA
contig101269.1	576	Cluster-8266.1	Cluster-12334.0	0.499642	0.497837	0.51773	0.531073	0.262184	0.48291	0.510417	0.768	mRNA
contig10127.1	2887	Cluster-15712.26263	Cluster-13711.2881	0.501077	0.501524	0.508284	0.517765	0.307106	0.430446	0.163145	0.082	lncRNA
contig101270.1	576	Cluster-356.0	NA	0.501849	0.502632	0.506351	0.500203	0.242643	0.472527	0.963542	0.742	mRNA
contig101271.1	576	NA	NA	0.496615	0.491507	0.475961	0.437743	0.190365	0.47619	0.234375	0.468	mRNA
contig101272.1	576	NA	NA	0.506073	0.511033	0.462197	0.440582	0.250132	0.366667	0.171875	0.278	mRNA
contig101273.1	576	Cluster-8076.0	Cluster-16075.0	0.497925	0.494541	0.501887	0.476212	0.257162	0.487013	0.416667	0.152	lncRNA
contig101274.1	576	NA	NA	0.500648	0.501775	0.49177	0.469742	0.202253	0.5	0.192708	0.214	lncRNA
contig101274.2	533	NA	NA	0.502093	0.502711	0.491561	0.465571	0.259455	0.418367	0.292683	0.048	lncRNA
contig101275.1	576	Cluster-15712.3870	Cluster-31206.8	0.502602	0.504356	0.533767	0.548766	0.307735	0.4875	0.848958	0.976	mRNA
contig101275.2	571	Cluster-15712.3870	Cluster-31206.8	0.502619	0.504339	0.533661	0.546236	0.307135	0.4875	0.856392	0.976	mRNA
contig101276.1	575	NA	Cluster-13711.22489	0.507547	0.517261	0.491732	0.482796	0.336957	0.335091	0.328696	0.194	lncRNA
contig101277.1	575	Cluster-15712.16327	Cluster-13711.44861	0.498369	0.494417	0.498692	0.487851	0.180682	0.410112	0.48	0.298	mRNA
contig101279.1	575	Cluster-1171.0	Cluster-10307.0	0.498372	0.493403	0.472372	0.434196	0.177589	0.463636	0.302609	0.292	mRNA
contig10128.1	2887	Cluster-15712.9251	Cluster-13711.43625	0.503255	0.50452	0.49504	0.466893	0.171658	0.482955	0.0945618	0.106	lncRNA
contig101280.1	575	Cluster-2034.1	Cluster-37190.3	0.498837	0.494376	0.497605	0.504973	0.21226	0.5	0.302609	0.302	mRNA
contig101281.1	575	Cluster-15712.17058	Cluster-13711.14879	0.495994	0.488359	0.487128	0.506176	0.219573	0.464286	0.234783	0.376	mRNA
contig101282.1	575	Cluster-15712.18074	Cluster-13711.46790	0.502177	0.504716	0.489943	0.447508	0.281897	0.464912	0.313043	0.118	lncRNA
contig101283.1	575	Cluster-15712.23496	NA	0.504761	0.50925	0.54056	0.571218	0.455793	0.452658	0.349565	0.446	mRNA
contig101284.1	575	Cluster-15712.25259	Cluster-13711.33393	0.502165	0.503033	0.504816	0.494472	0.160147	0.464286	0.161739	0.158	lncRNA
contig101285.1	575	NA	Cluster-13120.0	0.498041	0.494253	0.487626	0.445146	0.208023	0.475962	0.558261	0.356	mRNA
contig101286.1	575	NA	Cluster-13711.26781	0.49494	0.488801	0.486556	0.452412	0.149814	0.5	0.224348	0.436	mRNA
contig101287.1	575	NA	NA	0.498668	0.496208	0.491399	0.503769	0.313861	0.5	0.187826	0.11	lncRNA
contig101288.1	575	Cluster-12502.0	NA	0.501824	0.502551	0.504345	0.480406	0.231705	0.464968	0.834783	0.544	mRNA
contig101289.1	576	Cluster-15712.12695	Cluster-13711.43742	0.494489	0.49121	0.484799	0.445443	0.212736	0.469178	0.776042	0.504	mRNA
contig10129.1	2887	Cluster-15712.16355	Cluster-13711.46415	0.500358	0.501294	0.515756	0.529063	0.290716	0.463674	0.930031	0.992	mRNA
contig101290.1	575	NA	NA	0.501299	0.502091	0.505903	0.50693	0.289742	0.479508	0.652174	0.672	mRNA
contig101291.1	575	NA	NA	0.491223	0.486734	0.488434	0.440481	0.177224	0.395722	0.991304	0.46	mRNA
contig101292.1	575	NA	NA	0.495953	0.488514	0.473334	0.436726	0.207256	0.45082	0.333913	0.554	mRNA
contig101293.1	575	NA	NA	0.500247	0.499644	0.483029	0.445582	0.227076	0.45283	0.292174	0.082	lncRNA
contig101294.1	575	Cluster-2546.0	NA	0.500681	0.501392	0.472539	0.421783	0.244585	0.485294	0.370435	0.134	lncRNA
contig101295.1	575	NA	NA	0.499787	0.498971	0.493513	0.470223	0.239633	0.450551	0.33913	0.074	lncRNA
contig101296.1	575	NA	NA	0.50384	0.506484	0.508677	0.484848	0.203507	0.457143	0.563478	0.456	mRNA
contig101297.1	575	NA	NA	0.506176	0.515096	0.482207	0.46526	0.220299	0.4375	0.0991304	0.156	lncRNA
contig101298.1	575	Cluster-15712.16218	Cluster-13711.28543	0.507287	0.520942	0.51884	0.53926	0.4671	0.3125	0.182609	0.178	lncRNA
contig101299.1	575	NA	Cluster-13711.26420	0.497919	0.494664	0.505628	0.509527	0.341598	0.515152	0.187826	0.13	lncRNA
contig1013.1	6790	Cluster-19331.0	Cluster-39246.1	0.501072	0.502492	0.527248	0.552859	0.310939	0.468948	0.612813	0.998	mRNA
contig1013.2	6803	Cluster-19331.0	Cluster-39246.1	0.50106	0.50248	0.526991	0.551685	0.309773	0.470479	0.613406	0.998	mRNA
contig1013.3	6743	Cluster-19331.0	Cluster-39246.1	0.501067	0.502485	0.527068	0.552332	0.310181	0.471215	0.603737	0.998	mRNA
contig10130.1	2891	Cluster-23245.1	Cluster-12123.1	0.50201	0.503566	0.512916	0.515499	0.25915	0.476607	0.728468	0.988	mRNA
contig101300.1	575	NA	NA	0.498614	0.494393	0.480962	0.452224	0.246581	0.5	0.323478	0.128	lncRNA
contig101301.1	575	Cluster-15712.23110	Cluster-13711.40441	0.5004	0.497458	0.481548	0.397227	0.099355	0.344828	0.469565	0.176	lncRNA
contig101301.2	562	Cluster-15712.23110	Cluster-13711.40441	0.499655	0.496562	0.482807	0.419313	0.147642	0.359551	0.491103	0.172	lncRNA
contig101302.1	575	Cluster-15712.23010	Cluster-13711.37887	0.50168	0.50465	0.474645	0.44555	0.206213	0.467391	0.255652	0.076	lncRNA
contig101303.1	575	Cluster-15712.26248	Cluster-13711.33983	0.499116	0.495395	0.477549	0.424316	0.149909	0.303571	0.6	0.248	lncRNA
contig101303.2	555	Cluster-15712.26248	Cluster-13711.33983	0.49857	0.494214	0.472654	0.419726	0.151088	0.306604	0.589189	0.274	mRNA
contig101304.1	575	NA	Cluster-13711.36067	0.498727	0.495593	0.492875	0.444699	0.247955	0.478261	0.375652	0.168	lncRNA
contig101305.1	575	Cluster-15712.7412	Cluster-13711.19379	0.492046	0.479558	0.491023	0.451934	0.173485	0.422222	0.250435	0.502	mRNA
contig101306.1	575	NA	Cluster-13711.36855	0.501484	0.504886	0.493714	0.478493	0.235627	0.485075	0.365217	0.086	lncRNA
contig101307.1	575	Cluster-15712.9076	Cluster-13711.33842	0.498988	0.496028	0.496691	0.492219	0.178045	0.473684	0.313043	0.194	lncRNA
contig101307.2	569	Cluster-15712.9076	Cluster-13711.33842	0.498988	0.496028	0.496691	0.492219	0.178045	0.473684	0.316344	0.2	lncRNA
contig101308.1	575	Cluster-15712.2615	Cluster-13711.40706	0.502195	0.50037	0.491141	0.452033	0.173519	0.366667	0.250435	0.078	lncRNA
contig101309.1	575	Cluster-15712.9914	Cluster-13711.42552	0.489519	0.4802	0.471221	0.391515	0.171045	0.435897	0.21913	0.632	mRNA
contig101309.2	544	Cluster-15712.9914	Cluster-13711.42552	0.48929	0.479368	0.471527	0.389358	0.197045	0.439024	0.242647	0.62	mRNA
contig10131.1	2887	Cluster-22139.1	Cluster-13711.17142	0.496499	0.489838	0.488384	0.452717	0.20075	0.447761	0.0727399	0.192	lncRNA
contig10131.2	2827	Cluster-22139.1	Cluster-13711.17142	0.496499	0.489838	0.488384	0.452717	0.20075	0.447761	0.0742837	0.192	lncRNA
contig10131.3	2778	Cluster-22139.1	Cluster-13711.17142	0.496499	0.489838	0.488384	0.452717	0.20075	0.447761	0.075594	0.188	lncRNA
contig10131.4	2261	Cluster-22139.1	Cluster-13711.17142	0.496499	0.489838	0.488384	0.452717	0.20075	0.447761	0.0928793	0.172	lncRNA
contig10131.5	2220	Cluster-22139.1	Cluster-13711.17142	0.506498	0.513873	0.51847	0.515654	0.378463	0.395456	0.102703	0.146	lncRNA
contig10131.6	788	NA	Cluster-13711.17142	0.496615	0.489524	0.487088	0.471177	0.190666	0.447368	0.228426	0.32	mRNA
contig10131.7	444	Cluster-22139.1	Cluster-13711.17142	0.496484	0.491332	0.47891	0.452444	0.213126	0.432836	0.472973	0.47	mRNA
contig101310.1	575	NA	Cluster-20359.0	0.498914	0.500012	0.48264	0.459551	0.196574	0.475328	0.558261	0.268	mRNA
contig101311.1	575	Cluster-15712.19798	Cluster-13711.35804	0.501436	0.501445	0.502225	0.467439	0.189997	0.491294	0.354783	0.2	lncRNA
contig101312.1	575	Cluster-15712.17931	Cluster-13711.36801	0.499949	0.49971	0.470344	0.469771	0.159795	0.5	0.198261	0.228	lncRNA
contig101312.2	437	Cluster-15712.17931	Cluster-13711.36801	0.497925	0.49573	0.477323	0.436481	0.224138	0.463636	0.398169	0.388	mRNA
contig101313.1	575	Cluster-15712.13222	Cluster-13711.27758	0.498988	0.497192	0.497685	0.498627	0.27599	0.453125	0.349565	0.152	lncRNA
contig101314.1	575	Cluster-15712.18404	Cluster-13711.27211	0.495427	0.488382	0.48073	0.494973	0.321325	0.5	0.0834783	0.154	lncRNA
contig101315.1	575	Cluster-12493.0	NA	0.502428	0.499506	0.479361	0.435891	0.190565	0.386364	0.245217	0.092	lncRNA
contig101316.1	575	NA	NA	0.497903	0.49647	0.486147	0.447842	0.232155	0.367925	0.292174	0.278	mRNA
contig101317.1	575	Cluster-15712.24419	Cluster-13711.33971	0.50299	0.504428	0.476707	0.450949	0.28278	0.485294	0.193043	0.174	lncRNA
contig101317.2	373	NA	NA	0.502561	0.503547	0.488277	0.482886	0.277537	0.5	0.297587	0.102	lncRNA
contig101318.1	575	Cluster-15712.20557	Cluster-13711.30297	0.502584	0.5018	0.504885	0.478972	0.30299	0.469489	0.187826	0.116	lncRNA
contig101319.1	575	Cluster-20943.0	Cluster-35005.1	0.505939	0.511711	0.54951	0.555805	0.345938	0.471983	0.427826	0.63	mRNA
contig10132.1	2886	Cluster-24154.1	Cluster-35563.1	0.498266	0.496736	0.51352	0.524775	0.26894	0.476125	0.769231	0.956	mRNA
contig10132.2	2759	Cluster-24154.1	Cluster-35563.1	0.498294	0.496804	0.513582	0.524666	0.269217	0.475447	0.804639	0.96	mRNA
contig101320.1	575	NA	Cluster-5808.0	0.493462	0.489934	0.478148	0.425114	0.271109	0.443878	0.526957	0.388	mRNA
contig101320.2	530	Cluster-22887.0	Cluster-5808.0	0.492767	0.487306	0.476257	0.427779	0.187482	0.457364	0.74717	0.476	mRNA
contig101321.1	575	Cluster-15712.16156	Cluster-13711.21481	0.501845	0.507155	0.489589	0.436289	0.144459	0.4625	0.641739	0.174	lncRNA
contig101322.1	575	NA	Cluster-32917.0	0.49718	0.493415	0.501284	0.470235	0.256652	0.475177	0.751304	0.546	mRNA
contig101323.1	575	NA	Cluster-2751.0	0.498113	0.494756	0.499082	0.489081	0.153534	0.425926	0.297391	0.156	lncRNA
contig101324.1	575	Cluster-15139.0	Cluster-36617.0	0.501017	0.502149	0.49447	0.480975	0.23962	0.477477	0.594783	0.252	lncRNA
contig101325.1	575	Cluster-15712.22274	Cluster-13711.24511	0.496624	0.49135	0.483984	0.439457	0.210482	0.455882	0.370435	0.456	mRNA
contig101326.1	575	Cluster-15712.23651	Cluster-13711.7009	0.501708	0.503841	0.53532	0.556435	0.29928	0.46875	0.683478	0.994	mRNA
contig101327.1	575	Cluster-10670.0	Cluster-24285.0	0.490859	0.482933	0.481619	0.456469	0.318661	0.347826	0.375652	0.358	mRNA
contig101328.1	575	Cluster-15712.23411	Cluster-13711.21297	0.499873	0.499778	0.503709	0.501307	0.290141	0.474227	0.521739	0.424	mRNA
contig101329.1	575	Cluster-15712.13077	Cluster-13711.28655	0.498507	0.494549	0.499149	0.486235	0.284356	0.475089	0.553043	0.452	mRNA
contig10133.1	2886	Cluster-20700.0	Cluster-32648.0	0.499927	0.498301	0.474889	0.428151	0.257627	0.475309	0.0873181	0.262	lncRNA
contig101330.1	575	Cluster-14953.0	Cluster-29959.1	0.491235	0.482621	0.476006	0.419795	0.136598	0.432432	0.208696	0.578	mRNA
contig101331.1	575	NA	NA	0.501991	0.501872	0.500043	0.479975	0.241261	0.5	0.24	0.144	lncRNA
contig101332.1	575	NA	Cluster-13711.33073	0.502366	0.501833	0.496837	0.485115	0.234417	0.465517	0.166957	0.064	lncRNA
contig101333.1	575	Cluster-15712.23884	Cluster-13711.37696	0.492064	0.4848	0.473419	0.430013	0.203468	0.439465	0.547826	0.516	mRNA
contig101334.1	575	NA	Cluster-13711.12964	0.492234	0.478318	0.463336	0.392835	0.172113	0.454545	0.187826	0.606	mRNA
contig101335.1	575	Cluster-15712.9185	Cluster-13711.42482	0.502279	0.502573	0.487755	0.464115	0.179195	0.469595	0.787826	0.2	lncRNA
contig101336.1	575	NA	Cluster-13711.5473	0.498451	0.497352	0.480676	0.44636	0.287853	0.5	0.245217	0.198	lncRNA
contig101337.1	575	NA	Cluster-37289.0	0.501682	0.501657	0.493534	0.491984	0.234028	0.451613	0.662609	0.38	mRNA
contig101338.1	575	NA	Cluster-33820.0	0.504616	0.507599	0.504954	0.46013	0.27501	0.495935	0.657391	0.306	mRNA
contig101339.1	575	NA	Cluster-13711.22288	0.4985	0.496476	0.49787	0.483112	0.24444	0.467033	0.965217	0.786	mRNA
contig10134.1	2886	Cluster-19294.1	Cluster-38245.1	0.502337	0.507125	0.497456	0.467027	0.138103	0.442433	0.0945946	0.16	lncRNA
contig101340.1	575	NA	Cluster-27338.0	0.497931	0.49104	0.485903	0.448035	0.225571	0.454181	0.307826	0.346	mRNA
contig101340.2	540	NA	Cluster-27338.0	0.498632	0.493298	0.486689	0.463927	0.244515	0.456961	0.283333	0.25	lncRNA
contig101341.1	575	NA	Cluster-15697.0	0.501339	0.502837	0.496919	0.504032	0.232893	0.483333	0.328696	0.124	lncRNA
contig101342.1	575	NA	Cluster-13711.5809	0.501694	0.50429	0.475859	0.458582	0.20374	0.454545	0.302609	0.144	lncRNA
contig101343.1	575	NA	NA	0.501302	0.500573	0.490269	0.496821	0.393247	0.5	0.250435	0.08	lncRNA
contig101344.1	575	NA	NA	0.4991	0.499713	0.488159	0.468781	0.220351	0.47619	0.453913	0.262	lncRNA
contig101345.1	575	Cluster-15712.16623	Cluster-13711.30068	0.500695	0.500436	0.516993	0.510441	0.300517	0.480159	0.673043	0.908	mRNA
contig101346.1	575	NA	Cluster-11679.0	0.491287	0.48358	0.48632	0.435005	0.184141	0.417357	0.777391	0.476	mRNA
contig101348.1	575	Cluster-4153.0	Cluster-37948.0	0.502847	0.502932	0.506339	0.506039	0.300521	0.48746	0.45913	0.23	lncRNA
contig101349.1	575	NA	Cluster-16051.0	0.501557	0.500276	0.508309	0.481794	0.228232	0.398551	0.375652	0.172	lncRNA
contig10135.1	2886	Cluster-15299.4	Cluster-13711.38079	0.50335	0.503089	0.497804	0.4722	0.239584	0.479167	0.102911	0.142	lncRNA
contig101350.1	575	NA	Cluster-8858.2	0.503491	0.504289	0.47984	0.417462	0.208199	0.491279	0.913043	0.208	lncRNA
contig101351.1	575	NA	NA	0.497107	0.495886	0.480416	0.469124	0.173219	0.45082	0.333913	0.334	mRNA
contig101352.1	575	Cluster-5553.0	Cluster-26407.0	0.501744	0.503491	0.516384	0.545097	0.353209	0.438092	0.286957	0.198	lncRNA
contig101353.1	575	Cluster-13039.0	Cluster-36406.0	0.4994	0.497589	0.494204	0.475263	0.184699	0.483333	0.485217	0.212	lncRNA
contig101354.1	575	NA	Cluster-21246.0	0.499462	0.497443	0.47162	0.440808	0.230329	0.488372	0.24	0.21	lncRNA
contig101355.1	575	NA	Cluster-25209.0	0.501063	0.502635	0.456492	0.404475	0.209891	0.45614	0.313043	0.32	mRNA
contig101356.1	575	Cluster-15712.25875	Cluster-13711.23523	0.502711	0.503022	0.484015	0.435008	0.292945	0.488636	0.245217	0.196	lncRNA
contig101357.1	575	Cluster-22229.3	Cluster-17480.2	0.497334	0.492923	0.489291	0.48675	0.203725	0.458333	0.266087	0.352	mRNA
contig101358.1	575	Cluster-15712.22041	Cluster-13711.22839	0.494504	0.485618	0.487775	0.467263	0.132643	0.442308	0.422609	0.414	mRNA
contig101359.1	575	Cluster-15712.2654	Cluster-13711.28681	0.500675	0.502514	0.494373	0.501064	0.236308	0.416667	0.328696	0.064	lncRNA
contig101359.2	378	Cluster-15712.2654	Cluster-13711.28681	0.499099	0.498774	0.482655	0.486655	0.197011	0.413043	0.388889	0.324	mRNA
contig10136.1	2885	Cluster-15712.6195	Cluster-13711.19727	0.502734	0.503724	0.504004	0.484722	0.222469	0.463636	0.117504	0.044	lncRNA
contig10136.2	819	Cluster-15712.6195	Cluster-13711.19987	0.502488	0.504239	0.504939	0.501745	0.298384	0.469388	0.190476	0.11	lncRNA
contig101360.1	575	Cluster-15538.0	Cluster-13711.35165	0.50578	0.510856	0.515718	0.504774	0.339194	0.363351	0.646957	0.646	mRNA
contig101361.1	575	Cluster-15712.14380	Cluster-13711.42112	0.487637	0.471503	0.45596	0.291378	0.135544	0.19697	0.36	0.598	mRNA
contig101362.1	575	NA	Cluster-13711.1648	0.501421	0.501226	0.485563	0.480031	0.250022	0.490566	0.292174	0.136	lncRNA
contig101363.1	575	Cluster-15712.17971	Cluster-13711.34454	0.499602	0.499814	0.494295	0.495917	0.216643	0.484536	0.521739	0.254	lncRNA
contig101364.1	575	NA	Cluster-30563.0	0.491339	0.483808	0.47158	0.423489	0.162593	0.432836	0.365217	0.606	mRNA
contig101365.1	575	NA	Cluster-16018.3	0.497259	0.495316	0.509932	0.519117	0.291772	0.465517	0.318261	0.31	mRNA
contig101366.1	575	NA	Cluster-13711.39287	0.492556	0.488589	0.485996	0.433928	0.202118	0.396341	0.443478	0.528	mRNA
contig101367.1	575	NA	Cluster-13711.34671	0.505009	0.510197	0.479145	0.502727	0.225786	0.5	0.0991304	0.208	lncRNA
contig101368.1	575	Cluster-25012.0	Cluster-31478.0	0.495118	0.485986	0.484246	0.446832	0.199552	0.445545	0.542609	0.436	mRNA
contig101369.1	575	NA	Cluster-16085.0	0.499212	0.498909	0.505017	0.49681	0.276115	0.45043	0.605217	0.66	mRNA
contig10137.1	2885	Cluster-19093.0	Cluster-25253.1	0.503715	0.505672	0.518686	0.525655	0.279191	0.477216	0.655113	0.964	mRNA
contig101370.1	575	Cluster-15712.11632	Cluster-13711.4021	0.501735	0.501425	0.528144	0.508749	0.26052	0.478992	0.636522	0.848	mRNA
contig101371.1	575	Cluster-15923.0	Cluster-13711.44590	0.499862	0.497908	0.503051	0.399868	0.17864	0.297619	0.234783	0.194	lncRNA
contig101372.1	575	NA	Cluster-5791.0	0.501795	0.502513	0.489243	0.462504	0.215945	0.489362	0.751304	0.25	lncRNA
contig101373.1	575	Cluster-15712.20609	Cluster-13711.29145	0.50736	0.519369	0.518082	0.521657	0.340458	0.344489	0.772174	0.748	mRNA
contig101373.2	439	Cluster-15712.20609	Cluster-13711.36957	0.507433	0.519522	0.521853	0.528616	0.350713	0.328854	0.697039	0.716	mRNA
contig101374.1	575	NA	Cluster-13711.35488	0.507439	0.517882	0.488403	0.437053	0.325832	0.187892	0.803478	0.208	lncRNA
contig101375.1	575	NA	Cluster-12285.0	0.505917	0.510358	0.511272	0.497323	0.263945	0.454863	0.427826	0.308	mRNA
contig101376.1	575	NA	Cluster-13711.10621	0.500929	0.498854	0.50025	0.490873	0.323566	0.516667	0.172174	0.126	lncRNA
contig101376.2	573	NA	Cluster-13711.10621	0.501109	0.501754	0.507953	0.488884	0.262131	0.367528	0.277487	0.086	lncRNA
contig101377.1	575	NA	NA	0.505685	0.514308	0.512659	0.503424	0.369334	0.273366	0.667826	0.636	mRNA
contig101378.1	575	NA	Cluster-1828.0	0.506336	0.512759	0.500112	0.472088	0.321943	0.344889	0.511304	0.19	lncRNA
contig101378.2	425	NA	Cluster-1828.1	0.506274	0.512758	0.502063	0.475357	0.328614	0.350977	0.677647	0.278	mRNA
contig101379.1	575	NA	Cluster-4766.0	0.506999	0.5164	0.511101	0.522245	0.344113	0.356801	0.276522	0.19	lncRNA
contig10138.1	2885	Cluster-15712.10762	Cluster-13711.41237	0.501891	0.50251	0.520826	0.523893	0.266162	0.481308	0.114385	0.464	mRNA
contig10138.2	2792	Cluster-15712.10762	Cluster-13711.41237	0.501654	0.502373	0.519479	0.522532	0.247438	0.48374	0.135387	0.624	mRNA
contig10138.3	2760	Cluster-15712.10762	Cluster-13711.41237	0.501676	0.502375	0.520067	0.521822	0.247904	0.479675	0.136957	0.758	mRNA
contig101380.1	575	Cluster-13762.0	Cluster-37441.2	0.504386	0.510306	0.415004	0.268414	0.069231	0.383838	0.532174	0.342	mRNA
contig101381.2	451	Cluster-15712.5306	Cluster-13711.48585	0.496269	0.485261	0.477837	0.361545	0.193228	0.352273	0.312639	0.564	mRNA
contig101382.1	575	NA	NA	0.500535	0.497721	0.505267	0.509032	0.283774	0.42233	0.553043	0.552	mRNA
contig101383.2	573	Cluster-15712.18014	Cluster-13711.46757	0.503374	0.506948	0.499613	0.474263	0.36546	0.351064	0.26178	0.102	lncRNA
contig101384.1	575	NA	Cluster-13711.44544	0.494084	0.487203	0.441997	0.327764	0.087767	0.366667	0.093913	0.422	mRNA
contig101385.1	575	NA	Cluster-13711.24498	0.502674	0.504101	0.493528	0.517824	0.309028	0.481481	0.156522	0.21	lncRNA
contig101386.1	575	Cluster-11091.0	Cluster-26174.0	0.495891	0.492603	0.471031	0.435735	0.189502	0.474684	0.427826	0.59	mRNA
contig101387.1	575	Cluster-15712.25161	Cluster-13711.9844	0.497236	0.490467	0.468012	0.404571	0.219673	0.430556	0.203478	0.322	mRNA
contig101388.1	575	NA	Cluster-224.0	0.505879	0.512873	0.521414	0.53267	0.39428	0.401303	0.21913	0.182	lncRNA
contig101389.1	575	Cluster-15712.26619	Cluster-13711.34309	0.498943	0.49633	0.475899	0.456608	0.189173	0.371429	0.198261	0.158	lncRNA
contig101389.2	571	Cluster-15712.26619	Cluster-13711.34309	0.498943	0.49633	0.475899	0.456608	0.189173	0.371429	0.19965	0.154	lncRNA
contig10139.1	2885	Cluster-15712.12603	Cluster-13711.11808	0.499261	0.498605	0.516659	0.533673	0.282189	0.473664	0.696707	0.998	mRNA
contig101390.1	575	NA	Cluster-19807.0	0.496732	0.491268	0.476813	0.477908	0.18587	0.47619	0.344348	0.372	mRNA
contig101391.1	575	Cluster-23461.0	Cluster-26197.1	0.500219	0.501259	0.495163	0.484878	0.251139	0.459821	0.6	0.274	mRNA
contig101392.1	575	Cluster-15712.21347	Cluster-13711.45463	0.501045	0.499862	0.501213	0.510345	0.262501	0.481481	0.156522	0.27	mRNA
contig101393.1	575	Cluster-15712.16440	Cluster-13711.45203	0.49604	0.490315	0.481755	0.462892	0.207027	0.477941	0.370435	0.458	mRNA
contig101394.1	575	NA	Cluster-13711.29477	0.49476	0.489658	0.481716	0.442683	0.218309	0.469388	0.271304	0.494	mRNA
contig101395.1	575	Cluster-15712.19864	Cluster-13711.32032	0.503967	0.505565	0.518133	0.545464	0.306605	0.431034	0.166957	0.172	lncRNA
contig101396.1	575	NA	Cluster-20608.0	0.49611	0.492812	0.487887	0.451262	0.139817	0.421053	0.213913	0.398	mRNA
contig101397.1	575	NA	Cluster-17011.0	0.498774	0.494025	0.498435	0.491585	0.286239	0.483516	0.490435	0.258	lncRNA
contig101398.1	575	Cluster-15712.7419	Cluster-13711.44119	0.497508	0.492288	0.471558	0.42182	0.116171	0.4	0.328696	0.268	mRNA
contig101399.1	575	NA	Cluster-25646.0	0.505223	0.50628	0.519446	0.49912	0.294931	0.494811	0.693913	0.7	mRNA
contig1014.1	6796	Cluster-15712.14507	Cluster-13711.43924	0.503293	0.505241	0.510919	0.500999	0.257884	0.480049	0.489553	0.518	mRNA
contig10140.1	2885	Cluster-15712.11601	Cluster-13711.35858	0.499077	0.497786	0.491527	0.459312	0.199402	0.391596	0.105026	0.04	lncRNA
contig101400.1	575	Cluster-25029.1	Cluster-27166.1	0.503222	0.50422	0.503136	0.501475	0.189527	0.47619	0.125217	0.296	mRNA
contig101401.1	575	Cluster-15712.17500	Cluster-13711.34409	0.498256	0.495448	0.462545	0.406743	0.129978	0.38	0.276522	0.254	lncRNA
contig101402.1	575	NA	Cluster-33063.4	0.496769	0.495359	0.477781	0.456309	0.14394	0.446903	0.605217	0.352	mRNA
contig101403.1	575	Cluster-15712.12238	Cluster-13711.9248	0.497442	0.493104	0.492941	0.49214	0.164686	0.455556	0.250435	0.23	lncRNA
contig101404.1	575	Cluster-21800.1	Cluster-19011.1	0.49416	0.48404	0.489248	0.447818	0.191486	0.5	0.313043	0.488	mRNA
contig101405.1	575	Cluster-3857.0	Cluster-15773.0	0.506664	0.5124	0.477844	0.471637	0.331933	0.410256	0.21913	0.236	lncRNA
contig101406.1	575	NA	NA	0.498159	0.496597	0.484845	0.449217	0.249663	0.426316	0.511304	0.258	lncRNA
contig101407.1	575	Cluster-15712.17547	Cluster-13711.2829	0.499721	0.498614	0.492282	0.45693	0.181167	0.44186	0.688696	0.294	mRNA
contig101408.1	575	NA	Cluster-13711.20848	0.507816	0.517648	0.484903	0.451713	0.367829	0.134816	0.245217	0.186	lncRNA
contig101409.1	575	NA	NA	0.498723	0.494527	0.46093	0.404298	0.098631	0.434783	0.255652	0.266	mRNA
contig10141.1	2885	Cluster-15712.9501	Cluster-13711.40134	0.48638	0.475247	0.476828	0.380283	0.143552	0.286765	0.0738302	0.548	mRNA
contig10141.2	427	Cluster-15712.9501	Cluster-13711.40134	0.496332	0.492015	0.484251	0.448531	0.131053	0.43617	0.681499	0.31	mRNA
contig101410.1	575	NA	Cluster-32566.0	0.49806	0.490852	0.509249	0.493353	0.225955	0.448179	0.777391	0.724	mRNA
contig101411.1	575	NA	Cluster-32452.0	0.502377	0.500875	0.504518	0.490138	0.230215	0.482759	0.318261	0.124	lncRNA
contig101412.2	548	NA	Cluster-8489.0	0.504835	0.509609	0.506221	0.491125	0.29291	0.424999	0.541971	0.238	lncRNA
contig101413.1	575	NA	Cluster-13711.33297	0.50581	0.512499	0.493359	0.473172	0.190537	0.384354	0.782609	0.216	lncRNA
contig101414.1	575	NA	Cluster-5294.1	0.501234	0.500283	0.506036	0.509429	0.29335	0.451923	0.286957	0.184	lncRNA
contig101414.2	573	NA	Cluster-5294.2	0.501234	0.500382	0.508371	0.503336	0.296545	0.451923	0.287958	0.154	lncRNA
contig101415.1	575	NA	NA	0.499792	0.4963	0.496002	0.48985	0.216324	0.478873	0.386087	0.234	lncRNA
contig101416.1	575	Cluster-24885.0	Cluster-35785.8	0.501209	0.500587	0.496353	0.489465	0.209199	0.457143	0.38087	0.07	lncRNA
contig101417.1	575	Cluster-4853.0	Cluster-11904.0	0.500923	0.50111	0.502983	0.510985	0.248708	0.480769	0.558261	0.56	mRNA
contig101418.1	575	Cluster-15712.20572	Cluster-13711.47629	0.496977	0.495603	0.499639	0.499023	0.177043	0.460526	0.412174	0.304	mRNA
contig101419.1	575	Cluster-15712.4822	Cluster-13711.9441	0.498654	0.494737	0.498749	0.484202	0.187551	0.48	0.146087	0.182	lncRNA
contig10142.1	2885	Cluster-15712.959	Cluster-13711.3642	0.499657	0.499206	0.485744	0.467293	0.285349	0.481935	0.0644714	0.162	lncRNA
contig10142.2	2814	Cluster-15712.959	Cluster-13711.3642	0.499657	0.499206	0.485744	0.467293	0.285349	0.481935	0.0660981	0.156	lncRNA
contig10142.3	383	NA	Cluster-13711.3642	0.501668	0.500889	0.48588	0.482108	0.270736	0.455882	0.289817	0.114	lncRNA
contig101420.1	575	NA	Cluster-13711.36710	0.499199	0.498002	0.493769	0.47115	0.188072	0.486842	0.412174	0.184	lncRNA
contig101421.1	575	NA	NA	0.499657	0.495881	0.499581	0.486301	0.290446	0.450549	0.965217	0.67	mRNA
contig101422.1	575	NA	NA	0.497547	0.495852	0.485892	0.457521	0.263684	0.459677	0.33913	0.274	mRNA
contig101423.1	575	Cluster-17687.0	Cluster-27635.0	0.498051	0.495391	0.489529	0.496397	0.236014	0.45	0.328696	0.2	lncRNA
contig101424.1	575	Cluster-15712.5720	Cluster-13711.8970	0.499902	0.497222	0.500427	0.449589	0.277475	0.425373	0.365217	0.152	lncRNA
contig101425.1	575	NA	NA	0.498831	0.497235	0.489886	0.462897	0.192983	0.46875	0.516522	0.268	mRNA
contig101426.1	575	NA	Cluster-16731.0	0.49374	0.490571	0.489805	0.455436	0.219766	0.415441	0.725217	0.46	mRNA
contig101427.1	575	NA	Cluster-2370.2	0.494585	0.486237	0.487459	0.478247	0.259666	0.463636	0.302609	0.288	mRNA
contig101428.1	575	Cluster-15712.433	Cluster-13711.23534	0.502334	0.502802	0.528462	0.549936	0.273311	0.480263	0.808696	0.98	mRNA
contig101429.1	575	Cluster-15712.21717	Cluster-13711.25429	0.498102	0.495024	0.493862	0.472614	0.231291	0.478632	0.626087	0.512	mRNA
contig10143.1	2885	NA	Cluster-13711.14615	0.498714	0.495243	0.481506	0.469475	0.269662	0.479167	0.0530329	0.19	lncRNA
contig101430.1	575	Cluster-15712.6885	Cluster-13711.39137	0.492261	0.488193	0.479445	0.444277	0.173036	0.372549	0.547826	0.45	mRNA
contig101431.1	575	Cluster-15712.14807	Cluster-13711.16493	0.506068	0.51412	0.518148	0.533809	0.464359	0.366614	0.641739	0.582	mRNA
contig101432.1	575	NA	Cluster-13711.39204	0.499399	0.497481	0.504647	0.485324	0.258011	0.473214	0.6	0.574	mRNA
contig101433.1	575	Cluster-15712.6483	Cluster-13711.17709	0.495839	0.492925	0.496889	0.527725	0.289905	0.485294	0.193043	0.268	mRNA
contig101433.2	400	Cluster-15712.6483	Cluster-13711.17709	0.499909	0.500262	0.481657	0.497845	0.292385	0.511733	0.3	0.182	lncRNA
contig101434.1	575	NA	Cluster-13711.426	0.490651	0.487753	0.487843	0.442506	0.212205	0.406716	0.714783	0.452	mRNA
contig101435.1	575	NA	Cluster-35681.0	0.501071	0.499609	0.4859	0.461855	0.228845	0.478968	0.652174	0.3	mRNA
contig101436.1	575	Cluster-15712.23386	Cluster-13711.36054	0.498105	0.498667	0.496739	0.476516	0.200422	0.5	0.0417391	0.508	mRNA
contig101437.1	575	NA	Cluster-13711.35337	0.487579	0.470384	0.438204	0.32702	0.033634	0.371429	0.198261	0.622	mRNA
contig101437.2	569	NA	Cluster-13711.35338	0.487579	0.470384	0.438204	0.32702	0.033634	0.371429	0.200351	0.622	mRNA
contig101438.1	575	NA	Cluster-38299.1	0.497342	0.493565	0.48002	0.452165	0.187638	0.469697	0.36	0.338	mRNA
contig101439.1	575	NA	NA	0.499553	0.497292	0.497582	0.462961	0.202237	0.487013	0.417391	0.186	lncRNA
contig10144.1	2885	Cluster-15712.22183	Cluster-13711.34907	0.499969	0.50089	0.517386	0.525045	0.261244	0.464226	0.628076	0.994	mRNA
contig101440.1	575	NA	NA	0.496041	0.488494	0.459363	0.380663	0.236699	0.467742	0.177391	0.434	mRNA
contig101441.1	575	Cluster-3692.0	Cluster-28949.0	0.500641	0.4993	0.489833	0.471725	0.275452	0.493056	0.391304	0.128	lncRNA
contig101442.1	575	Cluster-21941.1	NA	0.502036	0.504219	0.513915	0.502641	0.262784	0.468992	0.688696	0.844	mRNA
contig101443.1	575	Cluster-24401.1	Cluster-27931.0	0.498916	0.497044	0.502256	0.482497	0.244092	0.48905	0.761739	0.746	mRNA
contig101444.1	575	Cluster-15712.3870	Cluster-31206.8	0.502816	0.504288	0.534242	0.542686	0.32519	0.4875	0.850435	0.974	mRNA
contig101445.1	575	Cluster-15712.5071	NA	0.504413	0.507104	0.493068	0.478391	0.17644	0.477273	0.245217	0.21	lncRNA
contig101446.1	575	Cluster-18813.11	NA	0.501666	0.501578	0.484921	0.451443	0.165442	0.457143	0.198261	0.092	lncRNA
contig101447.1	575	NA	Cluster-13711.3065	0.502542	0.50364	0.522882	0.5216	0.259795	0.455882	0.370435	0.338	mRNA
contig101448.1	575	Cluster-15712.14785	NA	0.503115	0.507206	0.514098	0.497543	0.288992	0.424731	0.50087	0.458	mRNA
contig101449.1	575	Cluster-15712.12358	Cluster-13711.45818	0.504374	0.507396	0.533792	0.533068	0.332539	0.480392	0.281739	0.412	mRNA
contig10145.1	2885	Cluster-15712.15789	Cluster-13711.9094	0.497507	0.493646	0.477049	0.45253	0.191065	0.46875	0.0696707	0.156	lncRNA
contig101450.1	575	NA	NA	NA	NA	NA	NA	NA	NA	NA	NA	lncRNA
contig101451.1	575	Cluster-7955.0	NA	0.500196	0.499234	0.499084	0.487979	0.303485	0.47093	0.464348	0.216	lncRNA
contig101452.1	575	Cluster-15712.2806	Cluster-13711.7066	0.49575	0.499592	0.481368	0.480403	0.175976	0.477143	0.928696	0.572	mRNA
contig101453.1	577	Cluster-15712.13757	Cluster-13711.45751	0.495264	0.494577	0.47137	0.423925	0.186425	0.405172	0.618718	0.434	mRNA
contig101454.1	575	Cluster-15712.20948	NA	0.502321	0.504296	0.527297	0.53904	0.361009	0.489655	0.772174	0.942	mRNA
contig101455.1	575	Cluster-15712.5166	NA	0.496627	0.49156	0.489928	0.485227	0.261596	0.47561	0.229565	0.234	lncRNA
contig101456.1	575	NA	NA	0.500888	0.500754	0.524769	0.532877	0.274968	0.486757	0.829565	0.974	mRNA
contig101457.1	575	Cluster-15712.25599	Cluster-13711.12854	0.499156	0.494282	0.475612	0.441054	0.141593	0.407653	0.584348	0.222	lncRNA
contig101458.1	575	NA	NA	0.494205	0.488249	0.478858	0.415226	0.133602	0.443182	0.474783	0.42	mRNA
contig101459.1	575	Cluster-15712.673	NA	0.495666	0.484526	0.475878	0.422973	0.130881	0.445946	0.208696	0.512	mRNA
contig10146.1	2885	Cluster-15712.4280	Cluster-13711.41346	0.503682	0.506171	0.500712	0.471137	0.243717	0.475	0.107106	0.176	lncRNA
contig101460.1	575	Cluster-22047.0	Cluster-2326.0	0.501725	0.503692	0.532811	0.535211	0.356474	0.450817	0.553043	0.91	mRNA
contig101461.1	575	Cluster-15712.14095	NA	0.502086	0.503038	0.50277	0.494437	0.293706	0.492	0.667826	0.528	mRNA
contig101463.1	575	Cluster-15712.26717	Cluster-13711.13423	0.501371	0.502062	0.508578	0.513311	0.340425	0.444444	0.203478	0.16	lncRNA
contig101464.1	574	Cluster-15712.25636	NA	0.498857	0.496721	0.478278	0.448218	0.224918	0.481013	0.841463	0.494	mRNA
contig101465.1	574	NA	NA	0.499672	0.49878	0.507845	0.503513	0.301737	0.478261	0.977352	0.784	mRNA
contig101466.1	574	Cluster-15712.17171	Cluster-13711.25009	0.496627	0.493446	0.474779	0.433751	0.16503	0.442857	0.198606	0.324	mRNA
contig101467.1	574	Cluster-4020.0	Cluster-632.2	0.501387	0.502609	0.521344	0.532723	0.270781	0.467254	0.993031	0.988	mRNA
contig101468.1	574	NA	NA	0.495157	0.495562	0.484872	0.444998	0.150833	0.35	0.642857	0.388	mRNA
contig101469.1	574	Cluster-15712.18396	Cluster-13711.46706	0.500521	0.496613	0.500618	0.494974	0.269738	0.492537	0.365854	0.17	lncRNA
contig10147.1	2884	Cluster-15712.26751	Cluster-13711.25302	0.503799	0.506289	0.525445	0.522659	0.269612	0.477956	0.678225	0.97	mRNA
contig101470.1	574	Cluster-24052.0	Cluster-16341.0	0.502687	0.505571	0.478197	0.443716	0.21387	0.47	0.277003	0.108	lncRNA
contig101471.1	574	NA	NA	0.50692	0.514284	0.493591	0.458669	0.342351	0.339931	0.627178	0.182	lncRNA
contig101472.1	574	Cluster-15712.26796	Cluster-13711.41088	0.493515	0.489465	0.480827	0.453533	0.211266	0.424528	0.569686	0.47	mRNA
contig101473.1	574	Cluster-12202.0	Cluster-16181.0	0.501579	0.501343	0.489083	0.434661	0.249696	0.485294	0.19338	0.16	lncRNA
contig101474.1	574	NA	NA	0.499654	0.498598	0.505434	0.488002	0.181806	0.470149	0.365854	0.182	lncRNA
contig101475.1	574	Cluster-1177.0	NA	0.497452	0.492982	0.497811	0.45656	0.21145	0.459596	0.533101	0.388	mRNA
contig101476.1	574	Cluster-7671.0	Cluster-23283.0	0.492053	0.484676	0.480157	0.428816	0.137819	0.427419	0.663763	0.42	mRNA
contig101477.1	574	NA	Cluster-11298.0	0.502413	0.504394	0.461919	0.419271	0.214041	0.431373	0.28223	0.158	lncRNA
contig101478.1	574	Cluster-2506.0	Cluster-13711.29037	0.502937	0.502719	0.505686	0.476195	0.217615	0.352273	0.245645	0.1	lncRNA
contig101479.1	574	Cluster-23898.0	Cluster-33692.0	0.497103	0.490775	0.484427	0.440116	0.26032	0.414286	0.381533	0.276	mRNA
contig10148.1	2884	Cluster-9269.0	Cluster-8876.0	0.502682	0.504114	0.530943	0.546355	0.303591	0.477878	0.812413	0.998	mRNA
contig101480.1	574	Cluster-138.0	NA	0.501089	0.502957	0.521719	0.524941	0.25226	0.459893	0.993031	0.958	mRNA
contig101481.1	574	NA	Cluster-13711.4956	0.503698	0.507601	0.514539	0.549867	0.46903	0.433333	0.172474	0.15	lncRNA
contig101482.1	574	NA	NA	0.500498	0.497824	0.48357	0.451052	0.161348	0.4625	0.224739	0.082	lncRNA
contig101483.1	574	NA	NA	0.496613	0.494074	0.488656	0.439476	0.201359	0.439024	0.444251	0.366	mRNA
contig101484.1	574	NA	NA	0.504204	0.507133	0.516763	0.504092	0.312516	0.363975	0.402439	0.264	lncRNA
contig101485.1	574	Cluster-3609.0	NA	0.500363	0.498578	0.471524	0.469768	0.222184	0.461538	0.287456	0.142	lncRNA
contig101486.1	574	Cluster-12713.0	NA	0.498191	0.494831	0.49064	0.469074	0.225129	0.476923	0.355401	0.232	lncRNA
contig101487.1	574	Cluster-15712.3545	Cluster-13711.17449	0.504565	0.508971	0.512915	0.507595	0.287668	0.500424	0.318815	0.2	lncRNA
contig101488.1	574	NA	NA	0.498819	0.49439	0.499486	0.471353	0.258096	0.457627	0.324042	0.156	lncRNA
contig101489.1	574	Cluster-15712.25164	Cluster-13711.22824	0.494839	0.492719	0.482437	0.457041	0.194728	0.415152	0.878049	0.516	mRNA
contig10149.1	2884	Cluster-16523.0	Cluster-13711.4409	0.500296	0.5005	0.516022	0.51979	0.269198	0.472262	0.734397	0.992	mRNA
contig10149.2	449	NA	Cluster-13711.4409	0.502116	0.502707	0.49276	0.42053	0.283365	0.4	0.187082	0.158	lncRNA
contig101490.1	574	Cluster-4621.0	Cluster-7583.0	0.499845	0.499927	0.493874	0.472342	0.2227	0.473054	0.888502	0.41	mRNA
contig101491.1	574	NA	Cluster-7201.0	0.499999	0.499092	0.457692	0.427058	0.167411	0.414634	0.229965	0.17	lncRNA
contig101492.1	574	NA	NA	0.499272	0.498298	0.495026	0.478406	0.282712	0.468085	0.261324	0.098	lncRNA
contig101493.1	574	Cluster-14071.0	Cluster-38553.0	0.502078	0.503906	0.528818	0.551403	0.31457	0.494044	0.512195	0.732	mRNA
contig101494.1	574	NA	Cluster-13711.31806	0.500224	0.498681	0.486433	0.416871	0.231979	0.481555	0.601045	0.256	lncRNA
contig101495.1	574	NA	NA	0.498009	0.497999	0.500559	0.536674	0.265878	0.486111	0.203833	0.352	mRNA
contig101496.1	574	NA	Cluster-38347.31	0.504128	0.510392	0.478386	0.431309	0.186965	0.430427	0.433798	0.22	lncRNA
contig101497.1	574	Cluster-15712.25386	Cluster-13711.40715	0.508438	0.527199	0.521979	0.513656	0.421991	0	0.130662	0.168	lncRNA
contig101498.1	574	Cluster-11299.0	Cluster-36843.0	0.489972	0.479536	0.466523	0.388035	0.142955	0.384615	0.287456	0.576	mRNA
contig101499.1	574	Cluster-15712.25165	Cluster-13711.48482	0.499077	0.496026	0.4977	0.465885	0.195224	0.5	0.402439	0.296	mRNA
contig1015.1	6869	Cluster-12712.3	Cluster-13711.12254	0.50323	0.50454	0.503209	0.496946	0.259264	0.475721	0.138448	0.208	lncRNA
contig1015.2	5055	Cluster-12712.3	Cluster-13711.12254	0.496706	0.493993	0.482985	0.457025	0.265377	0.468275	0.162018	0.292	mRNA
contig10150.1	2884	Cluster-15712.190	Cluster-13711.13485	0.499123	0.498917	0.495872	0.491101	0.238113	0.478873	0.224688	0.188	lncRNA
contig101500.1	574	NA	Cluster-13711.21331	0.49619	0.49264	0.495868	0.480994	0.289447	0.5	0.256098	0.212	lncRNA
contig101501.1	574	Cluster-15712.11299	Cluster-13711.47819	0.494259	0.493015	0.517612	0.503699	0.38785	0.25	0.151568	0.218	lncRNA
contig101502.1	574	Cluster-13486.0	NA	0.500823	0.496145	0.497885	0.49019	0.35484	0.5	0.141115	0.142	lncRNA
contig101503.1	574	NA	Cluster-13711.34549	0.49649	0.490697	0.468794	0.412814	0.178791	0.44	0.146341	0.24	lncRNA
contig101504.1	574	Cluster-15712.21889	Cluster-13711.12196	0.501094	0.500857	0.518038	0.518204	0.285605	0.458333	0.329268	0.234	lncRNA
contig101505.1	574	NA	Cluster-13711.31615	0.497025	0.491899	0.489963	0.475924	0.198303	0.468444	0.606272	0.492	mRNA
contig101506.1	574	Cluster-15712.2312	Cluster-13711.33749	0.500141	0.499665	0.462195	0.431451	0.234156	0.422426	0.45993	0.158	lncRNA
contig101507.1	574	NA	Cluster-13711.6222	0.500891	0.501272	0.516743	0.50445	0.207043	0.47602	0.574913	0.738	mRNA
contig101508.1	574	Cluster-15712.8702	Cluster-13711.17910	0.498764	0.49819	0.496672	0.506793	0.681956	0.851012	0.637631	0.32	mRNA
contig101509.1	574	Cluster-15712.13831	Cluster-13711.28399	0.501849	0.502915	0.507194	0.501341	0.242943	0.467626	0.74216	0.754	mRNA
contig10151.1	2884	Cluster-15712.12422	Cluster-13711.45927	0.503494	0.506028	0.530639	0.527918	0.29708	0.478199	0.791609	0.968	mRNA
contig10151.2	575	Cluster-15712.12422	Cluster-13711.45927	0.502247	0.502661	0.505153	0.446449	0.23437	0.483333	0.328696	0.158	lncRNA
contig101510.1	574	Cluster-15712.10124	Cluster-13711.15376	0.498277	0.496185	0.493077	0.481828	0.165497	0.489362	0.261324	0.206	lncRNA
contig101511.1	574	Cluster-15712.26163	Cluster-13711.45182	0.497969	0.494115	0.471241	0.450125	0.191474	0.462264	0.292683	0.318	mRNA
contig101512.1	574	Cluster-12156.0	NA	0.501107	0.502105	0.516321	0.507711	0.298872	0.478992	0.637631	0.78	mRNA
contig101513.1	574	Cluster-19238.0	Cluster-32653.0	0.502001	0.503361	0.510864	0.518887	0.297473	0.460938	0.684669	0.836	mRNA
contig101514.1	574	Cluster-22002.0	Cluster-26441.0	0.501376	0.501305	0.499121	0.485163	0.289739	0.41848	0.480836	0.116	lncRNA
contig101516.1	574	Cluster-15600.0	Cluster-37832.0	0.495393	0.490046	0.465998	0.408262	0.274426	0.434783	0.256098	0.382	mRNA
contig101517.1	574	Cluster-15712.10445	Cluster-13711.46698	0.498551	0.49558	0.505759	0.458139	0.182288	0.485294	0.19338	0.204	lncRNA
contig101518.1	574	Cluster-24838.1	NA	0.499317	0.49704	0.496568	0.467802	0.252163	0.49187	0.658537	0.438	mRNA
contig10152.1	2883	Cluster-11278.0	Cluster-32145.0	0.499791	0.500162	0.516138	0.52542	0.280386	0.474613	0.784599	0.998	mRNA
contig101520.1	574	Cluster-15712.21242	Cluster-13711.38045	0.494152	0.491093	0.47943	0.448521	0.176034	0.465483	0.344948	0.588	mRNA
contig101521.1	574	Cluster-18329.0	Cluster-35205.0	0.498179	0.494757	0.493769	0.46686	0.175521	0.410379	0.486063	0.252	lncRNA
contig101522.1	574	Cluster-15712.27147	Cluster-13711.47490	0.498961	0.496765	0.493269	0.468136	0.15024	0.403509	0.313589	0.128	lncRNA
contig101523.1	574	NA	Cluster-20475.0	0.50452	0.507811	0.502821	0.491884	0.257616	0.485577	0.559233	0.266	mRNA
contig101524.1	574	Cluster-15712.6361	Cluster-13711.12690	0.498697	0.496447	0.49279	0.47535	0.218661	0.458333	0.580139	0.412	mRNA
contig101525.1	574	NA	Cluster-17509.0	0.498363	0.494623	0.495544	0.468434	0.263394	0.480263	0.412892	0.15	lncRNA
contig101526.1	574	NA	Cluster-37883.1	0.50148	0.501255	0.491867	0.48054	0.264068	0.486301	0.397213	0.086	lncRNA
contig101527.1	574	Cluster-15712.15968	Cluster-13711.36042	0.498587	0.498775	0.494483	0.460077	0.167568	0.44586	0.836237	0.426	mRNA
contig101528.1	574	NA	Cluster-13711.10537	0.504995	0.511575	0.573742	0.613357	0.462755	0.47582	0.271777	0.44	mRNA
contig101529.1	574	Cluster-15712.5207	Cluster-13711.9232	0.499689	0.499208	0.492359	0.489168	0.236113	0.474576	0.324042	0.226	lncRNA
contig10153.1	2883	Cluster-15712.26953	Cluster-13711.27992	0.503174	0.504303	0.521767	0.50427	0.275112	0.477962	0.433923	0.684	mRNA
contig101530.1	574	Cluster-15712.25076	Cluster-13711.33456	0.500211	0.500496	0.488456	0.455728	0.193644	0.472603	0.397213	0.16	lncRNA
contig101531.1	574	NA	Cluster-13711.13079	0.502625	0.503894	0.507492	0.476665	0.184513	0.49375	0.433798	0.186	lncRNA
contig101532.1	574	NA	Cluster-11797.0	0.500555	0.501341	0.488882	0.462623	0.225086	0.453125	0.851916	0.312	mRNA
contig101533.1	574	Cluster-15712.1465	Cluster-19748.60	0.498217	0.497103	0.517471	0.519583	0.283421	0.484076	0.836237	0.892	mRNA
contig101534.1	574	NA	Cluster-13711.4492	0.498998	0.49636	0.514625	0.544847	0.241224	0.471429	0.198606	0.212	lncRNA
contig101535.1	574	Cluster-15712.26532	Cluster-13711.3602	0.498914	0.49636	0.499487	0.484334	0.243585	0.44819	0.684669	0.72	mRNA
contig101536.1	574	NA	NA	0.503798	0.505329	0.490576	0.429663	0.251401	0.5	0.156794	0.194	lncRNA
contig101537.1	574	NA	Cluster-36404.0	0.502257	0.503909	0.512898	0.5264	0.258928	0.485981	0.574913	0.85	mRNA
contig101538.1	574	Cluster-19719.1	Cluster-36971.0	0.499411	0.499034	0.50542	0.499169	0.241196	0.467742	0.339721	0.196	lncRNA
contig101539.1	574	NA	Cluster-7122.0	0.500315	0.499133	0.500859	0.478211	0.202309	0.492857	0.381533	0.242	lncRNA
contig10154.1	2883	Cluster-15712.27189	Cluster-13711.34667	0.497025	0.488733	0.478352	0.466574	0.239633	0.44382	0.0957336	0.146	lncRNA
contig101540.1	574	NA	Cluster-16762.0	0.498915	0.495761	0.491911	0.451607	0.175407	0.456989	0.501742	0.2	lncRNA
contig101541.1	574	NA	Cluster-1848.0	0.501003	0.502535	0.499763	0.478407	0.300314	0.475806	0.339721	0.126	lncRNA
contig101543.1	574	NA	NA	0.499475	0.498708	0.465404	0.431932	0.257167	0.489796	0.527875	0.198	lncRNA
contig101543.2	523	NA	NA	0.498641	0.497179	0.471752	0.449766	0.298287	0.481481	0.481836	0.272	mRNA
contig101544.1	574	NA	NA	0.496644	0.493438	0.491024	0.468967	0.225953	0.469388	0.527875	0.442	mRNA
contig101545.1	574	NA	NA	0.506592	0.512595	0.472335	0.423566	0.164201	0.44	0.146341	0.254	lncRNA
contig101545.2	549	NA	NA	0.506592	0.512595	0.472335	0.423566	0.164201	0.44	0.153005	0.238	lncRNA
contig101546.1	574	Cluster-13406.0	Cluster-21908.2	0.504081	0.507416	0.489262	0.479537	0.244867	0.441176	0.19338	0.11	lncRNA
contig101547.1	574	NA	Cluster-27404.1	0.498738	0.497722	0.498253	0.488963	0.243009	0.487805	0.229965	0.28	mRNA
contig101548.1	574	NA	Cluster-33705.4	0.506092	0.512718	0.512164	0.492092	0.360138	0.377123	0.266551	0.22	lncRNA
contig101549.1	574	NA	Cluster-13711.24870	0.497685	0.494585	0.481454	0.442965	0.183606	0.482759	0.318815	0.274	mRNA
contig10155.1	2883	Cluster-22908.1	Cluster-31296.5	0.500761	0.501075	0.522267	0.540428	0.2743	0.472737	0.890739	0.996	mRNA
contig101550.1	574	Cluster-756.8	Cluster-34351.8	0.500984	0.502624	0.521487	0.532157	0.234743	0.465139	0.925087	0.966	mRNA
contig101552.1	574	Cluster-6918.0	Cluster-21896.0	0.502027	0.503782	0.528593	0.537056	0.29487	0.488462	0.695122	0.968	mRNA
contig101553.1	574	Cluster-21112.2	Cluster-13621.2	0.49751	0.495991	0.481548	0.477923	0.13548	0.471154	0.287456	0.3	mRNA
contig101554.1	574	Cluster-19685.0	Cluster-37992.1	0.500239	0.4997	0.494569	0.474421	0.248728	0.479167	0.517422	0.156	lncRNA
contig101555.1	574	NA	NA	0.49534	0.48431	0.469826	0.406954	0.170132	0.5	0.198606	0.608	mRNA
contig101556.1	575	Cluster-15712.7919	Cluster-13711.27406	0.492348	0.487488	0.468881	0.420186	0.100054	0.355556	0.250435	0.506	mRNA
contig101557.1	574	Cluster-15712.25150	Cluster-13711.48122	0.494171	0.486929	0.48456	0.470651	0.185531	0.466667	0.172474	0.516	mRNA
contig101558.1	574	NA	Cluster-13711.42251	0.502864	0.50696	0.535138	0.546638	0.304797	0.469827	0.595819	0.944	mRNA
contig101559.1	574	NA	Cluster-13711.21634	0.502098	0.503736	0.506864	0.522186	0.329366	0.471429	0.198606	0.218	lncRNA
contig10156.1	2883	Cluster-15712.24798	Cluster-13711.8441	0.49415	0.485853	0.49728	0.467596	0.235482	0.473214	0.0613944	0.376	mRNA
contig101560.1	574	NA	NA	0.499314	0.49807	0.4998	0.502466	0.244573	0.485577	0.559233	0.436	mRNA
contig101561.1	574	Cluster-23342.1	Cluster-28336.2	0.503906	0.507637	0.55992	0.60687	0.413547	0.465854	0.648084	0.858	mRNA
contig101562.1	574	NA	NA	0.504433	0.508067	0.481883	0.459806	0.246361	0.5	0.240418	0.19	lncRNA
contig101563.1	574	Cluster-14805.0	Cluster-19483.0	0.499315	0.497611	0.485481	0.480587	0.234356	0.480745	0.334495	0.21	lncRNA
contig101564.1	574	NA	Cluster-26721.0	0.501448	0.49844	0.486491	0.492898	0.348206	0.5	0.0993031	0.206	lncRNA
contig101565.1	574	NA	Cluster-13711.10510	0.501957	0.502153	0.502857	0.490333	0.288038	0.5118	0.37108	0.128	lncRNA
contig101566.1	574	NA	Cluster-17970.0	0.496082	0.489323	0.491758	0.476947	0.244676	0.475806	0.339721	0.234	lncRNA
contig101567.1	574	NA	Cluster-31273.2	0.497928	0.495421	0.49938	0.494883	0.294111	0.465986	0.783972	0.706	mRNA
contig101568.1	574	Cluster-22315.0	Cluster-34522.1	0.500802	0.501699	0.517169	0.544242	0.779523	0.934301	0.679443	0.57	mRNA
contig101569.1	574	Cluster-15712.6857	Cluster-13711.46837	0.494526	0.488411	0.484572	0.455455	0.171773	0.459091	0.590592	0.38	mRNA
contig10157.1	2883	Cluster-24797.0	Cluster-25561.1	0.500277	0.502356	0.49593	0.474871	0.258152	0.473214	0.0613944	0.066	lncRNA
contig101570.1	574	NA	NA	0.502301	0.504408	0.483735	0.453119	0.231365	0.491667	0.956446	0.24	lncRNA
contig101571.1	574	NA	Cluster-13268.0	0.498056	0.489546	0.512623	0.463328	0.219592	0.5	0.162021	0.214	lncRNA
contig101572.1	574	Cluster-15712.25585	Cluster-13711.47719	0.496048	0.48863	0.467855	0.385665	0.093568	0.414286	0.198606	0.426	mRNA
contig101573.1	574	Cluster-16042.1	Cluster-33621.1	0.498758	0.496007	0.513206	0.50898	0.306804	0.464706	0.45993	0.522	mRNA
contig101574.1	574	Cluster-15712.19920	Cluster-13711.10586	0.507334	0.518888	0.505421	0.487239	0.26604	0.294684	0.428571	0.218	lncRNA
contig101575.1	574	NA	Cluster-366.0	0.50075	0.500662	0.497136	0.489047	0.289865	0.5	0.512195	0.098	lncRNA
contig101576.1	574	NA	Cluster-6269.0	0.503256	0.505766	0.48135	0.455509	0.195972	0.473913	0.616725	0.13	lncRNA
contig101577.1	574	NA	Cluster-13711.2705	0.495631	0.490219	0.491166	0.442732	0.231156	0.436709	0.428571	0.338	mRNA
contig101577.2	320	NA	Cluster-13711.2705	0.494979	0.489691	0.509882	0.48505	0.201256	0.465517	0.3	0.26	lncRNA
contig101578.1	574	NA	Cluster-20761.0	0.495642	0.489277	0.475743	0.404689	0.114917	0.484127	0.344948	0.564	mRNA
contig101579.1	574	NA	Cluster-13711.21997	0.504039	0.505268	0.515058	0.510083	0.306122	0.448761	0.397213	0.246	lncRNA
contig10158.1	2883	Cluster-15712.16761	Cluster-13711.44154	0.494282	0.483883	0.478107	0.407266	0.290365	0.405405	0.0801249	0.354	mRNA
contig10158.2	1235	Cluster-15712.16761	Cluster-13711.15246	0.494486	0.48489	0.475844	0.411005	0.274489	0.429348	0.230769	0.42	mRNA
contig101580.1	574	NA	NA	0.497715	0.494001	0.494732	0.472114	0.204639	0.473214	0.308362	0.264	lncRNA
contig101581.1	574	Cluster-15712.10854	Cluster-13711.5248	0.497824	0.491856	0.494168	0.455681	0.203587	0.461657	0.501742	0.376	mRNA
contig101582.1	574	NA	Cluster-4540.0	0.502211	0.500223	0.497991	0.467534	0.24498	0.456522	0.376307	0.042	lncRNA
contig101584.1	574	Cluster-10319.0	Cluster-7116.0	0.497883	0.496235	0.482381	0.470533	0.211971	0.467153	0.731707	0.568	mRNA
contig101585.1	574	NA	Cluster-3007.1	0.49612	0.490152	0.488125	0.46566	0.127705	0.475806	0.339721	0.374	mRNA
contig101586.1	574	Cluster-15712.22319	Cluster-13711.12933	0.499215	0.497615	0.509186	0.520522	0.257687	0.483516	0.491289	0.658	mRNA
contig101587.1	574	Cluster-12189.0	Cluster-3445.0	0.501613	0.50313	0.513609	0.499389	0.262344	0.463636	0.878049	0.876	mRNA
contig101588.1	574	NA	Cluster-13711.37391	0.49527	0.48913	0.469738	0.430423	0.112298	0.5	0.19338	0.502	mRNA
contig101589.1	574	NA	Cluster-3098.0	0.494184	0.485777	0.486894	0.456063	0.210767	0.479508	0.65331	0.462	mRNA
contig10159.1	2883	Cluster-8965.0	Cluster-22289.0	0.497732	0.496615	0.492868	0.480883	0.291746	0.493506	0.0832466	0.664	mRNA
contig101590.1	574	NA	Cluster-24594.0	0.494912	0.491318	0.494981	0.467734	0.231904	0.458919	0.914634	0.552	mRNA
contig101591.1	574	NA	Cluster-13711.28350	0.498513	0.4968	0.566871	0.614757	0.328497	0.375503	0.867596	0.9	mRNA
contig101592.1	574	Cluster-2459.0	Cluster-32978.0	0.501194	0.501561	0.495607	0.516076	0.255015	0.481481	0.156794	0.212	lncRNA
contig101593.1	574	Cluster-15712.2536	Cluster-13711.19400	0.494543	0.486731	0.472575	0.415982	0.164564	0.467949	0.423345	0.55	mRNA
contig101594.1	574	NA	Cluster-14304.0	0.497158	0.491422	0.475483	0.443041	0.180236	0.478723	0.261324	0.372	mRNA
contig101595.1	574	NA	Cluster-12830.0	0.496803	0.494167	0.491347	0.503576	0.271468	0.444444	0.297909	0.296	mRNA
contig101596.1	574	Cluster-1267.10	Cluster-6340.4	0.498483	0.496123	0.499712	0.486004	0.209413	0.4625	0.433798	0.298	mRNA
contig101597.1	574	NA	Cluster-8639.1	0.496531	0.494215	0.490284	0.478607	0.210916	0.484127	0.344948	0.444	mRNA
contig101597.2	349	NA	Cluster-8639.1	0.498226	0.498231	0.501016	0.489599	0.191906	0.477273	0.2149	0.376	mRNA
contig101598.1	574	Cluster-10658.0	Cluster-27966.0	0.49746	0.498405	0.495166	0.457259	0.210605	0.389423	0.559233	0.386	mRNA
contig101599.1	574	NA	Cluster-13711.24277	0.49664	0.49423	0.478526	0.443482	0.218923	0.455556	0.486063	0.42	mRNA
contig1016.1	6787	Cluster-2213.1	Cluster-32177.3	0.498276	0.496386	0.496919	0.485969	0.245094	0.459877	0.0729335	0.05	lncRNA
contig10160.1	2883	Cluster-22963.0	Cluster-17935.0	0.499583	0.499462	0.511753	0.515156	0.255205	0.474818	0.896982	0.994	mRNA
contig101600.1	574	Cluster-8707.0	Cluster-34918.0	0.498778	0.497926	0.490829	0.464811	0.177734	0.484848	0.360627	0.224	lncRNA
contig101601.1	574	NA	Cluster-13711.5546	0.501482	0.500614	0.508928	0.504053	0.293221	0.438776	0.271777	0.15	lncRNA
contig101602.1	574	NA	NA	0.494915	0.4927	0.482497	0.429091	0.181888	0.467742	0.825784	0.468	mRNA
contig101603.1	574	NA	Cluster-32007.1	0.496659	0.490717	0.482867	0.454224	0.228358	0.487805	0.229965	0.354	mRNA
contig101604.1	574	NA	Cluster-9700.0	0.493855	0.487651	0.482217	0.42511	0.165329	0.434959	0.658537	0.362	mRNA
contig101604.2	572	NA	Cluster-9700.1	0.492948	0.486942	0.473441	0.401013	0.165921	0.418367	0.52972	0.486	mRNA
contig101605.1	574	NA	Cluster-24541.0	0.495809	0.490411	0.489063	0.475847	0.249116	0.47619	0.125436	0.158	lncRNA
contig101606.1	574	NA	Cluster-13711.8433	0.501284	0.500725	0.514003	0.499947	0.331686	0.458904	0.397213	0.21	lncRNA
contig101607.1	574	Cluster-24585.0	Cluster-8113.0	0.498899	0.496543	0.502347	0.478736	0.26477	0.431373	0.54878	0.332	mRNA
contig101608.1	574	NA	Cluster-1672.0	0.491825	0.487219	0.50563	0.503906	0.321312	0.446746	0.898955	0.632	mRNA
contig101609.1	574	Cluster-10700.0	Cluster-35670.0	0.497014	0.491466	0.492477	0.503449	0.308714	0.5	0.182927	0.102	lncRNA
contig10161.1	2882	Cluster-12934.0	Cluster-34906.0	0.501225	0.502894	0.529072	0.545779	0.311407	0.469487	0.753643	1	mRNA
contig101610.1	574	NA	Cluster-35545.1	0.499253	0.497468	0.513209	0.525274	0.254198	0.477273	0.360627	0.47	mRNA
contig101611.1	574	NA	Cluster-13711.40462	0.49877	0.497841	0.513165	0.521545	0.305078	0.455556	0.486063	0.686	mRNA
contig101612.1	574	NA	Cluster-13711.36710	0.498877	0.498231	0.49354	0.492911	0.232951	0.486335	0.423345	0.192	lncRNA
contig101613.1	574	Cluster-23705.0	Cluster-30695.1	0.497673	0.494829	0.516012	0.512943	0.315946	0.446154	0.355401	0.326	mRNA
contig101614.1	574	Cluster-15712.25172	Cluster-13711.33157	0.49918	0.49659	0.471109	0.43592	0.173626	0.306452	0.1777	0.164	lncRNA
contig101615.1	574	NA	Cluster-13711.44739	0.499121	0.49778	0.490119	0.471048	0.215166	0.462121	0.360627	0.132	lncRNA
contig101616.1	574	NA	Cluster-13711.45950	0.50101	0.501985	0.482551	0.467974	0.26253	0.472222	0.203833	0.12	lncRNA
contig101617.1	574	Cluster-15712.841	Cluster-13711.36292	0.503	0.504596	0.487849	0.457428	0.171252	0.481301	0.313589	0.172	lncRNA
contig101618.1	574	NA	Cluster-13711.20529	0.496737	0.493826	0.489364	0.485528	0.208008	0.46875	0.350174	0.454	mRNA
contig101619.1	574	NA	Cluster-13711.29536	0.499971	0.499118	0.502308	0.465986	0.173375	0.469697	0.360627	0.144	lncRNA
contig10162.1	2882	Cluster-24559.0	Cluster-13711.8853	0.500221	0.501008	0.516282	0.527909	0.278377	0.472453	0.603747	0.994	mRNA
contig101620.1	574	NA	Cluster-3727.0	0.500086	0.497331	0.481048	0.431262	0.206723	0.461905	0.56446	0.204	lncRNA
contig101620.2	347	NA	NA	0.502871	0.503339	0.484374	0.436371	0.227032	0.462366	0.829971	0.206	lncRNA
contig101621.1	574	NA	Cluster-13711.5436	0.496538	0.494354	0.499659	0.509344	0.186219	0.448718	0.423345	0.524	mRNA
contig101622.1	574	Cluster-15712.16242	Cluster-13711.44953	0.496549	0.493453	0.457015	0.41026	0.117029	0.469231	0.355401	0.542	mRNA
contig101623.1	574	NA	Cluster-13711.31262	0.500522	0.500141	0.491125	0.477571	0.208959	0.492308	0.355401	0.246	lncRNA
contig101624.1	574	NA	Cluster-26554.0	0.497665	0.495104	0.486012	0.471296	0.159338	0.480198	0.543554	0.34	mRNA
contig101625.1	574	NA	Cluster-13711.9885	0.488183	0.470026	0.435075	0.326536	0.040651	0.329787	0.261324	0.612	mRNA
contig101626.1	574	Cluster-7714.0	Cluster-19156.0	0.49267	0.486016	0.471854	0.441698	0.198542	0.402778	0.203833	0.556	mRNA
contig101627.1	574	NA	Cluster-7961.0	0.49582	0.493667	0.487163	0.460901	0.246353	0.444853	0.726481	0.492	mRNA
contig101628.1	574	Cluster-15712.4341	Cluster-13711.18149	0.493704	0.48505	0.479269	0.442568	0.243912	0.440789	0.412892	0.5	mRNA
contig101628.2	547	Cluster-15712.4341	Cluster-13711.18149	0.497474	0.494169	0.484107	0.454235	0.237559	0.477528	0.50457	0.304	mRNA
contig101629.1	574	NA	Cluster-13711.33970	0.49873	0.497929	0.477658	0.447317	0.212165	0.485075	0.365854	0.18	lncRNA
contig10163.1	2883	Cluster-15712.20926	Cluster-13711.36306	0.495957	0.494941	0.487629	0.476459	0.225131	0.437478	0.162331	0.418	mRNA
contig10163.2	1943	Cluster-15712.20926	Cluster-13711.36306	0.491091	0.481752	0.469779	0.393312	0.161707	0.488372	0.0710242	0.536	mRNA
contig101630.1	574	Cluster-15712.2663	Cluster-13711.5945	0.499838	0.496267	0.480775	0.478603	0.222051	0.458333	0.203833	0.132	lncRNA
contig101631.1	574	NA	Cluster-13711.35587	0.493284	0.485443	0.491902	0.474898	0.17241	0.441176	0.10453	0.432	mRNA
contig101632.1	574	NA	NA	0.497516	0.494435	0.479195	0.44156	0.173526	0.471963	0.574913	0.274	mRNA
contig101633.1	574	Cluster-15712.22051	Cluster-13711.19619	0.504392	0.511872	0.500074	0.487834	0.333648	0.329148	0.606272	0.288	mRNA
contig101633.2	570	Cluster-15712.22051	Cluster-13711.19619	0.504459	0.51211	0.49667	0.484487	0.338901	0.349296	0.605263	0.22	lncRNA
contig101634.1	574	NA	Cluster-11370.0	0.49121	0.476723	0.483647	0.436532	0.189159	0.475177	0.752613	0.466	mRNA
contig101635.1	574	Cluster-15712.19403	Cluster-13711.22442	0.502197	0.503286	0.48471	0.444848	0.179983	0.403409	0.47561	0.072	lncRNA
contig101636.1	574	NA	NA	0.501815	0.504372	0.482525	0.455055	0.174103	0.446154	0.355401	0.1	lncRNA
contig101637.1	574	Cluster-5293.0	NA	0.504328	0.505864	0.478318	0.44997	0.195182	0.476923	0.355401	0.23	lncRNA
contig101638.1	574	NA	NA	0.506164	0.512526	0.510967	0.503276	0.41741	0.42745	0.297909	0.186	lncRNA
contig101639.1	574	NA	NA	0.491425	0.485563	0.477126	0.426462	0.136417	0.446237	0.501742	0.458	mRNA
contig10164.1	2882	Cluster-15712.831	Cluster-13711.1354	0.504206	0.507879	0.527843	0.522188	0.287581	0.478068	0.436155	0.806	mRNA
contig10164.2	1356	Cluster-15712.831	Cluster-13711.1355	0.503555	0.506817	0.526169	0.513541	0.276285	0.489078	0.918142	0.908	mRNA
contig101640.1	574	Cluster-8728.0	Cluster-13711.8825	0.504017	0.504563	0.499786	0.45184	0.23483	0.469512	0.444251	0.11	lncRNA
contig101641.1	574	NA	Cluster-9496.0	0.505269	0.510804	0.506903	0.480799	0.298035	0.354333	0.533101	0.264	lncRNA
contig101642.1	574	Cluster-2432.3	NA	0.501746	0.503054	0.494043	0.464414	0.201264	0.473054	0.888502	0.25	lncRNA
contig101643.1	574	Cluster-2981.0	Cluster-13711.32476	0.49953	0.498438	0.520437	0.524226	0.235394	0.46	0.146341	0.212	lncRNA
contig101644.1	574	Cluster-15712.27130	Cluster-13711.15252	0.501101	0.499229	0.483133	0.468437	0.252082	0.455882	0.19338	0.154	lncRNA
contig101645.1	574	Cluster-15712.19281	Cluster-13711.6746	0.499803	0.498976	0.499108	0.484171	0.268458	0.475806	0.987805	0.624	mRNA
contig101646.1	574	Cluster-3426.0	NA	0.498171	0.496461	0.484168	0.460397	0.246327	0.465347	0.543554	0.328	mRNA
contig101646.2	547	Cluster-3426.0	NA	0.498493	0.495864	0.485393	0.455071	0.222827	0.455128	0.444241	0.32	mRNA
[truncated: 234,390+ more rows]
