# Supplementary material for: De novo assembly, characterization, functional annotation and expression patterns of the black tiger shrimp (Penaeus monodon) transcriptome
Source: Sci Rep. 2018 Sep 10;8:13553. doi: 10.1038/s41598-018-31148-4 (PMC6131155; doi:10.1038/s41598-018-31148-4)
Supplement: Supplementary file 5 — Supplementary Table S5 [file 41598_2018_31148_MOESM5_ESM.xlsx]

## Sheet: Publication information
	De novo assembly, characterization, functional annotation and expression patterns of the black tiger shrimp (Penaeus monodon) transcriptome
	Roger Huerlimann1,2*†, Nicholas M Wade1,3†, Lavinia Gordon1,4, Juan D Montenegro4, Jake Goodall1,3, Sean McWilliam3, Matthew Tinning1,4, Kirby Siemering1,4, Erika Giardina1,5, Dallas Donovan1,5, Melony J Sellars1,3, Jeff A Cowley1,3, Kelly Condon1,2, Greg J Coman1,7, Mehar S Khatkar1,6, Herman W Raadsma1,6, Gregory E Maes2,8,9, Kyall R Zenger1,2, and Dean R Jerry1,2.
	References
	Kanehisa, Furumichi, M., Tanabe, M., Sato, Y., and Morishima, K.; KEGG: new perspectives on genomes, pathways, diseases and drugs. Nucleic Acids Res. 45, D353-D361 (2017).
	Kanehisa, M., Sato, Y., Kawashima, M., Furumichi, M., and Tanabe, M.; KEGG as a reference resource for gene and protein annotation. Nucleic Acids Res. 44, D457-D462 (2016).
	Kanehisa, M. and Goto, S.; KEGG: Kyoto Encyclopedia of Genes and Genomes. Nucleic Acids Res. 28, 27-30 (2000).

## Sheet: KEGG pathways
Cellular Processes	Biological Processes	General Metabolism	Signaling Cascades	Nutritional Metabolism
00970 Aminoacyl-tRNA biosynthesis (28)	04710 Circadian rhythm (14)	00020 Citrate cycle (TCA cycle) (22)	03320 PPAR signaling pathway (22)	Carbohydrate Metabolism
03008 Ribosome biogenesis in eukaryotes (61)	04711 Circadian rhythm - fly (8)	00030 Pentose phosphate pathway (17)	04010 MAPK signaling pathway (97)	00010 Glycolysis / Gluconeogenesis (31)
03010 Ribosome (122)	04713 Circadian entrainment (37)	00072 Synthesis and degradation of ketone bodies (5)	04012 ErbB signaling pathway (33)	00040 Pentose and glucuronate interconversions (15)
03013 RNA transport (117)	04721 Synaptic vesicle cycle (34)	00100 Steroid biosynthesis (9)	04013 MAPK signaling pathway - fly (67)	00051 Fructose and mannose metabolism (21)
03015 mRNA surveillance pathway (55)	04740 Olfactory transduction (16)	00120 Primary bile acid biosynthesis (4)	04014 Ras signaling pathway (76)	00052 Galactose metabolism (16)
03018 RNA degradation (56)	04742 Taste transduction (13)	00130 Ubiquinone and other terpenoid-quinone biosynthesis (10)	04015 Rap1 signaling pathway (71)	00053 Ascorbate and aldarate metabolism (8)
03020 RNA polymerase (27)	04744 Phototransduction (5)	00140 Steroid hormone biosynthesis (12)	04016 MAPK signaling pathway - plant (5)	00500 Starch and sucrose metabolism (18)
03022 Basal transcription factors (30)	04745 Phototransduction - fly (17)	00190 Oxidative phosphorylation (95)	04020 Calcium signaling pathway (62)	00520 Amino sugar and nucleotide sugar metabolism (32)
03030 DNA replication (32)	04810 Regulation of actin cytoskeleton (73)	00980 Metabolism of xenobiotics by cytochrome P450 (12)	04022 cGMP - PKG signaling pathway (53)	00531 Glycosaminoglycan degradation (14)
03040 Spliceosome (105)	04971 Gastric acid secretion (25)	00982 Drug metabolism - cytochrome P450 (9)	04024 cAMP signaling pathway (70)	00532 Glycosaminoglycan biosynthesis - chondroitin sulfate / dermatan sulfate (13)
03050 Proteasome (34)	04972 Pancreatic secretion (44)	00983 Drug metabolism - other enzymes (19)	04060 Cytokine-cytokine receptor interaction (14)	00533 Glycosaminoglycan biosynthesis - keratan sulfate (8)
03060 Protein export (22)	04973 Carbohydrate digestion and absorption (12)	Immunity	04062 Chemokine signaling pathway (51)	00534 Glycosaminoglycan biosynthesis - heparan sulfate / heparin (13)
03410 Base excision repair (28)	04974 Protein digestion and absorption (34)	04658 Th1 and Th2 cell differentiation (16)	04064 NF-kappa B signaling pathway (23)	00540 Lipopolysaccharide biosynthesis (1)
03420 Nucleotide excision repair (36)	04975 Fat digestion and absorption (12)	04659 Th17 cell differentiation (20)	04066 HIF-1 signaling pathway (37)	00620 Pyruvate metabolism (22)
03430 Mismatch repair (19)	04976 Bile secretion (29)	04660 T cell receptor signaling pathway (32)	04068 FoxO signaling pathway (52)	04911 Insulin secretion (29)
03440 Homologous recombination (35)	04977 Vitamin digestion and absorption (8)	04662 B cell receptor signaling pathway (19)	04070 Phosphatidylinositol signaling system (41)	Amino Acid Metabolism
03450 Non-homologous end-joining (10)	04978 Mineral absorption (16)	04664 Fc epsilon RI signaling pathway (19)	04071 Sphingolipid signaling pathway (43)	00220 Arginine biosynthesis (12)
04110 Cell cycle (79)		04666 Fc gamma R-mediated phagocytosis (32)	04072 Phospholipase D signaling pathway (51)	00230 Purine metabolism (110)
04120 Ubiquitin mediated proteolysis (91)	TOTAL 17	Reproduction	04080 Neuroactive ligand-receptor interaction (71)	00240 Pyrimidine metabolism (70)
04130 SNARE interactions in vesicular transport (19)		04114 Oocyte meiosis (53)	04115 p53 signaling pathway (30)	00250 Alanine, aspartate and glutamate metabolism (24)
04136 Autophagy - other eukaryotes (22)		04913 Ovarian Steroidogenesis (18)	04150 mTOR signaling pathway (85)	00260 Glycine, serine and threonine metabolism (31)
04137 Mitophagy - animal (36)		04914 Progesterone-mediated oocyte maturation (44)	04151 PI3K-Akt signaling pathway (99)	00270 Cysteine and methionine metabolism (31)
04140 Autophagy - animal (74)		04915 Estrogen signaling pathway (36)	04152 AMPK signaling pathway (55)	00280 Valine, leucine and isoleucine degradation (37)
04141 Protein processing in endoplasmic reticulum (104)		04912 GnRH signaling pathway (37)	04310 Wnt signaling pathway (63)	00290 Valine, leucine and isoleucine biosynthesis (3)
04142 Lysosome (72)		Other	04320 Dorso-ventral axis formation (19)	00300 Lysine biosynthesis (2)
04144 Endocytosis (114)		02010 ABC transporters (18)	04330 Notch signaling pathway (21)	00310 Lysine degradation (40)
04145 Phagosome (51)		04122 Sulfur relay system (7)	04340 Hedgehog signaling pathway (24)	00340 Histidine metabolism (13)
04146 Peroxisome (55)		04212 Longevity regulating pathway - worm (38)	04341 Hedgehog signaling pathway - fly (19)	00350 Tyrosine metabolism (19)
04210 Apoptosis (47)		04213 Longevity regulating pathway - multiple species (34)	04350 TGF-beta signaling pathway (37)	00360 Phenylalanine metabolism (11)
04214 Apoptosis - fly (39)		04720 Long-term potentiation (22)	04370 VEGF signaling pathway (20)	00380 Tryptophan metabolism (23)
04215 Apoptosis - multiple species (17)		04924 Renin secretion (26)	04371 Apelin signaling pathway (51)	00400 Phenylalanine, tyrosine and tryptophan biosynthesis (5)
04216 Ferroptosis (16)			04390 Hippo signaling pathway (68)	00410 beta-Alanine metabolism (19)
04217 Necroptosis (38)		TOTAL 28	04391 Hippo signaling pathway -fly (44)	00430 Taurine and hypotaurine metabolism (6)
04218 Cellular senescence (65)			04392 Hippo signaling pathway - multiple species (15)	00450 Selenocompound metabolism (10)
04260 Cardiac muscle contraction (31)			04550 Signaling pathways regulating pluripotency of stem cells (58)	00471 D-Glutamine and D-glutamate metabolism (2)
04261 Adrenergic signaling in cardiomyocytes (45)			04620 Toll-like receptor signaling pathway (25)	00472 D-Arginine and D-ornithine metabolism (1)
04270 Vascular smooth muscle contraction (40)			04621 NOD-like receptor signaling pathway (50)	00473 D-Alanine metabolism (1)
04360 Axon guidance (60)			04622 RIG-I-like receptor signaling pathway (20)	00480 Glutathione metabolism (23)
04510 Focal adhesion (76)			04623 Cytosolic DNA-sensing pathway (20)	Lipid Metabolism
04512 ECM-receptor interaction (28)			04624 Toll and Imd signaling pathway (28)	00061 Fatty acid biosynthesis (7)
04514 Cell adhesion molecules (CAMs) (15)			04630 Jak-STAT signaling pathway (22)	00062 Fatty acid elongation (14)
04520 Adherens junction (35)			04657 IL-17 signaling pathway (20)	00071 Fatty acid degradation (23)
04530 Tight junction (63)			04668 TNF signaling pathway (33)	00561 Glycerolipid metabolism (30)
04540 Gap junction (30)			04722 Neurotrophin signaling pathway (50)	00565 Ether lipid metabolism (15)
04610 Complement and coagulation cascades (15)			04723 Retrograde endocannabinoid signaling (73)	00590 Arachidonic acid metabolism (19)
04724 Glutamatergic synapse (47)			04910 Insulin signaling pathway (55)	00591 Linoleic acid metabolism (6)
04725 Cholinergic synapse (37)			04917 Prolactin signaling pathway (24)	00592 alpha-Linolenic acid metabolism (4)
04726 Serotonergic synapse (36)			04919 Thyroid hormone signaling pathway (55)	00600 Sphingolipid metabolism (24)
04727 GABAergic synapse (31)			04920 Adipocytokine signaling pathway (21)	00601 Glycosphingolipid biosynthesis - lacto and neolacto series (10)
04728 Dopaminergic synapse (44)			04921 Oxytocin signaling pathway (51)	00603 Glycosphingolipid biosynthesis - globo and isoglobo series (5)
04916 Melanogenesis (39)			04922 Glucagon signaling pathway (38)	00604 Glycosphingolipid biosynthesis - ganglio series (4)
			04926 Relaxin signaling pathway (46)	01040 Biosynthesis of unsaturated fatty acids (10)
TOTAL 51				04923 Regulation of lipolysis in adipocyte (23)
			TOTAL 52	Vitamins/Minerals/Hormones
				00730 Thiamine metabolism (6)
				00740 Riboflavin metabolism (6)
				00750 Vitamin B6 metabolism (4)
				00760 Nicotinate and nicotinamide metabolism (14)
				00770 Pantothenate and CoA biosynthesis (12)
				00780 Biotin metabolism (4)
				00785 Lipoic acid metabolism (3)
				00790 Folate biosynthesis (18)
				00830 Retinol metabolism (13)
				00910 Nitrogen metabolism (7)
				00920 Sulfur metabolism (7)
				00981 Insect hormone biosynthesis (7)
				04918 Thyroid hormone synthesis (28)
				Other Metabolism
				00510 N-Glycan biosynthesis (37)
				00511 Other glycan degradation (11)
				00512 Mucin type O-glycan biosynthesis (2)
				00513 Various types of N-glycan biosynthesis (30)
				00514 Other types of O-glycan biosynthesis (13)
				00515 Mannose type O-glycan biosyntheis (17)
				00562 Inositol phosphate metabolism (37)
				00563 Glycosylphosphatidylinositol(GPI)-anchor biosynthesis (22)
				00564 Glycerophospholipid metabolism (46)
				00625 Chloroalkane and chloroalkene degradation (4)
				00626 Naphthalene degradation (2)
				00627 Aminobenzoate degradation (4)
				00630 Glyoxylate and dicarboxylate metabolism (25)
				00640 Propanoate metabolism (23)
				00643 Styrene degradation (4)
				00650 Butanoate metabolism (16)
				00670 One carbon pool by folate (14)
				00680 Methane metabolism (15)
				00710 Carbon fixation in photosynthetic organisms (15)
				00720 Carbon fixation pathways in prokaryotes (10)
				00900 Terpenoid backbone biosynthesis (19)
				00901 Indole alkaloid biosynthesis (1)
				00903 Limonene and pinene degradation (1)
				00904 Diterpenoid biosynthesis (1)
				TOTAL 87
