# Supplementary material for: De novo assembly, characterization, functional annotation and expression patterns of the black tiger shrimp (Penaeus monodon) transcriptome
Source: Sci Rep. 2018 Sep 10;8:13553. doi: 10.1038/s41598-018-31148-4 (PMC6131155; doi:10.1038/s41598-018-31148-4)
Supplement: Supplementary file 6 — Supplementary Table S6 [file 41598_2018_31148_MOESM6_ESM.xlsx]

## Sheet: Publication information
	De novo assembly, characterization, functional annotation and expression patterns of the black tiger shrimp (Penaeus monodon) transcriptome
	Roger Huerlimann1,2*†, Nicholas M Wade1,3†, Lavinia Gordon1,4, Juan D Montenegro4, Jake Goodall1,3, Sean McWilliam3, Matthew Tinning1,4, Kirby Siemering1,4, Erika Giardina1,5, Dallas Donovan1,5, Melony J Sellars1,3, Jeff A Cowley1,3, Kelly Condon1,2, Greg J Coman1,7, Mehar S Khatkar1,6, Herman W Raadsma1,6, Gregory E Maes2,8,9, Kyall R Zenger1,2, and Dean R Jerry1,2.

## Sheet: Viral_blast_V2_20171122
Sequence Name	Sequence Length	Blast Hits Count	Blast Top Hit Taxonomy Name	Blast Top Hit Description (HSP)	Blast Top Hit E-Value	Blast Top Hit Length	Blast Top Hit Alignment Length	Blast Top Hit Similarity
contig4.1	26229	20	Gill-associated virus	gi|166851933|ref|YP_001661453.1|ORF1a polyprotein pp1a [Gill-associated virus]/gi|9082017|gb|AAF82689.1|AF227196_1ORF1a polyprotein pp1a [Gill-associated virus]	0	4060	4060	0.9906
contig208.1	10133	20	Deformed wing virus	gi|1121773355|gb|APP91308.1|polyprotein [Deformed wing virus]	0	2893	2893	0.9948
contig969.1	6891	20	Whenzhou Shrimp Virus 2	gi|752455802|gb|AJG39257.1|RNA-dependent RNA polymerase [Whenzhou Shrimp Virus 2]	0	2241	2232	0.9987
contig1145.1	6593	13	Anomala cuprea entomopoxvirus	gi|582973124|ref|YP_009001498.1|putative ATP-binding cassette transporter [Anomala cuprea entomopoxvirus]/gi|578887511|dbj|BAO49385.1|putative ATP-binding cassette transporter [Anomala cuprea entomopoxvirus]	9.2e-135	1506	1684	0.4614
contig550.1	8053	13	Anomala cuprea entomopoxvirus	gi|582973124|ref|YP_009001498.1|putative ATP-binding cassette transporter [Anomala cuprea entomopoxvirus]/gi|578887511|dbj|BAO49385.1|putative ATP-binding cassette transporter [Anomala cuprea entomopoxvirus]	4.7e-135	1506	1684	0.4632
contig4.3	6097	20	Gill-associated virus	gi|961374480|gb|ALS03978.1|polyprotein precursor [Gill-associated virus]/gi|166851936|ref|YP_001661455.1|polyprotein precursor [Gill-associated virus]/gi|21654762|gb|AAK84670.1|polyprotein precursor [Gill-associated virus]	0	1640	1641	0.9915
contig4.2	6501	20	Gill-associated virus	gi|961374480|gb|ALS03978.1|polyprotein precursor [Gill-associated virus]/gi|166851936|ref|YP_001661455.1|polyprotein precursor [Gill-associated virus]/gi|21654762|gb|AAK84670.1|polyprotein precursor [Gill-associated virus]	0	1640	1641	0.9781
contig3116.1	4719	20	Chrysochromulina ericina virus	gi|936628301|gb|ALH23304.1|DNA-directed RNA polymerase II, subunit RpB1 [Chrysochromulina ericina virus]/gi|939177745|ref|YP_009173653.1|DNA-directed RNA polymerase II, subunit RpB1 [Chrysochromulina ericina virus]	0	1507	1511	0.5672
contig2732.1	4974	20	Chrysochromulina ericina virus	gi|936628301|gb|ALH23304.1|DNA-directed RNA polymerase II, subunit RpB1 [Chrysochromulina ericina virus]/gi|939177745|ref|YP_009173653.1|DNA-directed RNA polymerase II, subunit RpB1 [Chrysochromulina ericina virus]	0	1507	1506	0.4907
contig1334.1	6309	20	Chrysochromulina ericina virus	gi|936628301|gb|ALH23304.1|DNA-directed RNA polymerase II, subunit RpB1 [Chrysochromulina ericina virus]/gi|939177745|ref|YP_009173653.1|DNA-directed RNA polymerase II, subunit RpB1 [Chrysochromulina ericina virus]	0	1507	1494	0.571
contig4490.2	4130	20	Phaeocystis globosa virus 14T/Phaeocystis globosa virus/Phaeocystis globosa virus 12T	gi|508182027|ref|YP_008052546.1|DNA-directed RNA polymerase II subunit RPB2 [Phaeocystis globosa virus]/gi|506458872|gb|AGM15539.1|DNA-directed RNA polymerase II subunit RPB2 [Phaeocystis globosa virus]/gi|357292563|gb|AET73899.1|RNA polymerase II 140 kDa subunit [Phaeocystis globosa virus 14T]/gi|357289763|gb|AET73076.1|RNA polymerase II 140 kDa subunit [Phaeocystis globosa virus 12T]	0	1202	1240	0.575
contig4490.1	4147	20	Phaeocystis globosa virus 14T/Phaeocystis globosa virus/Phaeocystis globosa virus 12T	gi|508182027|ref|YP_008052546.1|DNA-directed RNA polymerase II subunit RPB2 [Phaeocystis globosa virus]/gi|506458872|gb|AGM15539.1|DNA-directed RNA polymerase II subunit RPB2 [Phaeocystis globosa virus]/gi|357292563|gb|AET73899.1|RNA polymerase II 140 kDa subunit [Phaeocystis globosa virus 14T]/gi|357289763|gb|AET73076.1|RNA polymerase II 140 kDa subunit [Phaeocystis globosa virus 12T]	0	1202	1240	0.5742
contig4868.1	3983	20	Organic Lake phycodnavirus 1	gi|322510564|gb|ADX05878.1|putative DNA-directed RNA polymerase [Organic Lake phycodnavirus 1]	0	1164	1183	0.5368
contig5907.1	3674	20	Organic Lake phycodnavirus 2	gi|322511148|gb|ADX06461.1|putative DNA directed RNA polymerase II [Organic Lake phycodnavirus 2]	1e-96	1162	1177	0.4257
contig1441.1	6146	20		gi|1043235499|gb|ANS04245.1|type IIA DNA topoisomerase [uncultured Mediterranean phage]	0	1126	1165	0.624
contig3393.1	4579	20		gi|1132370622|ref|YP_009336733.1|hypothetical protein [Wenzhou shrimp virus 8]/gi|1110865982|gb|APG78058.1|hypothetical protein [Wenzhou shrimp virus 8]	0	3293	1138	0.8216
contig2527.1	5128	16		gi|1174572948|gb|ARF11698.1|isoleucyl-tRNA synthetase [Klosneuvirus KNV1]	0	1091	1097	0.5807
contig4178.1	4249	15	Avian sarcoma virus 16	gi|2245503|gb|AAB62532.1|gag-v-phosphoinositide 3-kinase catalytic subunit fusion protein, partial [Avian sarcoma virus 16]	0	1083	1086	0.5645
contig4178.2	3908	15	Avian sarcoma virus 16	gi|2245503|gb|AAB62532.1|gag-v-phosphoinositide 3-kinase catalytic subunit fusion protein, partial [Avian sarcoma virus 16]	0	1083	1086	0.5645
contig5502.1	3784	15	Avian sarcoma virus 16	gi|2245503|gb|AAB62532.1|gag-v-phosphoinositide 3-kinase catalytic subunit fusion protein, partial [Avian sarcoma virus 16]	0	1083	1060	0.6651
contig1785.1	5747	20	Phaeocystis globosa virus 14T/Phaeocystis globosa virus/Phaeocystis globosa virus 12T	gi|357292599|gb|AET73935.1|RNA polymerase II largest subunit [Phaeocystis globosa virus 14T]/gi|357289799|gb|AET73112.1|RNA polymerase II largest subunit [Phaeocystis globosa virus 12T]/gi|506458907|gb|AGM15574.1|DNA-directed RNA polymerase II subunit RPB1 [Phaeocystis globosa virus]/gi|508182062|ref|YP_008052581.1|DNA-directed RNA polymerase II subunit RPB1 [Phaeocystis globosa virus]	4.3e-96	1512	1051	0.4586
contig2411.1	5209	20	Phaeocystis globosa virus 14T/Phaeocystis globosa virus/Phaeocystis globosa virus 12T	gi|357292599|gb|AET73935.1|RNA polymerase II largest subunit [Phaeocystis globosa virus 14T]/gi|357289799|gb|AET73112.1|RNA polymerase II largest subunit [Phaeocystis globosa virus 12T]/gi|506458907|gb|AGM15574.1|DNA-directed RNA polymerase II subunit RPB1 [Phaeocystis globosa virus]/gi|508182062|ref|YP_008052581.1|DNA-directed RNA polymerase II subunit RPB1 [Phaeocystis globosa virus]	3.2e-96	1512	1051	0.4596
contig4341.1	4189	20	Wolbachia endosymbiont wVitA of Nasonia vitripennis phage WOVitA1/Wolbachia phage WO	gi|1051227242|gb|AOA49509.1|ankyrin and tetratricopeptide repeat family protein [Wolbachia phage WO]/gi|321272302|gb|ADW80187.1|ankyrin repeat protein [Wolbachia endosymbiont wVitA of Nasonia vitripennis phage WOVitA1]	2.1e-63	2474	1047	0.4604
contig2659.1	5023	4		gi|1174572799|gb|ARF11555.1|ubiquitin-activating enzyme E1 [Klosneuvirus KNV1]	0	988	1021	0.6503
contig554.2	5383	20	Autographa californica nucleopolyhedrovirus	gi|1226168|gb|AAA92249.1|ORF B (bases 1850-5560) first start codon at 2306 [Autographa californica nucleopolyhedrovirus]	3.8e-120	1084	994	0.4899
contig2797.1	4929	20	Autographa californica nucleopolyhedrovirus	gi|1226168|gb|AAA92249.1|ORF B (bases 1850-5560) first start codon at 2306 [Autographa californica nucleopolyhedrovirus]	3e-122	1084	994	0.492
contig2797.2	4740	20	Autographa californica nucleopolyhedrovirus	gi|1226168|gb|AAA92249.1|ORF B (bases 1850-5560) first start codon at 2306 [Autographa californica nucleopolyhedrovirus]	2.6e-122	1084	994	0.492
contig554.1	8027	20	Autographa californica nucleopolyhedrovirus	gi|1226168|gb|AAA92249.1|ORF B (bases 1850-5560) first start codon at 2306 [Autographa californica nucleopolyhedrovirus]	3.5e-120	1084	987	0.4944
contig5805.1	3705	4		gi|1174572799|gb|ARF11555.1|ubiquitin-activating enzyme E1 [Klosneuvirus KNV1]	0	988	986	0.6126
contig5805.2	3699	4		gi|1174572799|gb|ARF11555.1|ubiquitin-activating enzyme E1 [Klosneuvirus KNV1]	0	988	986	0.6126
contig3054.1	4759	20	Paramecium bursaria Chlorella virus NYs1	gi|448935382|gb|AGE58933.1|calcium-transporting ATPase, plasma membrane-type [Paramecium bursaria Chlorella virus NYs1]	2e-80	870	974	0.4487
contig2008.1	5536	20	Autographa californica nucleopolyhedrovirus	gi|1226168|gb|AAA92249.1|ORF B (bases 1850-5560) first start codon at 2306 [Autographa californica nucleopolyhedrovirus]	8e-103	1084	973	0.4769
contig5957.1	3664	5		gi|1174572799|gb|ARF11555.1|ubiquitin-activating enzyme E1 [Klosneuvirus KNV1]	0	988	972	0.6132
contig4022.1	4311	19	Paramecium bursaria Chlorella virus IL-5-2s1/Paramecium bursaria Chlorella virus MA-1D/Paramecium bursaria Chlorella virus NY-2B/Paramecium bursaria Chlorella virus AR158	gi|448935004|gb|AGE58556.1|calcium-transporting ATPase, plasma membrane-type [Paramecium bursaria Chlorella virus NY-2B]/gi|448931554|gb|AGE55116.1|calcium-transporting ATPase, plasma membrane-type [Paramecium bursaria Chlorella virus MA-1D]/gi|448930872|gb|AGE54436.1|calcium-transporting ATPase, plasma membrane-type [Paramecium bursaria Chlorella virus IL-5-2s1]/gi|157953975|ref|YP_001498866.1|h…	1.1e-75	870	972	0.4537
contig740.1	7340	19	Paramecium bursaria Chlorella virus IL-5-2s1/Paramecium bursaria Chlorella virus MA-1D/Paramecium bursaria Chlorella virus NY-2B/Paramecium bursaria Chlorella virus AR158	gi|448935004|gb|AGE58556.1|calcium-transporting ATPase, plasma membrane-type [Paramecium bursaria Chlorella virus NY-2B]/gi|448931554|gb|AGE55116.1|calcium-transporting ATPase, plasma membrane-type [Paramecium bursaria Chlorella virus MA-1D]/gi|448930872|gb|AGE54436.1|calcium-transporting ATPase, plasma membrane-type [Paramecium bursaria Chlorella virus IL-5-2s1]/gi|157953975|ref|YP_001498866.1|h…	4e-78	870	972	0.4496
contig5130.1	3898	4		gi|1174570743|gb|ARF09593.1|ubiquitin-activating enzyme [Indivirus ILV1]	0	971	970	0.6526
contig3933.1	4342	20	Gill-associated virus	gi|166851933|ref|YP_001661453.1|ORF1a polyprotein pp1a [Gill-associated virus]/gi|9082017|gb|AAF82689.1|AF227196_1ORF1a polyprotein pp1a [Gill-associated virus]	0	4060	968	0.9824
contig6884.1	3448	20	Paramecium bursaria Chlorella virus NYs1	gi|448935382|gb|AGE58933.1|calcium-transporting ATPase, plasma membrane-type [Paramecium bursaria Chlorella virus NYs1]	1.1e-80	870	967	0.454
contig3395.1	4578	19	Paramecium bursaria Chlorella virus IL-5-2s1/Paramecium bursaria Chlorella virus MA-1D/Paramecium bursaria Chlorella virus NY-2B/Paramecium bursaria Chlorella virus AR158	gi|448935004|gb|AGE58556.1|calcium-transporting ATPase, plasma membrane-type [Paramecium bursaria Chlorella virus NY-2B]/gi|448931554|gb|AGE55116.1|calcium-transporting ATPase, plasma membrane-type [Paramecium bursaria Chlorella virus MA-1D]/gi|448930872|gb|AGE54436.1|calcium-transporting ATPase, plasma membrane-type [Paramecium bursaria Chlorella virus IL-5-2s1]/gi|157953975|ref|YP_001498866.1|h…	1.5e-76	870	964	0.4512
contig2295.1	5294	20	Wolbachia endosymbiont wVitA of Nasonia vitripennis phage WOVitA1/Wolbachia phage WO	gi|1051227242|gb|AOA49509.1|ankyrin and tetratricopeptide repeat family protein [Wolbachia phage WO]/gi|321272302|gb|ADW80187.1|ankyrin repeat protein [Wolbachia endosymbiont wVitA of Nasonia vitripennis phage WOVitA1]	1.5e-43	2474	963	0.4268
contig3841.1	4376	20	Wolbachia endosymbiont wVitA of Nasonia vitripennis phage WOVitA1/Wolbachia phage WO	gi|1051227242|gb|AOA49509.1|ankyrin and tetratricopeptide repeat family protein [Wolbachia phage WO]/gi|321272302|gb|ADW80187.1|ankyrin repeat protein [Wolbachia endosymbiont wVitA of Nasonia vitripennis phage WOVitA1]	6.8e-44	2474	963	0.4258
contig2420.1	5202	20	Wolbachia endosymbiont wVitA of Nasonia vitripennis phage WOVitA1/Wolbachia phage WO	gi|1051227242|gb|AOA49509.1|ankyrin and tetratricopeptide repeat family protein [Wolbachia phage WO]/gi|321272302|gb|ADW80187.1|ankyrin repeat protein [Wolbachia endosymbiont wVitA of Nasonia vitripennis phage WOVitA1]	4.4e-43	2474	961	0.4246
contig4328.1	4182	20	Paramecium bursaria Chlorella virus NYs1	gi|448935382|gb|AGE58933.1|calcium-transporting ATPase, plasma membrane-type [Paramecium bursaria Chlorella virus NYs1]	1.8e-78	870	959	0.4557
contig4022.2	3874	19	Paramecium bursaria Chlorella virus NYs1	gi|448935382|gb|AGE58933.1|calcium-transporting ATPase, plasma membrane-type [Paramecium bursaria Chlorella virus NYs1]	3.7e-77	870	957	0.4566
contig4022.3	3855	19	Paramecium bursaria Chlorella virus NYs1	gi|448935382|gb|AGE58933.1|calcium-transporting ATPase, plasma membrane-type [Paramecium bursaria Chlorella virus NYs1]	3.5e-77	870	957	0.4577
contig4875.1	3983	3	Prochlorococcus phage P-HM1	gi|310004407|gb|ADO98800.1|glycine dehydrogenase [Prochlorococcus phage P-HM1]/gi|326782200|ref|YP_004322601.1|glycine dehydrogenase [Prochlorococcus phage P-HM1]	0	912	956	0.6402
contig1500.1	6075	20	Chrysochromulina ericina virus	gi|936628301|gb|ALH23304.1|DNA-directed RNA polymerase II, subunit RpB1 [Chrysochromulina ericina virus]/gi|939177745|ref|YP_009173653.1|DNA-directed RNA polymerase II, subunit RpB1 [Chrysochromulina ericina virus]	1.3e-156	1507	927	0.5383
contig8057.1	3212	1	Acinetobacter phage Ab105-3phi	gi|940328427|gb|ALJ98964.1|membrane alanine aminopeptidase N [Acinetobacter phage Ab105-3phi]	8.8e-67	899	920	0.4446
contig3165.1	4697	1	Acinetobacter phage Ab105-3phi	gi|940328427|gb|ALJ98964.1|membrane alanine aminopeptidase N [Acinetobacter phage Ab105-3phi]	1.1e-59	899	918	0.4259
contig6485.1	3535	20	Yellowstone lake phycodnavirus 2	gi|941356630|dbj|BAT22417.1|putative DNA polymerase [Yellowstone lake phycodnavirus 2]/gi|944325799|ref|YP_009174598.1|putative DNA polymerase [Yellowstone lake phycodnavirus 2]	2.6e-147	868	916	0.5251
contig2103.1	5448	1	Acinetobacter phage Ab105-3phi	gi|940328427|gb|ALJ98964.1|membrane alanine aminopeptidase N [Acinetobacter phage Ab105-3phi]	5.3e-55	899	912	0.42
contig2805.1	4966	1	Murid herpesvirus 1	gi|224552|prf||1108269Aprotein,anion exchange	1.6e-155	929	910	0.533
contig3153.1	4701	1	Murid herpesvirus 1	gi|224552|prf||1108269Aprotein,anion exchange	3.8e-156	929	910	0.533
contig3562.1	4500	1	Murid herpesvirus 1	gi|224552|prf||1108269Aprotein,anion exchange	1.3e-156	929	910	0.5308
contig4653.1	4065	1	Murid herpesvirus 1	gi|224552|prf||1108269Aprotein,anion exchange	1.3e-157	929	910	0.533
contig1714.1	5805	20	Autographa californica nucleopolyhedrovirus	gi|1226168|gb|AAA92249.1|ORF B (bases 1850-5560) first start codon at 2306 [Autographa californica nucleopolyhedrovirus]	2.3e-103	1084	909	0.4719
contig5274.1	3858	9		gi|1174572958|gb|ARF11708.1|Zn-dependent peptidase [Klosneuvirus KNV1]	5.6e-123	911	908	0.5154
contig6840.2	3173	20	Fujinami sarcoma virus	gi|209689|gb|AAA42403.1|p140 transforming protein, partial [Fujinami sarcoma virus]	1.5e-160	898	902	0.5377
contig3730.1	4429	20	Wolbachia endosymbiont wVitA of Nasonia vitripennis phage WOVitA1/Wolbachia phage WO	gi|1051227242|gb|AOA49509.1|ankyrin and tetratricopeptide repeat family protein [Wolbachia phage WO]/gi|321272302|gb|ADW80187.1|ankyrin repeat protein [Wolbachia endosymbiont wVitA of Nasonia vitripennis phage WOVitA1]	2.2e-46	2474	898	0.4098
contig1700.1	5824	1	Murid herpesvirus 1	gi|224552|prf||1108269Aprotein,anion exchange	5.9e-156	929	897	0.5385
contig2903.1	4851	1	Murid herpesvirus 1	gi|224552|prf||1108269Aprotein,anion exchange	1.7e-157	929	897	0.5407
contig4752.1	4025	1	Murid herpesvirus 1	gi|224552|prf||1108269Aprotein,anion exchange	1.1e-159	929	897	0.5407
contig8801.1	3081	1	Acinetobacter phage Ab105-3phi	gi|940328427|gb|ALJ98964.1|membrane alanine aminopeptidase N [Acinetobacter phage Ab105-3phi]	2.5e-59	899	896	0.4364
contig1435.1	6153	5		gi|1174572958|gb|ARF11708.1|Zn-dependent peptidase [Klosneuvirus KNV1]	1.9e-93	911	895	0.5006
contig1797.1	5740	1	Acinetobacter phage Ab105-3phi	gi|940328427|gb|ALJ98964.1|membrane alanine aminopeptidase N [Acinetobacter phage Ab105-3phi]	1.9e-33	899	895	0.3944
contig8009.1	3223	20	Wolbachia endosymbiont wVitA of Nasonia vitripennis phage WOVitA1/Wolbachia phage WO	gi|1051227242|gb|AOA49509.1|ankyrin and tetratricopeptide repeat family protein [Wolbachia phage WO]/gi|321272302|gb|ADW80187.1|ankyrin repeat protein [Wolbachia endosymbiont wVitA of Nasonia vitripennis phage WOVitA1]	7.4e-59	2474	894	0.4709
contig8459.1	3142	1	Acinetobacter phage Ab105-3phi	gi|940328427|gb|ALJ98964.1|membrane alanine aminopeptidase N [Acinetobacter phage Ab105-3phi]	1.1e-59	899	892	0.4327
contig7429.1	3330	20	Fujinami sarcoma virus	gi|209689|gb|AAA42403.1|p140 transforming protein, partial [Fujinami sarcoma virus]	8.3e-162	898	892	0.5404
contig4122.1	4274	1	Acinetobacter phage Ab105-3phi	gi|940328427|gb|ALJ98964.1|membrane alanine aminopeptidase N [Acinetobacter phage Ab105-3phi]	7.9e-60	899	890	0.427
contig3822.1	4387	1	Acinetobacter phage Ab105-3phi	gi|940328427|gb|ALJ98964.1|membrane alanine aminopeptidase N [Acinetobacter phage Ab105-3phi]	6.7e-61	899	889	0.4297
contig10879.1	2792	1	Acinetobacter phage Ab105-3phi	gi|940328427|gb|ALJ98964.1|membrane alanine aminopeptidase N [Acinetobacter phage Ab105-3phi]	9.8e-95	899	888	0.482
contig7972.1	3230	1	Acinetobacter phage Ab105-3phi	gi|940328427|gb|ALJ98964.1|membrane alanine aminopeptidase N [Acinetobacter phage Ab105-3phi]	2.7e-62	899	878	0.4442
contig8604.1	3115	1	Acinetobacter phage Ab105-3phi	gi|940328427|gb|ALJ98964.1|membrane alanine aminopeptidase N [Acinetobacter phage Ab105-3phi]	5.7e-65	899	878	0.4431
contig7709.1	3276	1	Acinetobacter phage Ab105-3phi	gi|940328427|gb|ALJ98964.1|membrane alanine aminopeptidase N [Acinetobacter phage Ab105-3phi]	5.5e-65	899	878	0.4442
contig8938.1	3062	20	Wolbachia endosymbiont wVitA of Nasonia vitripennis phage WOVitA1/Wolbachia phage WO	gi|1051227242|gb|AOA49509.1|ankyrin and tetratricopeptide repeat family protein [Wolbachia phage WO]/gi|321272302|gb|ADW80187.1|ankyrin repeat protein [Wolbachia endosymbiont wVitA of Nasonia vitripennis phage WOVitA1]	1.2e-71	2474	877	0.4607
contig8124.1	3201	1	Acinetobacter phage Ab105-3phi	gi|940328427|gb|ALJ98964.1|membrane alanine aminopeptidase N [Acinetobacter phage Ab105-3phi]	7.6e-65	899	875	0.4434
contig5123.1	3901	1	Acinetobacter phage Ab105-3phi	gi|940328427|gb|ALJ98964.1|membrane alanine aminopeptidase N [Acinetobacter phage Ab105-3phi]	2.5e-64	899	874	0.4382
contig2172.1	5395	20	Wolbachia endosymbiont wVitB of Nasonia vitripennis phage WOVitB	gi|321272354|gb|ADW80235.1|ankyrin repeat protein [Wolbachia endosymbiont wVitB of Nasonia vitripennis phage WOVitB]	2.3e-40	2474	863	0.4021
contig3022.2	4660	1	Murid herpesvirus 1	gi|224552|prf||1108269Aprotein,anion exchange	1.6e-141	929	850	0.5259
contig10058.1	2896	20	Fujinami sarcoma virus	gi|209689|gb|AAA42403.1|p140 transforming protein, partial [Fujinami sarcoma virus]	1.8e-150	898	848	0.5413
contig4409.1	4152	20	Phaeocystis globosa virus 14T/Phaeocystis globosa virus/Phaeocystis globosa virus 12T	gi|508182027|ref|YP_008052546.1|DNA-directed RNA polymerase II subunit RPB2 [Phaeocystis globosa virus]/gi|506458872|gb|AGM15539.1|DNA-directed RNA polymerase II subunit RPB2 [Phaeocystis globosa virus]/gi|357292563|gb|AET73899.1|RNA polymerase II 140 kDa subunit [Phaeocystis globosa virus 14T]/gi|357289763|gb|AET73076.1|RNA polymerase II 140 kDa subunit [Phaeocystis globosa virus 12T]	7.4e-164	1202	847	0.575
contig9141.1	3029	1	Acinetobacter phage Ab105-3phi	gi|940328427|gb|ALJ98964.1|membrane alanine aminopeptidase N [Acinetobacter phage Ab105-3phi]	2.8e-52	899	842	0.4228
contig4608.1	4083	1	Acinetobacter phage Ab105-3phi	gi|940328427|gb|ALJ98964.1|membrane alanine aminopeptidase N [Acinetobacter phage Ab105-3phi]	4.6e-57	899	837	0.4373
contig10290.1	2863	19	Acanthocystis turfacea Chlorella virus WI0606	gi|448936503|gb|AGE60050.1|calcium-transporting ATPase, plasma membrane-type [Acanthocystis turfacea Chlorella virus WI0606]	2.6e-79	850	835	0.4826
contig7823.1	3254	1	Acinetobacter phage Ab105-3phi	gi|940328427|gb|ALJ98964.1|membrane alanine aminopeptidase N [Acinetobacter phage Ab105-3phi]	2.4e-57	899	824	0.4454
contig283.1	9468	6	Acinetobacter phage Ab105-3phi	gi|940328427|gb|ALJ98964.1|membrane alanine aminopeptidase N [Acinetobacter phage Ab105-3phi]	2e-60	899	817	0.4296
contig275.1	9501	2	Acinetobacter phage Ab105-3phi	gi|940328427|gb|ALJ98964.1|membrane alanine aminopeptidase N [Acinetobacter phage Ab105-3phi]	4.2e-63	899	817	0.4321
contig112.1	11646	20	Wolbachia endosymbiont wVitA of Nasonia vitripennis phage WOVitA1/Wolbachia phage WO	gi|1051227242|gb|AOA49509.1|ankyrin and tetratricopeptide repeat family protein [Wolbachia phage WO]/gi|321272302|gb|ADW80187.1|ankyrin repeat protein [Wolbachia endosymbiont wVitA of Nasonia vitripennis phage WOVitA1]	7.7e-109	2474	816	0.5123
contig428.2	8266	20	Wolbachia endosymbiont wVitA of Nasonia vitripennis phage WOVitA1/Wolbachia phage WO	gi|1051227242|gb|AOA49509.1|ankyrin and tetratricopeptide repeat family protein [Wolbachia phage WO]/gi|321272302|gb|ADW80187.1|ankyrin repeat protein [Wolbachia endosymbiont wVitA of Nasonia vitripennis phage WOVitA1]	1.9e-109	2474	816	0.5123
contig404.1	8710	20	Wolbachia endosymbiont wVitA of Nasonia vitripennis phage WOVitA1/Wolbachia phage WO	gi|1051227242|gb|AOA49509.1|ankyrin and tetratricopeptide repeat family protein [Wolbachia phage WO]/gi|321272302|gb|ADW80187.1|ankyrin repeat protein [Wolbachia endosymbiont wVitA of Nasonia vitripennis phage WOVitA1]	1.5e-109	2474	816	0.5147
contig376.1	8845	20	Wolbachia endosymbiont wVitA of Nasonia vitripennis phage WOVitA1/Wolbachia phage WO	gi|1051227242|gb|AOA49509.1|ankyrin and tetratricopeptide repeat family protein [Wolbachia phage WO]/gi|321272302|gb|ADW80187.1|ankyrin repeat protein [Wolbachia endosymbiont wVitA of Nasonia vitripennis phage WOVitA1]	1.2e-109	2474	816	0.5123
contig714.2	6499	20	Wolbachia endosymbiont wVitA of Nasonia vitripennis phage WOVitA1/Wolbachia phage WO	gi|1051227242|gb|AOA49509.1|ankyrin and tetratricopeptide repeat family protein [Wolbachia phage WO]/gi|321272302|gb|ADW80187.1|ankyrin repeat protein [Wolbachia endosymbiont wVitA of Nasonia vitripennis phage WOVitA1]	7.6e-110	2474	816	0.5123
contig23.1	15790	20	Wolbachia endosymbiont wVitA of Nasonia vitripennis phage WOVitA1/Wolbachia phage WO	gi|1051227242|gb|AOA49509.1|ankyrin and tetratricopeptide repeat family protein [Wolbachia phage WO]/gi|321272302|gb|ADW80187.1|ankyrin repeat protein [Wolbachia endosymbiont wVitA of Nasonia vitripennis phage WOVitA1]	9.2e-109	2474	815	0.5129
contig301.1	9341	20	Wolbachia endosymbiont wVitA of Nasonia vitripennis phage WOVitA1/Wolbachia phage WO	gi|1051227242|gb|AOA49509.1|ankyrin and tetratricopeptide repeat family protein [Wolbachia phage WO]/gi|321272302|gb|ADW80187.1|ankyrin repeat protein [Wolbachia endosymbiont wVitA of Nasonia vitripennis phage WOVitA1]	1.5e-109	2474	815	0.5129
contig486.1	8316	20	Wolbachia endosymbiont wVitA of Nasonia vitripennis phage WOVitA1/Wolbachia phage WO	gi|1051227242|gb|AOA49509.1|ankyrin and tetratricopeptide repeat family protein [Wolbachia phage WO]/gi|321272302|gb|ADW80187.1|ankyrin repeat protein [Wolbachia endosymbiont wVitA of Nasonia vitripennis phage WOVitA1]	1.2e-109	2474	815	0.5129
contig428.1	8590	20	Wolbachia endosymbiont wVitA of Nasonia vitripennis phage WOVitA1/Wolbachia phage WO	gi|1051227242|gb|AOA49509.1|ankyrin and tetratricopeptide repeat family protein [Wolbachia phage WO]/gi|321272302|gb|ADW80187.1|ankyrin repeat protein [Wolbachia endosymbiont wVitA of Nasonia vitripennis phage WOVitA1]	9.4e-110	2474	815	0.5129
contig714.1	7428	20	Wolbachia endosymbiont wVitA of Nasonia vitripennis phage WOVitA1/Wolbachia phage WO	gi|1051227242|gb|AOA49509.1|ankyrin and tetratricopeptide repeat family protein [Wolbachia phage WO]/gi|321272302|gb|ADW80187.1|ankyrin repeat protein [Wolbachia endosymbiont wVitA of Nasonia vitripennis phage WOVitA1]	5.4e-110	2474	815	0.5129
contig2038.1	5509	20	Wolbachia endosymbiont wVitA of Nasonia vitripennis phage WOVitA1/Wolbachia phage WO	gi|1051227242|gb|AOA49509.1|ankyrin and tetratricopeptide repeat family protein [Wolbachia phage WO]/gi|321272302|gb|ADW80187.1|ankyrin repeat protein [Wolbachia endosymbiont wVitA of Nasonia vitripennis phage WOVitA1]	6.8e-111	2474	815	0.5129
contig4627.1	4075	18	Paramecium bursaria Chlorella virus KS1B	gi|448931186|gb|AGE54749.1|calcium-transporting ATPase, plasma membrane-type [Paramecium bursaria Chlorella virus KS1B]	8.5e-71	870	814	0.473
contig2177.1	5387	18		gi|1102132258|gb|APC25860.1|Calcium-transporting ATPase [Only Syngen Nebraska virus 5]/gi|1109302739|ref|YP_009325865.1|Calcium-transporting ATPase [Only Syngen Nebraska virus 5]	3.7e-70	870	811	0.476
contig3171.1	4692	18		gi|1102132258|gb|APC25860.1|Calcium-transporting ATPase [Only Syngen Nebraska virus 5]/gi|1109302739|ref|YP_009325865.1|Calcium-transporting ATPase [Only Syngen Nebraska virus 5]	1.5e-70	870	811	0.476
contig9851.2	2914	20	Autographa californica nucleopolyhedrovirus	gi|1226168|gb|AAA92249.1|ORF B (bases 1850-5560) first start codon at 2306 [Autographa californica nucleopolyhedrovirus]	2.7e-113	1084	810	0.5099
contig1036.1	6758	2	Acinetobacter phage Ab105-3phi	gi|940328427|gb|ALJ98964.1|membrane alanine aminopeptidase N [Acinetobacter phage Ab105-3phi]	9.5e-55	899	807	0.4238
contig5503.1	3784	1	Acinetobacter phage Ab105-3phi	gi|940328427|gb|ALJ98964.1|membrane alanine aminopeptidase N [Acinetobacter phage Ab105-3phi]	2.7e-55	899	807	0.4238
contig5295.1	3848	1	Acinetobacter phage Ab105-3phi	gi|940328427|gb|ALJ98964.1|membrane alanine aminopeptidase N [Acinetobacter phage Ab105-3phi]	2.4e-55	899	807	0.4238
contig5435.1	3808	1	Acinetobacter phage Ab105-3phi	gi|940328427|gb|ALJ98964.1|membrane alanine aminopeptidase N [Acinetobacter phage Ab105-3phi]	2.4e-55	899	807	0.4238
contig6215.1	3599	1	Acinetobacter phage Ab105-3phi	gi|940328427|gb|ALJ98964.1|membrane alanine aminopeptidase N [Acinetobacter phage Ab105-3phi]	2.3e-55	899	807	0.4238
contig5435.3	3592	1	Acinetobacter phage Ab105-3phi	gi|940328427|gb|ALJ98964.1|membrane alanine aminopeptidase N [Acinetobacter phage Ab105-3phi]	2e-55	899	807	0.4238
contig4825.1	3998	1	Acinetobacter phage Ab105-3phi	gi|940328427|gb|ALJ98964.1|membrane alanine aminopeptidase N [Acinetobacter phage Ab105-3phi]	2.4e-56	899	805	0.4273
contig7025.1	3416	1	Acinetobacter phage Ab105-3phi	gi|940328427|gb|ALJ98964.1|membrane alanine aminopeptidase N [Acinetobacter phage Ab105-3phi]	7.1e-51	899	801	0.4207
contig5214.1	3873	1	Acinetobacter phage Ab105-3phi	gi|940328427|gb|ALJ98964.1|membrane alanine aminopeptidase N [Acinetobacter phage Ab105-3phi]	4.6e-57	899	798	0.4135
contig4626.1	4076	1	Acinetobacter phage Ab105-3phi	gi|940328427|gb|ALJ98964.1|membrane alanine aminopeptidase N [Acinetobacter phage Ab105-3phi]	3.3e-56	899	794	0.4257
contig6363.1	3567	20	Wolbachia endosymbiont wVitB of Nasonia vitripennis phage WOVitB	gi|321272354|gb|ADW80235.1|ankyrin repeat protein [Wolbachia endosymbiont wVitB of Nasonia vitripennis phage WOVitB]	5.3e-44	2474	793	0.43
contig4242.2	3347	20	Wolbachia endosymbiont wVitB of Nasonia vitripennis phage WOVitB	gi|321272354|gb|ADW80235.1|ankyrin repeat protein [Wolbachia endosymbiont wVitB of Nasonia vitripennis phage WOVitB]	1.3e-44	2474	793	0.43
contig6019.1	3651	20	Whenzhou Shrimp Virus 2	gi|1049565838|gb|AJG39290.2|glycoprotein precursor [Whenzhou Shrimp Virus 2]	0	793	793	0.9987
contig8738.1	3092	1	Acinetobacter phage Ab105-3phi	gi|940328427|gb|ALJ98964.1|membrane alanine aminopeptidase N [Acinetobacter phage Ab105-3phi]	1.3e-47	899	792	0.4104
contig2107.1	5455	20	Wolbachia endosymbiont wVitA of Nasonia vitripennis phage WOVitA1/Wolbachia phage WO	gi|1051227242|gb|AOA49509.1|ankyrin and tetratricopeptide repeat family protein [Wolbachia phage WO]/gi|321272302|gb|ADW80187.1|ankyrin repeat protein [Wolbachia endosymbiont wVitA of Nasonia vitripennis phage WOVitA1]	1.6e-62	2474	790	0.4443
contig11477.1	2724	18		gi|1102132258|gb|APC25860.1|Calcium-transporting ATPase [Only Syngen Nebraska virus 5]/gi|1109302739|ref|YP_009325865.1|Calcium-transporting ATPase [Only Syngen Nebraska virus 5]	5.8e-69	870	790	0.4722
contig7305.1	3357	15		gi|1174573334|gb|ARF12079.1|valyl-tRNA synthetase [Klosneuvirus KNV1]	9e-138	707	789	0.5184
contig1353.1	6281	1	Acinetobacter phage Ab105-3phi	gi|940328427|gb|ALJ98964.1|membrane alanine aminopeptidase N [Acinetobacter phage Ab105-3phi]	6e-55	899	788	0.4213
contig4481.1	4129	1	Acinetobacter phage Ab105-3phi	gi|940328427|gb|ALJ98964.1|membrane alanine aminopeptidase N [Acinetobacter phage Ab105-3phi]	6.9e-56	899	788	0.4213
contig4861.1	3986	20	Wolbachia endosymbiont wVitA of Nasonia vitripennis phage WOVitA1/Wolbachia phage WO	gi|321272300|gb|ADW80185.1|ankyrin repeat protein [Wolbachia endosymbiont wVitA of Nasonia vitripennis phage WOVitA1]/gi|1051227244|gb|AOA49511.1|ankyrin repeat family protein [Wolbachia phage WO]	1.6e-73	866	788	0.4683
contig4143.1	4264	2	Acinetobacter phage Ab105-3phi	gi|940328421|gb|ALJ98958.1|xanthine dehydrogenase [Acinetobacter phage Ab105-3phi]	2.6e-102	791	788	0.514
contig6485.2	3499	20	Yellowstone lake phycodnavirus 2	gi|941356630|dbj|BAT22417.1|putative DNA polymerase [Yellowstone lake phycodnavirus 2]/gi|944325799|ref|YP_009174598.1|putative DNA polymerase [Yellowstone lake phycodnavirus 2]	4.3e-130	868	787	0.521
contig7305.2	3258	15		gi|1174573334|gb|ARF12079.1|valyl-tRNA synthetase [Klosneuvirus KNV1]	2.2e-138	707	783	0.5198
contig10473.1	2842	1	Acinetobacter phage Ab105-3phi	gi|940328421|gb|ALJ98958.1|xanthine dehydrogenase [Acinetobacter phage Ab105-3phi]	1.4e-158	791	782	0.5754
contig9812.1	2931	8	Canarypox virus	gi|40555986|ref|NP_955071.1|CNPV048 alkaline phosphodiesterase-like protein [Canarypox virus]/gi|40233811|gb|AAR83394.1|CNPV048 alkaline phosphodiesterase-like protein [Canarypox virus]	1.7e-78	801	779	0.4557
contig10392.1	2851	8	Canarypox virus	gi|40555986|ref|NP_955071.1|CNPV048 alkaline phosphodiesterase-like protein [Canarypox virus]/gi|40233811|gb|AAR83394.1|CNPV048 alkaline phosphodiesterase-like protein [Canarypox virus]	6.5e-79	801	779	0.4557
contig3354.1	4600	2	Acinetobacter phage Ab105-3phi	gi|940328421|gb|ALJ98958.1|xanthine dehydrogenase [Acinetobacter phage Ab105-3phi]	1.7e-110	791	775	0.5174
contig3354.2	4542	2	Acinetobacter phage Ab105-3phi	gi|940328421|gb|ALJ98958.1|xanthine dehydrogenase [Acinetobacter phage Ab105-3phi]	1e-110	791	775	0.5174
contig5356.1	3833	2	Acinetobacter phage Ab105-3phi	gi|940328421|gb|ALJ98958.1|xanthine dehydrogenase [Acinetobacter phage Ab105-3phi]	1.6e-172	791	775	0.5755
contig5467.2	3786	16		gi|1174572948|gb|ARF11698.1|isoleucyl-tRNA synthetase [Klosneuvirus KNV1]	9e-54	1091	771	0.4332
contig5467.1	3795	16		gi|1174572948|gb|ARF11698.1|isoleucyl-tRNA synthetase [Klosneuvirus KNV1]	3.7e-54	1091	771	0.4358
contig4641.1	4088	2	Acinetobacter phage Ab105-3phi	gi|940328421|gb|ALJ98958.1|xanthine dehydrogenase [Acinetobacter phage Ab105-3phi]	4.2e-102	791	771	0.5162
contig10058.2	2383	20	Fujinami sarcoma virus	gi|209689|gb|AAA42403.1|p140 transforming protein, partial [Fujinami sarcoma virus]	5.3e-140	898	769	0.5436
contig3082.1	4735	2	Acinetobacter phage Ab105-3phi	gi|940328421|gb|ALJ98958.1|xanthine dehydrogenase [Acinetobacter phage Ab105-3phi]	4.9e-100	791	767	0.4967
contig3058.1	4747	2	Acinetobacter phage Ab105-3phi	gi|940328421|gb|ALJ98958.1|xanthine dehydrogenase [Acinetobacter phage Ab105-3phi]	2.9e-104	791	765	0.5176
contig3058.2	3955	2	Acinetobacter phage Ab105-3phi	gi|940328421|gb|ALJ98958.1|xanthine dehydrogenase [Acinetobacter phage Ab105-3phi]	1.4e-104	791	765	0.5176
contig3445.1	4553	1	Acinetobacter phage Ab105-3phi	gi|940328421|gb|ALJ98958.1|xanthine dehydrogenase [Acinetobacter phage Ab105-3phi]	5.5e-172	791	765	0.5817
contig2371.1	5237	2	Acinetobacter phage Ab105-3phi	gi|940328421|gb|ALJ98958.1|xanthine dehydrogenase [Acinetobacter phage Ab105-3phi]	4.4e-172	791	765	0.5791
contig2407.1	5212	2	Acinetobacter phage Ab105-3phi	gi|940328421|gb|ALJ98958.1|xanthine dehydrogenase [Acinetobacter phage Ab105-3phi]	1.1e-172	791	765	0.5791
contig3128.1	4714	2	Acinetobacter phage Ab105-3phi	gi|940328421|gb|ALJ98958.1|xanthine dehydrogenase [Acinetobacter phage Ab105-3phi]	9.4e-174	791	765	0.5791
contig2407.2	4512	2	Acinetobacter phage Ab105-3phi	gi|940328421|gb|ALJ98958.1|xanthine dehydrogenase [Acinetobacter phage Ab105-3phi]	5.1e-175	791	765	0.5804
contig3024.1	4770	2	Acinetobacter phage Ab105-3phi	gi|940328421|gb|ALJ98958.1|xanthine dehydrogenase [Acinetobacter phage Ab105-3phi]	1.8e-175	791	765	0.5817
contig2474.1	5163	2	Acinetobacter phage Ab105-3phi	gi|940328421|gb|ALJ98958.1|xanthine dehydrogenase [Acinetobacter phage Ab105-3phi]	5.8e-176	791	765	0.5856
contig3200.1	4678	2	Acinetobacter phage Ab105-3phi	gi|940328421|gb|ALJ98958.1|xanthine dehydrogenase [Acinetobacter phage Ab105-3phi]	4.5e-177	791	765	0.5856
contig3751.1	4418	2	Acinetobacter phage Ab105-3phi	gi|940328421|gb|ALJ98958.1|xanthine dehydrogenase [Acinetobacter phage Ab105-3phi]	4.4e-177	791	765	0.5817
contig7241.1	3371	1	Acinetobacter phage Ab105-3phi	gi|940328421|gb|ALJ98958.1|xanthine dehydrogenase [Acinetobacter phage Ab105-3phi]	1.1e-177	791	765	0.5791
contig3128.2	3083	1	Acinetobacter phage Ab105-3phi	gi|940328421|gb|ALJ98958.1|xanthine dehydrogenase [Acinetobacter phage Ab105-3phi]	2.2e-178	791	765	0.5778
contig3689.1	4446	2	Acinetobacter phage Ab105-3phi	gi|940328421|gb|ALJ98958.1|xanthine dehydrogenase [Acinetobacter phage Ab105-3phi]	3.7e-180	791	765	0.5882
contig2949.1	4815	2	Acinetobacter phage Ab105-3phi	gi|940328421|gb|ALJ98958.1|xanthine dehydrogenase [Acinetobacter phage Ab105-3phi]	1.5e-180	791	765	0.5843
contig10926.1	2787	1	Acinetobacter phage Ab105-3phi	gi|940328421|gb|ALJ98958.1|xanthine dehydrogenase [Acinetobacter phage Ab105-3phi]	1.1e-180	791	765	0.5843
contig5953.1	3664	15		gi|1174573334|gb|ARF12079.1|valyl-tRNA synthetase [Klosneuvirus KNV1]	4.1e-148	707	764	0.5406
contig1692.1	5840	13	Anomala cuprea entomopoxvirus	gi|582973124|ref|YP_009001498.1|putative ATP-binding cassette transporter [Anomala cuprea entomopoxvirus]/gi|578887511|dbj|BAO49385.1|putative ATP-binding cassette transporter [Anomala cuprea entomopoxvirus]	2.9e-75	1506	762	0.5262
contig4213.1	4232	2	Acinetobacter phage Ab105-3phi	gi|940328421|gb|ALJ98958.1|xanthine dehydrogenase [Acinetobacter phage Ab105-3phi]	3.1e-80	791	762	0.4882
contig3153.2	3569	1	Murid herpesvirus 1	gi|224552|prf||1108269Aprotein,anion exchange	2.3e-144	929	761	0.5585
contig3297.2	3472	20	Wolbachia endosymbiont wVitA of Nasonia vitripennis phage WOVitA1/Wolbachia phage WO	gi|1051227242|gb|AOA49509.1|ankyrin and tetratricopeptide repeat family protein [Wolbachia phage WO]/gi|321272302|gb|ADW80187.1|ankyrin repeat protein [Wolbachia endosymbiont wVitA of Nasonia vitripennis phage WOVitA1]	1.6e-45	2474	760	0.4592
contig14629.1	2415	8	Canarypox virus	gi|40555986|ref|NP_955071.1|CNPV048 alkaline phosphodiesterase-like protein [Canarypox virus]/gi|40233811|gb|AAR83394.1|CNPV048 alkaline phosphodiesterase-like protein [Canarypox virus]	3.2e-112	801	760	0.4882
contig9490.1	2980	20	Cowpox virus	gi|554571997|gb|AGY97680.1|CPXV083 protein [Cowpox virus]	0	771	758	0.8522
contig4252.1	4219	20		gi|1174571118|gb|ARF09956.1|collagen triple helix repeat containing protein [Indivirus ILV1]	9.1e-41	1326	750	0.42
contig2134.1	5422	20		gi|1174571118|gb|ARF09956.1|collagen triple helix repeat containing protein [Indivirus ILV1]	8.9e-45	1326	750	0.4267
contig10510.1	2837	20	Autographa californica nucleopolyhedrovirus	gi|1226168|gb|AAA92249.1|ORF B (bases 1850-5560) first start codon at 2306 [Autographa californica nucleopolyhedrovirus]	2.2e-96	1084	740	0.4892
contig8104.2	2957	20		gi|1135106805|ref|YP_009342207.1|AAA+ ATPase predicted domain [Lymphocystis disease virus Sa]/gi|1052158226|gb|AOC55223.1|AAA+ ATPase predicted domain [Lymphocystis disease virus Sa]	8.4e-168	687	740	0.5973
contig8205.1	3185	1	Acinetobacter phage Ab105-3phi	gi|940328427|gb|ALJ98964.1|membrane alanine aminopeptidase N [Acinetobacter phage Ab105-3phi]	1.8e-50	899	739	0.4249
contig4445.1	4149	2	Acinetobacter phage Ab105-3phi	gi|940328421|gb|ALJ98958.1|xanthine dehydrogenase [Acinetobacter phage Ab105-3phi]	1.1e-73	791	738	0.4851
contig13221.1	2541	20	Cowpox virus	gi|554571997|gb|AGY97680.1|CPXV083 protein [Cowpox virus]	0	771	733	0.8486
contig2319.1	5277	20		gi|1110866923|gb|APG78598.1|hypothetical protein 1 [Beihai picorna-like virus 116]/gi|1127298699|ref|YP_009333591.1|hypothetical protein 1 [Beihai picorna-like virus 116]	0	2122	731	0.7291
contig4527.1	4111	20		gi|1132545548|dbj|GAV93215.1|hypothetical protein SCV_095 [Chionoecetes opilio bacilliform virus]	0	690	728	0.625
contig4527.2	3958	20		gi|1132545548|dbj|GAV93215.1|hypothetical protein SCV_095 [Chionoecetes opilio bacilliform virus]	0	690	728	0.625
contig4598.1	4088	20		gi|1132545548|dbj|GAV93215.1|hypothetical protein SCV_095 [Chionoecetes opilio bacilliform virus]	0	690	728	0.625
contig5576.1	3764	1		gi|1174572729|gb|ARF11485.1|magnesium-transporting ATPase [Klosneuvirus KNV1]	3.2e-23	922	727	0.4072
contig5576.2	3663	1		gi|1174572729|gb|ARF11485.1|magnesium-transporting ATPase [Klosneuvirus KNV1]	3e-23	922	727	0.4085
contig14629.2	2328	8	Canarypox virus	gi|40555986|ref|NP_955071.1|CNPV048 alkaline phosphodiesterase-like protein [Canarypox virus]/gi|40233811|gb|AAR83394.1|CNPV048 alkaline phosphodiesterase-like protein [Canarypox virus]	1.8e-120	801	724	0.5124
contig7437.1	3327	1	Acinetobacter phage Ab105-3phi	gi|940328427|gb|ALJ98964.1|membrane alanine aminopeptidase N [Acinetobacter phage Ab105-3phi]	1.6e-51	899	723	0.4274
contig16167.1	2295	1	Acinetobacter phage Ab105-3phi	gi|940328427|gb|ALJ98964.1|membrane alanine aminopeptidase N [Acinetobacter phage Ab105-3phi]	2.5e-52	899	721	0.4383
contig3022.1	4770	1	Murid herpesvirus 1	gi|224552|prf||1108269Aprotein,anion exchange	8.2e-142	929	717	0.5732
contig1909.1	5625	2	Acinetobacter phage Ab105-3phi	gi|940328421|gb|ALJ98958.1|xanthine dehydrogenase [Acinetobacter phage Ab105-3phi]	1.2e-164	791	717	0.5788
contig2916.1	4840	1	Acinetobacter phage Ab105-3phi	gi|940328421|gb|ALJ98958.1|xanthine dehydrogenase [Acinetobacter phage Ab105-3phi]	7.4e-167	791	717	0.5802
contig1255.1	6455	1	Murid herpesvirus 1	gi|224552|prf||1108269Aprotein,anion exchange	0	929	716	0.6508
contig1255.2	6366	1	Murid herpesvirus 1	gi|224552|prf||1108269Aprotein,anion exchange	0	929	716	0.6508
contig1255.3	6358	1	Murid herpesvirus 1	gi|224552|prf||1108269Aprotein,anion exchange	0	929	716	0.6508
contig1255.4	6218	1	Murid herpesvirus 1	gi|224552|prf||1108269Aprotein,anion exchange	0	929	716	0.6508
contig1255.5	6130	1	Murid herpesvirus 1	gi|224552|prf||1108269Aprotein,anion exchange	0	929	716	0.6508
contig1311.1	6344	1	Murid herpesvirus 1	gi|224552|prf||1108269Aprotein,anion exchange	0	929	716	0.6508
contig1314.1	6339	1	Murid herpesvirus 1	gi|224552|prf||1108269Aprotein,anion exchange	0	929	716	0.6508
contig4503.1	4120	1	Murid herpesvirus 1	gi|224552|prf||1108269Aprotein,anion exchange	0	929	716	0.6508
contig5767.1	3714	1		gi|1174572729|gb|ARF11485.1|magnesium-transporting ATPase [Klosneuvirus KNV1]	2.7e-22	922	712	0.4143
contig7343.1	3349	1		gi|1174572729|gb|ARF11485.1|magnesium-transporting ATPase [Klosneuvirus KNV1]	6.5e-24	922	711	0.3938
contig13260.1	2538	1	Acinetobacter phage Ab105-3phi	gi|940328427|gb|ALJ98964.1|membrane alanine aminopeptidase N [Acinetobacter phage Ab105-3phi]	5.3e-52	899	711	0.4402
contig7209.1	3376	8	Pigeonpox virus	gi|657193310|gb|AID46549.1|alkaline phosphodiesterase [Pigeonpox virus]/gi|659488412|ref|YP_009046273.1|alkaline phosphodiesterase [Pigeonpox virus]	1.4e-106	808	711	0.5204
contig15152.1	2372	8	Penguinpox virus	gi|657193538|gb|AID46776.1|alkaline phosphodiesterase [Penguinpox virus]/gi|659488172|ref|YP_009046034.1|alkaline phosphodiesterase [Penguinpox virus]	4.6e-117	815	710	0.5155
contig1373.1	6246	1	Murid herpesvirus 1	gi|224552|prf||1108269Aprotein,anion exchange	0	929	708	0.6511
contig7696.1	3278	1	Murid herpesvirus 1	gi|224552|prf||1108269Aprotein,anion exchange	0	929	708	0.6511
contig15100.1	2375	20	Autographa californica nucleopolyhedrovirus	gi|1226168|gb|AAA92249.1|ORF B (bases 1850-5560) first start codon at 2306 [Autographa californica nucleopolyhedrovirus]	3.5e-96	1084	707	0.4908
contig14180.1	2455	1	Acinetobacter phage Ab105-3phi	gi|940328427|gb|ALJ98964.1|membrane alanine aminopeptidase N [Acinetobacter phage Ab105-3phi]	2.8e-52	899	706	0.4391
contig15482.1	2344	19	Paramecium bursaria Chlorella virus CVG-1	gi|448927661|gb|AGE51234.1|calcium-transporting ATPase, plasma membrane-type [Paramecium bursaria Chlorella virus CVG-1]	2.3e-76	871	706	0.4887
contig6279.1	3584	20		gi|1174571118|gb|ARF09956.1|collagen triple helix repeat containing protein [Indivirus ILV1]	9.9e-37	1326	700	0.3929
contig6851.2	3316	20	Paramecium bursaria Chlorella virus AN69C/Paramecium bursaria Chlorella virus IL-3A	gi|448930206|gb|AGE53771.1|glucosamine--fructose-6-phosphate aminotransferase [Paramecium bursaria Chlorella virus IL-3A]/gi|448924774|gb|AGE48355.1|glucosamine--fructose-6-phosphate aminotransferase [Paramecium bursaria Chlorella virus AN69C]	1.7e-91	596	697	0.5151
contig5560.1	3768	2	Acinetobacter phage Ab105-3phi	gi|940328421|gb|ALJ98958.1|xanthine dehydrogenase [Acinetobacter phage Ab105-3phi]	6.2e-90	791	696	0.5158
contig5905.2	3479	1	Acinetobacter phage Ab105-3phi	gi|940328427|gb|ALJ98964.1|membrane alanine aminopeptidase N [Acinetobacter phage Ab105-3phi]	1.2e-55	899	695	0.4388
contig4889.1	3976	2	Acinetobacter phage Ab105-3phi	gi|940328421|gb|ALJ98958.1|xanthine dehydrogenase [Acinetobacter phage Ab105-3phi]	1.5e-162	791	694	0.5908
contig3297.1	4636	20	Wolbachia endosymbiont wVitA of Nasonia vitripennis phage WOVitA1/Wolbachia phage WO	gi|1051227242|gb|AOA49509.1|ankyrin and tetratricopeptide repeat family protein [Wolbachia phage WO]/gi|321272302|gb|ADW80187.1|ankyrin repeat protein [Wolbachia endosymbiont wVitA of Nasonia vitripennis phage WOVitA1]	1.1e-34	2474	693	0.4632
contig982.1	6854	1	Acinetobacter phage Ab105-3phi	gi|940328427|gb|ALJ98964.1|membrane alanine aminopeptidase N [Acinetobacter phage Ab105-3phi]	2.5e-55	899	693	0.4286
contig7881.1	3245	20		gi|1174572900|gb|ARF11650.1|HrpA-like RNA helicase [Klosneuvirus KNV1]	8.7e-73	720	693	0.518
contig5159.1	3888	20		gi|1174570438|gb|ARF09310.1|XRN 5'-3' exonuclease [Catovirus CTV1]	3.8e-65	582	693	0.4502
contig5925.1	3669	20		gi|1174570438|gb|ARF09310.1|XRN 5'-3' exonuclease [Catovirus CTV1]	2e-65	582	693	0.4502
contig4152.1	4261	2	Acinetobacter phage Ab105-3phi	gi|940328421|gb|ALJ98958.1|xanthine dehydrogenase [Acinetobacter phage Ab105-3phi]	1.8e-157	791	690	0.5826
contig3043.1	4760	2	Acinetobacter phage Ab105-3phi	gi|940328421|gb|ALJ98958.1|xanthine dehydrogenase [Acinetobacter phage Ab105-3phi]	4e-160	791	690	0.5899
contig5197.1	3877	1		gi|1174572729|gb|ARF11485.1|magnesium-transporting ATPase [Klosneuvirus KNV1]	8.4e-23	922	688	0.4099
contig9984.1	2905	7	Cafeteria roenbergensis virus BV-PW1	gi|310831056|ref|YP_003969699.1|putative metalloendopeptidase [Cafeteria roenbergensis virus BV-PW1]/gi|309386240|gb|ADO67100.1|putative metalloendopeptidase [Cafeteria roenbergensis virus BV-PW1]	5.1e-69	621	688	0.4404
contig1186.1	6530	19		gi|1102132258|gb|APC25860.1|Calcium-transporting ATPase [Only Syngen Nebraska virus 5]/gi|1109302739|ref|YP_009325865.1|Calcium-transporting ATPase [Only Syngen Nebraska virus 5]	3.1e-64	870	687	0.4629
contig6556.1	3517	20		gi|1174570818|gb|ARF09664.1|HrpA-like RNA helicase [Indivirus ILV1]	1.9e-62	703	684	0.4781
contig5223.1	3870	20	Wolbachia endosymbiont wVitA of Nasonia vitripennis phage WOVitA1/Wolbachia phage WO	gi|1051227242|gb|AOA49509.1|ankyrin and tetratricopeptide repeat family protein [Wolbachia phage WO]/gi|321272302|gb|ADW80187.1|ankyrin repeat protein [Wolbachia endosymbiont wVitA of Nasonia vitripennis phage WOVitA1]	8.2e-60	2474	683	0.451
contig6815.1	3459	3		gi|1043235622|gb|ANS04362.1|HSP90 family molecular chaperone [uncultured Mediterranean phage]	0	777	681	0.6828
contig6815.2	3221	3		gi|1043235622|gb|ANS04362.1|HSP90 family molecular chaperone [uncultured Mediterranean phage]	0	777	681	0.6828
contig6758.1	3471	1	Acinetobacter phage Ab105-3phi	gi|940328427|gb|ALJ98964.1|membrane alanine aminopeptidase N [Acinetobacter phage Ab105-3phi]	1.1e-55	899	680	0.4426
contig6433.1	3547	1	Porcine rotavirus	gi|2116676|dbj|BAA20089.1|RGD-containing collagen associated protein [Porcine rotavirus]	3.6e-45	683	680	0.4235
contig6433.2	3155	1	Porcine rotavirus	gi|2116676|dbj|BAA20089.1|RGD-containing collagen associated protein [Porcine rotavirus]	2.5e-45	683	680	0.4235
contig1591.1	5951	19		gi|1102132258|gb|APC25860.1|Calcium-transporting ATPase [Only Syngen Nebraska virus 5]/gi|1109302739|ref|YP_009325865.1|Calcium-transporting ATPase [Only Syngen Nebraska virus 5]	3.4e-64	870	679	0.4669
contig4059.1	4296	18		gi|1102132258|gb|APC25860.1|Calcium-transporting ATPase [Only Syngen Nebraska virus 5]/gi|1109302739|ref|YP_009325865.1|Calcium-transporting ATPase [Only Syngen Nebraska virus 5]	1.5e-64	870	679	0.4669
contig5232.1	3867	18		gi|1102132258|gb|APC25860.1|Calcium-transporting ATPase [Only Syngen Nebraska virus 5]/gi|1109302739|ref|YP_009325865.1|Calcium-transporting ATPase [Only Syngen Nebraska virus 5]	8.5e-65	870	679	0.4669
contig6201.1	3601	19		gi|1102132258|gb|APC25860.1|Calcium-transporting ATPase [Only Syngen Nebraska virus 5]/gi|1109302739|ref|YP_009325865.1|Calcium-transporting ATPase [Only Syngen Nebraska virus 5]	4.3e-65	870	679	0.4669
contig14439.1	2431	20	Moloney murine leukemia virus	gi|1118393777|gb|AAC82568.2|Pr180 [Moloney murine leukemia virus]	0	1738	678	0.9971
contig11171.1	2759	9	Streptococcus phage phi-SsUD.1	gi|313575352|emb|CBR26881.1|tetracycline resistance protein [Streptococcus phage phi-SsUD.1]	5.6e-55	639	677	0.4343
contig13199.1	2546	8	Pigeonpox virus	gi|657193310|gb|AID46549.1|alkaline phosphodiesterase [Pigeonpox virus]/gi|659488412|ref|YP_009046273.1|alkaline phosphodiesterase [Pigeonpox virus]	9e-107	808	674	0.5282
contig12736.1	2588	4		gi|1174572724|gb|ARF11480.1|peptidase [Klosneuvirus KNV1]	2.9e-120	667	672	0.5714
contig3049.1	4756	20		gi|1174572900|gb|ARF11650.1|HrpA-like RNA helicase [Klosneuvirus KNV1]	8.5e-61	720	668	0.494
contig7519.1	3327	20		gi|1174572900|gb|ARF11650.1|HrpA-like RNA helicase [Klosneuvirus KNV1]	1.7e-61	720	668	0.494
contig12877.1	2575	20		gi|1174572900|gb|ARF11650.1|HrpA-like RNA helicase [Klosneuvirus KNV1]	1.7e-62	720	668	0.494
contig2470.1	5166	6	Cafeteria roenbergensis virus BV-PW1	gi|310831056|ref|YP_003969699.1|putative metalloendopeptidase [Cafeteria roenbergensis virus BV-PW1]/gi|309386240|gb|ADO67100.1|putative metalloendopeptidase [Cafeteria roenbergensis virus BV-PW1]	6.3e-61	621	667	0.4723
contig2689.1	4999	20	Yellowstone lake phycodnavirus 1	gi|944325935|ref|YP_009174732.1|putative DNA polymerase [Yellowstone lake phycodnavirus 1]/gi|941356284|dbj|BAT22072.1|putative DNA polymerase [Yellowstone lake phycodnavirus 1]	1.3e-38	863	665	0.4571
contig19907.1	2052	7	Cafeteria roenbergensis virus BV-PW1	gi|310831056|ref|YP_003969699.1|putative metalloendopeptidase [Cafeteria roenbergensis virus BV-PW1]/gi|309386240|gb|ADO67100.1|putative metalloendopeptidase [Cafeteria roenbergensis virus BV-PW1]	5.7e-76	621	665	0.4647
contig2107.3	5054	20	Wolbachia endosymbiont wVitA of Nasonia vitripennis phage WOVitA1/Wolbachia phage WO	gi|1051227242|gb|AOA49509.1|ankyrin and tetratricopeptide repeat family protein [Wolbachia phage WO]/gi|321272302|gb|ADW80187.1|ankyrin repeat protein [Wolbachia endosymbiont wVitA of Nasonia vitripennis phage WOVitA1]	6.5e-56	2474	664	0.4458
contig206.1	10156	5	Acinetobacter phage Ab105-3phi	gi|940328427|gb|ALJ98964.1|membrane alanine aminopeptidase N [Acinetobacter phage Ab105-3phi]	2.1e-48	899	664	0.4413
contig9264.1	3009	1	Acinetobacter phage Ab105-3phi	gi|940328427|gb|ALJ98964.1|membrane alanine aminopeptidase N [Acinetobacter phage Ab105-3phi]	5.8e-56	899	664	0.4729
contig109.1	11763	3		gi|1043235622|gb|ANS04362.1|HSP90 family molecular chaperone [uncultured Mediterranean phage]	4.5e-85	777	664	0.506
contig109.2	6390	3		gi|1043235622|gb|ANS04362.1|HSP90 family molecular chaperone [uncultured Mediterranean phage]	2.2e-85	777	664	0.506
contig5607.1	3756	20		gi|1174572900|gb|ARF11650.1|HrpA-like RNA helicase [Klosneuvirus KNV1]	1.1e-58	720	664	0.5
contig4327.1	4182	20		gi|1174572900|gb|ARF11650.1|HrpA-like RNA helicase [Klosneuvirus KNV1]	3.2e-59	720	664	0.5015
contig4327.2	3905	20		gi|1174572900|gb|ARF11650.1|HrpA-like RNA helicase [Klosneuvirus KNV1]	2.4e-59	720	664	0.5015
contig5598.1	3759	20	Autographa californica nucleopolyhedrovirus	gi|1226168|gb|AAA92249.1|ORF B (bases 1850-5560) first start codon at 2306 [Autographa californica nucleopolyhedrovirus]	8.6e-71	1084	661	0.4705
contig8000.1	3225	6	Environmental Halophage eHP-27	gi|383397696|gb|AFH22476.1|hypothetical protein OSG_eHP27_00120 [environmental Halophage eHP-27]	6.2e-60	659	661	0.4705
contig8214.1	3183	6	Environmental Halophage eHP-27	gi|383397696|gb|AFH22476.1|hypothetical protein OSG_eHP27_00120 [environmental Halophage eHP-27]	5.5e-60	659	661	0.4705
contig8977.1	3056	3	Prochlorococcus phage P-HM1	gi|310004407|gb|ADO98800.1|glycine dehydrogenase [Prochlorococcus phage P-HM1]/gi|326782200|ref|YP_004322601.1|glycine dehydrogenase [Prochlorococcus phage P-HM1]	0	912	659	0.6388
contig7540.1	3307	1	Acinetobacter phage Ab105-3phi	gi|940328427|gb|ALJ98964.1|membrane alanine aminopeptidase N [Acinetobacter phage Ab105-3phi]	1.6e-56	899	659	0.4355
contig7540.2	3302	1	Acinetobacter phage Ab105-3phi	gi|940328427|gb|ALJ98964.1|membrane alanine aminopeptidase N [Acinetobacter phage Ab105-3phi]	3.9e-57	899	659	0.437
contig4029.1	4307	3	Cotesia sesamiae Mombasa bracovirus	gi|394804265|gb|AFN42309.1|leucine-rich protein [Cotesia sesamiae Mombasa bracovirus]	3.9e-86	742	657	0.5251
contig16511.1	2269	20		gi|1174570818|gb|ARF09664.1|HrpA-like RNA helicase [Indivirus ILV1]	3.6e-49	703	657	0.4642
contig13983.1	2473	4	Vaccinia virus GLV-1h68	gi|167412715|gb|ABZ80149.1|beta-D-glucuronidase [Vaccinia virus GLV-1h68]	9.9e-130	609	656	0.532
contig1270.1	6403	6	Bombyx mori densovirus Zhenjiang	gi|189007677|gb|ACD68163.1|structural protein [Bombyx mori densovirus Zhenjiang]	2.4e-24	1115	655	0.4198
contig17636.1	2192	3		gi|1043235622|gb|ANS04362.1|HSP90 family molecular chaperone [uncultured Mediterranean phage]	1.5e-88	777	648	0.5062
contig17636.2	2052	3		gi|1043235622|gb|ANS04362.1|HSP90 family molecular chaperone [uncultured Mediterranean phage]	3.6e-89	777	648	0.5062
contig1447.1	6142	1	Acinetobacter phage Ab105-3phi	gi|940328427|gb|ALJ98964.1|membrane alanine aminopeptidase N [Acinetobacter phage Ab105-3phi]	1.8e-55	899	647	0.4498
contig7461.1	3321	1	Acinetobacter phage Ab105-3phi	gi|940328427|gb|ALJ98964.1|membrane alanine aminopeptidase N [Acinetobacter phage Ab105-3phi]	2.5e-38	899	646	0.4257
contig7385.1	3341	1	Acinetobacter phage Ab105-3phi	gi|940328427|gb|ALJ98964.1|membrane alanine aminopeptidase N [Acinetobacter phage Ab105-3phi]	1.2e-49	899	646	0.4288
contig5823.1	3701	1	Acinetobacter phage Ab105-3phi	gi|940328427|gb|ALJ98964.1|membrane alanine aminopeptidase N [Acinetobacter phage Ab105-3phi]	6.3e-50	899	646	0.4288
contig12709.1	2591	20	Wolbachia endosymbiont wVitA of Nasonia vitripennis phage WOVitA1/Wolbachia endosymbiont wVitB of Nasonia vitripennis phage WOVitB/Wolbachia phage WO	gi|321272355|gb|ADW80236.1|ankyrin repeat protein [Wolbachia endosymbiont wVitB of Nasonia vitripennis phage WOVitB]/gi|321272303|gb|ADW80188.1|ankyrin repeat protein [Wolbachia endosymbiont wVitA of Nasonia vitripennis phage WOVitA1]/gi|1051227243|gb|AOA49510.1|ankyrin repeat with PRANC domain protein [Wolbachia phage WO]	2.9e-49	946	645	0.4496
contig5804.1	3706	1	Acinetobacter phage Ab105-3phi	gi|940328427|gb|ALJ98964.1|membrane alanine aminopeptidase N [Acinetobacter phage Ab105-3phi]	2.3e-57	899	643	0.4495
contig15771.1	2323	20	Micromonas pusilla virus PL1	gi|356980144|gb|AET43623.1|heat shock protein 70 [Micromonas pusilla virus PL1]	0	623	642	0.7991
contig12513.1	2613	20	Micromonas pusilla virus PL1	gi|356980144|gb|AET43623.1|heat shock protein 70 [Micromonas pusilla virus PL1]	0	623	642	0.7975
contig4316.1	4188	20	Abalone herpesvirus Victoria/AUS/2009	gi|410493561|ref|YP_006908759.1|putative ATP-dependent DNA ligase [Abalone herpesvirus Victoria/AUS/2009]/gi|408776091|gb|AFU90119.1|putative ATP-dependent DNA ligase [Abalone herpesvirus Victoria/AUS/2009]	0	629	639	0.6588
contig4316.2	3734	20	Abalone herpesvirus Victoria/AUS/2009	gi|410493561|ref|YP_006908759.1|putative ATP-dependent DNA ligase [Abalone herpesvirus Victoria/AUS/2009]/gi|408776091|gb|AFU90119.1|putative ATP-dependent DNA ligase [Abalone herpesvirus Victoria/AUS/2009]	0	629	639	0.6588
contig15328.1	2357	20	Micromonas pusilla virus PL1	gi|356980144|gb|AET43623.1|heat shock protein 70 [Micromonas pusilla virus PL1]	0	623	638	0.8009
contig6981.1	3426	3		gi|1174570309|gb|ARF09181.1|AMP-binding enzyme [Catovirus CTV1]	1.2e-38	627	636	0.4403
contig12456.1	2619	3		gi|1174570309|gb|ARF09181.1|AMP-binding enzyme [Catovirus CTV1]	5.2e-39	627	636	0.4403
contig17018.2	2204	3		gi|1174570309|gb|ARF09181.1|AMP-binding enzyme [Catovirus CTV1]	1.5e-39	627	636	0.4403
contig17018.1	2236	3		gi|1174570309|gb|ARF09181.1|AMP-binding enzyme [Catovirus CTV1]	1.3e-39	627	636	0.4403
contig14535.1	2423	20	Micromonas pusilla virus PL1	gi|356980144|gb|AET43623.1|heat shock protein 70 [Micromonas pusilla virus PL1]	0	623	636	0.8145
contig18733.1	2124	20	Micromonas pusilla virus PL1	gi|356980144|gb|AET43623.1|heat shock protein 70 [Micromonas pusilla virus PL1]	0	623	636	0.8082
contig18199.1	2157	20	Micromonas pusilla virus PL1	gi|356980144|gb|AET43623.1|heat shock protein 70 [Micromonas pusilla virus PL1]	0	623	636	0.7987
contig1730.1	5785	19	Paramecium bursaria Chlorella virus KS1B	gi|448931186|gb|AGE54749.1|calcium-transporting ATPase, plasma membrane-type [Paramecium bursaria Chlorella virus KS1B]	2.9e-106	870	635	0.5622
contig1914.1	5619	19	Paramecium bursaria Chlorella virus KS1B	gi|448931186|gb|AGE54749.1|calcium-transporting ATPase, plasma membrane-type [Paramecium bursaria Chlorella virus KS1B]	2.6e-106	870	635	0.5606
contig2649.1	5028	19	Paramecium bursaria Chlorella virus KS1B	gi|448931186|gb|AGE54749.1|calcium-transporting ATPase, plasma membrane-type [Paramecium bursaria Chlorella virus KS1B]	6.2e-107	870	635	0.5606
contig3911.1	4351	19	Paramecium bursaria Chlorella virus KS1B	gi|448931186|gb|AGE54749.1|calcium-transporting ATPase, plasma membrane-type [Paramecium bursaria Chlorella virus KS1B]	2.6e-107	870	635	0.5606
contig3911.3	3990	19	Paramecium bursaria Chlorella virus KS1B	gi|448931186|gb|AGE54749.1|calcium-transporting ATPase, plasma membrane-type [Paramecium bursaria Chlorella virus KS1B]	1.3e-107	870	635	0.5606
contig3911.2	4023	19	Paramecium bursaria Chlorella virus KS1B	gi|448931186|gb|AGE54749.1|calcium-transporting ATPase, plasma membrane-type [Paramecium bursaria Chlorella virus KS1B]	9.8e-108	870	635	0.5606
contig8104.1	3204	20		gi|1135106805|ref|YP_009342207.1|AAA+ ATPase predicted domain [Lymphocystis disease virus Sa]/gi|1052158226|gb|AOC55223.1|AAA+ ATPase predicted domain [Lymphocystis disease virus Sa]	5.6e-154	687	634	0.6136
contig9085.1	3038	8	Pigeonpox virus	gi|657193310|gb|AID46549.1|alkaline phosphodiesterase [Pigeonpox virus]/gi|659488412|ref|YP_009046273.1|alkaline phosphodiesterase [Pigeonpox virus]	7.2e-103	808	633	0.5355
contig13913.1	2479	8	Pigeonpox virus	gi|657193310|gb|AID46549.1|alkaline phosphodiesterase [Pigeonpox virus]/gi|659488412|ref|YP_009046273.1|alkaline phosphodiesterase [Pigeonpox virus]	3.3e-104	808	633	0.5371
contig21728.1	1957	20		gi|1174569507|gb|ARF08387.1|choline dehydrogenase / GMC-type oxidoreductase [Catovirus CTV1]	1.3e-50	645	632	0.4446
contig757.1	7316	13	Anomala cuprea entomopoxvirus	gi|582973124|ref|YP_009001498.1|putative ATP-binding cassette transporter [Anomala cuprea entomopoxvirus]/gi|578887511|dbj|BAO49385.1|putative ATP-binding cassette transporter [Anomala cuprea entomopoxvirus]	3e-49	1506	630	0.5175
contig793.1	7216	13	Anomala cuprea entomopoxvirus	gi|582973124|ref|YP_009001498.1|putative ATP-binding cassette transporter [Anomala cuprea entomopoxvirus]/gi|578887511|dbj|BAO49385.1|putative ATP-binding cassette transporter [Anomala cuprea entomopoxvirus]	3e-49	1506	630	0.5175
contig925.1	6942	1	Acinetobacter phage Ab105-3phi	gi|940328427|gb|ALJ98964.1|membrane alanine aminopeptidase N [Acinetobacter phage Ab105-3phi]	6e-55	899	630	0.4413
contig5536.1	3774	14		gi|1174569357|gb|ARF08237.1|valyl-tRNA synthetase [Catovirus CTV1]	6.1e-135	695	629	0.5421
contig7226.1	3374	14		gi|1174569357|gb|ARF08237.1|valyl-tRNA synthetase [Catovirus CTV1]	2.4e-136	695	629	0.5421
contig7226.2	2969	14		gi|1174569357|gb|ARF08237.1|valyl-tRNA synthetase [Catovirus CTV1]	1.2e-137	695	629	0.5421
contig7226.3	2945	14		gi|1174569357|gb|ARF08237.1|valyl-tRNA synthetase [Catovirus CTV1]	1.2e-137	695	629	0.5421
contig5352.1	3834	20	Ostreococcus lucimarinus virus 1	gi|313844188|ref|YP_004061851.1|hypothetical protein OlV1_219 [Ostreococcus lucimarinus virus 1]/gi|312599573|gb|ADQ91595.1|hypothetical protein OlV1_219 [Ostreococcus lucimarinus virus 1]	4.2e-92	960	628	0.5318
contig1747.1	5773	1	Acinetobacter phage Ab105-3phi	gi|940328427|gb|ALJ98964.1|membrane alanine aminopeptidase N [Acinetobacter phage Ab105-3phi]	3.8e-47	899	628	0.4299
contig5108.1	3906	1	Acinetobacter phage Ab105-3phi	gi|940328427|gb|ALJ98964.1|membrane alanine aminopeptidase N [Acinetobacter phage Ab105-3phi]	1e-50	899	628	0.4331
contig8802.1	3081	2		gi|1174572879|gb|ARF11629.1|peptidase [Klosneuvirus KNV1]	1.9e-36	746	628	0.4411
contig3094.1	4736	20		gi|1150082806|gb|AQT27784.1|RNA polymerase [Ralstonia phage RS-PI-1]	5e-67	830	627	0.4864
contig18420.1	2143	1	Acinetobacter phage Ab105-3phi	gi|940328494|gb|ALJ99031.1|Xaa-Pro aminopeptidase [Acinetobacter phage Ab105-3phi]	2.6e-93	600	625	0.4928
contig1498.1	6076	20		gi|1174570438|gb|ARF09310.1|XRN 5'-3' exonuclease [Catovirus CTV1]	6.4e-61	582	625	0.4688
contig3840.1	4377	20	Phaeocystis pouchetii virus	gi|328349692|emb|CBX20917.1|MutS protein [Phaeocystis pouchetii virus]	3.3e-33	1004	624	0.4295
contig3840.2	4326	20	Phaeocystis pouchetii virus	gi|328349692|emb|CBX20917.1|MutS protein [Phaeocystis pouchetii virus]	3.3e-33	1004	624	0.4295
contig3927.1	4344	4	Vaccinia virus GLV-1h68	gi|167412715|gb|ABZ80149.1|beta-D-glucuronidase [Vaccinia virus GLV-1h68]	1e-132	609	624	0.5593
contig8012.1	3222	4	Vaccinia virus GLV-1h68	gi|167412715|gb|ABZ80149.1|beta-D-glucuronidase [Vaccinia virus GLV-1h68]	2.8e-135	609	624	0.5609
contig14357.1	2454	4	Vaccinia virus GLV-1h68	gi|167412715|gb|ABZ80149.1|beta-D-glucuronidase [Vaccinia virus GLV-1h68]	5.4e-138	609	624	0.5577
contig15278.1	2361	4	Vaccinia virus GLV-1h68	gi|167412715|gb|ABZ80149.1|beta-D-glucuronidase [Vaccinia virus GLV-1h68]	2.7e-139	609	624	0.5593
contig17371.1	2211	4	Vaccinia virus GLV-1h68	gi|167412715|gb|ABZ80149.1|beta-D-glucuronidase [Vaccinia virus GLV-1h68]	1.7e-139	609	624	0.5625
contig10312.2	2184	4	Vaccinia virus GLV-1h68	gi|167412715|gb|ABZ80149.1|beta-D-glucuronidase [Vaccinia virus GLV-1h68]	1.2e-139	609	624	0.5593
contig18445.1	2142	4	Vaccinia virus GLV-1h68	gi|167412715|gb|ABZ80149.1|beta-D-glucuronidase [Vaccinia virus GLV-1h68]	3.4e-140	609	624	0.5593
contig10312.3	2193	4	Vaccinia virus GLV-1h68	gi|167412715|gb|ABZ80149.1|beta-D-glucuronidase [Vaccinia virus GLV-1h68]	2.5e-140	609	624	0.5593
contig17226.1	2222	4	Vaccinia virus GLV-1h68	gi|167412715|gb|ABZ80149.1|beta-D-glucuronidase [Vaccinia virus GLV-1h68]	6.7e-141	609	624	0.5625
contig16159.1	2295	4	Vaccinia virus GLV-1h68	gi|167412715|gb|ABZ80149.1|beta-D-glucuronidase [Vaccinia virus GLV-1h68]	4.5e-141	609	624	0.5593
contig16280.1	2285	4	Vaccinia virus GLV-1h68	gi|167412715|gb|ABZ80149.1|beta-D-glucuronidase [Vaccinia virus GLV-1h68]	1.7e-142	609	624	0.5673
contig17782.1	2183	4	Vaccinia virus GLV-1h68	gi|167412715|gb|ABZ80149.1|beta-D-glucuronidase [Vaccinia virus GLV-1h68]	2.7e-143	609	624	0.5625
contig12794.1	2583	3		gi|1174570309|gb|ARF09181.1|AMP-binding enzyme [Catovirus CTV1]	6.9e-91	627	623	0.5136
contig12794.2	2349	3		gi|1174570309|gb|ARF09181.1|AMP-binding enzyme [Catovirus CTV1]	1.5e-91	627	623	0.5136
contig13645.1	2502	4	Vaccinia virus GLV-1h68	gi|167412715|gb|ABZ80149.1|beta-D-glucuronidase [Vaccinia virus GLV-1h68]	1.1e-130	609	621	0.5507
contig15427.1	2349	4	Vaccinia virus GLV-1h68	gi|167412715|gb|ABZ80149.1|beta-D-glucuronidase [Vaccinia virus GLV-1h68]	1.8e-132	609	621	0.5523
contig15512.1	2342	4	Vaccinia virus GLV-1h68	gi|167412715|gb|ABZ80149.1|beta-D-glucuronidase [Vaccinia virus GLV-1h68]	1.7e-132	609	621	0.5491
contig18183.1	2158	4	Vaccinia virus GLV-1h68	gi|167412715|gb|ABZ80149.1|beta-D-glucuronidase [Vaccinia virus GLV-1h68]	1.2e-132	609	621	0.5507
contig15201.1	2369	4	Vaccinia virus GLV-1h68	gi|167412715|gb|ABZ80149.1|beta-D-glucuronidase [Vaccinia virus GLV-1h68]	5.3e-133	609	621	0.5523
contig15201.2	2404	4	Vaccinia virus GLV-1h68	gi|167412715|gb|ABZ80149.1|beta-D-glucuronidase [Vaccinia virus GLV-1h68]	3.4e-133	609	621	0.5523
contig15962.1	2312	4	Vaccinia virus GLV-1h68	gi|167412715|gb|ABZ80149.1|beta-D-glucuronidase [Vaccinia virus GLV-1h68]	6.8e-134	609	621	0.5475
contig9068.1	3041	4	Vaccinia virus GLV-1h68	gi|167412715|gb|ABZ80149.1|beta-D-glucuronidase [Vaccinia virus GLV-1h68]	1.5e-135	609	621	0.5572
contig14363.1	2438	4	Vaccinia virus GLV-1h68	gi|167412715|gb|ABZ80149.1|beta-D-glucuronidase [Vaccinia virus GLV-1h68]	1.2e-137	609	621	0.5572
contig15445.1	2347	4	Vaccinia virus GLV-1h68	gi|167412715|gb|ABZ80149.1|beta-D-glucuronidase [Vaccinia virus GLV-1h68]	4.6e-138	609	621	0.5539
contig14864.1	2395	4	Vaccinia virus GLV-1h68	gi|167412715|gb|ABZ80149.1|beta-D-glucuronidase [Vaccinia virus GLV-1h68]	2.7e-138	609	621	0.5556
contig16000.1	2308	4	Vaccinia virus GLV-1h68	gi|167412715|gb|ABZ80149.1|beta-D-glucuronidase [Vaccinia virus GLV-1h68]	6.1e-139	609	621	0.5539
contig8830.1	3078	1	Acinetobacter phage Ab105-3phi	gi|940328494|gb|ALJ99031.1|Xaa-Pro aminopeptidase [Acinetobacter phage Ab105-3phi]	8.6e-97	600	621	0.5201
contig12027.1	2664	1	Acinetobacter phage Ab105-3phi	gi|940328494|gb|ALJ99031.1|Xaa-Pro aminopeptidase [Acinetobacter phage Ab105-3phi]	7.6e-98	600	621	0.5201
contig8125.1	3201	2	Cotesia sesamiae Mombasa bracovirus	gi|513044209|gb|AGO14420.1|putative reverse transcriptase [Cotesia sesamiae]	3.1e-19	562	621	0.3945
contig10808.1	2802	3		gi|1174570309|gb|ARF09181.1|AMP-binding enzyme [Catovirus CTV1]	1.1e-28	627	620	0.4484
contig13882.1	2482	3		gi|1174570309|gb|ARF09181.1|AMP-binding enzyme [Catovirus CTV1]	3.9e-29	627	620	0.45
contig292.1	9423	3		gi|1174570309|gb|ARF09181.1|AMP-binding enzyme [Catovirus CTV1]	5.4e-87	627	620	0.5339
contig3259.1	4650	3		gi|1174570309|gb|ARF09181.1|AMP-binding enzyme [Catovirus CTV1]	4e-88	627	620	0.5339
contig4579.1	4094	3		gi|1174570309|gb|ARF09181.1|AMP-binding enzyme [Catovirus CTV1]	1.3e-88	627	620	0.5339
contig4579.2	4085	3		gi|1174570309|gb|ARF09181.1|AMP-binding enzyme [Catovirus CTV1]	9.2e-89	627	620	0.5339
contig4787.1	4014	3		gi|1174570309|gb|ARF09181.1|AMP-binding enzyme [Catovirus CTV1]	8.9e-89	627	620	0.5339
contig6655.1	3494	3		gi|1174570309|gb|ARF09181.1|AMP-binding enzyme [Catovirus CTV1]	3.7e-89	627	620	0.5339
contig4787.2	3280	3		gi|1174570309|gb|ARF09181.1|AMP-binding enzyme [Catovirus CTV1]	2.2e-89	627	620	0.5339
contig6816.1	3459	3		gi|1174570309|gb|ARF09181.1|AMP-binding enzyme [Catovirus CTV1]	1.9e-89	627	620	0.5339
contig2264.1	5321	3		gi|1174570309|gb|ARF09181.1|AMP-binding enzyme [Catovirus CTV1]	1.6e-92	627	620	0.5355
contig972.1	6884	1	Porcine rotavirus	gi|2116676|dbj|BAA20089.1|RGD-containing collagen associated protein [Porcine rotavirus]	4.7e-81	683	619	0.5073
contig1305.1	6358	1	Porcine rotavirus	gi|2116676|dbj|BAA20089.1|RGD-containing collagen associated protein [Porcine rotavirus]	3.4e-81	683	619	0.5073
contig2049.1	5492	1	Porcine rotavirus	gi|2116676|dbj|BAA20089.1|RGD-containing collagen associated protein [Porcine rotavirus]	2.1e-81	683	619	0.5073
contig8560.1	3125	1	Porcine rotavirus	gi|2116676|dbj|BAA20089.1|RGD-containing collagen associated protein [Porcine rotavirus]	4.7e-83	683	619	0.5073
contig8560.2	3120	1	Porcine rotavirus	gi|2116676|dbj|BAA20089.1|RGD-containing collagen associated protein [Porcine rotavirus]	4.6e-83	683	619	0.5073
contig9335.1	2997	3		gi|1174570309|gb|ARF09181.1|AMP-binding enzyme [Catovirus CTV1]	2.1e-29	627	619	0.4362
contig9756.1	2938	3		gi|1174570309|gb|ARF09181.1|AMP-binding enzyme [Catovirus CTV1]	1.7e-29	627	619	0.4362
contig2054.1	5489	1	Acinetobacter phage Ab105-3phi	gi|940328494|gb|ALJ99031.1|Xaa-Pro aminopeptidase [Acinetobacter phage Ab105-3phi]	6.1e-94	600	618	0.521
contig7607.1	3296	1	Acinetobacter phage Ab105-3phi	gi|940328494|gb|ALJ99031.1|Xaa-Pro aminopeptidase [Acinetobacter phage Ab105-3phi]	7.9e-96	600	618	0.521
contig8423.1	3149	6	Archaeal BJ1 virus	gi|119757020|ref|YP_919062.1|hypothetical protein BJ1_gp35 [Archaeal BJ1 virus]/gi|119507035|emb|CAL92457.1|hypothetical protein [Archaeal BJ1 virus]	1.6e-53	704	617	0.4554
contig7311.1	3357	1		gi|1174570309|gb|ARF09181.1|AMP-binding enzyme [Catovirus CTV1]	9.9e-31	627	617	0.4457
contig6402.2	3304	1		gi|1174570309|gb|ARF09181.1|AMP-binding enzyme [Catovirus CTV1]	8.7e-31	627	617	0.4457
contig10528.1	2835	1	Acinetobacter phage Ab105-3phi	gi|940328494|gb|ALJ99031.1|Xaa-Pro aminopeptidase [Acinetobacter phage Ab105-3phi]	1.3e-94	600	617	0.5122
contig2476.1	5162	20	Rachiplusia ou MNPV	gi|23476485|gb|AAN28032.1|global transactivator [Rachiplusia ou MNPV]	3.1e-48	505	617	0.4457
contig10038.1	2898	20		gi|1174572609|gb|ARF11365.1|choline dehydrogenase / GMC-type oxidoreductase [Klosneuvirus KNV1]	6.5e-44	503	617	0.4182
contig1885.1	5650	20	Autographa californica nucleopolyhedrovirus	gi|1226168|gb|AAA92249.1|ORF B (bases 1850-5560) first start codon at 2306 [Autographa californica nucleopolyhedrovirus]	3.6e-102	1084	615	0.5236
contig1923.1	5614	20	Wolbachia endosymbiont wVitA of Nasonia vitripennis phage WOVitA1/Wolbachia phage WO	gi|321272300|gb|ADW80185.1|ankyrin repeat protein [Wolbachia endosymbiont wVitA of Nasonia vitripennis phage WOVitA1]/gi|1051227244|gb|AOA49511.1|ankyrin repeat family protein [Wolbachia phage WO]	3.7e-47	866	615	0.4407
contig6402.1	3555	1		gi|1174570309|gb|ARF09181.1|AMP-binding enzyme [Catovirus CTV1]	3.8e-31	627	615	0.4634
contig13762.1	2492	1		gi|1174570309|gb|ARF09181.1|AMP-binding enzyme [Catovirus CTV1]	1.3e-31	627	615	0.4634
contig7311.2	2888	1		gi|1174570309|gb|ARF09181.1|AMP-binding enzyme [Catovirus CTV1]	3.9e-31	627	614	0.4495
contig15200.1	2369	1		gi|1174570309|gb|ARF09181.1|AMP-binding enzyme [Catovirus CTV1]	1.2e-31	627	614	0.4495
contig5567.1	3766	1	Acinetobacter phage Ab105-3phi	gi|940328494|gb|ALJ99031.1|Xaa-Pro aminopeptidase [Acinetobacter phage Ab105-3phi]	1.4e-92	600	614	0.5
contig8644.1	3109	4		gi|1174572661|gb|ARF11417.1|ABC transporter [Klosneuvirus KNV1]	6.1e-148	602	613	0.633
contig14994.1	2383	1	Acinetobacter phage Ab105-3phi	gi|940328494|gb|ALJ99031.1|Xaa-Pro aminopeptidase [Acinetobacter phage Ab105-3phi]	1.1e-110	600	613	0.5628
contig14994.2	2322	1	Acinetobacter phage Ab105-3phi	gi|940328494|gb|ALJ99031.1|Xaa-Pro aminopeptidase [Acinetobacter phage Ab105-3phi]	7.2e-111	600	613	0.5628
contig8898.1	3067	7		gi|1174572403|gb|ARF11159.1|peptidase M13 [Klosneuvirus KNV1]	7.8e-48	725	612	0.4542
contig9514.1	2972	7		gi|1174572403|gb|ARF11159.1|peptidase M13 [Klosneuvirus KNV1]	6.6e-48	725	612	0.4542
contig9955.1	2910	7		gi|1174572403|gb|ARF11159.1|peptidase M13 [Klosneuvirus KNV1]	5.9e-48	725	612	0.4542
contig8016.2	3170	20	Chrysochromulina ericina virus	gi|939177719|ref|YP_009173627.1|Hsp70 protein [Chrysochromulina ericina virus]/gi|936628275|gb|ALH23278.1|Hsp70 protein [Chrysochromulina ericina virus]	0	676	612	0.8546
contig22522.1	1916	20	Bathycoccus sp. RCC1105 virus BpV2	gi|312599152|gb|ADQ91175.1|hypothetical protein BpV2_008c [Bathycoccus sp. RCC1105 virus BpV2]	0	630	612	0.799
contig16692.1	2257	1	Acinetobacter phage Ab105-3phi	gi|940328494|gb|ALJ99031.1|Xaa-Pro aminopeptidase [Acinetobacter phage Ab105-3phi]	2.4e-103	600	612	0.5343
contig5557.1	3769	1	Acinetobacter phage Ab105-3phi	gi|940328494|gb|ALJ99031.1|Xaa-Pro aminopeptidase [Acinetobacter phage Ab105-3phi]	2.9e-92	600	611	0.5008
contig16809.1	2249	20	Chrysochromulina ericina virus	gi|939177719|ref|YP_009173627.1|Hsp70 protein [Chrysochromulina ericina virus]/gi|936628275|gb|ALH23278.1|Hsp70 protein [Chrysochromulina ericina virus]	0	676	610	0.8639
contig8212.1	3183	20	Chrysochromulina ericina virus	gi|939177719|ref|YP_009173627.1|Hsp70 protein [Chrysochromulina ericina virus]/gi|936628275|gb|ALH23278.1|Hsp70 protein [Chrysochromulina ericina virus]	0	676	610	0.8607
contig8212.2	3027	20	Chrysochromulina ericina virus	gi|939177719|ref|YP_009173627.1|Hsp70 protein [Chrysochromulina ericina virus]/gi|936628275|gb|ALH23278.1|Hsp70 protein [Chrysochromulina ericina virus]	0	676	610	0.8607
contig17046.1	2234	20	Chrysochromulina ericina virus	gi|939177719|ref|YP_009173627.1|Hsp70 protein [Chrysochromulina ericina virus]/gi|936628275|gb|ALH23278.1|Hsp70 protein [Chrysochromulina ericina virus]	0	676	610	0.859
contig78.1	12782	20	Macacine herpesvirus 5/Macaca mulatta rhadinovirus 17577	gi|4494910|gb|AAD21332.1|complement binding protein [Macaca mulatta rhadinovirus 17577]/gi|18653812|ref|NP_570746.1|complement binding protein [Macacine gammaherpesvirus 5]	1.5e-43	645	610	0.4131
contig40.1	14857	20	Macacine herpesvirus 5/Macaca mulatta rhadinovirus 17577	gi|4494910|gb|AAD21332.1|complement binding protein [Macaca mulatta rhadinovirus 17577]/gi|18653812|ref|NP_570746.1|complement binding protein [Macacine gammaherpesvirus 5]	1.2e-43	645	610	0.4131
contig570.1	7950	20	Macacine herpesvirus 5/Macaca mulatta rhadinovirus 17577	gi|4494910|gb|AAD21332.1|complement binding protein [Macaca mulatta rhadinovirus 17577]/gi|18653812|ref|NP_570746.1|complement binding protein [Macacine gammaherpesvirus 5]	6.3e-44	645	610	0.4131
contig503.1	8254	20	Macacine herpesvirus 5/Macaca mulatta rhadinovirus 17577	gi|4494910|gb|AAD21332.1|complement binding protein [Macaca mulatta rhadinovirus 17577]/gi|18653812|ref|NP_570746.1|complement binding protein [Macacine gammaherpesvirus 5]	5.9e-44	645	610	0.4131
contig21517.1	1967	20	Bathycoccus sp. RCC1105 virus BpV1	gi|312599614|gb|ADQ91635.1|hypothetical protein BpV1_008c [Bathycoccus sp. RCC1105 virus BpV1]/gi|313768007|ref|YP_004061438.1|hypothetical protein BpV1_008c [Bathycoccus sp. RCC1105 virus BpV1]	0	630	610	0.823
contig15626.1	2334	20	Micromonas pusilla virus PL1	gi|356980144|gb|AET43623.1|heat shock protein 70 [Micromonas pusilla virus PL1]	0	623	610	0.818
contig14431.1	2432	20	Chrysochromulina ericina virus	gi|939177719|ref|YP_009173627.1|Hsp70 protein [Chrysochromulina ericina virus]/gi|936628275|gb|ALH23278.1|Hsp70 protein [Chrysochromulina ericina virus]	0	676	609	0.8654
contig16064.1	2304	20	Chrysochromulina ericina virus	gi|939177719|ref|YP_009173627.1|Hsp70 protein [Chrysochromulina ericina virus]/gi|936628275|gb|ALH23278.1|Hsp70 protein [Chrysochromulina ericina virus]	0	676	609	0.8654
contig16064.2	2303	20	Chrysochromulina ericina virus	gi|939177719|ref|YP_009173627.1|Hsp70 protein [Chrysochromulina ericina virus]/gi|936628275|gb|ALH23278.1|Hsp70 protein [Chrysochromulina ericina virus]	0	676	609	0.8654
contig16064.3	2249	20	Chrysochromulina ericina virus	gi|939177719|ref|YP_009173627.1|Hsp70 protein [Chrysochromulina ericina virus]/gi|936628275|gb|ALH23278.1|Hsp70 protein [Chrysochromulina ericina virus]	0	676	609	0.8654
contig16600.1	2263	20	Chrysochromulina ericina virus	gi|939177719|ref|YP_009173627.1|Hsp70 protein [Chrysochromulina ericina virus]/gi|936628275|gb|ALH23278.1|Hsp70 protein [Chrysochromulina ericina virus]	0	676	609	0.8604
contig18016.1	2168	20	Chrysochromulina ericina virus	gi|939177719|ref|YP_009173627.1|Hsp70 protein [Chrysochromulina ericina virus]/gi|936628275|gb|ALH23278.1|Hsp70 protein [Chrysochromulina ericina virus]	0	676	609	0.8604
contig13800.1	2489	20	Chrysochromulina ericina virus	gi|939177719|ref|YP_009173627.1|Hsp70 protein [Chrysochromulina ericina virus]/gi|936628275|gb|ALH23278.1|Hsp70 protein [Chrysochromulina ericina virus]	0	676	609	0.8571
contig14327.1	2440	20	Chrysochromulina ericina virus	gi|939177719|ref|YP_009173627.1|Hsp70 protein [Chrysochromulina ericina virus]/gi|936628275|gb|ALH23278.1|Hsp70 protein [Chrysochromulina ericina virus]	0	676	609	0.8506
contig18250.1	2154	20	Chrysochromulina ericina virus	gi|939177719|ref|YP_009173627.1|Hsp70 protein [Chrysochromulina ericina virus]/gi|936628275|gb|ALH23278.1|Hsp70 protein [Chrysochromulina ericina virus]	0	676	609	0.8456
contig12510.1	2613	20	Chrysochromulina ericina virus	gi|939177719|ref|YP_009173627.1|Hsp70 protein [Chrysochromulina ericina virus]/gi|936628275|gb|ALH23278.1|Hsp70 protein [Chrysochromulina ericina virus]	0	676	609	0.7865
contig17805.1	2181	20	Chrysochromulina ericina virus	gi|939177719|ref|YP_009173627.1|Hsp70 protein [Chrysochromulina ericina virus]/gi|936628275|gb|ALH23278.1|Hsp70 protein [Chrysochromulina ericina virus]	0	676	609	0.6962
contig8157.1	3194	5		gi|1115261116|ref|YP_009329403.1|ABC2 type transporter superfamily protein, partial [Cedratvirus A11]/gi|1111511198|emb|SHO33531.1|ABC2 type transporter superfamily protein, partial [Cedratvirus A11]	1.3e-65	591	609	0.4975
contig11825.1	2687	8	Pigeonpox virus	gi|657193310|gb|AID46549.1|alkaline phosphodiesterase [Pigeonpox virus]/gi|659488412|ref|YP_009046273.1|alkaline phosphodiesterase [Pigeonpox virus]	4.2e-89	808	608	0.4589
contig17029.1	2235	20	Chrysochromulina ericina virus	gi|939177719|ref|YP_009173627.1|Hsp70 protein [Chrysochromulina ericina virus]/gi|936628275|gb|ALH23278.1|Hsp70 protein [Chrysochromulina ericina virus]	0	676	608	0.8569
contig11108.1	2767	20	Chrysochromulina ericina virus	gi|939177719|ref|YP_009173627.1|Hsp70 protein [Chrysochromulina ericina virus]/gi|936628275|gb|ALH23278.1|Hsp70 protein [Chrysochromulina ericina virus]	0	676	608	0.8487
contig7600.1	3297	20	Chrysochromulina ericina virus	gi|939177719|ref|YP_009173627.1|Hsp70 protein [Chrysochromulina ericina virus]/gi|936628275|gb|ALH23278.1|Hsp70 protein [Chrysochromulina ericina virus]	0	676	608	0.8487
contig16959.1	2239	1	Acinetobacter phage Ab105-3phi	gi|940328427|gb|ALJ98964.1|membrane alanine aminopeptidase N [Acinetobacter phage Ab105-3phi]	1.3e-44	899	607	0.4234
contig12048.1	2662	3		gi|1115261116|ref|YP_009329403.1|ABC2 type transporter superfamily protein, partial [Cedratvirus A11]/gi|1111511198|emb|SHO33531.1|ABC2 type transporter superfamily protein, partial [Cedratvirus A11]	3.1e-69	591	607	0.5025
contig20002.1	2048	3		gi|1115261116|ref|YP_009329403.1|ABC2 type transporter superfamily protein, partial [Cedratvirus A11]/gi|1111511198|emb|SHO33531.1|ABC2 type transporter superfamily protein, partial [Cedratvirus A11]	1.6e-70	591	607	0.5025
contig7449.1	3324	1	Acinetobacter phage Ab105-3phi	gi|940328427|gb|ALJ98964.1|membrane alanine aminopeptidase N [Acinetobacter phage Ab105-3phi]	9.4e-49	899	606	0.4373
contig13824.1	2487	6	Archaeal BJ1 virus	gi|119757020|ref|YP_919062.1|hypothetical protein BJ1_gp35 [Archaeal BJ1 virus]/gi|119507035|emb|CAL92457.1|hypothetical protein [Archaeal BJ1 virus]	4.8e-52	704	606	0.4554
contig14085.1	2465	20	Chrysochromulina ericina virus	gi|939177719|ref|YP_009173627.1|Hsp70 protein [Chrysochromulina ericina virus]/gi|936628275|gb|ALH23278.1|Hsp70 protein [Chrysochromulina ericina virus]	0	676	606	0.868
contig8993.1	3053	20	Chrysochromulina ericina virus	gi|939177719|ref|YP_009173627.1|Hsp70 protein [Chrysochromulina ericina virus]/gi|936628275|gb|ALH23278.1|Hsp70 protein [Chrysochromulina ericina virus]	0	676	606	0.8647
contig8410.1	3152	20	Chrysochromulina ericina virus	gi|939177719|ref|YP_009173627.1|Hsp70 protein [Chrysochromulina ericina virus]/gi|936628275|gb|ALH23278.1|Hsp70 protein [Chrysochromulina ericina virus]	0	676	606	0.8614
contig12079.1	2658	20	Chrysochromulina ericina virus	gi|939177719|ref|YP_009173627.1|Hsp70 protein [Chrysochromulina ericina virus]/gi|936628275|gb|ALH23278.1|Hsp70 protein [Chrysochromulina ericina virus]	0	676	606	0.8597
contig12277.1	2638	20	Chrysochromulina ericina virus	gi|939177719|ref|YP_009173627.1|Hsp70 protein [Chrysochromulina ericina virus]/gi|936628275|gb|ALH23278.1|Hsp70 protein [Chrysochromulina ericina virus]	0	676	606	0.8564
contig16933.1	2241	20	Chrysochromulina ericina virus	gi|939177719|ref|YP_009173627.1|Hsp70 protein [Chrysochromulina ericina virus]/gi|936628275|gb|ALH23278.1|Hsp70 protein [Chrysochromulina ericina virus]	0	676	606	0.8548
contig17824.1	2180	20	Micromonas pusilla virus PL1	gi|356980144|gb|AET43623.1|heat shock protein 70 [Micromonas pusilla virus PL1]	0	623	606	0.83
contig1978.1	5567	20	Autographa californica nucleopolyhedrovirus	gi|1226168|gb|AAA92249.1|ORF B (bases 1850-5560) first start codon at 2306 [Autographa californica nucleopolyhedrovirus]	1.6e-105	1084	605	0.5388
contig12740.1	2588	4		gi|1115261116|ref|YP_009329403.1|ABC2 type transporter superfamily protein, partial [Cedratvirus A11]/gi|1111511198|emb|SHO33531.1|ABC2 type transporter superfamily protein, partial [Cedratvirus A11]	3.8e-61	591	605	0.4909
contig17599.1	2195	20	Micromonas pusilla virus PL1	gi|356980144|gb|AET43623.1|heat shock protein 70 [Micromonas pusilla virus PL1]	0	623	604	0.8361
contig15690.1	2329	20	Micromonas pusilla virus PL1	gi|356980144|gb|AET43623.1|heat shock protein 70 [Micromonas pusilla virus PL1]	0	623	604	0.8278
contig16603.1	2289	20	Micromonas pusilla virus PL1	gi|356980144|gb|AET43623.1|heat shock protein 70 [Micromonas pusilla virus PL1]	0	623	604	0.8212
contig17634.2	2151	20	Micromonas pusilla virus PL1	gi|356980144|gb|AET43623.1|heat shock protein 70 [Micromonas pusilla virus PL1]	0	623	604	0.8212
contig18165.1	2170	20	Micromonas pusilla virus PL1	gi|356980144|gb|AET43623.1|heat shock protein 70 [Micromonas pusilla virus PL1]	0	623	604	0.8212
contig17643.1	2192	20	Micromonas pusilla virus PL1	gi|356980144|gb|AET43623.1|heat shock protein 70 [Micromonas pusilla virus PL1]	0	623	604	0.8195
contig18120.1	2161	20	Wolbachia endosymbiont wVitA of Nasonia vitripennis phage WOVitA1/Wolbachia phage WO	gi|1051227242|gb|AOA49509.1|ankyrin and tetratricopeptide repeat family protein [Wolbachia phage WO]/gi|321272302|gb|ADW80187.1|ankyrin repeat protein [Wolbachia endosymbiont wVitA of Nasonia vitripennis phage WOVitA1]	2.6e-30	2474	603	0.4627
contig16644.1	2260	20		gi|1174569507|gb|ARF08387.1|choline dehydrogenase / GMC-type oxidoreductase [Catovirus CTV1]	2.7e-49	645	602	0.4568
contig12345.1	2632	20		gi|1174572869|gb|ARF11619.1|arginyl-tRNA synthetase [Klosneuvirus KNV1]	9.4e-123	619	601	0.5857
contig12345.2	2631	20		gi|1174572869|gb|ARF11619.1|arginyl-tRNA synthetase [Klosneuvirus KNV1]	4.5e-123	619	601	0.5857
contig13348.2	2223	20		gi|1174572869|gb|ARF11619.1|arginyl-tRNA synthetase [Klosneuvirus KNV1]	2.6e-124	619	601	0.5857
contig491.1	8300	20	Wolbachia endosymbiont wVitA of Nasonia vitripennis phage WOVitA1/Wolbachia phage WO	gi|1051227242|gb|AOA49509.1|ankyrin and tetratricopeptide repeat family protein [Wolbachia phage WO]/gi|321272302|gb|ADW80187.1|ankyrin repeat protein [Wolbachia endosymbiont wVitA of Nasonia vitripennis phage WOVitA1]	2.2e-57	2474	600	0.4633
contig19122.1	2099	6	Bombyx mori densovirus 3	gi|478429021|ref|YP_007714631.1|structural protein [Bombyx mori densovirus 3]/gi|65306479|gb|AAY41819.1|structural protein [Bombyx mori densovirus 3]	1.3e-30	1115	600	0.44
contig1413.1	6190	2	Cafeteria roenbergensis virus BV-PW1	gi|310831102|ref|YP_003969745.1|putative eIF-2/eIF-5B [Cafeteria roenbergensis virus BV-PW1]/gi|309386286|gb|ADO67146.1|putative eIF-2/eIF-5B [Cafeteria roenbergensis virus BV-PW1]	3.4e-84	614	600	0.5483
contig3185.1	4685	2	Cafeteria roenbergensis virus BV-PW1	gi|310831102|ref|YP_003969745.1|putative eIF-2/eIF-5B [Cafeteria roenbergensis virus BV-PW1]/gi|309386286|gb|ADO67146.1|putative eIF-2/eIF-5B [Cafeteria roenbergensis virus BV-PW1]	9.1e-85	614	600	0.5483
contig6597.1	3506	2	Cafeteria roenbergensis virus BV-PW1	gi|310831102|ref|YP_003969745.1|putative eIF-2/eIF-5B [Cafeteria roenbergensis virus BV-PW1]/gi|309386286|gb|ADO67146.1|putative eIF-2/eIF-5B [Cafeteria roenbergensis virus BV-PW1]	7.4e-86	614	600	0.5483
contig7919.1	3239	2	Cafeteria roenbergensis virus BV-PW1	gi|310831102|ref|YP_003969745.1|putative eIF-2/eIF-5B [Cafeteria roenbergensis virus BV-PW1]/gi|309386286|gb|ADO67146.1|putative eIF-2/eIF-5B [Cafeteria roenbergensis virus BV-PW1]	4.6e-86	614	600	0.5483
contig7393.1	3339	20	Micromonas pusilla virus PL1	gi|356980144|gb|AET43623.1|heat shock protein 70 [Micromonas pusilla virus PL1]	8.6e-166	623	599	0.6628
contig7393.2	2181	20	Micromonas pusilla virus PL1	gi|356980144|gb|AET43623.1|heat shock protein 70 [Micromonas pusilla virus PL1]	1.1e-170	623	599	0.6628
contig6096.1	3640	6	Archaeal BJ1 virus	gi|119757020|ref|YP_919062.1|hypothetical protein BJ1_gp35 [Archaeal BJ1 virus]/gi|119507035|emb|CAL92457.1|hypothetical protein [Archaeal BJ1 virus]	3.1e-49	704	598	0.4465
contig6096.2	3580	6	Archaeal BJ1 virus	gi|119757020|ref|YP_919062.1|hypothetical protein BJ1_gp35 [Archaeal BJ1 virus]/gi|119507035|emb|CAL92457.1|hypothetical protein [Archaeal BJ1 virus]	1e-49	704	598	0.4482
contig8826.1	3078	6	Archaeal BJ1 virus	gi|119757020|ref|YP_919062.1|hypothetical protein BJ1_gp35 [Archaeal BJ1 virus]/gi|119507035|emb|CAL92457.1|hypothetical protein [Archaeal BJ1 virus]	2.6e-55	704	598	0.4565
contig7057.1	3407	20		gi|1174570818|gb|ARF09664.1|HrpA-like RNA helicase [Indivirus ILV1]	3.8e-43	703	598	0.5067
contig3904.1	4356	20	Acanthamoeba polyphaga moumouvirus	gi|440383580|gb|AGC02106.1|HrpA-like helicase [Acanthamoeba polyphaga moumouvirus]/gi|441432500|ref|YP_007354542.1|HrpA-like helicase [Acanthamoeba polyphaga moumouvirus]	2.6e-62	683	598	0.4866
contig6191.1	3608	1		gi|1174572729|gb|ARF11485.1|magnesium-transporting ATPase [Klosneuvirus KNV1]	3.2e-21	922	596	0.401
contig3380.1	4585	6	Archaeal BJ1 virus	gi|119757020|ref|YP_919062.1|hypothetical protein BJ1_gp35 [Archaeal BJ1 virus]/gi|119507035|emb|CAL92457.1|hypothetical protein [Archaeal BJ1 virus]	1e-48	704	596	0.4463
contig18735.1	2124	20	Chrysochromulina ericina virus	gi|939177719|ref|YP_009173627.1|Hsp70 protein [Chrysochromulina ericina virus]/gi|936628275|gb|ALH23278.1|Hsp70 protein [Chrysochromulina ericina virus]	0	676	596	0.7886
contig732.1	7362	20	Yellowstone lake phycodnavirus 2	gi|944325851|ref|YP_009174650.1|putative DNA polymerase [Yellowstone lake phycodnavirus 2]/gi|941356682|dbj|BAT22469.1|putative DNA polymerase [Yellowstone lake phycodnavirus 2]	5.1e-52	873	595	0.4739
contig308.1	9299	20	Wolbachia endosymbiont wVitA of Nasonia vitripennis phage WOVitA1/Wolbachia phage WO	gi|1051227242|gb|AOA49509.1|ankyrin and tetratricopeptide repeat family protein [Wolbachia phage WO]/gi|321272302|gb|ADW80187.1|ankyrin repeat protein [Wolbachia endosymbiont wVitA of Nasonia vitripennis phage WOVitA1]	1.6e-56	2474	593	0.4637
contig9305.1	3001	1	Emiliania huxleyi virus PS401	gi|357290966|gb|AET73566.1|all-trans-13,14-dihydroretinol saturase [Emiliania huxleyi virus PS401]	5.2e-43	646	593	0.4503
contig11640.1	2706	5	Bombyx mori bidensovirus	gi|910269382|gb|AKU37609.1|DNA polymerase B2 [Bombyx mori bidensovirus]/gi|1127353073|gb|APR74603.1|DNA polymerase [Bombyx mori bidensovirus]	3.7e-29	1115	592	0.4324
contig6443.1	3545	20	Autographa californica nucleopolyhedrovirus	gi|1226168|gb|AAA92249.1|ORF B (bases 1850-5560) first start codon at 2306 [Autographa californica nucleopolyhedrovirus]	4.7e-89	1084	587	0.5162
contig6443.2	2558	20	Autographa californica nucleopolyhedrovirus	gi|1226168|gb|AAA92249.1|ORF B (bases 1850-5560) first start codon at 2306 [Autographa californica nucleopolyhedrovirus]	3e-91	1084	587	0.5162
contig22264.1	1941	20		gi|1174572609|gb|ARF11365.1|choline dehydrogenase / GMC-type oxidoreductase [Klosneuvirus KNV1]	3e-54	503	587	0.4702
contig7709.2	1863	1	Acinetobacter phage Ab105-3phi	gi|940328427|gb|ALJ98964.1|membrane alanine aminopeptidase N [Acinetobacter phage Ab105-3phi]	1.2e-32	899	586	0.4283
contig8482.1	3138	1	Acinetobacter phage Ab105-3phi	gi|940328427|gb|ALJ98964.1|membrane alanine aminopeptidase N [Acinetobacter phage Ab105-3phi]	1.8e-57	899	586	0.4642
contig6948.1	3446	20	Moraxella phage Mcat3	gi|823079679|gb|AKI27071.1|hypothetical protein [Moraxella phage Mcat3]	5.7e-151	820	586	0.6365
contig5872.1	3686	6		gi|1115261116|ref|YP_009329403.1|ABC2 type transporter superfamily protein, partial [Cedratvirus A11]/gi|1111511198|emb|SHO33531.1|ABC2 type transporter superfamily protein, partial [Cedratvirus A11]	1.3e-62	591	586	0.4795
contig13424.1	2523	4		gi|1115261116|ref|YP_009329403.1|ABC2 type transporter superfamily protein, partial [Cedratvirus A11]/gi|1111511198|emb|SHO33531.1|ABC2 type transporter superfamily protein, partial [Cedratvirus A11]	4.2e-70	591	586	0.5102
contig11690.1	2701	3	Human respiratory syncytial virus/Cyprinid herpesvirus 3	gi|567768057|gb|AHC94771.1|firefly luciferase [Human orthopneumovirus]/gi|761352718|gb|AJP55778.1|firefly luciferase [synthetic construct]/gi|761352555|gb|AJP55623.1|firefly luciferase [synthetic construct]	2.5e-58	550	586	0.4522
contig10161.1	2882	17		gi|1174569912|gb|ARF08792.1|cysteinyl-tRNA synthetase [Catovirus CTV1]	1.3e-67	536	586	0.4829
contig4265.1	4211	20		gi|1174570818|gb|ARF09664.1|HrpA-like RNA helicase [Indivirus ILV1]	3e-37	703	584	0.476
contig3718.1	4436	20		gi|1174570818|gb|ARF09664.1|HrpA-like RNA helicase [Indivirus ILV1]	2.9e-37	703	584	0.476
contig6212.1	3607	20		gi|1174570818|gb|ARF09664.1|HrpA-like RNA helicase [Indivirus ILV1]	1.4e-37	703	584	0.476
contig17019.1	2236	4		gi|1115261116|ref|YP_009329403.1|ABC2 type transporter superfamily protein, partial [Cedratvirus A11]/gi|1111511198|emb|SHO33531.1|ABC2 type transporter superfamily protein, partial [Cedratvirus A11]	4.7e-71	591	584	0.5086
contig6120.2	3323	1		gi|1174572729|gb|ARF11485.1|magnesium-transporting ATPase [Klosneuvirus KNV1]	4.1e-20	922	583	0.4048
contig6120.1	3624	1		gi|1174572729|gb|ARF11485.1|magnesium-transporting ATPase [Klosneuvirus KNV1]	2.8e-20	922	583	0.4048
contig6492.1	3533	1	Acinetobacter phage Ab105-3phi	gi|940328427|gb|ALJ98964.1|membrane alanine aminopeptidase N [Acinetobacter phage Ab105-3phi]	4.3e-49	899	583	0.4391
contig2185.1	5383	20	Autographa californica nucleopolyhedrovirus	gi|1226168|gb|AAA92249.1|ORF B (bases 1850-5560) first start codon at 2306 [Autographa californica nucleopolyhedrovirus]	7.6e-100	1084	582	0.5704
contig5832.1	3697	20	Moraxella phage Mcat3	gi|823079679|gb|AKI27071.1|hypothetical protein [Moraxella phage Mcat3]	8.5e-149	820	582	0.6375
contig17940.1	2172	20	Bathycoccus sp. RCC1105 virus BpV1	gi|312599614|gb|ADQ91635.1|hypothetical protein BpV1_008c [Bathycoccus sp. RCC1105 virus BpV1]/gi|313768007|ref|YP_004061438.1|hypothetical protein BpV1_008c [Bathycoccus sp. RCC1105 virus BpV1]	0	630	582	0.8007
contig20285.1	2033	17		gi|1174569912|gb|ARF08792.1|cysteinyl-tRNA synthetase [Catovirus CTV1]	1.8e-69	536	582	0.488
contig12983.1	2563	7	Pithovirus sibericum	gi|575826656|gb|AHH01890.1|ABC2 type transporter superfamily protein [Pithovirus sibericum]/gi|585299652|ref|YP_009001225.1|ABC2 type transporter superfamily protein [Pithovirus sibericum]	7.7e-61	630	581	0.4647
contig16882.1	2244	1	Acinetobacter phage Ab105-3phi	gi|940328427|gb|ALJ98964.1|membrane alanine aminopeptidase N [Acinetobacter phage Ab105-3phi]	2.6e-54	899	580	0.4638
contig22356.1	1924	20	Organic Lake phycodnavirus 2	gi|322511148|gb|ADX06461.1|putative DNA directed RNA polymerase II [Organic Lake phycodnavirus 2]	1.8e-90	1162	579	0.5579
contig6327.1	3573	20		gi|1174572900|gb|ARF11650.1|HrpA-like RNA helicase [Klosneuvirus KNV1]	3.6e-36	720	579	0.4542
contig17296.1	2217	20		gi|1174572609|gb|ARF11365.1|choline dehydrogenase / GMC-type oxidoreductase [Klosneuvirus KNV1]	8.6e-59	503	579	0.4801
contig7818.1	3255	1	Acinetobacter phage Ab105-3phi	gi|940328427|gb|ALJ98964.1|membrane alanine aminopeptidase N [Acinetobacter phage Ab105-3phi]	7.4e-58	899	577	0.4783
contig14138.1	2459	20	Tanapox virus	gi|146746636|gb|ABQ43771.1|Kelch-like protein [Tanapox virus]/gi|146746480|gb|ABQ43616.1|Kelch-like protein [Tanapox virus]	4.1e-43	570	577	0.4246
contig16479.1	2272	20		gi|1174569504|gb|ARF08384.1|choline dehydrogenase / GMC-type oxidoreductase [Catovirus CTV1]	1.3e-40	510	577	0.4575
contig20908.1	1996	20		gi|1174569504|gb|ARF08384.1|choline dehydrogenase / GMC-type oxidoreductase [Catovirus CTV1]	6.2e-55	510	577	0.4714
contig3000.1	4779	20	Yaba-like disease virus	gi|12085123|ref|NP_073525.1|140R protein [Yaba-like disease virus]/gi|12056299|emb|CAC21378.1|140R protein [Yaba-like disease virus]	3.2e-41	570	576	0.4444
contig16620.1	2261	1	Acinetobacter phage Ab105-3phi	gi|940328427|gb|ALJ98964.1|membrane alanine aminopeptidase N [Acinetobacter phage Ab105-3phi]	5.6e-53	899	575	0.4748
contig1923.2	5156	20	Wolbachia endosymbiont wVitA of Nasonia vitripennis phage WOVitA1/Wolbachia phage WO	gi|321272300|gb|ADW80185.1|ankyrin repeat protein [Wolbachia endosymbiont wVitA of Nasonia vitripennis phage WOVitA1]/gi|1051227244|gb|AOA49511.1|ankyrin repeat family protein [Wolbachia phage WO]	1.1e-46	866	574	0.4495
contig19145.1	2097	20	Wolbachia endosymbiont wVitB of Nasonia vitripennis phage WOVitB	gi|321272352|gb|ADW80233.1|ankyrin repeat protein [Wolbachia endosymbiont wVitB of Nasonia vitripennis phage WOVitB]	6.3e-47	866	574	0.446
contig7550.1	3305	7	Cafeteria roenbergensis virus BV-PW1	gi|310831056|ref|YP_003969699.1|putative metalloendopeptidase [Cafeteria roenbergensis virus BV-PW1]/gi|309386240|gb|ADO67100.1|putative metalloendopeptidase [Cafeteria roenbergensis virus BV-PW1]	3.5e-53	621	574	0.4338
contig15934.1	2313	7	Cafeteria roenbergensis virus BV-PW1	gi|310831056|ref|YP_003969699.1|putative metalloendopeptidase [Cafeteria roenbergensis virus BV-PW1]/gi|309386240|gb|ADO67100.1|putative metalloendopeptidase [Cafeteria roenbergensis virus BV-PW1]	6.5e-54	621	574	0.4338
contig9720.2	2676	2		gi|1174569905|gb|ARF08785.1|glycyl-tRNA synthetase [Catovirus CTV1]	1.2e-117	548	574	0.5592
contig3719.1	4435	20	Autographa californica nucleopolyhedrovirus	gi|1226168|gb|AAA92249.1|ORF B (bases 1850-5560) first start codon at 2306 [Autographa californica nucleopolyhedrovirus]	1.2e-95	1084	573	0.5131
contig14051.1	2468	12	Anomala cuprea entomopoxvirus	gi|582973124|ref|YP_009001498.1|putative ATP-binding cassette transporter [Anomala cuprea entomopoxvirus]/gi|578887511|dbj|BAO49385.1|putative ATP-binding cassette transporter [Anomala cuprea entomopoxvirus]	4.1e-49	1506	572	0.5192
contig12253.1	2640	17	Mollivirus sibericum	gi|927594341|ref|YP_009165167.1|Carboxylesterase [Mollivirus sibericum]/gi|927029746|gb|ALD62003.1|Carboxylesterase [Mollivirus sibericum]	4.2e-29	564	572	0.4353
contig5388.1	3821	1	Acinetobacter phage Ab105-3phi	gi|940328427|gb|ALJ98964.1|membrane alanine aminopeptidase N [Acinetobacter phage Ab105-3phi]	1.1e-54	899	571	0.4676
contig5388.2	3737	1	Acinetobacter phage Ab105-3phi	gi|940328427|gb|ALJ98964.1|membrane alanine aminopeptidase N [Acinetobacter phage Ab105-3phi]	3.6e-55	899	571	0.4694
contig17640.1	2207	18	Mollivirus sibericum	gi|927594341|ref|YP_009165167.1|Carboxylesterase [Mollivirus sibericum]/gi|927029746|gb|ALD62003.1|Carboxylesterase [Mollivirus sibericum]	7.8e-30	564	571	0.4378
contig13139.1	2550	6	Environmental Halophage eHP-27	gi|383397696|gb|AFH22476.1|hypothetical protein OSG_eHP27_00120 [environmental Halophage eHP-27]	9.7e-58	659	570	0.493
contig18928.1	2111	20	Swinepox virus	gi|18640222|ref|NP_570296.1|SPV136 kelch-like protein [Swinepox virus]/gi|18448629|gb|AAL69875.1|SPV136 kelch-like protein [Swinepox virus]	8e-34	574	570	0.4105
contig19403.1	2081	20	Swinepox virus	gi|18640222|ref|NP_570296.1|SPV136 kelch-like protein [Swinepox virus]/gi|18448629|gb|AAL69875.1|SPV136 kelch-like protein [Swinepox virus]	5.8e-34	574	570	0.4105
contig6776.1	3467	1	Acinetobacter phage Ab105-3phi	gi|940328427|gb|ALJ98964.1|membrane alanine aminopeptidase N [Acinetobacter phage Ab105-3phi]	4.6e-54	899	569	0.464
contig24334.2	1777	4	Vaccinia virus GLV-1h68	gi|167412715|gb|ABZ80149.1|beta-D-glucuronidase [Vaccinia virus GLV-1h68]	7.9e-124	609	568	0.5563
contig1797.2	5653	1	Acinetobacter phage Ab105-3phi	gi|940328427|gb|ALJ98964.1|membrane alanine aminopeptidase N [Acinetobacter phage Ab105-3phi]	1.2e-29	899	566	0.417
contig19807.1	2059	20	Micromonas pusilla virus PL1	gi|356980144|gb|AET43623.1|heat shock protein 70 [Micromonas pusilla virus PL1]	2.2e-166	623	566	0.6731
contig10413.1	2849	20		gi|1174572609|gb|ARF11365.1|choline dehydrogenase / GMC-type oxidoreductase [Klosneuvirus KNV1]	2.4e-57	503	565	0.4743
contig5075.2	3872	20	Wolbachia endosymbiont wVitA of Nasonia vitripennis phage WOVitA1/Wolbachia phage WO	gi|1051227242|gb|AOA49509.1|ankyrin and tetratricopeptide repeat family protein [Wolbachia phage WO]/gi|321272302|gb|ADW80187.1|ankyrin repeat protein [Wolbachia endosymbiont wVitA of Nasonia vitripennis phage WOVitA1]	1.1e-45	2474	564	0.4504
contig5075.1	3942	20	Wolbachia endosymbiont wVitA of Nasonia vitripennis phage WOVitA1/Wolbachia phage WO	gi|1051227242|gb|AOA49509.1|ankyrin and tetratricopeptide repeat family protein [Wolbachia phage WO]/gi|321272302|gb|ADW80187.1|ankyrin repeat protein [Wolbachia endosymbiont wVitA of Nasonia vitripennis phage WOVitA1]	8.6e-46	2474	564	0.4504
contig5075.3	3702	20	Wolbachia endosymbiont wVitA of Nasonia vitripennis phage WOVitA1/Wolbachia phage WO	gi|1051227242|gb|AOA49509.1|ankyrin and tetratricopeptide repeat family protein [Wolbachia phage WO]/gi|321272302|gb|ADW80187.1|ankyrin repeat protein [Wolbachia endosymbiont wVitA of Nasonia vitripennis phage WOVitA1]	7.1e-46	2474	564	0.4504
contig7729.1	3273	1	Acinetobacter phage Ab105-3phi	gi|940328427|gb|ALJ98964.1|membrane alanine aminopeptidase N [Acinetobacter phage Ab105-3phi]	1.5e-47	899	564	0.4415
contig3094.2	4623	20		gi|1150082806|gb|AQT27784.1|RNA polymerase [Ralstonia phage RS-PI-1]	6.9e-65	830	564	0.5
contig22264.2	1847	20		gi|1174572609|gb|ARF11365.1|choline dehydrogenase / GMC-type oxidoreductase [Klosneuvirus KNV1]	2e-50	503	563	0.4707
contig17190.1	2224	20		gi|1174572070|gb|ARF10863.1|ABC transporter [Hokovirus HKV1]	6.7e-84	566	562	0.5356
contig17190.2	2108	20		gi|1174572070|gb|ARF10863.1|ABC transporter [Hokovirus HKV1]	3e-84	566	562	0.5356
contig5549.1	3771	14		gi|1174570909|gb|ARF09753.1|methionyl-tRNA synthetase [Indivirus ILV1]	7.3e-142	564	561	0.6132
contig8465.2	3151	14		gi|1174570909|gb|ARF09753.1|methionyl-tRNA synthetase [Indivirus ILV1]	1.9e-143	564	561	0.6132
contig8521.1	3132	14		gi|1174570909|gb|ARF09753.1|methionyl-tRNA synthetase [Indivirus ILV1]	1.1e-143	564	561	0.6132
contig9080.1	3039	14		gi|1174570909|gb|ARF09753.1|methionyl-tRNA synthetase [Indivirus ILV1]	5.8e-144	564	561	0.6132
contig7033.2	3401	1	Murid herpesvirus 1	gi|224552|prf||1108269Aprotein,anion exchange	1.1e-65	929	560	0.5
contig11516.1	2721	4	Citrobacter phage CR8	gi|577007383|emb|CDM21607.1|predicted primase/helicase [Citrobacter phage CR8]/gi|589286130|ref|YP_009004178.1|predicted primase/helicase [Citrobacter phage CR8]	1.7e-10	563	560	0.3982
contig19683.1	2066	3	Human respiratory syncytial virus/Cyprinid herpesvirus 3	gi|567768057|gb|AHC94771.1|firefly luciferase [Human orthopneumovirus]/gi|761352718|gb|AJP55778.1|firefly luciferase [synthetic construct]/gi|761352555|gb|AJP55623.1|firefly luciferase [synthetic construct]	5.9e-36	550	560	0.4196
contig11774.1	2691	1		gi|1174569825|gb|ARF08705.1|Sec1 family protein [Catovirus CTV1]	3.2e-30	539	560	0.4339
contig4989.1	3944	20		gi|1174573010|gb|ARF11760.1|DNA mismatch repair ATPase MutS [Klosneuvirus KNV1]	1.6e-35	988	559	0.4669
contig5209.1	3874	1	Murid herpesvirus 1	gi|224552|prf||1108269Aprotein,anion exchange	3.3e-65	929	559	0.5009
contig7033.1	3413	1	Murid herpesvirus 1	gi|224552|prf||1108269Aprotein,anion exchange	1.2e-65	929	559	0.5009
contig11353.1	2739	20	Moraxella phage Mcat3	gi|823079679|gb|AKI27071.1|hypothetical protein [Moraxella phage Mcat3]	7.4e-137	820	559	0.6225
contig7867.1	3246	20	Vaccinia virus	gi|929050189|gb|ALF05173.1|DNA ligase [Vaccinia virus]	5.8e-53	552	559	0.4973
contig7867.2	2993	20	Vaccinia virus	gi|929050189|gb|ALF05173.1|DNA ligase [Vaccinia virus]	3.6e-53	552	559	0.4973
contig17937.1	2173	3	Human respiratory syncytial virus/Cyprinid herpesvirus 3	gi|567768057|gb|AHC94771.1|firefly luciferase [Human orthopneumovirus]/gi|761352718|gb|AJP55778.1|firefly luciferase [synthetic construct]/gi|761352555|gb|AJP55623.1|firefly luciferase [synthetic construct]	1.6e-35	550	559	0.4293
contig18565.1	2135	3	Human respiratory syncytial virus/Cyprinid herpesvirus 3	gi|567768057|gb|AHC94771.1|firefly luciferase [Human orthopneumovirus]/gi|761352718|gb|AJP55778.1|firefly luciferase [synthetic construct]/gi|761352555|gb|AJP55623.1|firefly luciferase [synthetic construct]	1e-35	550	559	0.4293
contig5664.1	3742	3	Human respiratory syncytial virus/Cyprinid herpesvirus 3	gi|567768057|gb|AHC94771.1|firefly luciferase [Human orthopneumovirus]/gi|761352718|gb|AJP55778.1|firefly luciferase [synthetic construct]/gi|761352555|gb|AJP55623.1|firefly luciferase [synthetic construct]	6.9e-36	550	559	0.424
contig6399.1	3555	3	Human respiratory syncytial virus/Cyprinid herpesvirus 3	gi|567768057|gb|AHC94771.1|firefly luciferase [Human orthopneumovirus]/gi|761352718|gb|AJP55778.1|firefly luciferase [synthetic construct]/gi|761352555|gb|AJP55623.1|firefly luciferase [synthetic construct]	1.7e-37	550	559	0.4329
contig17176.1	2225	3	Human respiratory syncytial virus/Cyprinid herpesvirus 3	gi|567768057|gb|AHC94771.1|firefly luciferase [Human orthopneumovirus]/gi|761352718|gb|AJP55778.1|firefly luciferase [synthetic construct]/gi|761352555|gb|AJP55623.1|firefly luciferase [synthetic construct]	5.4e-38	550	559	0.4293
contig17176.2	2219	3	Human respiratory syncytial virus/Cyprinid herpesvirus 3	gi|567768057|gb|AHC94771.1|firefly luciferase [Human orthopneumovirus]/gi|761352718|gb|AJP55778.1|firefly luciferase [synthetic construct]/gi|761352555|gb|AJP55623.1|firefly luciferase [synthetic construct]	5.3e-38	550	559	0.4293
contig10591.1	2827	3	Human respiratory syncytial virus/Cyprinid herpesvirus 3	gi|567768057|gb|AHC94771.1|firefly luciferase [Human orthopneumovirus]/gi|761352718|gb|AJP55778.1|firefly luciferase [synthetic construct]/gi|761352555|gb|AJP55623.1|firefly luciferase [synthetic construct]	4.7e-38	550	559	0.4347
contig5384.1	3824	3	Human respiratory syncytial virus/Cyprinid herpesvirus 3	gi|567768057|gb|AHC94771.1|firefly luciferase [Human orthopneumovirus]/gi|761352718|gb|AJP55778.1|firefly luciferase [synthetic construct]/gi|761352555|gb|AJP55623.1|firefly luciferase [synthetic construct]	4.7e-38	550	559	0.4329
contig12254.1	2640	3	Human respiratory syncytial virus/Cyprinid herpesvirus 3	gi|567768057|gb|AHC94771.1|firefly luciferase [Human orthopneumovirus]/gi|761352718|gb|AJP55778.1|firefly luciferase [synthetic construct]/gi|761352555|gb|AJP55623.1|firefly luciferase [synthetic construct]	3.2e-38	550	559	0.4329
contig18221.1	2156	3	Human respiratory syncytial virus/Cyprinid herpesvirus 3	gi|567768057|gb|AHC94771.1|firefly luciferase [Human orthopneumovirus]/gi|761352718|gb|AJP55778.1|firefly luciferase [synthetic construct]/gi|761352555|gb|AJP55623.1|firefly luciferase [synthetic construct]	1.6e-38	550	559	0.4329
contig13917.1	2479	3	Human respiratory syncytial virus/Cyprinid herpesvirus 3	gi|567768057|gb|AHC94771.1|firefly luciferase [Human orthopneumovirus]/gi|761352718|gb|AJP55778.1|firefly luciferase [synthetic construct]/gi|761352555|gb|AJP55623.1|firefly luciferase [synthetic construct]	1.2e-38	550	559	0.4329
contig18221.3	1921	3	Human respiratory syncytial virus/Cyprinid herpesvirus 3	gi|567768057|gb|AHC94771.1|firefly luciferase [Human orthopneumovirus]/gi|761352718|gb|AJP55778.1|firefly luciferase [synthetic construct]/gi|761352555|gb|AJP55623.1|firefly luciferase [synthetic construct]	5.7e-39	550	559	0.4347
contig10038.2	2705	20		gi|1174572609|gb|ARF11365.1|choline dehydrogenase / GMC-type oxidoreductase [Klosneuvirus KNV1]	2.8e-41	503	558	0.4444
contig7989.1	3227	1	Acinetobacter phage Ab105-3phi	gi|940328427|gb|ALJ98964.1|membrane alanine aminopeptidase N [Acinetobacter phage Ab105-3phi]	6.9e-37	899	557	0.4237
contig3175.2	4435	20	Wolbachia endosymbiont wVitA of Nasonia vitripennis phage WOVitA1/Wolbachia phage WO	gi|1051227242|gb|AOA49509.1|ankyrin and tetratricopeptide repeat family protein [Wolbachia phage WO]/gi|321272302|gb|ADW80187.1|ankyrin repeat protein [Wolbachia endosymbiont wVitA of Nasonia vitripennis phage WOVitA1]	1e-49	2474	556	0.4676
contig6928.1	3439	20	Wolbachia endosymbiont wVitA of Nasonia vitripennis phage WOVitA1/Wolbachia phage WO	gi|1051227242|gb|AOA49509.1|ankyrin and tetratricopeptide repeat family protein [Wolbachia phage WO]/gi|321272302|gb|ADW80187.1|ankyrin repeat protein [Wolbachia endosymbiont wVitA of Nasonia vitripennis phage WOVitA1]	4.6e-50	2474	556	0.4658
contig5231.1	3867	20	Wolbachia endosymbiont wVitA of Nasonia vitripennis phage WOVitA1/Wolbachia phage WO	gi|1051227242|gb|AOA49509.1|ankyrin and tetratricopeptide repeat family protein [Wolbachia phage WO]/gi|321272302|gb|ADW80187.1|ankyrin repeat protein [Wolbachia endosymbiont wVitA of Nasonia vitripennis phage WOVitA1]	2.9e-50	2474	556	0.4676
contig8079.1	3208	20	Moumouvirus Monve	gi|371945194|gb|AEX63014.1|putative procollagen-lysine [Moumouvirus Monve]	2e-72	889	556	0.527
contig13753.1	2493	20	Infectious spleen and kidney necrosis virus	gi|19881469|ref|NP_612286.1|putative RNA guanylytransferase [Infectious spleen and kidney necrosis virus]/gi|19773674|gb|AAL98788.1|AF371960_64putative RNA guanylytransferase [Infectious spleen and kidney necrosis virus]	1.6e-52	491	556	0.4281
contig13753.2	2251	20	Infectious spleen and kidney necrosis virus	gi|19881469|ref|NP_612286.1|putative RNA guanylytransferase [Infectious spleen and kidney necrosis virus]/gi|19773674|gb|AAL98788.1|AF371960_64putative RNA guanylytransferase [Infectious spleen and kidney necrosis virus]	1.1e-52	491	556	0.4281
contig11008.1	2778	20	Rabbit fibroma virus	gi|6578666|gb|AAF18020.1|AF170722_138gp140R [Rabbit fibroma virus]/gi|9633947|ref|NP_052026.1|gp140R [Rabbit fibroma virus]	7.1e-57	553	555	0.4739
contig12761.1	2587	12	Cercopithecine herpesvirus 5	gi|359831725|gb|AEV80364.1|prostaglandin G/H synthase 2 [Cercopithecine betaherpesvirus 5]/gi|359946443|ref|YP_004935976.1|prostaglandin G/H synthase 2 [Cercopithecine betaherpesvirus 5]	0	603	554	0.6751
contig15209.1	2368	20	Tanapox virus	gi|146746636|gb|ABQ43771.1|Kelch-like protein [Tanapox virus]/gi|146746480|gb|ABQ43616.1|Kelch-like protein [Tanapox virus]	3.9e-57	570	554	0.4531
contig18864.1	2116	20	Autographa californica nucleopolyhedrovirus	gi|1226168|gb|AAA92249.1|ORF B (bases 1850-5560) first start codon at 2306 [Autographa californica nucleopolyhedrovirus]	1.1e-43	1084	553	0.4448
contig11075.1	2774	20	Tanapox virus	gi|146746636|gb|ABQ43771.1|Kelch-like protein [Tanapox virus]/gi|146746480|gb|ABQ43616.1|Kelch-like protein [Tanapox virus]	1.4e-52	570	553	0.4792
contig17211.1	2223	20	Tanapox virus	gi|146746636|gb|ABQ43771.1|Kelch-like protein [Tanapox virus]/gi|146746480|gb|ABQ43616.1|Kelch-like protein [Tanapox virus]	8.2e-54	570	553	0.4792
contig3346.3	4647	20	Autographa californica nucleopolyhedrovirus	gi|1226168|gb|AAA92249.1|ORF B (bases 1850-5560) first start codon at 2306 [Autographa californica nucleopolyhedrovirus]	3.5e-36	1084	552	0.4275
contig11361.1	2738	3	Human respiratory syncytial virus/Cyprinid herpesvirus 3	gi|567768057|gb|AHC94771.1|firefly luciferase [Human orthopneumovirus]/gi|761352718|gb|AJP55778.1|firefly luciferase [synthetic construct]/gi|761352555|gb|AJP55623.1|firefly luciferase [synthetic construct]	5.1e-25	550	552	0.4094
contig21938.1	1945	3	Human respiratory syncytial virus/Cyprinid herpesvirus 3	gi|567768057|gb|AHC94771.1|firefly luciferase [Human orthopneumovirus]/gi|761352718|gb|AJP55778.1|firefly luciferase [synthetic construct]/gi|761352555|gb|AJP55623.1|firefly luciferase [synthetic construct]	2.4e-35	550	552	0.4275
contig7497.1	3316	3	Human respiratory syncytial virus/Cyprinid herpesvirus 3	gi|567768057|gb|AHC94771.1|firefly luciferase [Human orthopneumovirus]/gi|761352718|gb|AJP55778.1|firefly luciferase [synthetic construct]/gi|761352555|gb|AJP55623.1|firefly luciferase [synthetic construct]	5.5e-36	550	552	0.433
contig21339.1	1974	20		gi|1174569504|gb|ARF08384.1|choline dehydrogenase / GMC-type oxidoreductase [Catovirus CTV1]	6.9e-40	510	552	0.4348
contig8322.1	3165	15	Avian sarcoma virus 16	gi|2245503|gb|AAB62532.1|gag-v-phosphoinositide 3-kinase catalytic subunit fusion protein, partial [Avian sarcoma virus 16]	2.2e-79	1083	551	0.5408
contig20484.1	2020	20	Tanapox virus	gi|146746636|gb|ABQ43771.1|Kelch-like protein [Tanapox virus]/gi|146746480|gb|ABQ43616.1|Kelch-like protein [Tanapox virus]	1.9e-44	570	551	0.4374
contig3784.2	3030	20	Autographa californica nucleopolyhedrovirus	gi|1226168|gb|AAA92249.1|ORF B (bases 1850-5560) first start codon at 2306 [Autographa californica nucleopolyhedrovirus]	1.8e-59	1084	550	0.4673
contig22692.1	1907	20	Wolbachia endosymbiont wVitA of Nasonia vitripennis phage WOVitA1/Wolbachia phage WO	gi|321272300|gb|ADW80185.1|ankyrin repeat protein [Wolbachia endosymbiont wVitA of Nasonia vitripennis phage WOVitA1]/gi|1051227244|gb|AOA49511.1|ankyrin repeat family protein [Wolbachia phage WO]	7.9e-22	866	550	0.4236
contig11486.1	2724	2	Hepatitis C virus	gi|37991672|dbj|BAD00047.1|Fusion protein, Feo [Hepatitis C virus]	2.7e-08	832	550	0.3855
contig16278.1	2285	1		gi|1038281438|gb|ANM47632.1|phosphoglucomutase [Streptococcus phage phiJH1301-2]	3.2e-65	572	550	0.48
contig11728.2	2652	3		gi|1102132244|gb|APC25846.1|CTP synthetase [Only Syngen Nebraska virus 5]/gi|1109302725|ref|YP_009325851.1|CTP synthetase [Only Syngen Nebraska virus 5]	8.3e-118	540	550	0.5945
contig2358.1	5248	1	Acinetobacter phage Ab105-3phi	gi|940328427|gb|ALJ98964.1|membrane alanine aminopeptidase N [Acinetobacter phage Ab105-3phi]	2.9e-50	899	549	0.4554
contig1523.1	6035	18	Streptococcus phage phi-SsUD.1	gi|313575344|emb|CBR26873.1|cation trasporter E1-E2 family ATPase [Streptococcus phage phi-SsUD.1]	2.3e-50	709	549	0.4736
contig1832.1	5703	18	Streptococcus phage phi-SsUD.1	gi|313575344|emb|CBR26873.1|cation trasporter E1-E2 family ATPase [Streptococcus phage phi-SsUD.1]	2.1e-50	709	549	0.4736
contig1523.2	5575	18	Streptococcus phage phi-SsUD.1	gi|313575344|emb|CBR26873.1|cation trasporter E1-E2 family ATPase [Streptococcus phage phi-SsUD.1]	2e-50	709	549	0.4736
contig10658.1	2819	20	Acanthamoeba castellanii mamavirus	gi|351737701|gb|AEQ60736.1|HrpA-like helicase [Acanthamoeba castellanii mamavirus]	1.3e-47	663	549	0.4791
contig17458.1	2205	20	Chrysochromulina ericina virus	gi|936628301|gb|ALH23304.1|DNA-directed RNA polymerase II, subunit RpB1 [Chrysochromulina ericina virus]/gi|939177745|ref|YP_009173653.1|DNA-directed RNA polymerase II, subunit RpB1 [Chrysochromulina ericina virus]	6.9e-126	1507	548	0.6058
contig11796.1	2689	20	Swinepox virus	gi|18640222|ref|NP_570296.1|SPV136 kelch-like protein [Swinepox virus]/gi|18448629|gb|AAL69875.1|SPV136 kelch-like protein [Swinepox virus]	1.6e-76	574	548	0.4891
contig3801.1	4395	20	Wolbachia endosymbiont wVitB of Nasonia vitripennis phage WOVitB	gi|321272352|gb|ADW80233.1|ankyrin repeat protein [Wolbachia endosymbiont wVitB of Nasonia vitripennis phage WOVitB]	4.2e-41	866	547	0.4351
contig5073.1	3916	20	Wolbachia endosymbiont wVitB of Nasonia vitripennis phage WOVitB	gi|321272352|gb|ADW80233.1|ankyrin repeat protein [Wolbachia endosymbiont wVitB of Nasonia vitripennis phage WOVitB]	2.7e-41	866	547	0.4351
contig10684.1	2815	20	Wolbachia endosymbiont wVitB of Nasonia vitripennis phage WOVitB	gi|321272352|gb|ADW80233.1|ankyrin repeat protein [Wolbachia endosymbiont wVitB of Nasonia vitripennis phage WOVitB]	1.4e-41	866	547	0.4351
contig8561.1	3125	6	Environmental Halophage eHP-27	gi|383397696|gb|AFH22476.1|hypothetical protein OSG_eHP27_00120 [environmental Halophage eHP-27]	2.2e-53	659	547	0.468
contig9848.1	2923	6	Environmental Halophage eHP-27	gi|383397696|gb|AFH22476.1|hypothetical protein OSG_eHP27_00120 [environmental Halophage eHP-27]	1.1e-53	659	547	0.468
contig11528.1	2719	1		gi|1038281438|gb|ANM47632.1|phosphoglucomutase [Streptococcus phage phiJH1301-2]	2.8e-63	572	547	0.4826
contig1151.1	6581	20	Autographa californica nucleopolyhedrovirus	gi|1226168|gb|AAA92249.1|ORF B (bases 1850-5560) first start codon at 2306 [Autographa californica nucleopolyhedrovirus]	3e-36	1084	546	0.4286
contig26805.1	1725	20	Moumouvirus goulette	gi|451927072|gb|AGF84950.1|repeat protein [Moumouvirus goulette]	5.5e-43	786	546	0.4725
contig4321.1	4184	2	Cafeteria roenbergensis virus BV-PW1	gi|310831056|ref|YP_003969699.1|putative metalloendopeptidase [Cafeteria roenbergensis virus BV-PW1]/gi|309386240|gb|ADO67100.1|putative metalloendopeptidase [Cafeteria roenbergensis virus BV-PW1]	2e-14	621	546	0.3956
contig24462.1	1824	20		gi|1174572609|gb|ARF11365.1|choline dehydrogenase / GMC-type oxidoreductase [Klosneuvirus KNV1]	1.8e-50	503	546	0.4652
contig13824.2	2171	6	Environmental Halophage eHP-27	gi|383397696|gb|AFH22476.1|hypothetical protein OSG_eHP27_00120 [environmental Halophage eHP-27]	1.7e-52	659	545	0.4477
contig3435.1	4559	20	Thysanoplusia orichalcea nucleopolyhedrovirus	gi|429842884|gb|AGA16196.1|gta protein [Thysanoplusia orichalcea nucleopolyhedrovirus]/gi|438000347|ref|YP_007250452.1|gta protein [Thysanoplusia orichalcea nucleopolyhedrovirus]	2.8e-33	506	545	0.4495
contig3435.2	4539	20	Thysanoplusia orichalcea nucleopolyhedrovirus	gi|429842884|gb|AGA16196.1|gta protein [Thysanoplusia orichalcea nucleopolyhedrovirus]/gi|438000347|ref|YP_007250452.1|gta protein [Thysanoplusia orichalcea nucleopolyhedrovirus]	2.4e-33	506	545	0.4495
contig4330.1	4181	20	Thysanoplusia orichalcea nucleopolyhedrovirus	gi|429842884|gb|AGA16196.1|gta protein [Thysanoplusia orichalcea nucleopolyhedrovirus]/gi|438000347|ref|YP_007250452.1|gta protein [Thysanoplusia orichalcea nucleopolyhedrovirus]	2.4e-33	506	545	0.4495
contig7307.1	3357	10	Bathycoccus sp. RCC1105 virus BpV1	gi|313768202|ref|YP_004061633.1|hypothetical protein BpV1_203c [Bathycoccus sp. RCC1105 virus BpV1]/gi|312599809|gb|ADQ91830.1|hypothetical protein BpV1_203c [Bathycoccus sp. RCC1105 virus BpV1]	2.3e-67	503	545	0.4972
contig9851.1	2923	20	Autographa californica nucleopolyhedrovirus	gi|1226168|gb|AAA92249.1|ORF B (bases 1850-5560) first start codon at 2306 [Autographa californica nucleopolyhedrovirus]	5.1e-99	1084	544	0.5607
contig11966.1	2671	20	Yaba-like disease virus	gi|12085123|ref|NP_073525.1|140R protein [Yaba-like disease virus]/gi|12056299|emb|CAC21378.1|140R protein [Yaba-like disease virus]	3.1e-51	570	544	0.4651
contig17294.1	2217	20	Wolbachia endosymbiont wVitB of Nasonia vitripennis phage WOVitB	gi|321272354|gb|ADW80235.1|ankyrin repeat protein [Wolbachia endosymbiont wVitB of Nasonia vitripennis phage WOVitB]	3.8e-44	2474	543	0.4733
contig22182.1	1933	20	Infectious spleen and kidney necrosis virus	gi|19881469|ref|NP_612286.1|putative RNA guanylytransferase [Infectious spleen and kidney necrosis virus]/gi|19773674|gb|AAL98788.1|AF371960_64putative RNA guanylytransferase [Infectious spleen and kidney necrosis virus]	1.1e-50	491	543	0.4254
contig4146.2	4049	20	Wolbachia endosymbiont wVitB of Nasonia vitripennis phage WOVitB	gi|321272352|gb|ADW80233.1|ankyrin repeat protein [Wolbachia endosymbiont wVitB of Nasonia vitripennis phage WOVitB]	8e-36	866	542	0.4336
contig4146.1	4263	20	Wolbachia endosymbiont wVitB of Nasonia vitripennis phage WOVitB	gi|321272352|gb|ADW80233.1|ankyrin repeat protein [Wolbachia endosymbiont wVitB of Nasonia vitripennis phage WOVitB]	7.8e-36	866	542	0.4336
contig8617.1	3113	20	Wolbachia endosymbiont wVitB of Nasonia vitripennis phage WOVitB	gi|321272352|gb|ADW80233.1|ankyrin repeat protein [Wolbachia endosymbiont wVitB of Nasonia vitripennis phage WOVitB]	4.1e-36	866	542	0.4336
contig6906.1	3444	2	Acinetobacter phage Ab105-3phi	gi|940328421|gb|ALJ98958.1|xanthine dehydrogenase [Acinetobacter phage Ab105-3phi]	8.1e-47	791	540	0.5019
contig20031.2	2030	20	Tanapox virus	gi|146746636|gb|ABQ43771.1|Kelch-like protein [Tanapox virus]/gi|146746480|gb|ABQ43616.1|Kelch-like protein [Tanapox virus]	1.2e-56	570	539	0.4601
contig20031.1	2047	20	Tanapox virus	gi|146746636|gb|ABQ43771.1|Kelch-like protein [Tanapox virus]/gi|146746480|gb|ABQ43616.1|Kelch-like protein [Tanapox virus]	1.1e-56	570	539	0.4601
contig5025.1	3930	17	Mollivirus sibericum	gi|927594341|ref|YP_009165167.1|Carboxylesterase [Mollivirus sibericum]/gi|927029746|gb|ALD62003.1|Carboxylesterase [Mollivirus sibericum]	4.2e-32	564	539	0.4174
contig4060.1	4296	20	Autographa californica nucleopolyhedrovirus	gi|1170083|sp|P41447.1|GTA_NPVACRecName: Full=Probable global transactivator AltName: Full=ATP-dependent helicase GTA/gi|523713077|gb|AGQ56744.1|global transactivator-like protein [Autographa californica nucleopolyhedrovirus]/gi|559111|gb|AAA66672.1|global transactivator-like protein [Autographa californica nucleopolyhedrovirus]/gi|9627784|ref|NP_054071.1|global transactivator-like protein [Autog…	3e-32	506	539	0.4583
contig15579.1	2345	1		gi|1038281438|gb|ANM47632.1|phosphoglucomutase [Streptococcus phage phiJH1301-2]	9.7e-66	572	538	0.4814
contig12561.1	2609	1	Porcine rotavirus	gi|2116676|dbj|BAA20089.1|RGD-containing collagen associated protein [Porcine rotavirus]	2.9e-59	683	536	0.5336
contig10547.1	2832	6	Cafeteria roenbergensis virus BV-PW1	gi|310831056|ref|YP_003969699.1|putative metalloendopeptidase [Cafeteria roenbergensis virus BV-PW1]/gi|309386240|gb|ADO67100.1|putative metalloendopeptidase [Cafeteria roenbergensis virus BV-PW1]	4.7e-63	621	536	0.4907
contig10060.1	2895	17	Mollivirus sibericum	gi|927594341|ref|YP_009165167.1|Carboxylesterase [Mollivirus sibericum]/gi|927029746|gb|ALD62003.1|Carboxylesterase [Mollivirus sibericum]	2.6e-27	564	536	0.4347
contig1400.1	6203	12		gi|1174573856|gb|ARF12587.1|leucine-rich repeat protein [Klosneuvirus KNV1]	2.3e-15	527	536	0.4366
contig12925.1	2569	1		gi|1043236108|gb|ANS04836.1|thermosome subunit [uncultured Mediterranean phage]	1.1e-47	510	536	0.4869
contig13157.1	2547	1		gi|1043236108|gb|ANS04836.1|thermosome subunit [uncultured Mediterranean phage]	1.1e-47	510	536	0.4869
contig13157.2	2360	1		gi|1043236108|gb|ANS04836.1|thermosome subunit [uncultured Mediterranean phage]	6.7e-48	510	536	0.4869
contig17025.1	2235	1		gi|1043236108|gb|ANS04836.1|thermosome subunit [uncultured Mediterranean phage]	5.3e-48	510	536	0.4869
contig18551.1	2136	1		gi|1043236108|gb|ANS04836.1|thermosome subunit [uncultured Mediterranean phage]	4.5e-48	510	536	0.4869
contig2381.1	5250	2	Acinetobacter phage Ab105-3phi	gi|940328421|gb|ALJ98958.1|xanthine dehydrogenase [Acinetobacter phage Ab105-3phi]	2.5e-111	791	535	0.585
contig2381.3	2369	1	Acinetobacter phage Ab105-3phi	gi|940328421|gb|ALJ98958.1|xanthine dehydrogenase [Acinetobacter phage Ab105-3phi]	5.9e-119	791	535	0.5888
contig9801.1	2932	1		gi|1038281438|gb|ANM47632.1|phosphoglucomutase [Streptococcus phage phiJH1301-2]	4.9e-63	572	535	0.4841
contig9801.2	2909	1		gi|1038281438|gb|ANM47632.1|phosphoglucomutase [Streptococcus phage phiJH1301-2]	3.7e-63	572	535	0.4841
contig11788.1	2690	1		gi|1038281438|gb|ANM47632.1|phosphoglucomutase [Streptococcus phage phiJH1301-2]	2.7e-63	572	535	0.4841
contig10729.1	2811	6		gi|1174572752|gb|ARF11508.1|dynamin family protein [Klosneuvirus KNV1]	2.6e-49	651	534	0.4925
contig9770.1	2936	5		gi|1174572752|gb|ARF11508.1|dynamin family protein [Klosneuvirus KNV1]	2.3e-49	651	534	0.4869
contig14401.1	2435	3	Human respiratory syncytial virus/Cyprinid herpesvirus 3	gi|567768057|gb|AHC94771.1|firefly luciferase [Human orthopneumovirus]/gi|761352718|gb|AJP55778.1|firefly luciferase [synthetic construct]/gi|761352555|gb|AJP55623.1|firefly luciferase [synthetic construct]	1.5e-63	550	534	0.4888
contig10544.1	2835	3	Human respiratory syncytial virus/Cyprinid herpesvirus 3	gi|567768057|gb|AHC94771.1|firefly luciferase [Human orthopneumovirus]/gi|761352718|gb|AJP55778.1|firefly luciferase [synthetic construct]/gi|761352555|gb|AJP55623.1|firefly luciferase [synthetic construct]	1.4e-66	550	534	0.4963
contig6984.1	3426	3	Human respiratory syncytial virus/Cyprinid herpesvirus 3	gi|567768057|gb|AHC94771.1|firefly luciferase [Human orthopneumovirus]/gi|761352718|gb|AJP55778.1|firefly luciferase [synthetic construct]/gi|761352555|gb|AJP55623.1|firefly luciferase [synthetic construct]	1.4e-66	550	534	0.4963
contig11690.2	2547	3	Human respiratory syncytial virus/Cyprinid herpesvirus 3	gi|567768057|gb|AHC94771.1|firefly luciferase [Human orthopneumovirus]/gi|761352718|gb|AJP55778.1|firefly luciferase [synthetic construct]/gi|761352555|gb|AJP55623.1|firefly luciferase [synthetic construct]	8.1e-67	550	534	0.4963
contig10544.3	2470	3	Human respiratory syncytial virus/Cyprinid herpesvirus 3	gi|567768057|gb|AHC94771.1|firefly luciferase [Human orthopneumovirus]/gi|761352718|gb|AJP55778.1|firefly luciferase [synthetic construct]/gi|761352555|gb|AJP55623.1|firefly luciferase [synthetic construct]	5.1e-67	550	534	0.4963
contig5442.2	3800	4		gi|1174573385|gb|ARF12130.1|glutaminyl-tRNA synthetase [Klosneuvirus KNV1]	1.8e-118	550	534	0.6105
contig5442.1	3805	4		gi|1174573385|gb|ARF12130.1|glutaminyl-tRNA synthetase [Klosneuvirus KNV1]	1.7e-118	550	534	0.6105
contig4775.1	4018	20		gi|1174573518|gb|ARF12259.1|ABC transporter [Klosneuvirus KNV1]	1.9e-101	526	534	0.5824
contig4789.1	4013	20		gi|1174573518|gb|ARF12259.1|ABC transporter [Klosneuvirus KNV1]	1.8e-101	526	534	0.5824
contig4498.1	4122	20		gi|1174573518|gb|ARF12259.1|ABC transporter [Klosneuvirus KNV1]	1.6e-101	526	534	0.5824
contig5029.1	3928	20		gi|1174573518|gb|ARF12259.1|ABC transporter [Klosneuvirus KNV1]	1.5e-101	526	534	0.5824
contig4789.2	3814	20		gi|1174573518|gb|ARF12259.1|ABC transporter [Klosneuvirus KNV1]	1.1e-101	526	534	0.5824
contig4789.3	3763	20		gi|1174573518|gb|ARF12259.1|ABC transporter [Klosneuvirus KNV1]	9.4e-102	526	534	0.5824
contig3311.1	4624	20	Wolbachia endosymbiont wVitB of Nasonia vitripennis phage WOVitB	gi|321272354|gb|ADW80235.1|ankyrin repeat protein [Wolbachia endosymbiont wVitB of Nasonia vitripennis phage WOVitB]	2.3e-34	2474	533	0.4353
contig10919.1	2787	20	Wolbachia endosymbiont wVitB of Nasonia vitripennis phage WOVitB	gi|321272354|gb|ADW80235.1|ankyrin repeat protein [Wolbachia endosymbiont wVitB of Nasonia vitripennis phage WOVitB]	4.4e-35	2474	533	0.4353
contig172.1	10576	6	Acinetobacter phage Ab105-3phi	gi|940328427|gb|ALJ98964.1|membrane alanine aminopeptidase N [Acinetobacter phage Ab105-3phi]	5.5e-53	899	533	0.4484
contig1741.1	5776	20	Autographa californica nucleopolyhedrovirus	gi|1226168|gb|AAA92249.1|ORF B (bases 1850-5560) first start codon at 2306 [Autographa californica nucleopolyhedrovirus]	1.7e-104	1084	532	0.6165
contig6105.1	3627	1	Cafeteria roenbergensis virus BV-PW1	gi|310831056|ref|YP_003969699.1|putative metalloendopeptidase [Cafeteria roenbergensis virus BV-PW1]/gi|309386240|gb|ADO67100.1|putative metalloendopeptidase [Cafeteria roenbergensis virus BV-PW1]	7.6e-16	621	531	0.4011
contig9749.1	2939	1	Cafeteria roenbergensis virus BV-PW1	gi|310831056|ref|YP_003969699.1|putative metalloendopeptidase [Cafeteria roenbergensis virus BV-PW1]/gi|309386240|gb|ADO67100.1|putative metalloendopeptidase [Cafeteria roenbergensis virus BV-PW1]	2.2e-16	621	531	0.4011
contig24364.1	1828	3		gi|1174572986|gb|ARF11736.1|prolyl-tRNA synthetase [Klosneuvirus KNV1]	1.9e-136	512	531	0.6139
contig5631.1	3750	20	Bathycoccus sp. RCC1105 virus BpV2	gi|312599275|gb|ADQ91298.1|hypothetical protein BpV2_131 [Bathycoccus sp. RCC1105 virus BpV2]	5.8e-33	478	531	0.42
contig8456.1	3142	5		gi|1174572752|gb|ARF11508.1|dynamin family protein [Klosneuvirus KNV1]	5.8e-49	651	530	0.4887
contig9770.2	2754	5		gi|1174572752|gb|ARF11508.1|dynamin family protein [Klosneuvirus KNV1]	2.4e-49	651	530	0.4887
contig8456.2	2712	5		gi|1174572752|gb|ARF11508.1|dynamin family protein [Klosneuvirus KNV1]	2.1e-49	651	530	0.4887
contig8456.3	2695	5		gi|1174572752|gb|ARF11508.1|dynamin family protein [Klosneuvirus KNV1]	1.9e-49	651	530	0.4887
contig20821.1	2002	1	Acinetobacter phage Ab105-3phi	gi|940328427|gb|ALJ98964.1|membrane alanine aminopeptidase N [Acinetobacter phage Ab105-3phi]	2.3e-28	899	529	0.4083
contig21994.1	1942	1	Porcine rotavirus	gi|2116676|dbj|BAA20089.1|RGD-containing collagen associated protein [Porcine rotavirus]	6.1e-62	683	529	0.535
contig16266.1	2286	1		gi|1038281438|gb|ANM47632.1|phosphoglucomutase [Streptococcus phage phiJH1301-2]	1.3e-63	572	529	0.4858
contig15290.1	2360	1		gi|1038281438|gb|ANM47632.1|phosphoglucomutase [Streptococcus phage phiJH1301-2]	2e-64	572	529	0.4896
contig19892.1	2053	1		gi|1038281438|gb|ANM47632.1|phosphoglucomutase [Streptococcus phage phiJH1301-2]	1.8e-65	572	529	0.4896
contig24189.1	1836	1		gi|1043236108|gb|ANS04836.1|thermosome subunit [uncultured Mediterranean phage]	1.7e-36	510	529	0.4423
contig12104.1	2655	4	Environmental Halophage eHP-27	gi|383397696|gb|AFH22476.1|hypothetical protein OSG_eHP27_00120 [environmental Halophage eHP-27]	5.1e-59	659	528	0.5189
contig16134.1	2298	3	Human respiratory syncytial virus/Cyprinid herpesvirus 3	gi|567768057|gb|AHC94771.1|firefly luciferase [Human orthopneumovirus]/gi|761352718|gb|AJP55778.1|firefly luciferase [synthetic construct]/gi|761352555|gb|AJP55623.1|firefly luciferase [synthetic construct]	6e-90	550	528	0.5549
contig21708.1	1958	10	Bathycoccus sp. RCC1105 virus BpV1	gi|313768202|ref|YP_004061633.1|hypothetical protein BpV1_203c [Bathycoccus sp. RCC1105 virus BpV1]/gi|312599809|gb|ADQ91830.1|hypothetical protein BpV1_203c [Bathycoccus sp. RCC1105 virus BpV1]	1.8e-68	503	528	0.5
contig11784.1	2690	20	Choristoneura occidentalis alphabaculovirus	gi|526120460|gb|AGR56995.1|GTA [Choristoneura occidentalis alphabaculovirus]	5.2e-40	497	528	0.4413
contig23187.1	1884	19	Penaeus chinensis hepandensovirus	gi|164520994|gb|AAG23868.2|capsid protein [Penaeus chinensis hepandensovirus]/gi|940785770|gb|ALK24437.1|capsid protein [Penaeus chinensis hepandensovirus]	0	820	527	0.9222
contig6442.1	3545	20	Moumouvirus Monve	gi|371944758|gb|AEX62580.1|putative ATP-dependent RNA helicase [Moumouvirus Monve]/gi|1145589019|gb|AQN68478.1|hrpA-like helicase [Saudi moumouvirus]	4.2e-62	683	527	0.5313
contig6759.1	3470	20	Moumouvirus Monve	gi|371944758|gb|AEX62580.1|putative ATP-dependent RNA helicase [Moumouvirus Monve]/gi|1145589019|gb|AQN68478.1|hrpA-like helicase [Saudi moumouvirus]	3.5e-62	683	527	0.5313
contig15320.1	2357	1	Bacillus phage G	gi|347449495|gb|AEO93536.1|gp277 [Bacillus virus G]/gi|593777733|ref|YP_009015580.1|gp277 [Bacillus virus G]	4.5e-100	487	527	0.5389
contig1958.1	5584	20	Wolbachia endosymbiont wVitA of Nasonia vitripennis phage WOVitA1/Wolbachia phage WO	gi|1051227242|gb|AOA49509.1|ankyrin and tetratricopeptide repeat family protein [Wolbachia phage WO]/gi|321272302|gb|ADW80187.1|ankyrin repeat protein [Wolbachia endosymbiont wVitA of Nasonia vitripennis phage WOVitA1]	2.4e-32	2474	526	0.4468
contig20859.1	2000	1	Acinetobacter phage Ab105-3phi	gi|940328427|gb|ALJ98964.1|membrane alanine aminopeptidase N [Acinetobacter phage Ab105-3phi]	6.3e-56	899	526	0.4772
contig8981.1	3055	20		gi|1174570438|gb|ARF09310.1|XRN 5'-3' exonuclease [Catovirus CTV1]	2.3e-51	582	526	0.4468
contig9428.1	2985	1		gi|1038281438|gb|ANM47632.1|phosphoglucomutase [Streptococcus phage phiJH1301-2]	2.2e-61	572	526	0.4886
contig9215.1	3015	1		gi|1038281438|gb|ANM47632.1|phosphoglucomutase [Streptococcus phage phiJH1301-2]	8.8e-63	572	526	0.4905
contig8994.2	2394	20		gi|1174573518|gb|ARF12259.1|ABC transporter [Klosneuvirus KNV1]	8.1e-74	526	526	0.5532
contig10006.1	2901	1	Porcine rotavirus	gi|2116676|dbj|BAA20089.1|RGD-containing collagen associated protein [Porcine rotavirus]	5.2e-64	683	525	0.541
contig4388.1	4159	16		gi|1174573856|gb|ARF12587.1|leucine-rich repeat protein [Klosneuvirus KNV1]	2.1e-23	527	525	0.4571
contig6471.1	3539	20		gi|1174573856|gb|ARF12587.1|leucine-rich repeat protein [Klosneuvirus KNV1]	4.5e-47	527	525	0.5105
contig9261.1	3009	19	Aureococcus anophagefferens virus	gi|672551015|ref|YP_009052166.1|putative DNA topoisomerase IA [Aureococcus anophagefferens virus]/gi|669205250|gb|AII16948.1|putative DNA topoisomerase IA [Aureococcus anophagefferens virus]	1e-19	714	524	0.416
contig6409.1	3554	20	Yoka poxvirus	gi|344267420|gb|AEN03747.1|BTB kelch domain protein [Yokapox virus]/gi|345107346|ref|YP_004821511.1|BTB kelch domain protein [Yokapox virus]	1.1e-30	573	524	0.416
contig13535.1	2512	13	Bacillus phage proCM3	gi|544165255|gb|AGV99363.1|ABC transporter permease/ATP-binding protein [Bacillus phage proCM3]	2.5e-61	524	524	0.5191
contig13535.2	2401	13	Bacillus phage proCM3	gi|544165255|gb|AGV99363.1|ABC transporter permease/ATP-binding protein [Bacillus phage proCM3]	1.4e-61	524	524	0.5191
contig429.1	8589	20	Ostreococcus lucimarinus virus OlV6	gi|388548673|gb|AFK65875.1|helicase [Ostreococcus lucimarinus virus OlV6]	4.5e-32	482	524	0.4447
contig1223.1	6476	20	Autographa californica nucleopolyhedrovirus	gi|1226168|gb|AAA92249.1|ORF B (bases 1850-5560) first start codon at 2306 [Autographa californica nucleopolyhedrovirus]	9.8e-94	1084	523	0.5621
contig6113.1	3626	20	Wolbachia endosymbiont wVitB of Nasonia vitripennis phage WOVitB	gi|321272352|gb|ADW80233.1|ankyrin repeat protein [Wolbachia endosymbiont wVitB of Nasonia vitripennis phage WOVitB]	1.4e-37	866	523	0.4512
contig4728.1	4033	20	Wolbachia endosymbiont wVitB of Nasonia vitripennis phage WOVitB	gi|321272352|gb|ADW80233.1|ankyrin repeat protein [Wolbachia endosymbiont wVitB of Nasonia vitripennis phage WOVitB]	1.2e-37	866	523	0.4493
contig9430.1	2985	6	Environmental Halophage eHP-27	gi|383397696|gb|AFH22476.1|hypothetical protein OSG_eHP27_00120 [environmental Halophage eHP-27]	1.8e-70	659	523	0.501
contig9430.2	2890	6	Environmental Halophage eHP-27	gi|383397696|gb|AFH22476.1|hypothetical protein OSG_eHP27_00120 [environmental Halophage eHP-27]	1.5e-70	659	523	0.501
contig9346.1	2996	1	Cafeteria roenbergensis virus BV-PW1	gi|310831056|ref|YP_003969699.1|putative metalloendopeptidase [Cafeteria roenbergensis virus BV-PW1]/gi|309386240|gb|ADO67100.1|putative metalloendopeptidase [Cafeteria roenbergensis virus BV-PW1]	8.4e-15	621	523	0.4149
contig26591.1	1751	20	Archaeal BJ1 virus	gi|124484034|emb|CAM32979.1|RtcB like protein [Archaeal BJ1 virus]	6.4e-103	502	523	0.5621
contig5081.1	3915	20	Enterobacteria phage S13	gi|138133|sp|P07928.1|VGA_BPS13RecName: Full=A' protein AltName: Full=GPA/gi|216090|gb|AAA32581.1|A' gene [Enterobacteria phage S13]/gi|224933|prf||1204206Agene A	0	522	522	0.9866
contig21620.1	1963	1		gi|1043236108|gb|ANS04836.1|thermosome subunit [uncultured Mediterranean phage]	1.4e-44	510	522	0.4674
contig23647.1	1863	1		gi|1043236108|gb|ANS04836.1|thermosome subunit [uncultured Mediterranean phage]	1.1e-44	510	522	0.4674
contig0.1	32161	2	Cyanophage PSS2	gi|254211698|gb|ACT65646.1|hypothetical protein [Cyanophage PSS2]/gi|265524894|gb|ACY75786.1|predicted protein [Cyanophage PSS2]/gi|254729546|ref|YP_003084228.1|hypothetical protein PSS2_gp084 [Cyanophage PSS2]	1.1e-18	2612	521	0.3935
contig5431.1	3809	20	Pseudomonas phage vB_PaeM_PAO1_Ab06	gi|764006637|emb|CEQ38348.1|ORF_036 [Pseudomonas phage vB_PaeM_PAO1_Ab06]	9.3e-41	520	521	0.4856
contig5431.2	3577	20	Pseudomonas phage vB_PaeM_PAO1_Ab06	gi|764006637|emb|CEQ38348.1|ORF_036 [Pseudomonas phage vB_PaeM_PAO1_Ab06]	2.7e-41	520	521	0.4856
contig21536.2	1913	1		gi|1043236108|gb|ANS04836.1|thermosome subunit [uncultured Mediterranean phage]	9.2e-50	510	521	0.499
contig15392.2	2244	8	Cotesia sesamiae Mombasa bracovirus	gi|394804267|gb|AFN42311.1|cytochrome P450 [Cotesia sesamiae Mombasa bracovirus]	6.2e-40	507	521	0.4798
contig1.1	29652	2	Cyanophage PSS2	gi|254211698|gb|ACT65646.1|hypothetical protein [Cyanophage PSS2]/gi|265524894|gb|ACY75786.1|predicted protein [Cyanophage PSS2]/gi|254729546|ref|YP_003084228.1|hypothetical protein PSS2_gp084 [Cyanophage PSS2]	1e-18	2612	520	0.3942
contig3441.1	4555	15	Moumouvirus Monve	gi|371945426|gb|AEX63246.1|putative cholinesterase [Moumouvirus Monve]	3.4e-32	577	520	0.4231
contig11950.1	2672	4		gi|1115261116|ref|YP_009329403.1|ABC2 type transporter superfamily protein, partial [Cedratvirus A11]/gi|1111511198|emb|SHO33531.1|ABC2 type transporter superfamily protein, partial [Cedratvirus A11]	6e-64	591	519	0.4933
contig11950.2	2522	4		gi|1115261116|ref|YP_009329403.1|ABC2 type transporter superfamily protein, partial [Cedratvirus A11]/gi|1111511198|emb|SHO33531.1|ABC2 type transporter superfamily protein, partial [Cedratvirus A11]	4.1e-64	591	519	0.4933
contig8816.1	3080	4		gi|1115261116|ref|YP_009329403.1|ABC2 type transporter superfamily protein, partial [Cedratvirus A11]/gi|1111511198|emb|SHO33531.1|ABC2 type transporter superfamily protein, partial [Cedratvirus A11]	2e-66	591	519	0.501
contig19883.1	2054	3	Human respiratory syncytial virus/Cyprinid herpesvirus 3	gi|567768057|gb|AHC94771.1|firefly luciferase [Human orthopneumovirus]/gi|761352718|gb|AJP55778.1|firefly luciferase [synthetic construct]/gi|761352555|gb|AJP55623.1|firefly luciferase [synthetic construct]	4.2e-88	550	519	0.5337
contig15483.1	2344	12	Cellulophaga phage phi14:2	gi|526178751|ref|YP_008242330.1|chaperonin GroEL [Cellulophaga phage phi14:2]/gi|514342751|gb|AGO48995.1|chaperonin GroEL [Cellulophaga phage phi14:2]	8.5e-82	490	519	0.58
contig19372.1	2083	12	Cellulophaga phage phi14:2	gi|526178751|ref|YP_008242330.1|chaperonin GroEL [Cellulophaga phage phi14:2]/gi|514342751|gb|AGO48995.1|chaperonin GroEL [Cellulophaga phage phi14:2]	1.8e-82	490	519	0.58
contig7915.1	3240	1	Acinetobacter phage Ab105-3phi	gi|940328427|gb|ALJ98964.1|membrane alanine aminopeptidase N [Acinetobacter phage Ab105-3phi]	1.2e-41	899	518	0.4556
contig12370.1	2630	4	Environmental Halophage eHP-27	gi|383397696|gb|AFH22476.1|hypothetical protein OSG_eHP27_00120 [environmental Halophage eHP-27]	2.9e-54	659	517	0.5145
contig12419.1	2623	7	Bacillus phage proCM3	gi|544165255|gb|AGV99363.1|ABC transporter permease/ATP-binding protein [Bacillus phage proCM3]	5.1e-67	524	517	0.5474
contig15392.1	2352	8	Cotesia sesamiae Mombasa bracovirus	gi|394804267|gb|AFN42311.1|cytochrome P450 [Cotesia sesamiae Mombasa bracovirus]	5.1e-40	507	516	0.4806
contig27414.1	1699	20	Ostreococcus lucimarinus virus OlV6	gi|388548673|gb|AFK65875.1|helicase [Ostreococcus lucimarinus virus OlV6]	6.6e-32	482	516	0.4419
contig2302.1	5291	20	Yellowstone lake phycodnavirus 3	gi|944325524|ref|YP_009174325.1|hypothetical protein [Yellowstone lake phycodnavirus 3]/gi|941356821|dbj|BAT22607.1|hypothetical protein [Yellowstone lake phycodnavirus 3]	4.1e-43	478	516	0.4612
contig291.1	9432	20	Wolbachia endosymbiont wVitA of Nasonia vitripennis phage WOVitA1/Wolbachia phage WO	gi|1051227242|gb|AOA49509.1|ankyrin and tetratricopeptide repeat family protein [Wolbachia phage WO]/gi|321272302|gb|ADW80187.1|ankyrin repeat protein [Wolbachia endosymbiont wVitA of Nasonia vitripennis phage WOVitA1]	9.2e-53	2474	515	0.4854
contig508.1	8223	20	Wolbachia endosymbiont wVitA of Nasonia vitripennis phage WOVitA1/Wolbachia phage WO	gi|1051227242|gb|AOA49509.1|ankyrin and tetratricopeptide repeat family protein [Wolbachia phage WO]/gi|321272302|gb|ADW80187.1|ankyrin repeat protein [Wolbachia endosymbiont wVitA of Nasonia vitripennis phage WOVitA1]	7.5e-53	2474	515	0.4854
contig3445.2	2124	1	Acinetobacter phage Ab105-3phi	gi|940328421|gb|ALJ98958.1|xanthine dehydrogenase [Acinetobacter phage Ab105-3phi]	1.1e-119	791	515	0.5825
contig21200.1	1983	20	Bathycoccus sp. RCC1105 virus BpV2	gi|312599152|gb|ADQ91175.1|hypothetical protein BpV2_008c [Bathycoccus sp. RCC1105 virus BpV2]	7.2e-55	630	515	0.5049
contig17183.1	2225	3	Human respiratory syncytial virus/Cyprinid herpesvirus 3	gi|567768057|gb|AHC94771.1|firefly luciferase [Human orthopneumovirus]/gi|761352718|gb|AJP55778.1|firefly luciferase [synthetic construct]/gi|761352555|gb|AJP55623.1|firefly luciferase [synthetic construct]	3.8e-54	550	515	0.4932
contig14348.1	2439	17	Moumouvirus goulette	gi|451927823|gb|AGF85701.1|hypothetical protein glt_00898 [Moumouvirus goulette]	2.5e-37	580	514	0.4339
contig14348.2	2342	17	Moumouvirus goulette	gi|451927823|gb|AGF85701.1|hypothetical protein glt_00898 [Moumouvirus goulette]	2e-37	580	514	0.4339
contig15366.2	2177	17	Moumouvirus goulette	gi|451927823|gb|AGF85701.1|hypothetical protein glt_00898 [Moumouvirus goulette]	1.2e-37	580	514	0.4339
contig19884.1	2054	17	Moumouvirus goulette	gi|451927823|gb|AGF85701.1|hypothetical protein glt_00898 [Moumouvirus goulette]	8.2e-38	580	514	0.4339
contig14348.3	2164	17	Moumouvirus goulette	gi|451927823|gb|AGF85701.1|hypothetical protein glt_00898 [Moumouvirus goulette]	3.9e-38	580	514	0.4358
contig14657.1	2413	3	Human respiratory syncytial virus/Cyprinid herpesvirus 3	gi|567768057|gb|AHC94771.1|firefly luciferase [Human orthopneumovirus]/gi|761352718|gb|AJP55778.1|firefly luciferase [synthetic construct]/gi|761352555|gb|AJP55623.1|firefly luciferase [synthetic construct]	3e-89	550	514	0.5447
contig19206.1	2093	1		gi|1043236108|gb|ANS04836.1|thermosome subunit [uncultured Mediterranean phage]	5.5e-56	510	514	0.4922
contig11174.1	2759	20	Autographa californica nucleopolyhedrovirus	gi|1226168|gb|AAA92249.1|ORF B (bases 1850-5560) first start codon at 2306 [Autographa californica nucleopolyhedrovirus]	8.8e-30	1084	513	0.3977
contig2724.1	4992	20	Macacine herpesvirus 5/Macaca mulatta rhadinovirus 17577	gi|4494910|gb|AAD21332.1|complement binding protein [Macaca mulatta rhadinovirus 17577]/gi|18653812|ref|NP_570746.1|complement binding protein [Macacine gammaherpesvirus 5]	3.1e-25	645	513	0.3743
contig2548.1	5112	17	Mollivirus sibericum	gi|927594341|ref|YP_009165167.1|Carboxylesterase [Mollivirus sibericum]/gi|927029746|gb|ALD62003.1|Carboxylesterase [Mollivirus sibericum]	1.1e-28	564	513	0.4094
contig18103.1	2162	20	Leucania separata nucleopolyhedrovirus	gi|114679992|ref|YP_758442.1|egt [Leucania separata nucleopolyhedrovirus]/gi|39598723|gb|AAR28909.1|egt [Leucania separata nucleopolyhedrovirus]	3.9e-32	554	513	0.4425
contig25891.1	1763	20		gi|1174572609|gb|ARF11365.1|choline dehydrogenase / GMC-type oxidoreductase [Klosneuvirus KNV1]	7.1e-46	503	513	0.4503
contig12473.1	2618	6	Environmental Halophage eHP-27	gi|383397696|gb|AFH22476.1|hypothetical protein OSG_eHP27_00120 [environmental Halophage eHP-27]	2.2e-60	659	512	0.5195
contig1670.1	5879	20	Autographa californica nucleopolyhedrovirus	gi|1226168|gb|AAA92249.1|ORF B (bases 1850-5560) first start codon at 2306 [Autographa californica nucleopolyhedrovirus]	6.4e-100	1084	511	0.5616
contig3014.2	4690	20	Macacine herpesvirus 5/Macaca mulatta rhadinovirus 17577	gi|4494910|gb|AAD21332.1|complement binding protein [Macaca mulatta rhadinovirus 17577]/gi|18653812|ref|NP_570746.1|complement binding protein [Macacine gammaherpesvirus 5]	7e-24	645	511	0.3699
contig3014.1	4774	20	Macacine herpesvirus 5/Macaca mulatta rhadinovirus 17577	gi|4494910|gb|AAD21332.1|complement binding protein [Macaca mulatta rhadinovirus 17577]/gi|18653812|ref|NP_570746.1|complement binding protein [Macacine gammaherpesvirus 5]	6.1e-24	645	511	0.3699
contig5720.1	3727	20	Macacine herpesvirus 5/Macaca mulatta rhadinovirus 17577	gi|4494910|gb|AAD21332.1|complement binding protein [Macaca mulatta rhadinovirus 17577]/gi|18653812|ref|NP_570746.1|complement binding protein [Macacine gammaherpesvirus 5]	3.9e-24	645	511	0.3699
contig9240.1	3012	20	Autographa californica nucleopolyhedrovirus	gi|1226168|gb|AAA92249.1|ORF B (bases 1850-5560) first start codon at 2306 [Autographa californica nucleopolyhedrovirus]	7.3e-100	1084	510	0.5549
contig23246.1	1882	8	Canarypox virus	gi|40555986|ref|NP_955071.1|CNPV048 alkaline phosphodiesterase-like protein [Canarypox virus]/gi|40233811|gb|AAR83394.1|CNPV048 alkaline phosphodiesterase-like protein [Canarypox virus]	1.4e-29	801	510	0.4235
contig23246.2	1729	8	Canarypox virus	gi|40555986|ref|NP_955071.1|CNPV048 alkaline phosphodiesterase-like protein [Canarypox virus]/gi|40233811|gb|AAR83394.1|CNPV048 alkaline phosphodiesterase-like protein [Canarypox virus]	5.7e-30	801	510	0.4235
contig1837.1	5694	15		gi|1174573856|gb|ARF12587.1|leucine-rich repeat protein [Klosneuvirus KNV1]	2.5e-18	527	510	0.4706
contig1837.2	4774	16		gi|1174573856|gb|ARF12587.1|leucine-rich repeat protein [Klosneuvirus KNV1]	2e-18	527	510	0.4706
contig2363.1	5243	7		gi|1174569961|gb|ARF08841.1|prolyl-tRNA synthetase [Catovirus CTV1]	2.6e-121	484	510	0.5961
contig2142.1	5416	20	Autographa californica nucleopolyhedrovirus	gi|1226168|gb|AAA92249.1|ORF B (bases 1850-5560) first start codon at 2306 [Autographa californica nucleopolyhedrovirus]	9.4e-97	1084	509	0.5776
contig7522.1	3310	2	Acinetobacter phage Ab105-3phi	gi|940328421|gb|ALJ98958.1|xanthine dehydrogenase [Acinetobacter phage Ab105-3phi]	3e-57	791	509	0.4971
contig3673.1	4453	20	Macacine herpesvirus 5/Macaca mulatta rhadinovirus 17577	gi|4494910|gb|AAD21332.1|complement binding protein [Macaca mulatta rhadinovirus 17577]/gi|18653812|ref|NP_570746.1|complement binding protein [Macacine gammaherpesvirus 5]	2.3e-27	645	509	0.3752
contig28642.1	1655	17		gi|1174570692|gb|ARF09542.1|deoxyribodipyrimidine photolyase [Indivirus ILV1]	3.7e-41	474	509	0.4558
contig177.1	10502	20	Wolbachia endosymbiont wVitA of Nasonia vitripennis phage WOVitA1/Wolbachia phage WO	gi|1051227242|gb|AOA49509.1|ankyrin and tetratricopeptide repeat family protein [Wolbachia phage WO]/gi|321272302|gb|ADW80187.1|ankyrin repeat protein [Wolbachia endosymbiont wVitA of Nasonia vitripennis phage WOVitA1]	1.9e-51	2474	508	0.4862
contig238.1	9866	20	Wolbachia endosymbiont wVitA of Nasonia vitripennis phage WOVitA1/Wolbachia phage WO	gi|1051227242|gb|AOA49509.1|ankyrin and tetratricopeptide repeat family protein [Wolbachia phage WO]/gi|321272302|gb|ADW80187.1|ankyrin repeat protein [Wolbachia endosymbiont wVitA of Nasonia vitripennis phage WOVitA1]	1.7e-51	2474	508	0.4862
contig116.1	11563	20	Wolbachia endosymbiont wVitA of Nasonia vitripennis phage WOVitA1/Wolbachia phage WO	gi|1051227242|gb|AOA49509.1|ankyrin and tetratricopeptide repeat family protein [Wolbachia phage WO]/gi|321272302|gb|ADW80187.1|ankyrin repeat protein [Wolbachia endosymbiont wVitA of Nasonia vitripennis phage WOVitA1]	8.5e-52	2474	508	0.4862
contig150.1	10996	20	Wolbachia endosymbiont wVitA of Nasonia vitripennis phage WOVitA1/Wolbachia phage WO	gi|1051227242|gb|AOA49509.1|ankyrin and tetratricopeptide repeat family protein [Wolbachia phage WO]/gi|321272302|gb|ADW80187.1|ankyrin repeat protein [Wolbachia endosymbiont wVitA of Nasonia vitripennis phage WOVitA1]	8e-52	2474	508	0.4862
contig150.2	10999	20	Wolbachia endosymbiont wVitA of Nasonia vitripennis phage WOVitA1/Wolbachia phage WO	gi|1051227242|gb|AOA49509.1|ankyrin and tetratricopeptide repeat family protein [Wolbachia phage WO]/gi|321272302|gb|ADW80187.1|ankyrin repeat protein [Wolbachia endosymbiont wVitA of Nasonia vitripennis phage WOVitA1]	7.7e-52	2474	508	0.4862
contig150.3	10503	20	Wolbachia endosymbiont wVitA of Nasonia vitripennis phage WOVitA1/Wolbachia phage WO	gi|1051227242|gb|AOA49509.1|ankyrin and tetratricopeptide repeat family protein [Wolbachia phage WO]/gi|321272302|gb|ADW80187.1|ankyrin repeat protein [Wolbachia endosymbiont wVitA of Nasonia vitripennis phage WOVitA1]	7.6e-52	2474	508	0.4862
contig707.1	7457	20	Wolbachia endosymbiont wVitA of Nasonia vitripennis phage WOVitA1/Wolbachia phage WO	gi|1051227242|gb|AOA49509.1|ankyrin and tetratricopeptide repeat family protein [Wolbachia phage WO]/gi|321272302|gb|ADW80187.1|ankyrin repeat protein [Wolbachia endosymbiont wVitA of Nasonia vitripennis phage WOVitA1]	4.3e-52	2474	508	0.4862
contig23447.1	1872	20	Cotesia sesamiae Mombasa bracovirus	gi|394804269|gb|AFN42313.1|cytochrome P450 [Cotesia sesamiae Mombasa bracovirus]	5.5e-39	507	508	0.4488
contig763.1	7290	7	Avian sarcoma virus 16	gi|2245503|gb|AAB62532.1|gag-v-phosphoinositide 3-kinase catalytic subunit fusion protein, partial [Avian sarcoma virus 16]	3.4e-36	1083	507	0.4556
contig763.2	7234	7	Avian sarcoma virus 16	gi|2245503|gb|AAB62532.1|gag-v-phosphoinositide 3-kinase catalytic subunit fusion protein, partial [Avian sarcoma virus 16]	3.4e-36	1083	507	0.4556
contig16730.1	2254	3	Human respiratory syncytial virus/Cyprinid herpesvirus 3	gi|567768057|gb|AHC94771.1|firefly luciferase [Human orthopneumovirus]/gi|761352718|gb|AJP55778.1|firefly luciferase [synthetic construct]/gi|761352555|gb|AJP55623.1|firefly luciferase [synthetic construct]	2.2e-86	550	507	0.5266
contig2024.1	5543	20	Yellowstone lake phycodnavirus 3	gi|944325524|ref|YP_009174325.1|hypothetical protein [Yellowstone lake phycodnavirus 3]/gi|941356821|dbj|BAT22607.1|hypothetical protein [Yellowstone lake phycodnavirus 3]	4.6e-43	478	507	0.4635
contig18603.1	2132	1		gi|1043236108|gb|ANS04836.1|thermosome subunit [uncultured Mediterranean phage]	2.5e-56	510	506	0.504
contig8018.1	3220	20	Dasychira pudibunda nucleopolyhedrovirus	gi|896682363|gb|AKR14186.1|global transactivator [Dasychira pudibunda nucleopolyhedrovirus]	1.1e-24	498	506	0.413
contig8502.1	3135	20	Dasychira pudibunda nucleopolyhedrovirus	gi|896682363|gb|AKR14186.1|global transactivator [Dasychira pudibunda nucleopolyhedrovirus]	1.4e-36	498	506	0.4447
contig8502.2	3066	20	Dasychira pudibunda nucleopolyhedrovirus	gi|896682363|gb|AKR14186.1|global transactivator [Dasychira pudibunda nucleopolyhedrovirus]	9e-37	498	506	0.4447
contig798.1	7192	20	Autographa californica nucleopolyhedrovirus	gi|1226168|gb|AAA92249.1|ORF B (bases 1850-5560) first start codon at 2306 [Autographa californica nucleopolyhedrovirus]	4.4e-93	1084	505	0.5545
contig6732.1	3478	20	Autographa californica nucleopolyhedrovirus	gi|1226168|gb|AAA92249.1|ORF B (bases 1850-5560) first start codon at 2306 [Autographa californica nucleopolyhedrovirus]	2.9e-95	1084	505	0.5545
contig26582.1	1735	6		gi|1174572752|gb|ARF11508.1|dynamin family protein [Klosneuvirus KNV1]	3.8e-49	651	505	0.499
contig18980.1	2108	20	Leucania separata nucleopolyhedrovirus	gi|114679992|ref|YP_758442.1|egt [Leucania separata nucleopolyhedrovirus]/gi|39598723|gb|AAR28909.1|egt [Leucania separata nucleopolyhedrovirus]	2.9e-40	554	505	0.4574
contig23553.1	1867	1		gi|1043236108|gb|ANS04836.1|thermosome subunit [uncultured Mediterranean phage]	2.4e-45	510	505	0.497
contig21157.1	1984	1		gi|1043236108|gb|ANS04836.1|thermosome subunit [uncultured Mediterranean phage]	1.5e-56	510	505	0.505
contig21157.2	1972	1		gi|1043236108|gb|ANS04836.1|thermosome subunit [uncultured Mediterranean phage]	1.4e-56	510	505	0.505
contig142.1	11164	20	Thysanoplusia orichalcea nucleopolyhedrovirus	gi|429842884|gb|AGA16196.1|gta protein [Thysanoplusia orichalcea nucleopolyhedrovirus]/gi|438000347|ref|YP_007250452.1|gta protein [Thysanoplusia orichalcea nucleopolyhedrovirus]	5.5e-41	506	505	0.4693
contig1367.1	6256	20	Thysanoplusia orichalcea nucleopolyhedrovirus	gi|429842884|gb|AGA16196.1|gta protein [Thysanoplusia orichalcea nucleopolyhedrovirus]/gi|438000347|ref|YP_007250452.1|gta protein [Thysanoplusia orichalcea nucleopolyhedrovirus]	2.5e-41	506	505	0.4693
contig142.2	6151	20	Thysanoplusia orichalcea nucleopolyhedrovirus	gi|429842884|gb|AGA16196.1|gta protein [Thysanoplusia orichalcea nucleopolyhedrovirus]/gi|438000347|ref|YP_007250452.1|gta protein [Thysanoplusia orichalcea nucleopolyhedrovirus]	2.4e-41	506	505	0.4693
contig142.3	6140	20	Thysanoplusia orichalcea nucleopolyhedrovirus	gi|429842884|gb|AGA16196.1|gta protein [Thysanoplusia orichalcea nucleopolyhedrovirus]/gi|438000347|ref|YP_007250452.1|gta protein [Thysanoplusia orichalcea nucleopolyhedrovirus]	2.4e-41	506	505	0.4693
contig1967.1	5578	20	Thysanoplusia orichalcea nucleopolyhedrovirus	gi|429842884|gb|AGA16196.1|gta protein [Thysanoplusia orichalcea nucleopolyhedrovirus]/gi|438000347|ref|YP_007250452.1|gta protein [Thysanoplusia orichalcea nucleopolyhedrovirus]	2e-41	506	505	0.4693
contig2225.1	5349	20	Thysanoplusia orichalcea nucleopolyhedrovirus	gi|429842884|gb|AGA16196.1|gta protein [Thysanoplusia orichalcea nucleopolyhedrovirus]/gi|438000347|ref|YP_007250452.1|gta protein [Thysanoplusia orichalcea nucleopolyhedrovirus]	1.6e-41	506	505	0.4693
contig2429.1	5195	20	Thysanoplusia orichalcea nucleopolyhedrovirus	gi|429842884|gb|AGA16196.1|gta protein [Thysanoplusia orichalcea nucleopolyhedrovirus]/gi|438000347|ref|YP_007250452.1|gta protein [Thysanoplusia orichalcea nucleopolyhedrovirus]	1.6e-41	506	505	0.4693
contig3328.1	4618	20	Thysanoplusia orichalcea nucleopolyhedrovirus	gi|429842884|gb|AGA16196.1|gta protein [Thysanoplusia orichalcea nucleopolyhedrovirus]/gi|438000347|ref|YP_007250452.1|gta protein [Thysanoplusia orichalcea nucleopolyhedrovirus]	1.3e-41	506	505	0.4693
contig4652.1	4065	20	Thysanoplusia orichalcea nucleopolyhedrovirus	gi|429842884|gb|AGA16196.1|gta protein [Thysanoplusia orichalcea nucleopolyhedrovirus]/gi|438000347|ref|YP_007250452.1|gta protein [Thysanoplusia orichalcea nucleopolyhedrovirus]	8.8e-42	506	505	0.4693
contig7503.1	3315	20	Acanthocystis turfacea Chlorella virus 1	gi|155371727|ref|YP_001427261.1|hypothetical protein ATCV1_Z780L [Acanthocystis turfacea Chlorella virus 1]/gi|155125047|gb|ABT16914.1|hypothetical protein ATCV1_Z780L [Acanthocystis turfacea Chlorella virus 1]	4.7e-22	466	505	0.4099
contig8235.1	3179	20	Acanthocystis turfacea Chlorella virus 1	gi|155371727|ref|YP_001427261.1|hypothetical protein ATCV1_Z780L [Acanthocystis turfacea Chlorella virus 1]/gi|155125047|gb|ABT16914.1|hypothetical protein ATCV1_Z780L [Acanthocystis turfacea Chlorella virus 1]	1.5e-22	466	505	0.4119
contig14981.1	2385	20	Avian sarcoma virus	gi|223452|prf||0806225Agenome Y73	0	812	504	0.7143
contig24864.1	1807	3	Human respiratory syncytial virus/Cyprinid herpesvirus 3	gi|567768057|gb|AHC94771.1|firefly luciferase [Human orthopneumovirus]/gi|761352718|gb|AJP55778.1|firefly luciferase [synthetic construct]/gi|761352555|gb|AJP55623.1|firefly luciferase [synthetic construct]	8e-37	550	504	0.4365
contig1734.1	5784	20	Autographa californica nucleopolyhedrovirus	gi|1226168|gb|AAA92249.1|ORF B (bases 1850-5560) first start codon at 2306 [Autographa californica nucleopolyhedrovirus]	5.4e-92	1084	503	0.5726
contig4242.1	4223	20	Wolbachia endosymbiont wVitA of Nasonia vitripennis phage WOVitA1/Wolbachia endosymbiont wVitB of Nasonia vitripennis phage WOVitB/Wolbachia phage WO	gi|321272355|gb|ADW80236.1|ankyrin repeat protein [Wolbachia endosymbiont wVitB of Nasonia vitripennis phage WOVitB]/gi|321272303|gb|ADW80188.1|ankyrin repeat protein [Wolbachia endosymbiont wVitA of Nasonia vitripennis phage WOVitA1]/gi|1051227243|gb|AOA49510.1|ankyrin repeat with PRANC domain protein [Wolbachia phage WO]	1.7e-25	946	503	0.4374
contig10456.1	2844	20	Moumouvirus Monve	gi|371945194|gb|AEX63014.1|putative procollagen-lysine [Moumouvirus Monve]	3.4e-82	889	503	0.5368
contig12156.1	2650	20	Moumouvirus Monve	gi|371945194|gb|AEX63014.1|putative procollagen-lysine [Moumouvirus Monve]	1.3e-82	889	503	0.5368
contig11916.1	2676	1	Acinetobacter phage Ab105-3phi	gi|940328494|gb|ALJ99031.1|Xaa-Pro aminopeptidase [Acinetobacter phage Ab105-3phi]	1.8e-82	600	503	0.5308
contig8570.1	3123	3		gi|1174572432|gb|ARF11188.1|prolyl oligopeptidase PreP [Klosneuvirus KNV1]	3.6e-79	598	503	0.5089
contig12461.1	2619	3		gi|1174572432|gb|ARF11188.1|prolyl oligopeptidase PreP [Klosneuvirus KNV1]	5.1e-80	598	503	0.5089
contig5515.2	3561	20	Acanthamoeba polyphaga mimivirus	gi|823717455|gb|AKI79060.1|DEAD/SNF2-like helicase [Acanthamoeba polyphaga mimivirus]	1.1e-115	548	503	0.5825
contig19857.2	1847	20	Cotesia sesamiae Mombasa bracovirus	gi|394804269|gb|AFN42313.1|cytochrome P450 [Cotesia sesamiae Mombasa bracovirus]	9.6e-39	507	503	0.4513
contig19187.1	2094	18		gi|1174572712|gb|ARF11468.1|deoxyribodipyrimidine photolyase [Klosneuvirus KNV1]	6.2e-50	473	503	0.4712
contig14270.1	2446	20	Moumouvirus Monve	gi|371945194|gb|AEX63014.1|putative procollagen-lysine [Moumouvirus Monve]	1e-77	889	502	0.5299
contig13420.1	2523	20	Moumouvirus Monve	gi|371945194|gb|AEX63014.1|putative procollagen-lysine [Moumouvirus Monve]	5.9e-78	889	502	0.5319
contig15538.1	2341	20	Avian sarcoma virus	gi|223452|prf||0806225Agenome Y73	0	812	502	0.7211
contig3978.1	4382	20	Paramecium bursaria chlorella virus MT325	gi|155121911|gb|ABT13779.1|hypothetical protein MT325_M225L [Paramecium bursaria chlorella virus MT325]	2.2e-76	715	502	0.5498
contig20133.1	2040	3	Human respiratory syncytial virus/Cyprinid herpesvirus 3	gi|567768057|gb|AHC94771.1|firefly luciferase [Human orthopneumovirus]/gi|761352718|gb|AJP55778.1|firefly luciferase [synthetic construct]/gi|761352555|gb|AJP55623.1|firefly luciferase [synthetic construct]	5.6e-60	550	502	0.5219
contig22654.1	1909	1		gi|1043236108|gb|ANS04836.1|thermosome subunit [uncultured Mediterranean phage]	2e-53	510	502	0.488
contig18822.1	2119	20	Cotesia sesamiae Mombasa bracovirus	gi|394804267|gb|AFN42311.1|cytochrome P450 [Cotesia sesamiae Mombasa bracovirus]	1.7e-48	507	502	0.5
contig26940.1	1719	20	Cotesia sesamiae Mombasa bracovirus	gi|394804267|gb|AFN42311.1|cytochrome P450 [Cotesia sesamiae Mombasa bracovirus]	1.9e-49	507	502	0.502
contig3524.1	4519	20		gi|1174570818|gb|ARF09664.1|HrpA-like RNA helicase [Indivirus ILV1]	2.5e-57	703	501	0.5429
contig4126.1	4273	20		gi|1174570818|gb|ARF09664.1|HrpA-like RNA helicase [Indivirus ILV1]	2.1e-57	703	501	0.5429
contig417.1	8656	20	Wolbachia endosymbiont wVitA of Nasonia vitripennis phage WOVitA1/Wolbachia phage WO	gi|1051227242|gb|AOA49509.1|ankyrin and tetratricopeptide repeat family protein [Wolbachia phage WO]/gi|321272302|gb|ADW80187.1|ankyrin repeat protein [Wolbachia endosymbiont wVitA of Nasonia vitripennis phage WOVitA1]	8.3e-33	2474	500	0.466
contig16191.1	2293	20	Ranid herpesvirus 1	gi|109638476|ref|YP_656741.1|ORF86 [Ranid herpesvirus 1]/gi|4219046|gb|AAD12284.1|ORF86 [Ranid herpesvirus 1]	1.1e-90	739	500	0.52
contig25427.1	1784	13		gi|1174571488|gb|ARF10293.1|methionyl-tRNA synthetase [Hokovirus HKV1]	4.3e-78	693	500	0.526
contig10432.1	2846	20	Bathycoccus sp. RCC1105 virus BpV2	gi|312599152|gb|ADQ91175.1|hypothetical protein BpV2_008c [Bathycoccus sp. RCC1105 virus BpV2]	2.1e-49	630	500	0.5
contig10613.1	2824	3		gi|1174572432|gb|ARF11188.1|prolyl oligopeptidase PreP [Klosneuvirus KNV1]	1e-82	598	500	0.518
contig1738.1	5781	20	Rous-associated virus type 1	gi|1683220|gb|AAC60727.1|S69372_2v-erbB gene product, partial [Rous-associated virus type 1]	1.7e-142	567	499	0.6273
contig1872.1	5661	20	Rous-associated virus type 1	gi|1683220|gb|AAC60727.1|S69372_2v-erbB gene product, partial [Rous-associated virus type 1]	1.4e-142	567	499	0.6273
contig24974.1	1802	17	Pandoravirus salinus	gi|516305357|gb|AGO84936.1|carboxylesterase [Pandoravirus salinus]/gi|531036373|ref|YP_008438010.1|carboxylesterase [Pandoravirus salinus]	3.2e-33	562	499	0.4269
contig5515.1	3782	20	Acanthamoeba polyphaga mimivirus	gi|823717455|gb|AKI79060.1|DEAD/SNF2-like helicase [Acanthamoeba polyphaga mimivirus]	4.3e-114	548	499	0.5812
contig16888.1	2244	18		gi|1174572712|gb|ARF11468.1|deoxyribodipyrimidine photolyase [Klosneuvirus KNV1]	2.9e-49	473	499	0.4709
contig16847.1	2250	18		gi|1174572712|gb|ARF11468.1|deoxyribodipyrimidine photolyase [Klosneuvirus KNV1]	2.5e-49	473	499	0.4709
contig16847.2	1737	18		gi|1174572712|gb|ARF11468.1|deoxyribodipyrimidine photolyase [Klosneuvirus KNV1]	6.3e-50	473	499	0.4709
contig11238.1	2753	13	Anomala cuprea entomopoxvirus	gi|582973124|ref|YP_009001498.1|putative ATP-binding cassette transporter [Anomala cuprea entomopoxvirus]/gi|578887511|dbj|BAO49385.1|putative ATP-binding cassette transporter [Anomala cuprea entomopoxvirus]	1.6e-59	1506	498	0.5582
contig3039.1	4763	20	Wolbachia endosymbiont wVitA of Nasonia vitripennis phage WOVitA1/Wolbachia phage WO	gi|321272300|gb|ADW80185.1|ankyrin repeat protein [Wolbachia endosymbiont wVitA of Nasonia vitripennis phage WOVitA1]/gi|1051227244|gb|AOA49511.1|ankyrin repeat family protein [Wolbachia phage WO]	8.7e-44	866	498	0.4799
contig1366.2	6148	20	Wolbachia endosymbiont wVitB of Nasonia vitripennis phage WOVitB	gi|321272352|gb|ADW80233.1|ankyrin repeat protein [Wolbachia endosymbiont wVitB of Nasonia vitripennis phage WOVitB]	4.4e-44	866	498	0.4819
contig8679.1	3102	20	Chrysochromulina ericina virus	gi|939177719|ref|YP_009173627.1|Hsp70 protein [Chrysochromulina ericina virus]/gi|936628275|gb|ALH23278.1|Hsp70 protein [Chrysochromulina ericina virus]	2.5e-82	676	498	0.5402
contig2188.1	5380	20	Autographa californica nucleopolyhedrovirus	gi|1226168|gb|AAA92249.1|ORF B (bases 1850-5560) first start codon at 2306 [Autographa californica nucleopolyhedrovirus]	1.7e-93	1084	497	0.5433
contig23249.1	1881	20	Leucania separata nucleopolyhedrovirus	gi|114679992|ref|YP_758442.1|egt [Leucania separata nucleopolyhedrovirus]/gi|39598723|gb|AAR28909.1|egt [Leucania separata nucleopolyhedrovirus]	2.1e-28	554	497	0.4245
contig15708.1	2328	20	Spodoptera littoralis nucleopolyhedrovirus	gi|2501505|sp|Q88168.1|UDPE_NPVSLRecName: Full=Ecdysteroid UDP-glucosyltransferase Flags: Precursor/gi|677863|emb|CAA59174.1|ecdysteroid UDP-glucosyltransferase [Spodoptera littoralis nucleopolyhedrovirus]	4.1e-48	515	497	0.4809
contig15708.2	2011	20	Spodoptera littoralis nucleopolyhedrovirus	gi|2501505|sp|Q88168.1|UDPE_NPVSLRecName: Full=Ecdysteroid UDP-glucosyltransferase Flags: Precursor/gi|677863|emb|CAA59174.1|ecdysteroid UDP-glucosyltransferase [Spodoptera littoralis nucleopolyhedrovirus]	1.5e-48	515	497	0.4809
contig15321.1	2357	20	Spodoptera littoralis nucleopolyhedrovirus	gi|2501505|sp|Q88168.1|UDPE_NPVSLRecName: Full=Ecdysteroid UDP-glucosyltransferase Flags: Precursor/gi|677863|emb|CAA59174.1|ecdysteroid UDP-glucosyltransferase [Spodoptera littoralis nucleopolyhedrovirus]	1.4e-48	515	497	0.4809
contig1242.1	6451	2		gi|1174570813|gb|ARF09659.1|polyADP-ribose polymerase [Indivirus ILV1]	1.9e-52	492	497	0.5191
contig8541.1	3129	2		gi|1174570813|gb|ARF09659.1|polyADP-ribose polymerase [Indivirus ILV1]	3e-53	492	497	0.5191
contig8292.1	3171	2		gi|1174570813|gb|ARF09659.1|polyADP-ribose polymerase [Indivirus ILV1]	1.7e-53	492	497	0.5252
contig13506.1	2527	2		gi|1174570813|gb|ARF09659.1|polyADP-ribose polymerase [Indivirus ILV1]	6.3e-54	492	497	0.5191
contig13506.2	2522	2		gi|1174570813|gb|ARF09659.1|polyADP-ribose polymerase [Indivirus ILV1]	6.2e-54	492	497	0.5191
contig13935.1	2477	2		gi|1174570813|gb|ARF09659.1|polyADP-ribose polymerase [Indivirus ILV1]	5.3e-54	492	497	0.5191
contig26897.1	1721	20	Leucania separata nucleopolyhedrovirus	gi|114679992|ref|YP_758442.1|egt [Leucania separata nucleopolyhedrovirus]/gi|39598723|gb|AAR28909.1|egt [Leucania separata nucleopolyhedrovirus]	1.6e-42	554	496	0.4476
contig3816.1	4396	6		gi|1174570813|gb|ARF09659.1|polyADP-ribose polymerase [Indivirus ILV1]	5.5e-68	492	496	0.5403
contig3816.3	4381	6		gi|1174570813|gb|ARF09659.1|polyADP-ribose polymerase [Indivirus ILV1]	5.5e-68	492	496	0.5403
contig3816.2	4385	6		gi|1174570813|gb|ARF09659.1|polyADP-ribose polymerase [Indivirus ILV1]	2.9e-68	492	496	0.5403
contig7489.1	3317	6		gi|1174570813|gb|ARF09659.1|polyADP-ribose polymerase [Indivirus ILV1]	7.5e-69	492	496	0.5403
contig934.1	6936	20	Autographa californica nucleopolyhedrovirus	gi|1226168|gb|AAA92249.1|ORF B (bases 1850-5560) first start codon at 2306 [Autographa californica nucleopolyhedrovirus]	1.1e-88	1084	495	0.5596
contig1037.1	6757	20	Autographa californica nucleopolyhedrovirus	gi|1226168|gb|AAA92249.1|ORF B (bases 1850-5560) first start codon at 2306 [Autographa californica nucleopolyhedrovirus]	7.3e-91	1084	495	0.5616
contig1224.2	6307	20	Autographa californica nucleopolyhedrovirus	gi|1226168|gb|AAA92249.1|ORF B (bases 1850-5560) first start codon at 2306 [Autographa californica nucleopolyhedrovirus]	5.9e-91	1084	495	0.5616
contig1224.1	6475	20	Autographa californica nucleopolyhedrovirus	gi|1226168|gb|AAA92249.1|ORF B (bases 1850-5560) first start codon at 2306 [Autographa californica nucleopolyhedrovirus]	3.9e-91	1084	495	0.5636
contig11741.1	2695	20	Heliothis zea nudivirus	gi|22671537|gb|AAN04364.1|AF451898_69matrix metalloproteinase [Heliothis zea nudivirus]	7.4e-50	792	495	0.4646
contig19912.1	2052	2	Human respiratory syncytial virus/Cyprinid herpesvirus 3	gi|567768057|gb|AHC94771.1|firefly luciferase [Human orthopneumovirus]/gi|761352718|gb|AJP55778.1|firefly luciferase [synthetic construct]/gi|761352555|gb|AJP55623.1|firefly luciferase [synthetic construct]	3.9e-75	550	495	0.5475
contig20067.1	2044	2	Human respiratory syncytial virus/Cyprinid herpesvirus 3	gi|567768057|gb|AHC94771.1|firefly luciferase [Human orthopneumovirus]/gi|761352718|gb|AJP55778.1|firefly luciferase [synthetic construct]/gi|761352555|gb|AJP55623.1|firefly luciferase [synthetic construct]	1.5e-75	550	495	0.5495
contig14848.1	2396	1		gi|1174569331|gb|ARF08211.1|aromatic amino acid lyase [Catovirus CTV1]	1.9e-113	502	495	0.5879
contig17352.1	2213	1		gi|1174569331|gb|ARF08211.1|aromatic amino acid lyase [Catovirus CTV1]	4e-114	502	495	0.5879
contig14848.2	2198	1		gi|1174569331|gb|ARF08211.1|aromatic amino acid lyase [Catovirus CTV1]	3.5e-114	502	495	0.5879
contig18357.1	2147	1		gi|1174569331|gb|ARF08211.1|aromatic amino acid lyase [Catovirus CTV1]	3.5e-114	502	495	0.5879
contig853.1	7090	20	Autographa californica nucleopolyhedrovirus	gi|1226168|gb|AAA92249.1|ORF B (bases 1850-5560) first start codon at 2306 [Autographa californica nucleopolyhedrovirus]	3.3e-91	1084	494	0.5688
contig1656.3	3948	20	Autographa californica nucleopolyhedrovirus	gi|1226168|gb|AAA92249.1|ORF B (bases 1850-5560) first start codon at 2306 [Autographa californica nucleopolyhedrovirus]	5.9e-96	1084	494	0.5506
contig1656.1	5887	20	Autographa californica nucleopolyhedrovirus	gi|1226168|gb|AAA92249.1|ORF B (bases 1850-5560) first start codon at 2306 [Autographa californica nucleopolyhedrovirus]	4.6e-96	1084	494	0.5506
contig1656.2	4199	20	Autographa californica nucleopolyhedrovirus	gi|1226168|gb|AAA92249.1|ORF B (bases 1850-5560) first start codon at 2306 [Autographa californica nucleopolyhedrovirus]	4.4e-97	1084	494	0.5526
contig3686.1	4447	20	Wolbachia endosymbiont wVitA of Nasonia vitripennis phage WOVitA1/Wolbachia phage WO	gi|321272300|gb|ADW80185.1|ankyrin repeat protein [Wolbachia endosymbiont wVitA of Nasonia vitripennis phage WOVitA1]/gi|1051227244|gb|AOA49511.1|ankyrin repeat family protein [Wolbachia phage WO]	2.1e-46	866	494	0.4919
contig15444.2	2269	20	Samba virus/Acanthamoeba polyphaga mimivirus	gi|55417154|gb|AAV50804.1|VVI8 helicase [Acanthamoeba polyphaga mimivirus]/gi|1073516085|dbj|BAV62641.1|putative ATP-dependent RNA helicase [Acanthamoeba castellanii mimivirus]/gi|1073515096|dbj|BAV61653.1|putative ATP-dependent RNA helicase [Acanthamoeba castellanii mimivirus]/gi|585420807|gb|AHJ40204.1|VVI8 helicase [Samba virus]/gi|823719611|gb|AKI81214.1|putative ATP-dependent RNA helicase [A…	5.6e-45	695	494	0.5
contig2493.1	5152	20	Acanthamoeba polyphaga moumouvirus	gi|440383580|gb|AGC02106.1|HrpA-like helicase [Acanthamoeba polyphaga moumouvirus]/gi|441432500|ref|YP_007354542.1|HrpA-like helicase [Acanthamoeba polyphaga moumouvirus]	4.6e-64	683	494	0.5364
contig9134.1	3030	20	Acanthamoeba polyphaga moumouvirus	gi|440383580|gb|AGC02106.1|HrpA-like helicase [Acanthamoeba polyphaga moumouvirus]/gi|441432500|ref|YP_007354542.1|HrpA-like helicase [Acanthamoeba polyphaga moumouvirus]	2.4e-65	683	494	0.5364
contig15444.1	2372	20	Acanthamoeba castellanii mamavirus	gi|351737701|gb|AEQ60736.1|HrpA-like helicase [Acanthamoeba castellanii mamavirus]	3.6e-45	663	494	0.5
contig15444.3	2190	20	Acanthamoeba castellanii mamavirus	gi|351737701|gb|AEQ60736.1|HrpA-like helicase [Acanthamoeba castellanii mamavirus]	2.2e-45	663	494	0.5
contig980.1	6867	20	Thysanoplusia orichalcea nucleopolyhedrovirus	gi|429842884|gb|AGA16196.1|gta protein [Thysanoplusia orichalcea nucleopolyhedrovirus]/gi|438000347|ref|YP_007250452.1|gta protein [Thysanoplusia orichalcea nucleopolyhedrovirus]	3.3e-28	506	494	0.4656
contig980.2	6656	20	Thysanoplusia orichalcea nucleopolyhedrovirus	gi|429842884|gb|AGA16196.1|gta protein [Thysanoplusia orichalcea nucleopolyhedrovirus]/gi|438000347|ref|YP_007250452.1|gta protein [Thysanoplusia orichalcea nucleopolyhedrovirus]	3.1e-28	506	494	0.4656
contig410.1	8687	20	Thysanoplusia orichalcea nucleopolyhedrovirus	gi|429842884|gb|AGA16196.1|gta protein [Thysanoplusia orichalcea nucleopolyhedrovirus]/gi|438000347|ref|YP_007250452.1|gta protein [Thysanoplusia orichalcea nucleopolyhedrovirus]	2.1e-38	506	494	0.4818
contig480.1	8368	20	Thysanoplusia orichalcea nucleopolyhedrovirus	gi|429842884|gb|AGA16196.1|gta protein [Thysanoplusia orichalcea nucleopolyhedrovirus]/gi|438000347|ref|YP_007250452.1|gta protein [Thysanoplusia orichalcea nucleopolyhedrovirus]	2e-38	506	494	0.4818
contig901.1	6979	20	Thysanoplusia orichalcea nucleopolyhedrovirus	gi|429842884|gb|AGA16196.1|gta protein [Thysanoplusia orichalcea nucleopolyhedrovirus]/gi|438000347|ref|YP_007250452.1|gta protein [Thysanoplusia orichalcea nucleopolyhedrovirus]	1.5e-38	506	494	0.4818
contig922.1	6946	20	Thysanoplusia orichalcea nucleopolyhedrovirus	gi|429842884|gb|AGA16196.1|gta protein [Thysanoplusia orichalcea nucleopolyhedrovirus]/gi|438000347|ref|YP_007250452.1|gta protein [Thysanoplusia orichalcea nucleopolyhedrovirus]	1.5e-38	506	494	0.4818
contig410.2	6201	20	Thysanoplusia orichalcea nucleopolyhedrovirus	gi|429842884|gb|AGA16196.1|gta protein [Thysanoplusia orichalcea nucleopolyhedrovirus]/gi|438000347|ref|YP_007250452.1|gta protein [Thysanoplusia orichalcea nucleopolyhedrovirus]	1.3e-38	506	494	0.4818
contig2101.1	5452	20	Thysanoplusia orichalcea nucleopolyhedrovirus	gi|429842884|gb|AGA16196.1|gta protein [Thysanoplusia orichalcea nucleopolyhedrovirus]/gi|438000347|ref|YP_007250452.1|gta protein [Thysanoplusia orichalcea nucleopolyhedrovirus]	1e-38	506	494	0.4818
contig19212.1	2093	20	Autographa californica nucleopolyhedrovirus	gi|1226168|gb|AAA92249.1|ORF B (bases 1850-5560) first start codon at 2306 [Autographa californica nucleopolyhedrovirus]	4.3e-62	1084	493	0.4888
contig16015.1	2307	20	Wolbachia endosymbiont wVitA of Nasonia vitripennis phage WOVitA1/Wolbachia phage WO	gi|321272300|gb|ADW80185.1|ankyrin repeat protein [Wolbachia endosymbiont wVitA of Nasonia vitripennis phage WOVitA1]/gi|1051227244|gb|AOA49511.1|ankyrin repeat family protein [Wolbachia phage WO]	2e-45	866	493	0.4787
contig2143.1	5416	15	Bacillus phage proCM3	gi|544165255|gb|AGV99363.1|ABC transporter permease/ATP-binding protein [Bacillus phage proCM3]	2.4e-24	524	493	0.4462
contig2143.2	4571	15	Bacillus phage proCM3	gi|544165255|gb|AGV99363.1|ABC transporter permease/ATP-binding protein [Bacillus phage proCM3]	1.8e-24	524	493	0.4462
contig1155.1	6575	20	Wolbachia endosymbiont wVitB of Nasonia vitripennis phage WOVitB	gi|321272354|gb|ADW80235.1|ankyrin repeat protein [Wolbachia endosymbiont wVitB of Nasonia vitripennis phage WOVitB]	2.4e-29	2474	492	0.4675
contig694.1	7509	20	Paramecium bursaria Chlorella virus IL-3A	gi|448930274|gb|AGE53839.1|helicase [Paramecium bursaria Chlorella virus IL-3A]	8.1e-91	725	492	0.5833
contig1720.1	5797	20	Paramecium bursaria Chlorella virus IL-3A	gi|448930274|gb|AGE53839.1|helicase [Paramecium bursaria Chlorella virus IL-3A]	3.4e-91	725	492	0.5833
contig2826.1	4913	20	Paramecium bursaria Chlorella virus IL-3A	gi|448930274|gb|AGE53839.1|helicase [Paramecium bursaria Chlorella virus IL-3A]	1.2e-91	725	492	0.5833
contig16512.1	2269	20	Cowpox virus	gi|325558368|gb|ADZ29748.1|hypothetical protein CPXV_GER1980_EP4_203 [Cowpox virus]	2e-15	557	492	0.4126
contig13827.1	2486	3	Pandoravirus dulcis	gi|526119413|ref|YP_008319316.1|cytochrome P450 [Pandoravirus dulcis]/gi|516303064|gb|AGO82647.1|cytochrome P450 [Pandoravirus dulcis]	1.6e-15	535	492	0.4045
contig21536.1	1966	1		gi|1043236108|gb|ANS04836.1|thermosome subunit [uncultured Mediterranean phage]	1.1e-43	510	492	0.4939
contig8361.1	3160	20	Dasychira pudibunda nucleopolyhedrovirus	gi|896682363|gb|AKR14186.1|global transactivator [Dasychira pudibunda nucleopolyhedrovirus]	5e-31	498	492	0.4248
contig5845.1	3694	20	Wolbachia endosymbiont wVitB of Nasonia vitripennis phage WOVitB	gi|321272352|gb|ADW80233.1|ankyrin repeat protein [Wolbachia endosymbiont wVitB of Nasonia vitripennis phage WOVitB]	8.2e-44	866	491	0.4582
contig9453.1	2981	20	Wolbachia endosymbiont wVitB of Nasonia vitripennis phage WOVitB	gi|321272352|gb|ADW80233.1|ankyrin repeat protein [Wolbachia endosymbiont wVitB of Nasonia vitripennis phage WOVitB]	4.9e-44	866	491	0.4582
contig60.1	13601	20	Antheraea pernyi nucleopolyhedrovirus	gi|1172924120|dbj|BAX08880.1|global transactivator-like protein [Antheraea pernyi nucleopolyhedrovirus]	8.3e-36	495	491	0.4481
contig538.1	8107	7	Avian sarcoma virus 16	gi|2245503|gb|AAB62532.1|gag-v-phosphoinositide 3-kinase catalytic subunit fusion protein, partial [Avian sarcoma virus 16]	1.3e-34	1083	490	0.4551
contig697.1	7492	7	Avian sarcoma virus 16	gi|2245503|gb|AAB62532.1|gag-v-phosphoinositide 3-kinase catalytic subunit fusion protein, partial [Avian sarcoma virus 16]	1.2e-34	1083	490	0.4551
contig697.2	6891	7	Avian sarcoma virus 16	gi|2245503|gb|AAB62532.1|gag-v-phosphoinositide 3-kinase catalytic subunit fusion protein, partial [Avian sarcoma virus 16]	1.1e-34	1083	490	0.4551
contig828.1	7143	7	Avian sarcoma virus 16	gi|2245503|gb|AAB62532.1|gag-v-phosphoinositide 3-kinase catalytic subunit fusion protein, partial [Avian sarcoma virus 16]	1.1e-34	1083	490	0.4551
contig10952.1	2784	17	Moumouvirus goulette	gi|451927823|gb|AGF85701.1|hypothetical protein glt_00898 [Moumouvirus goulette]	8.3e-27	580	490	0.4408
contig2913.1	4842	2		gi|1174569499|gb|ARF08379.1|subtilase family protein [Catovirus CTV1]	2e-25	507	490	0.4367
contig23635.1	1863	4	Vaccinia virus GLV-1h68	gi|167412715|gb|ABZ80149.1|beta-D-glucuronidase [Vaccinia virus GLV-1h68]	5.8e-90	609	488	0.5246
contig14774.1	2403	12	Cotesia sesamiae Mombasa bracovirus	gi|394804269|gb|AFN42313.1|cytochrome P450 [Cotesia sesamiae Mombasa bracovirus]	2.6e-82	507	488	0.5389
contig4132.1	4269	20	Autographa californica nucleopolyhedrovirus	gi|1226168|gb|AAA92249.1|ORF B (bases 1850-5560) first start codon at 2306 [Autographa californica nucleopolyhedrovirus]	1.1e-94	1084	487	0.5544
contig17113.1	2229	1	Acinetobacter phage Ab105-3phi	gi|940328427|gb|ALJ98964.1|membrane alanine aminopeptidase N [Acinetobacter phage Ab105-3phi]	3.5e-14	899	487	0.3984
contig8994.1	3053	20		gi|1174573518|gb|ARF12259.1|ABC transporter [Klosneuvirus KNV1]	6.5e-68	526	487	0.5524
contig16164.1	2295	20		gi|1174573518|gb|ARF12259.1|ABC transporter [Klosneuvirus KNV1]	5.6e-69	526	487	0.5524
contig10364.2	2584	3		gi|1166803088|gb|ARA71987.1|Peroxinectin [Kaumoebavirus]/gi|1175818744|ref|YP_009352567.1|Peroxinectin [Kaumoebavirus]	6.3e-28	500	487	0.423
contig10364.1	2855	4		gi|1166803088|gb|ARA71987.1|Peroxinectin [Kaumoebavirus]/gi|1175818744|ref|YP_009352567.1|Peroxinectin [Kaumoebavirus]	8.3e-32	500	487	0.423
contig1824.1	5714	11		gi|1166803088|gb|ARA71987.1|Peroxinectin [Kaumoebavirus]/gi|1175818744|ref|YP_009352567.1|Peroxinectin [Kaumoebavirus]	1.1e-35	500	487	0.4209
contig4139.1	4265	11		gi|1166803088|gb|ARA71987.1|Peroxinectin [Kaumoebavirus]/gi|1175818744|ref|YP_009352567.1|Peroxinectin [Kaumoebavirus]	6.4e-36	500	487	0.4209
contig5903.1	3675	20	Autographa californica nucleopolyhedrovirus	gi|1226168|gb|AAA92249.1|ORF B (bases 1850-5560) first start codon at 2306 [Autographa californica nucleopolyhedrovirus]	4.9e-83	1084	486	0.5638
contig3729.1	4429	10	Acaryochloris phage A-HIS2	gi|984671029|emb|CBA17827.1|putative mitochondrial DNA polymerase gamma homologue [Acaryochloris phage A-HIS2]/gi|343160583|emb|CAY85467.1|DNA polymerase gamma [Acaryochloris phage A-HIS2]	5.3e-56	959	486	0.4753
contig3729.2	4352	10	Acaryochloris phage A-HIS2	gi|984671029|emb|CBA17827.1|putative mitochondrial DNA polymerase gamma homologue [Acaryochloris phage A-HIS2]/gi|343160583|emb|CAY85467.1|DNA polymerase gamma [Acaryochloris phage A-HIS2]	5.3e-56	959	486	0.4753
contig26161.1	1752	20	Leucania separata nucleopolyhedrovirus	gi|114679992|ref|YP_758442.1|egt [Leucania separata nucleopolyhedrovirus]/gi|39598723|gb|AAR28909.1|egt [Leucania separata nucleopolyhedrovirus]	9.3e-40	554	486	0.463
contig28.1	15462	20	Feline leukemia virus	gi|1622789|gb|AAC55943.1|Notch2, partial [Feline leukemia virus]	5.3e-115	486	486	0.6687
contig413.1	8671	20	Feline leukemia virus	gi|1622789|gb|AAC55943.1|Notch2, partial [Feline leukemia virus]	1.7e-115	486	486	0.6687
contig24369.1	1828	7		gi|1174572437|gb|ARF11193.1|IMP dehydrogenase/GMP reductase [Klosneuvirus KNV1]	9.4e-84	477	486	0.5658
contig25924.1	1762	20	Leucania separata nucleopolyhedrovirus	gi|114679992|ref|YP_758442.1|egt [Leucania separata nucleopolyhedrovirus]/gi|39598723|gb|AAR28909.1|egt [Leucania separata nucleopolyhedrovirus]	1.4e-40	554	485	0.4598
contig20853.1	2000	7		gi|1174572437|gb|ARF11193.1|IMP dehydrogenase/GMP reductase [Klosneuvirus KNV1]	3.6e-82	477	485	0.567
contig3830.1	4383	20	Autographa californica nucleopolyhedrovirus	gi|1226168|gb|AAA92249.1|ORF B (bases 1850-5560) first start codon at 2306 [Autographa californica nucleopolyhedrovirus]	1e-100	1084	484	0.5661
contig1896.1	5639	20	Autographa californica nucleopolyhedrovirus	gi|1226168|gb|AAA92249.1|ORF B (bases 1850-5560) first start codon at 2306 [Autographa californica nucleopolyhedrovirus]	6.2e-105	1084	484	0.5868
contig1116.1	6636	2	Rock bream iridovirus	gi|50237505|gb|AAT71838.1|laminin-type epidermal growth factor-like domain [Rock bream iridovirus]	2.3e-07	805	484	0.3492
contig1786.1	5746	3	Rock bream iridovirus	gi|50237505|gb|AAT71838.1|laminin-type epidermal growth factor-like domain [Rock bream iridovirus]	2.3e-07	805	484	0.3492
contig1116.2	5393	6	Rock bream iridovirus	gi|50237505|gb|AAT71838.1|laminin-type epidermal growth factor-like domain [Rock bream iridovirus]	1.9e-07	805	484	0.3492
contig14817.1	2399	4	Vaccinia virus GLV-1h68	gi|167412715|gb|ABZ80149.1|beta-D-glucuronidase [Vaccinia virus GLV-1h68]	1.7e-100	609	484	0.562
contig22465.1	1919	3	Human respiratory syncytial virus/Cyprinid herpesvirus 3	gi|567768057|gb|AHC94771.1|firefly luciferase [Human orthopneumovirus]/gi|761352718|gb|AJP55778.1|firefly luciferase [synthetic construct]/gi|761352555|gb|AJP55623.1|firefly luciferase [synthetic construct]	1.7e-61	550	484	0.4876
contig20219.1	2037	20	Acanthamoeba castellanii mamavirus/Acanthamoeba polyphaga lentillevirus/Hirudovirus strain Sangsue	gi|557951780|gb|AHA45575.1|DEAD/SNF2-like helicase [Hirudovirus strain Sangsue]/gi|398257134|gb|EJN40742.1|hypothetical protein lvs_R238 [Acanthamoeba polyphaga lentillevirus]/gi|351737443|gb|AEQ60478.1|DEAD/SNF2-like helicase [Acanthamoeba castellanii mamavirus]	6.8e-117	548	484	0.5847
contig23921.1	1849	11	Cotesia sesamiae Mombasa bracovirus	gi|394804267|gb|AFN42311.1|cytochrome P450 [Cotesia sesamiae Mombasa bracovirus]	9.9e-76	507	484	0.5186
contig9104.1	3035	20	Moraxella phage Mcat3	gi|823079679|gb|AKI27071.1|hypothetical protein [Moraxella phage Mcat3]	5.3e-113	820	483	0.6232
contig9928.1	2913	2	Aeromonas phage 31	gi|66392035|ref|YP_238960.1|hypothetical protein PHG31p231 [Aeromonas virus 31]/gi|62114872|gb|AAX63720.1|hypothetical protein PHG31p231 [Aeromonas virus 31]	5.4e-25	507	483	0.4783
contig14566.1	2421	2	Aeromonas phage 44RR2.8t	gi|37651715|ref|NP_932589.1|hypothetical protein ST44RRORF234c [Aeromonas virus 44RR2]/gi|34733015|gb|AAQ81552.1|hypothetical protein 44RRORF234c [Aeromonas virus 44RR2]	4e-28	507	483	0.4845
contig12703.1	2592	2	Aeromonas phage 44RR2.8t	gi|37651715|ref|NP_932589.1|hypothetical protein ST44RRORF234c [Aeromonas virus 44RR2]/gi|34733015|gb|AAQ81552.1|hypothetical protein 44RRORF234c [Aeromonas virus 44RR2]	3.4e-28	507	483	0.4803
contig12956.1	2566	2	Aeromonas phage 31	gi|66392035|ref|YP_238960.1|hypothetical protein PHG31p231 [Aeromonas virus 31]/gi|62114872|gb|AAX63720.1|hypothetical protein PHG31p231 [Aeromonas virus 31]	7.4e-31	507	483	0.4803
contig12956.2	2358	2	Aeromonas phage 44RR2.8t	gi|37651715|ref|NP_932589.1|hypothetical protein ST44RRORF234c [Aeromonas virus 44RR2]/gi|34733015|gb|AAQ81552.1|hypothetical protein 44RRORF234c [Aeromonas virus 44RR2]	7.2e-31	507	483	0.4803
contig16572.1	2264	17	Megavirus courdo11	gi|425701283|gb|AFX92445.1|deoxyribodipyrimidine photolyase [Megavirus courdo11]	1.9e-40	471	483	0.4306
contig5461.1	3798	20	Wolbachia endosymbiont wVitA of Nasonia vitripennis phage WOVitA1/Wolbachia phage WO	gi|1051227242|gb|AOA49509.1|ankyrin and tetratricopeptide repeat family protein [Wolbachia phage WO]/gi|321272302|gb|ADW80187.1|ankyrin repeat protein [Wolbachia endosymbiont wVitA of Nasonia vitripennis phage WOVitA1]	8.8e-54	2474	482	0.5207
contig2516.1	5139	20	Autographa californica nucleopolyhedrovirus	gi|1226168|gb|AAA92249.1|ORF B (bases 1850-5560) first start codon at 2306 [Autographa californica nucleopolyhedrovirus]	2.5e-76	1084	482	0.5353
contig5875.1	3685	20	Autographa californica nucleopolyhedrovirus	gi|1226168|gb|AAA92249.1|ORF B (bases 1850-5560) first start codon at 2306 [Autographa californica nucleopolyhedrovirus]	7.6e-80	1084	482	0.5539
contig5875.2	3327	20	Autographa californica nucleopolyhedrovirus	gi|1226168|gb|AAA92249.1|ORF B (bases 1850-5560) first start codon at 2306 [Autographa californica nucleopolyhedrovirus]	1.3e-82	1084	482	0.556
contig11609.1	2718	3		gi|1174570712|gb|ARF09562.1|dynamin family protein [Indivirus ILV1]	1.5e-31	644	482	0.471
contig11124.1	2765	3		gi|1174570712|gb|ARF09562.1|dynamin family protein [Indivirus ILV1]	1.2e-31	644	482	0.471
contig11124.2	2522	3		gi|1174570712|gb|ARF09562.1|dynamin family protein [Indivirus ILV1]	9.3e-32	644	482	0.471
contig11696.1	2700	3		gi|1174570712|gb|ARF09562.1|dynamin family protein [Indivirus ILV1]	8.9e-32	644	482	0.471
contig18189.1	2158	3		gi|1174570712|gb|ARF09562.1|dynamin family protein [Indivirus ILV1]	4.9e-32	644	482	0.471
contig26633.1	1733	20	Spodoptera exigua multiple nucleopolyhedrovirus	gi|571271706|emb|CDG72642.1|Ecdysteroid UDP glucosyltransferase egt [Spodoptera exigua multiple nucleopolyhedrovirus]/gi|9634248|ref|NP_037787.1|ORF27 egt [Spodoptera exigua multiple nucleopolyhedrovirus]/gi|6960487|gb|AAF33557.1|AF169823_27ORF27 egt [Spodoptera exigua multiple nucleopolyhedrovirus]/gi|571271568|emb|CDG72505.1|Ecdysteroid UDP glucosyltransferase egt [Spodoptera exigua multiple nu…	3.3e-29	523	482	0.4419
contig14209.1	2451	2	Aeromonas phage 31	gi|66392035|ref|YP_238960.1|hypothetical protein PHG31p231 [Aeromonas virus 31]/gi|62114872|gb|AAX63720.1|hypothetical protein PHG31p231 [Aeromonas virus 31]	1.6e-28	507	482	0.4772
contig2139.1	5419	20	Autographa californica nucleopolyhedrovirus	gi|1226168|gb|AAA92249.1|ORF B (bases 1850-5560) first start codon at 2306 [Autographa californica nucleopolyhedrovirus]	3.3e-106	1084	481	0.6112
contig1774.1	5753	1	Acinetobacter phage Ab105-3phi	gi|940328427|gb|ALJ98964.1|membrane alanine aminopeptidase N [Acinetobacter phage Ab105-3phi]	1e-52	899	481	0.4615
contig210.1	10116	6	Acinetobacter phage Ab105-3phi	gi|940328427|gb|ALJ98964.1|membrane alanine aminopeptidase N [Acinetobacter phage Ab105-3phi]	4.5e-54	899	481	0.4657
contig14480.1	2428	2	Aeromonas phage 31	gi|66392035|ref|YP_238960.1|hypothetical protein PHG31p231 [Aeromonas virus 31]/gi|62114872|gb|AAX63720.1|hypothetical protein PHG31p231 [Aeromonas virus 31]	2.1e-28	507	481	0.4761
contig32566.1	1516	20	Cotesia sesamiae Mombasa bracovirus	gi|394804269|gb|AFN42313.1|cytochrome P450 [Cotesia sesamiae Mombasa bracovirus]	6e-34	507	481	0.4345
contig6168.1	3611	3		gi|1174572879|gb|ARF11629.1|peptidase [Klosneuvirus KNV1]	4.1e-32	746	480	0.4333
contig3014.3	2162	20	Macacine herpesvirus 5/Macaca mulatta rhadinovirus 17577	gi|4494910|gb|AAD21332.1|complement binding protein [Macaca mulatta rhadinovirus 17577]/gi|18653812|ref|NP_570746.1|complement binding protein [Macacine gammaherpesvirus 5]	1.6e-17	645	480	0.3625
contig17098.1	2229	20	Leucania separata nucleopolyhedrovirus	gi|114679992|ref|YP_758442.1|egt [Leucania separata nucleopolyhedrovirus]/gi|39598723|gb|AAR28909.1|egt [Leucania separata nucleopolyhedrovirus]	4.1e-41	554	480	0.45
contig26304.1	1745	1		gi|1043236108|gb|ANS04836.1|thermosome subunit [uncultured Mediterranean phage]	8.9e-44	510	480	0.4958
contig2667.1	5019	20	Rachiplusia ou MNPV	gi|23476485|gb|AAN28032.1|global transactivator [Rachiplusia ou MNPV]	7.8e-37	505	480	0.4854
contig23087.1	1888	20		gi|1174572609|gb|ARF11365.1|choline dehydrogenase / GMC-type oxidoreductase [Klosneuvirus KNV1]	5.3e-34	503	480	0.4167
contig22957.1	1894	20	AKT8 murine leukemia virus	gi|400112|sp|P31748.1|AKT_MLVATRecName: Full=AKT kinase-transforming protein	0	501	480	0.7625
contig20897.2	1983	15		gi|1174569349|gb|ARF08229.1|deoxyribodipyrimidine photolyase [Catovirus CTV1]	5.4e-48	462	480	0.4583
contig20897.1	1997	15		gi|1174569349|gb|ARF08229.1|deoxyribodipyrimidine photolyase [Catovirus CTV1]	5.1e-48	462	480	0.4583
contig10204.1	2876	20		gi|1043235531|gb|ANS04276.1|amidophosphoribosyltransferase [uncultured Mediterranean phage]	1.2e-48	439	480	0.4562
contig5188.3	3656	20	Wolbachia endosymbiont wVitA of Nasonia vitripennis phage WOVitA1/Wolbachia phage WO	gi|1051227242|gb|AOA49509.1|ankyrin and tetratricopeptide repeat family protein [Wolbachia phage WO]/gi|321272302|gb|ADW80187.1|ankyrin repeat protein [Wolbachia endosymbiont wVitA of Nasonia vitripennis phage WOVitA1]	2e-45	2474	479	0.4864
contig5188.2	3873	20	Wolbachia endosymbiont wVitA of Nasonia vitripennis phage WOVitA1/Wolbachia phage WO	gi|1051227242|gb|AOA49509.1|ankyrin and tetratricopeptide repeat family protein [Wolbachia phage WO]/gi|321272302|gb|ADW80187.1|ankyrin repeat protein [Wolbachia endosymbiont wVitA of Nasonia vitripennis phage WOVitA1]	1.8e-45	2474	479	0.4864
contig5263.1	3860	20	Wolbachia endosymbiont wVitA of Nasonia vitripennis phage WOVitA1/Wolbachia phage WO	gi|1051227242|gb|AOA49509.1|ankyrin and tetratricopeptide repeat family protein [Wolbachia phage WO]/gi|321272302|gb|ADW80187.1|ankyrin repeat protein [Wolbachia endosymbiont wVitA of Nasonia vitripennis phage WOVitA1]	1.8e-45	2474	479	0.4864
contig5188.1	3879	20	Wolbachia endosymbiont wVitA of Nasonia vitripennis phage WOVitA1/Wolbachia phage WO	gi|1051227242|gb|AOA49509.1|ankyrin and tetratricopeptide repeat family protein [Wolbachia phage WO]/gi|321272302|gb|ADW80187.1|ankyrin repeat protein [Wolbachia endosymbiont wVitA of Nasonia vitripennis phage WOVitA1]	1.6e-45	2474	479	0.4864
contig5064.3	1911	20	Autographa californica nucleopolyhedrovirus	gi|1226168|gb|AAA92249.1|ORF B (bases 1850-5560) first start codon at 2306 [Autographa californica nucleopolyhedrovirus]	3.2e-86	1084	479	0.5574
contig1879.1	5657	20	Autographa californica nucleopolyhedrovirus	gi|1226168|gb|AAA92249.1|ORF B (bases 1850-5560) first start codon at 2306 [Autographa californica nucleopolyhedrovirus]	3.8e-93	1084	479	0.5699
contig15993.1	2309	20	Autographa californica nucleopolyhedrovirus	gi|1226168|gb|AAA92249.1|ORF B (bases 1850-5560) first start codon at 2306 [Autographa californica nucleopolyhedrovirus]	1.2e-95	1084	479	0.5637
contig14550.1	2422	10	Cotesia sesamiae Mombasa bracovirus	gi|394804267|gb|AFN42311.1|cytochrome P450 [Cotesia sesamiae Mombasa bracovirus]	1.2e-63	507	479	0.5637
contig1565.1	5984	20	Autographa californica nucleopolyhedrovirus	gi|1226168|gb|AAA92249.1|ORF B (bases 1850-5560) first start codon at 2306 [Autographa californica nucleopolyhedrovirus]	2e-83	1084	478	0.5669
contig4520.1	4114	1	Acinetobacter phage Ab105-3phi	gi|940328427|gb|ALJ98964.1|membrane alanine aminopeptidase N [Acinetobacter phage Ab105-3phi]	8e-44	899	478	0.4477
contig26484.1	1739	20	Leucania separata nucleopolyhedrovirus	gi|114679992|ref|YP_758442.1|egt [Leucania separata nucleopolyhedrovirus]/gi|39598723|gb|AAR28909.1|egt [Leucania separata nucleopolyhedrovirus]	8.3e-48	554	478	0.4979
contig32520.1	1518	20	Leucania separata nucleopolyhedrovirus	gi|114679992|ref|YP_758442.1|egt [Leucania separata nucleopolyhedrovirus]/gi|39598723|gb|AAR28909.1|egt [Leucania separata nucleopolyhedrovirus]	5.6e-50	554	478	0.4791
contig13.1	17407	6	Feline sarcoma virus	gi|323891|gb|AAA43045.1|P160gag-fms polyprotein [Feline sarcoma virus]	6.5e-10	1511	477	0.3774
contig13.2	17242	5	Feline sarcoma virus	gi|323891|gb|AAA43045.1|P160gag-fms polyprotein [Feline sarcoma virus]	6.5e-10	1511	477	0.3774
contig2538.1	5120	20	Autographa californica nucleopolyhedrovirus	gi|1226168|gb|AAA92249.1|ORF B (bases 1850-5560) first start codon at 2306 [Autographa californica nucleopolyhedrovirus]	1.1e-77	1084	477	0.5618
contig13031.1	2560	20	Autographa californica nucleopolyhedrovirus	gi|1226168|gb|AAA92249.1|ORF B (bases 1850-5560) first start codon at 2306 [Autographa californica nucleopolyhedrovirus]	3.7e-84	1084	477	0.5409
contig1322.2	4247	20	Autographa californica nucleopolyhedrovirus	gi|1226168|gb|AAA92249.1|ORF B (bases 1850-5560) first start codon at 2306 [Autographa californica nucleopolyhedrovirus]	9e-86	1084	477	0.5556
contig4278.1	4222	3		gi|1174572729|gb|ARF11485.1|magnesium-transporting ATPase [Klosneuvirus KNV1]	2.7e-17	922	477	0.4172
contig4278.2	4074	3		gi|1174572729|gb|ARF11485.1|magnesium-transporting ATPase [Klosneuvirus KNV1]	2.7e-17	922	477	0.4172
contig815.1	7166	3		gi|1174572729|gb|ARF11485.1|magnesium-transporting ATPase [Klosneuvirus KNV1]	1.3e-17	922	477	0.4214
contig11533.1	2718	20	Bathycoccus sp. RCC1105 virus BpV2	gi|312599158|gb|ADQ91181.1|hypothetical protein BpV2_014c [Bathycoccus sp. RCC1105 virus BpV2]	1.4e-113	686	477	0.6122
contig18641.3	2080	20	Leucania separata nucleopolyhedrovirus	gi|114679992|ref|YP_758442.1|egt [Leucania separata nucleopolyhedrovirus]/gi|39598723|gb|AAR28909.1|egt [Leucania separata nucleopolyhedrovirus]	2.3e-33	554	477	0.4444
contig18641.1	2131	20	Leucania separata nucleopolyhedrovirus	gi|114679992|ref|YP_758442.1|egt [Leucania separata nucleopolyhedrovirus]/gi|39598723|gb|AAR28909.1|egt [Leucania separata nucleopolyhedrovirus]	8.5e-34	554	477	0.4444
contig18641.2	2122	20	Leucania separata nucleopolyhedrovirus	gi|114679992|ref|YP_758442.1|egt [Leucania separata nucleopolyhedrovirus]/gi|39598723|gb|AAR28909.1|egt [Leucania separata nucleopolyhedrovirus]	1.6e-34	554	477	0.4465
contig17295.1	2217	3		gi|1174572867|gb|ARF11617.1|lysyl-tRNA synthetase [Klosneuvirus KNV1]	1.1e-142	511	477	0.673
contig17295.2	2052	3		gi|1174572867|gb|ARF11617.1|lysyl-tRNA synthetase [Klosneuvirus KNV1]	5.1e-144	511	477	0.673
contig8423.2	2921	6	Archaeal BJ1 virus	gi|119757020|ref|YP_919062.1|hypothetical protein BJ1_gp35 [Archaeal BJ1 virus]/gi|119507035|emb|CAL92457.1|hypothetical protein [Archaeal BJ1 virus]	4.4e-47	704	476	0.4853
contig7643.1	3289	20	Rachiplusia ou MNPV	gi|23476485|gb|AAN28032.1|global transactivator [Rachiplusia ou MNPV]	2.1e-39	505	476	0.4916
contig8813.1	3080	20	Rachiplusia ou MNPV	gi|23476485|gb|AAN28032.1|global transactivator [Rachiplusia ou MNPV]	1.7e-39	505	476	0.4916
contig27226.1	1707	1		gi|1111952631|gb|API81738.1|hypothetical protein [Cafeteria roenbergensis]	1.5e-43	467	476	0.4475
contig21774.1	1961	9	Megavirus lba	gi|444237297|gb|AGD93067.1|adenylosuccinate synthetase [Megavirus lba]	2.6e-76	465	476	0.5357
contig20283.1	2033	20	Leucania separata nucleopolyhedrovirus	gi|114679992|ref|YP_758442.1|egt [Leucania separata nucleopolyhedrovirus]/gi|39598723|gb|AAR28909.1|egt [Leucania separata nucleopolyhedrovirus]	3.2e-40	554	475	0.4737
contig12943.1	2568	20	Leucania separata nucleopolyhedrovirus	gi|114679992|ref|YP_758442.1|egt [Leucania separata nucleopolyhedrovirus]/gi|39598723|gb|AAR28909.1|egt [Leucania separata nucleopolyhedrovirus]	2.9e-45	554	475	0.48
contig26936.1	1719	20	Leucania separata nucleopolyhedrovirus	gi|114679992|ref|YP_758442.1|egt [Leucania separata nucleopolyhedrovirus]/gi|39598723|gb|AAR28909.1|egt [Leucania separata nucleopolyhedrovirus]	2.5e-46	554	475	0.48
contig15811.1	2321	20	Leucania separata nucleopolyhedrovirus	gi|114679992|ref|YP_758442.1|egt [Leucania separata nucleopolyhedrovirus]/gi|39598723|gb|AAR28909.1|egt [Leucania separata nucleopolyhedrovirus]	1.2e-46	554	475	0.4926
contig19347.1	2085	20	Leucania separata nucleopolyhedrovirus	gi|114679992|ref|YP_758442.1|egt [Leucania separata nucleopolyhedrovirus]/gi|39598723|gb|AAR28909.1|egt [Leucania separata nucleopolyhedrovirus]	3.4e-47	554	475	0.4968
contig21345.1	1974	20	Leucania separata nucleopolyhedrovirus	gi|114679992|ref|YP_758442.1|egt [Leucania separata nucleopolyhedrovirus]/gi|39598723|gb|AAR28909.1|egt [Leucania separata nucleopolyhedrovirus]	1e-47	554	475	0.4989
contig29088.1	1638	20	Leucania separata nucleopolyhedrovirus	gi|114679992|ref|YP_758442.1|egt [Leucania separata nucleopolyhedrovirus]/gi|39598723|gb|AAR28909.1|egt [Leucania separata nucleopolyhedrovirus]	6.2e-48	554	475	0.4947
contig24688.1	1815	20	Leucania separata nucleopolyhedrovirus	gi|114679992|ref|YP_758442.1|egt [Leucania separata nucleopolyhedrovirus]/gi|39598723|gb|AAR28909.1|egt [Leucania separata nucleopolyhedrovirus]	1.6e-48	554	475	0.5032
contig21018.1	1991	2	Human respiratory syncytial virus/Cyprinid herpesvirus 3	gi|567768057|gb|AHC94771.1|firefly luciferase [Human orthopneumovirus]/gi|761352718|gb|AJP55778.1|firefly luciferase [synthetic construct]/gi|761352555|gb|AJP55623.1|firefly luciferase [synthetic construct]	6.2e-24	550	475	0.4505
contig20964.1	1994	2	Human respiratory syncytial virus/Cyprinid herpesvirus 3	gi|567768057|gb|AHC94771.1|firefly luciferase [Human orthopneumovirus]/gi|761352718|gb|AJP55778.1|firefly luciferase [synthetic construct]/gi|761352555|gb|AJP55623.1|firefly luciferase [synthetic construct]	5.1e-24	550	475	0.4505
contig24698.1	1814	13	Cotesia sesamiae Mombasa bracovirus	gi|394804267|gb|AFN42311.1|cytochrome P450 [Cotesia sesamiae Mombasa bracovirus]	1.8e-67	507	475	0.5768
contig7129.1	3394	20	Bombyx mori nucleopolyhedrovirus	gi|548577875|gb|AGX01131.1|GTA [Bombyx mori nucleopolyhedrovirus]	2.4e-39	506	475	0.4989
contig7643.2	2783	20	Bombyx mori nucleopolyhedrovirus	gi|548577875|gb|AGX01131.1|GTA [Bombyx mori nucleopolyhedrovirus]	1.2e-39	506	475	0.4989
contig2759.1	4956	20	Wolbachia endosymbiont wVitA of Nasonia vitripennis phage WOVitA1/Wolbachia phage WO	gi|1051227242|gb|AOA49509.1|ankyrin and tetratricopeptide repeat family protein [Wolbachia phage WO]/gi|321272302|gb|ADW80187.1|ankyrin repeat protein [Wolbachia endosymbiont wVitA of Nasonia vitripennis phage WOVitA1]	1.8e-31	2474	474	0.4705
contig3984.1	4325	20	Autographa californica nucleopolyhedrovirus	gi|1226168|gb|AAA92249.1|ORF B (bases 1850-5560) first start codon at 2306 [Autographa californica nucleopolyhedrovirus]	1.7e-92	1084	474	0.5506
contig4100.1	4280	20	Autographa californica nucleopolyhedrovirus	gi|1226168|gb|AAA92249.1|ORF B (bases 1850-5560) first start codon at 2306 [Autographa californica nucleopolyhedrovirus]	1.5e-92	1084	474	0.5506
contig2981.1	4792	20	Macacine herpesvirus 5/Macaca mulatta rhadinovirus 17577	gi|4494910|gb|AAD21332.1|complement binding protein [Macaca mulatta rhadinovirus 17577]/gi|18653812|ref|NP_570746.1|complement binding protein [Macacine gammaherpesvirus 5]	2.1e-27	645	474	0.403
contig10312.1	2867	4	Vaccinia virus GLV-1h68	gi|167412715|gb|ABZ80149.1|beta-D-glucuronidase [Vaccinia virus GLV-1h68]	7.8e-97	609	474	0.5612
contig14646.1	2418	4	Vaccinia virus GLV-1h68	gi|167412715|gb|ABZ80149.1|beta-D-glucuronidase [Vaccinia virus GLV-1h68]	3.1e-98	609	474	0.5612
contig24929.1	1804	4	Vaccinia virus GLV-1h68	gi|167412715|gb|ABZ80149.1|beta-D-glucuronidase [Vaccinia virus GLV-1h68]	2.3e-100	609	474	0.5612
contig26340.1	1744	4	Vaccinia virus GLV-1h68	gi|167412715|gb|ABZ80149.1|beta-D-glucuronidase [Vaccinia virus GLV-1h68]	4.9e-101	609	474	0.5633
contig30234.1	1597	4	Vaccinia virus GLV-1h68	gi|167412715|gb|ABZ80149.1|beta-D-glucuronidase [Vaccinia virus GLV-1h68]	1.5e-102	609	474	0.5612
contig18264.1	2153	20		gi|1174570289|gb|ARF09161.1|arginyl-tRNA synthetase [Catovirus CTV1]	1.9e-103	574	474	0.6266
contig19168.1	2095	20	Leucania separata nucleopolyhedrovirus	gi|114679992|ref|YP_758442.1|egt [Leucania separata nucleopolyhedrovirus]/gi|39598723|gb|AAR28909.1|egt [Leucania separata nucleopolyhedrovirus]	1e-33	554	474	0.4451
contig23721.1	1858	20	Leucania separata nucleopolyhedrovirus	gi|114679992|ref|YP_758442.1|egt [Leucania separata nucleopolyhedrovirus]/gi|39598723|gb|AAR28909.1|egt [Leucania separata nucleopolyhedrovirus]	8.6e-41	554	474	0.4494
contig15778.1	2323	20	Leucania separata nucleopolyhedrovirus	gi|114679992|ref|YP_758442.1|egt [Leucania separata nucleopolyhedrovirus]/gi|39598723|gb|AAR28909.1|egt [Leucania separata nucleopolyhedrovirus]	8.8e-44	554	474	0.4831
contig14708.1	2409	20	Leucania separata nucleopolyhedrovirus	gi|114679992|ref|YP_758442.1|egt [Leucania separata nucleopolyhedrovirus]/gi|39598723|gb|AAR28909.1|egt [Leucania separata nucleopolyhedrovirus]	6.6e-44	554	474	0.4873
contig22234.1	1930	20	Leucania separata nucleopolyhedrovirus	gi|114679992|ref|YP_758442.1|egt [Leucania separata nucleopolyhedrovirus]/gi|39598723|gb|AAR28909.1|egt [Leucania separata nucleopolyhedrovirus]	1.6e-44	554	474	0.4873
contig9717.1	2944	2	Aeromonas phage 31	gi|66392035|ref|YP_238960.1|hypothetical protein PHG31p231 [Aeromonas virus 31]/gi|62114872|gb|AAX63720.1|hypothetical protein PHG31p231 [Aeromonas virus 31]	1.5e-26	507	474	0.4789
contig9717.2	2910	2	Aeromonas phage 31	gi|66392035|ref|YP_238960.1|hypothetical protein PHG31p231 [Aeromonas virus 31]/gi|62114872|gb|AAX63720.1|hypothetical protein PHG31p231 [Aeromonas virus 31]	1.5e-26	507	474	0.4789
contig10098.1	2891	2	Aeromonas phage 44RR2.8t	gi|37651715|ref|NP_932589.1|hypothetical protein ST44RRORF234c [Aeromonas virus 44RR2]/gi|34733015|gb|AAQ81552.1|hypothetical protein 44RRORF234c [Aeromonas virus 44RR2]	1.1e-26	507	474	0.4831
contig9407.1	2988	2	Aeromonas phage 31	gi|66392035|ref|YP_238960.1|hypothetical protein PHG31p231 [Aeromonas virus 31]/gi|62114872|gb|AAX63720.1|hypothetical protein PHG31p231 [Aeromonas virus 31]	2e-28	507	474	0.4789
contig15233.1	2366	2	Aeromonas phage 44RR2.8t	gi|37651715|ref|NP_932589.1|hypothetical protein ST44RRORF234c [Aeromonas virus 44RR2]/gi|34733015|gb|AAQ81552.1|hypothetical protein 44RRORF234c [Aeromonas virus 44RR2]	2.5e-29	507	474	0.4831
contig28561.1	1657	13	Cotesia sesamiae Mombasa bracovirus	gi|394804267|gb|AFN42311.1|cytochrome P450 [Cotesia sesamiae Mombasa bracovirus]	2.9e-68	507	474	0.5759
contig24473.1	1823	1	Acinetobacter phage Ab105-3phi	gi|940328427|gb|ALJ98964.1|membrane alanine aminopeptidase N [Acinetobacter phage Ab105-3phi]	9.4e-53	899	473	0.4905
contig21336.1	1975	20	Leucania separata nucleopolyhedrovirus	gi|114679992|ref|YP_758442.1|egt [Leucania separata nucleopolyhedrovirus]/gi|39598723|gb|AAR28909.1|egt [Leucania separata nucleopolyhedrovirus]	7.8e-48	554	473	0.482
contig1826.1	5735	20	Autographa californica nucleopolyhedrovirus	gi|1226168|gb|AAA92249.1|ORF B (bases 1850-5560) first start codon at 2306 [Autographa californica nucleopolyhedrovirus]	1.2e-89	1084	472	0.5847
contig1826.2	5119	20	Autographa californica nucleopolyhedrovirus	gi|1226168|gb|AAA92249.1|ORF B (bases 1850-5560) first start codon at 2306 [Autographa californica nucleopolyhedrovirus]	9.8e-91	1084	472	0.589
contig13.3	6593	4	Feline sarcoma virus (STRAIN MCDONOUGH)	gi|125363|sp|P00545.2|KFMS_FSVMDRecName: Full=Tyrosine-protein kinase transforming protein fms	2.9e-10	978	472	0.3771
contig11298.1	2746	20	Leucania separata nucleopolyhedrovirus	gi|114679992|ref|YP_758442.1|egt [Leucania separata nucleopolyhedrovirus]/gi|39598723|gb|AAR28909.1|egt [Leucania separata nucleopolyhedrovirus]	8.2e-45	554	472	0.4894
contig16726.1	2254	20	Leucania separata nucleopolyhedrovirus	gi|114679992|ref|YP_758442.1|egt [Leucania separata nucleopolyhedrovirus]/gi|39598723|gb|AAR28909.1|egt [Leucania separata nucleopolyhedrovirus]	3.2e-45	554	472	0.4873
contig28060.1	1675	14	Megavirus chiliensis/Megavirus lba	gi|444236920|gb|AGD92690.1|asparaginyl-tRNA synthetase [Megavirus lba]/gi|350611635|gb|AEQ33079.1|asparaginyl-tRNA synthetase [Megavirus chiliensis]/gi|363540470|ref|YP_004894794.1|asparaginyl-tRNA synthetase [Megavirus chiliensis]	2.6e-67	472	472	0.5212
contig19252.1	2090	17		gi|1174573879|gb|ARF12609.1|HD phosphohydrolase [Klosneuvirus KNV1]	1.1e-54	452	472	0.4746
contig19122.2	1391	6	Bombyx mori densovirus Zhenjiang	gi|189007677|gb|ACD68163.1|structural protein [Bombyx mori densovirus Zhenjiang]	9.7e-18	1115	471	0.4098
contig1984.1	5561	20	Autographa californica nucleopolyhedrovirus	gi|1226168|gb|AAA92249.1|ORF B (bases 1850-5560) first start codon at 2306 [Autographa californica nucleopolyhedrovirus]	1.1e-90	1084	471	0.5881
contig16226.1	2290	20	Leucania separata nucleopolyhedrovirus	gi|114679992|ref|YP_758442.1|egt [Leucania separata nucleopolyhedrovirus]/gi|39598723|gb|AAR28909.1|egt [Leucania separata nucleopolyhedrovirus]	2.1e-38	554	471	0.4692
contig15623.1	2334	20	Leucania separata nucleopolyhedrovirus	gi|114679992|ref|YP_758442.1|egt [Leucania separata nucleopolyhedrovirus]/gi|39598723|gb|AAR28909.1|egt [Leucania separata nucleopolyhedrovirus]	7.3e-46	554	471	0.4883
contig15509.1	2342	20	Leucania separata nucleopolyhedrovirus	gi|114679992|ref|YP_758442.1|egt [Leucania separata nucleopolyhedrovirus]/gi|39598723|gb|AAR28909.1|egt [Leucania separata nucleopolyhedrovirus]	5.3e-46	554	471	0.4947
contig20029.1	2047	20	Leucania separata nucleopolyhedrovirus	gi|114679992|ref|YP_758442.1|egt [Leucania separata nucleopolyhedrovirus]/gi|39598723|gb|AAR28909.1|egt [Leucania separata nucleopolyhedrovirus]	5.3e-46	554	471	0.4883
contig16814.2	2075	20	Leucania separata nucleopolyhedrovirus	gi|114679992|ref|YP_758442.1|egt [Leucania separata nucleopolyhedrovirus]/gi|39598723|gb|AAR28909.1|egt [Leucania separata nucleopolyhedrovirus]	2.5e-46	554	471	0.4883
contig16261.1	2287	20	Leucania separata nucleopolyhedrovirus	gi|114679992|ref|YP_758442.1|egt [Leucania separata nucleopolyhedrovirus]/gi|39598723|gb|AAR28909.1|egt [Leucania separata nucleopolyhedrovirus]	3.3e-47	554	471	0.5032
contig16261.2	2066	20	Leucania separata nucleopolyhedrovirus	gi|114679992|ref|YP_758442.1|egt [Leucania separata nucleopolyhedrovirus]/gi|39598723|gb|AAR28909.1|egt [Leucania separata nucleopolyhedrovirus]	2.2e-47	554	471	0.5032
contig24410.1	1828	20	Leucania separata nucleopolyhedrovirus	gi|114679992|ref|YP_758442.1|egt [Leucania separata nucleopolyhedrovirus]/gi|39598723|gb|AAR28909.1|egt [Leucania separata nucleopolyhedrovirus]	1.3e-47	554	471	0.5032
contig11569.1	2714	20	Autographa californica nucleopolyhedrovirus	gi|1226168|gb|AAA92249.1|ORF B (bases 1850-5560) first start codon at 2306 [Autographa californica nucleopolyhedrovirus]	2e-90	1084	470	0.5702
contig14784.1	2402	6	Environmental Halophage eHP-27	gi|383397696|gb|AFH22476.1|hypothetical protein OSG_eHP27_00120 [environmental Halophage eHP-27]	4.4e-57	659	470	0.5234
contig14708.2	2193	20	Leucania separata nucleopolyhedrovirus	gi|114679992|ref|YP_758442.1|egt [Leucania separata nucleopolyhedrovirus]/gi|39598723|gb|AAR28909.1|egt [Leucania separata nucleopolyhedrovirus]	4.4e-45	554	470	0.4957
contig24074.1	1848	20	Leucania separata nucleopolyhedrovirus	gi|114679992|ref|YP_758442.1|egt [Leucania separata nucleopolyhedrovirus]/gi|39598723|gb|AAR28909.1|egt [Leucania separata nucleopolyhedrovirus]	4.5e-46	554	470	0.5
contig14575.1	2420	20	Diadromus pulchellus ascovirus 4a	gi|11931717|emb|CAC19131.1|putative DNA helicase [Diadromus pulchellus ascovirus 4a]	4.7e-92	493	470	0.566
contig20587.1	2015	20	Diadromus pulchellus ascovirus 4a	gi|11931717|emb|CAC19131.1|putative DNA helicase [Diadromus pulchellus ascovirus 4a]	4e-93	493	470	0.566
contig21683.1	1959	20	Diadromus pulchellus ascovirus 4a	gi|11931717|emb|CAC19131.1|putative DNA helicase [Diadromus pulchellus ascovirus 4a]	2e-93	493	470	0.566
contig25950.1	1762	20	Autographa californica nucleopolyhedrovirus	gi|1226168|gb|AAA92249.1|ORF B (bases 1850-5560) first start codon at 2306 [Autographa californica nucleopolyhedrovirus]	5.6e-79	1084	469	0.548
contig3649.1	4463	20	Autographa californica nucleopolyhedrovirus	gi|1226168|gb|AAA92249.1|ORF B (bases 1850-5560) first start codon at 2306 [Autographa californica nucleopolyhedrovirus]	4.4e-83	1084	469	0.5736
contig3939.1	4341	20	Autographa californica nucleopolyhedrovirus	gi|1226168|gb|AAA92249.1|ORF B (bases 1850-5560) first start codon at 2306 [Autographa californica nucleopolyhedrovirus]	7e-89	1084	469	0.5864
contig22584.1	1932	20	Leucania separata nucleopolyhedrovirus	gi|114679992|ref|YP_758442.1|egt [Leucania separata nucleopolyhedrovirus]/gi|39598723|gb|AAR28909.1|egt [Leucania separata nucleopolyhedrovirus]	1.5e-44	554	469	0.4861
contig22966.1	1894	20	Leucania separata nucleopolyhedrovirus	gi|114679992|ref|YP_758442.1|egt [Leucania separata nucleopolyhedrovirus]/gi|39598723|gb|AAR28909.1|egt [Leucania separata nucleopolyhedrovirus]	9.4e-45	554	469	0.4883
contig22584.2	1676	20	Leucania separata nucleopolyhedrovirus	gi|114679992|ref|YP_758442.1|egt [Leucania separata nucleopolyhedrovirus]/gi|39598723|gb|AAR28909.1|egt [Leucania separata nucleopolyhedrovirus]	6.9e-45	554	469	0.4861
contig27544.1	1695	20	Leucania separata nucleopolyhedrovirus	gi|114679992|ref|YP_758442.1|egt [Leucania separata nucleopolyhedrovirus]/gi|39598723|gb|AAR28909.1|egt [Leucania separata nucleopolyhedrovirus]	6.1e-45	554	469	0.4861
contig20577.1	2015	20	Leucania separata nucleopolyhedrovirus	gi|114679992|ref|YP_758442.1|egt [Leucania separata nucleopolyhedrovirus]/gi|39598723|gb|AAR28909.1|egt [Leucania separata nucleopolyhedrovirus]	8.7e-60	554	469	0.5032
contig18235.1	2155	20	Leucania separata nucleopolyhedrovirus	gi|114679992|ref|YP_758442.1|egt [Leucania separata nucleopolyhedrovirus]/gi|39598723|gb|AAR28909.1|egt [Leucania separata nucleopolyhedrovirus]	4.5e-60	554	469	0.5053
contig19965.1	2050	20	Leucania separata nucleopolyhedrovirus	gi|114679992|ref|YP_758442.1|egt [Leucania separata nucleopolyhedrovirus]/gi|39598723|gb|AAR28909.1|egt [Leucania separata nucleopolyhedrovirus]	2.8e-60	554	469	0.5053
contig21431.1	1970	20	Leucania separata nucleopolyhedrovirus	gi|114679992|ref|YP_758442.1|egt [Leucania separata nucleopolyhedrovirus]/gi|39598723|gb|AAR28909.1|egt [Leucania separata nucleopolyhedrovirus]	1.8e-60	554	469	0.5053
contig2463.2	5132	16		gi|1174573856|gb|ARF12587.1|leucine-rich repeat protein [Klosneuvirus KNV1]	1.9e-23	527	469	0.4776
contig2463.1	5169	16		gi|1174573856|gb|ARF12587.1|leucine-rich repeat protein [Klosneuvirus KNV1]	8.9e-24	527	469	0.4776
contig2617.1	5054	20	Yellowstone lake phycodnavirus 3	gi|944325524|ref|YP_009174325.1|hypothetical protein [Yellowstone lake phycodnavirus 3]/gi|941356821|dbj|BAT22607.1|hypothetical protein [Yellowstone lake phycodnavirus 3]	1.3e-31	478	469	0.4456
contig2617.2	4868	20	Yellowstone lake phycodnavirus 3	gi|944325524|ref|YP_009174325.1|hypothetical protein [Yellowstone lake phycodnavirus 3]/gi|941356821|dbj|BAT22607.1|hypothetical protein [Yellowstone lake phycodnavirus 3]	1.2e-31	478	469	0.4456
contig3041.1	4762	20	Autographa californica nucleopolyhedrovirus	gi|1226168|gb|AAA92249.1|ORF B (bases 1850-5560) first start codon at 2306 [Autographa californica nucleopolyhedrovirus]	5.2e-99	1084	468	0.5983
contig2316.1	5280	20	Ranid herpesvirus 1	gi|109638476|ref|YP_656741.1|ORF86 [Ranid herpesvirus 1]/gi|4219046|gb|AAD12284.1|ORF86 [Ranid herpesvirus 1]	1.6e-92	739	468	0.5534
contig3008.5	3416	20	Moumouvirus Monve	gi|371944758|gb|AEX62580.1|putative ATP-dependent RNA helicase [Moumouvirus Monve]/gi|1145589019|gb|AQN68478.1|hrpA-like helicase [Saudi moumouvirus]	1.1e-36	683	468	0.4915
contig22727.1	1905	20	Leucania separata nucleopolyhedrovirus	gi|114679992|ref|YP_758442.1|egt [Leucania separata nucleopolyhedrovirus]/gi|39598723|gb|AAR28909.1|egt [Leucania separata nucleopolyhedrovirus]	1.6e-44	554	468	0.4786
contig1336.2	4180	11	Bacillus phage proCM3	gi|544165255|gb|AGV99363.1|ABC transporter permease/ATP-binding protein [Bacillus phage proCM3]	2.4e-24	524	468	0.4573
contig1336.3	4026	11	Bacillus phage proCM3	gi|544165255|gb|AGV99363.1|ABC transporter permease/ATP-binding protein [Bacillus phage proCM3]	2e-24	524	468	0.4573
contig10656.1	2819	20	Cotesia sesamiae Mombasa bracovirus	gi|394804267|gb|AFN42311.1|cytochrome P450 [Cotesia sesamiae Mombasa bracovirus]	2.6e-37	507	468	0.4487
contig1780.1	5767	1		gi|1166803088|gb|ARA71987.1|Peroxinectin [Kaumoebavirus]/gi|1175818744|ref|YP_009352567.1|Peroxinectin [Kaumoebavirus]	7.7e-38	500	468	0.4444
contig2453.1	5177	10		gi|1166803088|gb|ARA71987.1|Peroxinectin [Kaumoebavirus]/gi|1175818744|ref|YP_009352567.1|Peroxinectin [Kaumoebavirus]	6.9e-38	500	468	0.4444
contig3950.1	4337	1		gi|1166803088|gb|ARA71987.1|Peroxinectin [Kaumoebavirus]/gi|1175818744|ref|YP_009352567.1|Peroxinectin [Kaumoebavirus]	4.7e-38	500	468	0.4444
contig4358.1	4169	1		gi|1166803088|gb|ARA71987.1|Peroxinectin [Kaumoebavirus]/gi|1175818744|ref|YP_009352567.1|Peroxinectin [Kaumoebavirus]	4.3e-38	500	468	0.4444
contig14048.1	2468	13		gi|1174572971|gb|ARF11721.1|aspartyl-tRNA synthetase [Klosneuvirus KNV1]	4.4e-123	457	468	0.6175
contig25328.2	1586	17	Moumouvirus goulette	gi|451927445|gb|AGF85323.1|phosphohydrolase domain-containing protein [Moumouvirus goulette]	3e-60	445	468	0.5128
contig6490.1	3534	20	Autographa californica nucleopolyhedrovirus	gi|1226168|gb|AAA92249.1|ORF B (bases 1850-5560) first start codon at 2306 [Autographa californica nucleopolyhedrovirus]	4.8e-75	1084	467	0.5439
contig2490.1	5154	20	Autographa californica nucleopolyhedrovirus	gi|1226168|gb|AAA92249.1|ORF B (bases 1850-5560) first start codon at 2306 [Autographa californica nucleopolyhedrovirus]	8.8e-102	1084	467	0.5931
contig6542.1	3520	14	Cafeteria roenbergensis virus BV-PW1	gi|309386257|gb|ADO67117.1|putative DNA topoisomerase IA [Cafeteria roenbergensis virus BV-PW1]/gi|310831073|ref|YP_003969716.1|putative DNA topoisomerase IA [Cafeteria roenbergensis virus BV-PW1]	4.1e-22	747	467	0.4261
contig6542.2	3242	14	Cafeteria roenbergensis virus BV-PW1	gi|309386257|gb|ADO67117.1|putative DNA topoisomerase IA [Cafeteria roenbergensis virus BV-PW1]/gi|310831073|ref|YP_003969716.1|putative DNA topoisomerase IA [Cafeteria roenbergensis virus BV-PW1]	3.6e-22	747	467	0.4261
contig10200.1	2876	20	Leucania separata nucleopolyhedrovirus	gi|114679992|ref|YP_758442.1|egt [Leucania separata nucleopolyhedrovirus]/gi|39598723|gb|AAR28909.1|egt [Leucania separata nucleopolyhedrovirus]	3.6e-42	554	467	0.4818
contig22631.1	1911	20	Leucania separata nucleopolyhedrovirus	gi|114679992|ref|YP_758442.1|egt [Leucania separata nucleopolyhedrovirus]/gi|39598723|gb|AAR28909.1|egt [Leucania separata nucleopolyhedrovirus]	9e-47	554	467	0.469
contig30056.1	1606	7		gi|1183579850|emb|SIP86093.1|Cysteine desulfurase NifS [Pacmanvirus A23]/gi|1186435726|ref|YP_009361727.1|Cysteine desulfurase NifS [Pacmanvirus A23]	1.4e-28	429	467	0.4261
contig2176.1	5394	20	Autographa californica nucleopolyhedrovirus	gi|1226168|gb|AAA92249.1|ORF B (bases 1850-5560) first start codon at 2306 [Autographa californica nucleopolyhedrovirus]	1.1e-62	1084	466	0.5472
contig2602.1	5069	20	Autographa californica nucleopolyhedrovirus	gi|1226168|gb|AAA92249.1|ORF B (bases 1850-5560) first start codon at 2306 [Autographa californica nucleopolyhedrovirus]	2e-63	1084	466	0.5472
contig949.1	6920	20	Autographa californica nucleopolyhedrovirus	gi|1226168|gb|AAA92249.1|ORF B (bases 1850-5560) first start codon at 2306 [Autographa californica nucleopolyhedrovirus]	2.4e-88	1084	466	0.5687
contig537.1	8110	20	Autographa californica nucleopolyhedrovirus	gi|1226168|gb|AAA92249.1|ORF B (bases 1850-5560) first start codon at 2306 [Autographa californica nucleopolyhedrovirus]	1.4e-89	1084	466	0.5708
contig545.1	8093	20	Autographa californica nucleopolyhedrovirus	gi|1226168|gb|AAA92249.1|ORF B (bases 1850-5560) first start codon at 2306 [Autographa californica nucleopolyhedrovirus]	1.4e-89	1084	466	0.5708
contig947.1	6924	20	Autographa californica nucleopolyhedrovirus	gi|1226168|gb|AAA92249.1|ORF B (bases 1850-5560) first start codon at 2306 [Autographa californica nucleopolyhedrovirus]	9.8e-90	1084	466	0.5708
contig905.1	6975	20	Autographa californica nucleopolyhedrovirus	gi|1226168|gb|AAA92249.1|ORF B (bases 1850-5560) first start codon at 2306 [Autographa californica nucleopolyhedrovirus]	1.8e-94	1084	466	0.5944
contig23999.1	1845	20	Cotesia sesamiae Mombasa bracovirus	gi|394804267|gb|AFN42311.1|cytochrome P450 [Cotesia sesamiae Mombasa bracovirus]	6.5e-68	507	466	0.5665
contig774.1	7237	20	Wolbachia endosymbiont wVitA of Nasonia vitripennis phage WOVitA1/Wolbachia phage WO	gi|1051227242|gb|AOA49509.1|ankyrin and tetratricopeptide repeat family protein [Wolbachia phage WO]/gi|321272302|gb|ADW80187.1|ankyrin repeat protein [Wolbachia endosymbiont wVitA of Nasonia vitripennis phage WOVitA1]	2.8e-53	2474	465	0.4989
contig1803.1	5733	20	Autographa californica nucleopolyhedrovirus	gi|1226168|gb|AAA92249.1|ORF B (bases 1850-5560) first start codon at 2306 [Autographa californica nucleopolyhedrovirus]	2.8e-95	1084	465	0.5742
contig1803.2	4657	20	Autographa californica nucleopolyhedrovirus	gi|1226168|gb|AAA92249.1|ORF B (bases 1850-5560) first start codon at 2306 [Autographa californica nucleopolyhedrovirus]	3.9e-96	1084	465	0.5742
contig5361.1	3832	20	Autographa californica nucleopolyhedrovirus	gi|1226168|gb|AAA92249.1|ORF B (bases 1850-5560) first start codon at 2306 [Autographa californica nucleopolyhedrovirus]	6.3e-97	1084	465	0.5806
contig27808.1	1684	20	Leucania separata nucleopolyhedrovirus	gi|114679992|ref|YP_758442.1|egt [Leucania separata nucleopolyhedrovirus]/gi|39598723|gb|AAR28909.1|egt [Leucania separata nucleopolyhedrovirus]	2.1e-44	554	465	0.4903
contig21173.1	1983	20	Leucania separata nucleopolyhedrovirus	gi|114679992|ref|YP_758442.1|egt [Leucania separata nucleopolyhedrovirus]/gi|39598723|gb|AAR28909.1|egt [Leucania separata nucleopolyhedrovirus]	1e-44	554	465	0.4624
contig1336.1	6309	11	Bacillus phage proCM3	gi|544165255|gb|AGV99363.1|ABC transporter permease/ATP-binding protein [Bacillus phage proCM3]	3.1e-24	524	465	0.4559
contig4110.1	4277	11	Bacillus phage proCM3	gi|544165255|gb|AGV99363.1|ABC transporter permease/ATP-binding protein [Bacillus phage proCM3]	3.1e-24	524	465	0.4559
contig36879.1	1390	17		gi|1024267012|gb|ANB50895.1|cysteinyl-tRNA synthetase [Powai lake megavirus]	5.9e-49	487	465	0.4731
contig13174.1	2545	15		gi|1174570692|gb|ARF09542.1|deoxyribodipyrimidine photolyase [Indivirus ILV1]	7.3e-44	474	465	0.471
contig10589.1	2827	20	Autographa californica nucleopolyhedrovirus	gi|1226168|gb|AAA92249.1|ORF B (bases 1850-5560) first start codon at 2306 [Autographa californica nucleopolyhedrovirus]	6.5e-99	1084	464	0.5819
contig13348.1	2531	20		gi|1174570289|gb|ARF09161.1|arginyl-tRNA synthetase [Catovirus CTV1]	1.9e-101	574	464	0.6293
contig11836.1	2686	7	Bacillus phage proCM3	gi|544165255|gb|AGV99363.1|ABC transporter permease/ATP-binding protein [Bacillus phage proCM3]	1.5e-11	524	464	0.4806
contig6140.1	3618	6	Bacillus phage proCM3	gi|544165255|gb|AGV99363.1|ABC transporter permease/ATP-binding protein [Bacillus phage proCM3]	1.5e-11	524	464	0.4806
contig6945.1	3436	6	Bacillus phage proCM3	gi|544165255|gb|AGV99363.1|ABC transporter permease/ATP-binding protein [Bacillus phage proCM3]	7.7e-13	524	464	0.4849
contig4418.1	4150	1		gi|1174573360|gb|ARF12105.1|alanyl-tRNA synthetase [Klosneuvirus KNV1]	3.9e-117	449	464	0.6013
contig18340.1	2148	1		gi|1174573360|gb|ARF12105.1|alanyl-tRNA synthetase [Klosneuvirus KNV1]	1.4e-122	449	464	0.6013
contig1690.1	5842	20	Autographa californica nucleopolyhedrovirus	gi|1226168|gb|AAA92249.1|ORF B (bases 1850-5560) first start codon at 2306 [Autographa californica nucleopolyhedrovirus]	9.2e-106	1084	463	0.6199
contig14441.1	2431	11	Rock bream iridovirus	gi|60458808|gb|AAN86692.2|ORF-2 [Rock bream iridovirus]	4.1e-07	1044	463	0.3909
contig3910.1	4352	11	Rock bream iridovirus	gi|60458808|gb|AAN86692.2|ORF-2 [Rock bream iridovirus]	1.1e-07	1044	463	0.3909
contig3725.1	4431	12	Rock bream iridovirus	gi|60458808|gb|AAN86692.2|ORF-2 [Rock bream iridovirus]	9.2e-08	1044	463	0.3909
contig24152.1	1837	20	Leucania separata nucleopolyhedrovirus	gi|114679992|ref|YP_758442.1|egt [Leucania separata nucleopolyhedrovirus]/gi|39598723|gb|AAR28909.1|egt [Leucania separata nucleopolyhedrovirus]	3.6e-45	554	463	0.4924
contig18753.1	2122	2	Heliothis zea nudivirus	gi|22671592|gb|AAN04419.1|AF451898_125tetracyclin-resistance protein [Heliothis zea nudivirus]	2.2e-39	512	463	0.4989
contig10044.1	2897	1		gi|1166803088|gb|ARA71987.1|Peroxinectin [Kaumoebavirus]/gi|1175818744|ref|YP_009352567.1|Peroxinectin [Kaumoebavirus]	2.5e-32	500	463	0.4233
contig10792.1	2805	1		gi|1166803088|gb|ARA71987.1|Peroxinectin [Kaumoebavirus]/gi|1175818744|ref|YP_009352567.1|Peroxinectin [Kaumoebavirus]	2.3e-32	500	463	0.4233
contig10792.2	2801	1		gi|1166803088|gb|ARA71987.1|Peroxinectin [Kaumoebavirus]/gi|1175818744|ref|YP_009352567.1|Peroxinectin [Kaumoebavirus]	2.3e-32	500	463	0.4233
contig10792.3	2733	1		gi|1166803088|gb|ARA71987.1|Peroxinectin [Kaumoebavirus]/gi|1175818744|ref|YP_009352567.1|Peroxinectin [Kaumoebavirus]	2.1e-32	500	463	0.4233
contig10792.4	2722	1		gi|1166803088|gb|ARA71987.1|Peroxinectin [Kaumoebavirus]/gi|1175818744|ref|YP_009352567.1|Peroxinectin [Kaumoebavirus]	2.1e-32	500	463	0.4233
contig5511.1	3782	18	Wolbachia endosymbiont wVitA of Nasonia vitripennis phage WOVitA1/Wolbachia phage WO	gi|321272300|gb|ADW80185.1|ankyrin repeat protein [Wolbachia endosymbiont wVitA of Nasonia vitripennis phage WOVitA1]/gi|1051227244|gb|AOA49511.1|ankyrin repeat family protein [Wolbachia phage WO]	1.6e-10	866	462	0.3874
contig28634.1	1655	17		gi|1174573879|gb|ARF12609.1|HD phosphohydrolase [Klosneuvirus KNV1]	1.9e-57	452	462	0.487
contig29826.1	1612	17		gi|1174573879|gb|ARF12609.1|HD phosphohydrolase [Klosneuvirus KNV1]	5.6e-58	452	462	0.4892
contig25184.1	1794	20	Leucania separata nucleopolyhedrovirus	gi|114679992|ref|YP_758442.1|egt [Leucania separata nucleopolyhedrovirus]/gi|39598723|gb|AAR28909.1|egt [Leucania separata nucleopolyhedrovirus]	1.8e-45	554	461	0.4902
contig853.2	6046	20	Autographa californica nucleopolyhedrovirus	gi|1226168|gb|AAA92249.1|ORF B (bases 1850-5560) first start codon at 2306 [Autographa californica nucleopolyhedrovirus]	3.7e-89	1084	460	0.5804
contig3218.1	4669	20		gi|1174572900|gb|ARF11650.1|HrpA-like RNA helicase [Klosneuvirus KNV1]	6.5e-23	720	460	0.4739
contig36740.1	1394	20	Bathycoccus sp. RCC1105 virus BpV2	gi|312599152|gb|ADQ91175.1|hypothetical protein BpV2_008c [Bathycoccus sp. RCC1105 virus BpV2]	0	630	460	0.7913
contig21677.1	1960	20	Moumouvirus goulette	gi|451927126|gb|AGF85004.1|synthetase [Moumouvirus goulette]	1.4e-49	577	460	0.537
contig25552.1	1778	20	Leucania separata nucleopolyhedrovirus	gi|114679992|ref|YP_758442.1|egt [Leucania separata nucleopolyhedrovirus]/gi|39598723|gb|AAR28909.1|egt [Leucania separata nucleopolyhedrovirus]	2.5e-45	554	460	0.4913
contig1363.1	6265	14	Bacillus phage proCM3	gi|544165255|gb|AGV99363.1|ABC transporter permease/ATP-binding protein [Bacillus phage proCM3]	5.7e-50	524	460	0.5109
contig1363.2	5384	14	Bacillus phage proCM3	gi|544165255|gb|AGV99363.1|ABC transporter permease/ATP-binding protein [Bacillus phage proCM3]	4.4e-50	524	460	0.5109
contig27866.1	1682	20		gi|1174572609|gb|ARF11365.1|choline dehydrogenase / GMC-type oxidoreductase [Klosneuvirus KNV1]	1.3e-37	503	460	0.4543
contig10922.1	2787	1		gi|1166803088|gb|ARA71987.1|Peroxinectin [Kaumoebavirus]/gi|1175818744|ref|YP_009352567.1|Peroxinectin [Kaumoebavirus]	1.7e-31	500	460	0.4261
contig16416.1	2291	20	Synechococcus phage S-RSM4	gi|255705325|emb|CAR63314.1|glucose 6-phosphate dehydrogenase [Synechococcus phage S-RSM4]/gi|255929039|ref|YP_003097351.1|glucose 6-phosphate dehydrogenase [Synechococcus phage S-RSM4]	9.2e-78	456	460	0.5217
contig16300.1	2315	20	Synechococcus phage S-RSM4	gi|255705325|emb|CAR63314.1|glucose 6-phosphate dehydrogenase [Synechococcus phage S-RSM4]/gi|255929039|ref|YP_003097351.1|glucose 6-phosphate dehydrogenase [Synechococcus phage S-RSM4]	8.2e-78	456	460	0.5217
contig5590.1	3760	20	Autographa californica nucleopolyhedrovirus	gi|1226168|gb|AAA92249.1|ORF B (bases 1850-5560) first start codon at 2306 [Autographa californica nucleopolyhedrovirus]	6.9e-60	1084	459	0.4967
contig1826.3	3533	20	Autographa californica nucleopolyhedrovirus	gi|1226168|gb|AAA92249.1|ORF B (bases 1850-5560) first start codon at 2306 [Autographa californica nucleopolyhedrovirus]	1e-89	1084	459	0.5795
contig1346.1	6285	20	Feline sarcoma virus	gi|323884|gb|AAA43042.1|gag-abl-pol fusion polyprotein, partial [Feline sarcoma virus]	0	697	459	0.8519
contig23112.1	1887	20		gi|1003342524|gb|AMO44170.1|nicotinamide phosphoribosyltransferase [Roseobacter phage DSS3P8]	1.6e-106	469	459	0.5969
contig26731.1	1729	17	Megavirus chiliensis/Megavirus courdo7/Megavirus lba/Megavirus courdo11	gi|363540771|ref|YP_004894550.1|putative HD domain-containing protein [Megavirus chiliensis]/gi|371943816|gb|AEX61644.1|putative HD domain-containing protein [Megavirus courdo7]/gi|425701392|gb|AFX92554.1|putative HD domain-containing protein [Megavirus courdo11]/gi|444236648|gb|AGD92418.1|putative HD domain-containing protein [Megavirus lba]/gi|350611936|gb|AEQ33380.1|putative HD domain-containi…	5.1e-58	445	459	0.4946
contig16066.2	1941	9	Bacillus phage G	gi|593777538|ref|YP_009015381.1|gp70 [Bacillus virus G]/gi|347449300|gb|AEO93341.1|gp70 [Bacillus virus G]	3.9e-84	442	459	0.5338
contig16066.3	1906	9	Bacillus phage G	gi|593777538|ref|YP_009015381.1|gp70 [Bacillus virus G]/gi|347449300|gb|AEO93341.1|gp70 [Bacillus virus G]	3.1e-84	442	459	0.5338
contig16964.1	2239	20		gi|1070638507|ref|YP_009302533.1|UDP-glucose dehydrogenase [Bacillus phage SP-15]/gi|1001942227|gb|AMM44944.1|UDP-glucose dehydrogenase [Bacillus phage SP-15]	7.9e-64	436	459	0.5381
contig1994.1	5551	20	Autographa californica nucleopolyhedrovirus	gi|1226168|gb|AAA92249.1|ORF B (bases 1850-5560) first start codon at 2306 [Autographa californica nucleopolyhedrovirus]	8.4e-107	1084	458	0.6026
contig2503.1	5146	20		gi|1007010430|gb|AMQ66716.1|DNA-directed DNA polymerase-like protein [Bacillus phage Mgbh1]	3e-38	717	458	0.4476
contig11596.1	2711	20	Rhodothermus phage RM378	gi|30044094|ref|NP_835691.1|similar to DNA helicase [Rhodothermus phage RM378]	7.9e-60	670	458	0.5306
contig21600.1	1963	2	Helicoverpa zea nudivirus 2	gi|365199566|gb|AEW69572.1|membrane transporter [Helicoverpa zea nudivirus 2]/gi|370702969|ref|YP_004956771.1|orf23 gene product [Helicoverpa zea nudivirus 2]	5.9e-30	512	458	0.4803
contig2075.1	5472	1		gi|1174573360|gb|ARF12105.1|alanyl-tRNA synthetase [Klosneuvirus KNV1]	1.2e-119	449	458	0.6201
contig3343.1	4610	20	Autographa californica nucleopolyhedrovirus	gi|1226168|gb|AAA92249.1|ORF B (bases 1850-5560) first start codon at 2306 [Autographa californica nucleopolyhedrovirus]	1.8e-91	1084	457	0.5755
contig9769.1	2936	6	Environmental Halophage eHP-27	gi|383397696|gb|AFH22476.1|hypothetical protein OSG_eHP27_00120 [environmental Halophage eHP-27]	2e-50	659	457	0.5164
contig9769.2	2233	6	Environmental Halophage eHP-27	gi|383397696|gb|AFH22476.1|hypothetical protein OSG_eHP27_00120 [environmental Halophage eHP-27]	3e-51	659	457	0.5164
contig11788.4	2183	1		gi|1038281438|gb|ANM47632.1|phosphoglucomutase [Streptococcus phage phiJH1301-2]	2e-53	572	457	0.4726
contig8156.1	3194	20		gi|1174573856|gb|ARF12587.1|leucine-rich repeat protein [Klosneuvirus KNV1]	9.9e-44	527	457	0.523
contig2143.3	3497	11	Bacillus phage proCM3	gi|544165255|gb|AGV99363.1|ABC transporter permease/ATP-binding protein [Bacillus phage proCM3]	6.5e-20	524	457	0.4486
contig10461.2	2735	11		gi|1166803088|gb|ARA71987.1|Peroxinectin [Kaumoebavirus]/gi|1175818744|ref|YP_009352567.1|Peroxinectin [Kaumoebavirus]	1.5e-32	500	457	0.4398
contig15237.1	2366	20	Autographa californica nucleopolyhedrovirus	gi|1226168|gb|AAA92249.1|ORF B (bases 1850-5560) first start codon at 2306 [Autographa californica nucleopolyhedrovirus]	4.5e-92	1084	456	0.5724
contig13431.1	2522	18	Cotesia sesamiae Mombasa bracovirus	gi|394804267|gb|AFN42311.1|cytochrome P450 [Cotesia sesamiae Mombasa bracovirus]	1.7e-97	507	456	0.6053
contig29815.1	1613	20		gi|1003342524|gb|AMO44170.1|nicotinamide phosphoribosyltransferase [Roseobacter phage DSS3P8]	7.2e-108	469	456	0.6009
contig13903.1	2480	20	Ostreococcus lucimarinus virus 2	gi|937663205|gb|ALI95552.1|hypothetical protein OlV2_189c [Ostreococcus lucimarinus virus 2]/gi|939177241|ref|YP_009172680.1|hypothetical protein OlV2_189c [Ostreococcus lucimarinus virus 2]	1.1e-40	401	456	0.4978
contig19408.1	2081	20	Ostreococcus lucimarinus virus 2	gi|937663205|gb|ALI95552.1|hypothetical protein OlV2_189c [Ostreococcus lucimarinus virus 2]/gi|939177241|ref|YP_009172680.1|hypothetical protein OlV2_189c [Ostreococcus lucimarinus virus 2]	3.4e-41	401	456	0.4978
contig977.1	6872	20	Abelson murine leukemia virus	gi|5912560|emb|CAB56204.1|unnamed protein product, partial [Abelson murine leukemia virus]	0	818	455	0.756
contig10267.1	2877	17	Pandoravirus salinus	gi|516305357|gb|AGO84936.1|carboxylesterase [Pandoravirus salinus]/gi|531036373|ref|YP_008438010.1|carboxylesterase [Pandoravirus salinus]	1.2e-26	562	455	0.4154
contig34106.1	1468	20	Chrysodeixis chalcites nucleopolyhedrovirus	gi|448938016|gb|AGE61547.1|EGT protein [Chrysodeixis chalcites nucleopolyhedrovirus]	2.6e-38	519	455	0.4791
contig14113.1	2461	1		gi|1166803088|gb|ARA71987.1|Peroxinectin [Kaumoebavirus]/gi|1175818744|ref|YP_009352567.1|Peroxinectin [Kaumoebavirus]	5.4e-30	500	455	0.422
contig28805.1	1649	20	Aureococcus anophagefferens virus	gi|669205431|gb|AII17129.1|putative translation elongation factor EF-1 alpha [Aureococcus anophagefferens virus]/gi|672551196|ref|YP_009052194.1|putative translation elongation factor EF-1 alpha [Aureococcus anophagefferens virus]	3.1e-116	457	455	0.6198
contig39397.1	1323	20	Aureococcus anophagefferens virus	gi|669205431|gb|AII17129.1|putative translation elongation factor EF-1 alpha [Aureococcus anophagefferens virus]/gi|672551196|ref|YP_009052194.1|putative translation elongation factor EF-1 alpha [Aureococcus anophagefferens virus]	1.8e-120	457	455	0.6242
contig3246.1	4655	20	Anomala cuprea entomopoxvirus	gi|582973124|ref|YP_009001498.1|putative ATP-binding cassette transporter [Anomala cuprea entomopoxvirus]/gi|578887511|dbj|BAO49385.1|putative ATP-binding cassette transporter [Anomala cuprea entomopoxvirus]	2.6e-48	1506	454	0.5286
contig8539.1	3129	20	Autographa californica nucleopolyhedrovirus	gi|1226168|gb|AAA92249.1|ORF B (bases 1850-5560) first start codon at 2306 [Autographa californica nucleopolyhedrovirus]	3.8e-79	1084	454	0.5507
contig37747.1	1367	20	Bathycoccus sp. RCC1105 virus BpV1	gi|312599614|gb|ADQ91635.1|hypothetical protein BpV1_008c [Bathycoccus sp. RCC1105 virus BpV1]/gi|313768007|ref|YP_004061438.1|hypothetical protein BpV1_008c [Bathycoccus sp. RCC1105 virus BpV1]	0	630	454	0.8392
contig11332.2	2609	2	Pandoravirus dulcis	gi|516302565|gb|AGO82148.1|5' -nucleotidase [Pandoravirus dulcis]/gi|526118914|ref|YP_008318817.1|5' -nucleotidase [Pandoravirus dulcis]	6.5e-34	554	454	0.4581
contig10509.3	2877	2	Pandoravirus dulcis	gi|516302565|gb|AGO82148.1|5' -nucleotidase [Pandoravirus dulcis]/gi|526118914|ref|YP_008318817.1|5' -nucleotidase [Pandoravirus dulcis]	6e-34	554	454	0.4581
contig10509.1	2837	2	Pandoravirus dulcis	gi|516302565|gb|AGO82148.1|5' -nucleotidase [Pandoravirus dulcis]/gi|526118914|ref|YP_008318817.1|5' -nucleotidase [Pandoravirus dulcis]	5.8e-34	554	454	0.4581
contig10509.2	2829	2	Pandoravirus dulcis	gi|516302565|gb|AGO82148.1|5' -nucleotidase [Pandoravirus dulcis]/gi|526118914|ref|YP_008318817.1|5' -nucleotidase [Pandoravirus dulcis]	5.7e-34	554	454	0.4581
contig11332.3	2531	2	Pandoravirus dulcis	gi|516302565|gb|AGO82148.1|5' -nucleotidase [Pandoravirus dulcis]/gi|526118914|ref|YP_008318817.1|5' -nucleotidase [Pandoravirus dulcis]	4.5e-34	554	454	0.4581
contig10509.4	2596	2	Pandoravirus dulcis	gi|516302565|gb|AGO82148.1|5' -nucleotidase [Pandoravirus dulcis]/gi|526118914|ref|YP_008318817.1|5' -nucleotidase [Pandoravirus dulcis]	3.9e-34	554	454	0.4581
contig10509.5	2346	2	Pandoravirus dulcis	gi|516302565|gb|AGO82148.1|5' -nucleotidase [Pandoravirus dulcis]/gi|526118914|ref|YP_008318817.1|5' -nucleotidase [Pandoravirus dulcis]	3.9e-34	554	454	0.4581
contig22540.1	1915	2	Helicoverpa zea nudivirus 2	gi|365199566|gb|AEW69572.1|membrane transporter [Helicoverpa zea nudivirus 2]/gi|370702969|ref|YP_004956771.1|orf23 gene product [Helicoverpa zea nudivirus 2]	4.7e-24	512	454	0.4405
contig29243.1	1633	2	Helicoverpa zea nudivirus 2	gi|365199566|gb|AEW69572.1|membrane transporter [Helicoverpa zea nudivirus 2]/gi|370702969|ref|YP_004956771.1|orf23 gene product [Helicoverpa zea nudivirus 2]	3.6e-24	512	454	0.4405
contig6064.1	3638	16		gi|1174570377|gb|ARF09249.1|GTP binding translation elongation factor [Catovirus CTV1]	5.5e-70	492	454	0.5176
contig24187.1	1836	20	Melanoplus sanguinipes entomopoxvirus	gi|9631430|ref|NP_048306.1|ORF MSV235 putative CPD photolyase, similar to Monodelphis domestica GB:D31902 [Melanoplus sanguinipes entomopoxvirus]/gi|4049783|gb|AAC97743.1|ORF MSV235 putative CPD photolyase, similar to Monodelphis domestica GB:D31902 [Melanoplus sanguinipes entomopoxvirus]	0	466	454	0.7467
contig13640.1	2502	1	Phaeocystis globosa virus 14T/Phaeocystis globosa virus/Phaeocystis globosa virus 12T	gi|357289785|gb|AET73098.1|aminopeptidase [Phaeocystis globosa virus 12T]/gi|508182048|ref|YP_008052567.1|aminopeptidase C [Phaeocystis globosa virus]/gi|506458893|gb|AGM15560.1|aminopeptidase C [Phaeocystis globosa virus]/gi|357292584|gb|AET73920.1|aminopeptidase C [Phaeocystis globosa virus 14T]	3.1e-80	445	454	0.5485
contig7136.1	3393	20		gi|1174570796|gb|ARF09642.1|GTP binding translation elongation factor [Indivirus ILV1]	1.5e-51	476	453	0.5033
contig24332.3	1748	20		gi|1003342524|gb|AMO44170.1|nicotinamide phosphoribosyltransferase [Roseobacter phage DSS3P8]	1.3e-123	469	453	0.6049
contig24332.1	1842	20		gi|1003342524|gb|AMO44170.1|nicotinamide phosphoribosyltransferase [Roseobacter phage DSS3P8]	1.7e-141	469	453	0.6468
contig24332.2	1759	20		gi|1003342524|gb|AMO44170.1|nicotinamide phosphoribosyltransferase [Roseobacter phage DSS3P8]	7.1e-142	469	453	0.6468
contig24332.4	1677	20		gi|1003342524|gb|AMO44170.1|nicotinamide phosphoribosyltransferase [Roseobacter phage DSS3P8]	3.6e-142	469	453	0.6468
contig9870.1	2921	20	Wolbachia endosymbiont wVitA of Nasonia vitripennis phage WOVitA1/Wolbachia phage WO	gi|1051227242|gb|AOA49509.1|ankyrin and tetratricopeptide repeat family protein [Wolbachia phage WO]/gi|321272302|gb|ADW80187.1|ankyrin repeat protein [Wolbachia endosymbiont wVitA of Nasonia vitripennis phage WOVitA1]	7.1e-24	2474	452	0.4336
contig14288.1	2444	2	Heliothis zea nudivirus	gi|22671592|gb|AAN04419.1|AF451898_125tetracyclin-resistance protein [Heliothis zea nudivirus]	6e-38	512	452	0.5
contig22053.1	1939	6		gi|1174570813|gb|ARF09659.1|polyADP-ribose polymerase [Indivirus ILV1]	4.3e-58	492	452	0.5288
contig7224.1	3374	20	Aureococcus anophagefferens virus	gi|669205431|gb|AII17129.1|putative translation elongation factor EF-1 alpha [Aureococcus anophagefferens virus]/gi|672551196|ref|YP_009052194.1|putative translation elongation factor EF-1 alpha [Aureococcus anophagefferens virus]	4.2e-104	457	452	0.615
contig8790.1	3084	20	Aureococcus anophagefferens virus	gi|669205431|gb|AII17129.1|putative translation elongation factor EF-1 alpha [Aureococcus anophagefferens virus]/gi|672551196|ref|YP_009052194.1|putative translation elongation factor EF-1 alpha [Aureococcus anophagefferens virus]	3.1e-104	457	452	0.615
contig2299.2	2942	20	Aureococcus anophagefferens virus	gi|669205431|gb|AII17129.1|putative translation elongation factor EF-1 alpha [Aureococcus anophagefferens virus]/gi|672551196|ref|YP_009052194.1|putative translation elongation factor EF-1 alpha [Aureococcus anophagefferens virus]	8.3e-105	457	452	0.615
contig8942.1	3061	20	Aureococcus anophagefferens virus	gi|669205431|gb|AII17129.1|putative translation elongation factor EF-1 alpha [Aureococcus anophagefferens virus]/gi|672551196|ref|YP_009052194.1|putative translation elongation factor EF-1 alpha [Aureococcus anophagefferens virus]	8.3e-105	457	452	0.615
contig28362.1	1665	20	Aureococcus anophagefferens virus	gi|669205431|gb|AII17129.1|putative translation elongation factor EF-1 alpha [Aureococcus anophagefferens virus]/gi|672551196|ref|YP_009052194.1|putative translation elongation factor EF-1 alpha [Aureococcus anophagefferens virus]	2.6e-109	457	452	0.615
contig21759.1	1955	20	Aureococcus anophagefferens virus	gi|669205431|gb|AII17129.1|putative translation elongation factor EF-1 alpha [Aureococcus anophagefferens virus]/gi|672551196|ref|YP_009052194.1|putative translation elongation factor EF-1 alpha [Aureococcus anophagefferens virus]	2.3e-113	457	452	0.6261
contig30187.1	1599	20	Aureococcus anophagefferens virus	gi|669205431|gb|AII17129.1|putative translation elongation factor EF-1 alpha [Aureococcus anophagefferens virus]/gi|672551196|ref|YP_009052194.1|putative translation elongation factor EF-1 alpha [Aureococcus anophagefferens virus]	7e-115	457	452	0.6261
contig3327.1	4619	20	Wolbachia endosymbiont wVitA of Nasonia vitripennis phage WOVitA1/Wolbachia phage WO	gi|1051227242|gb|AOA49509.1|ankyrin and tetratricopeptide repeat family protein [Wolbachia phage WO]/gi|321272302|gb|ADW80187.1|ankyrin repeat protein [Wolbachia endosymbiont wVitA of Nasonia vitripennis phage WOVitA1]	6.4e-32	2474	451	0.4701
contig20243.1	2035	2	Helicoverpa zea nudivirus 2	gi|365199566|gb|AEW69572.1|membrane transporter [Helicoverpa zea nudivirus 2]/gi|370702969|ref|YP_004956771.1|orf23 gene product [Helicoverpa zea nudivirus 2]	8.4e-39	512	451	0.5144
contig17408.1	2208	1		gi|1174573313|gb|ARF12058.1|aminotransferase class-III [Klosneuvirus KNV1]	3.6e-12	464	451	0.4257
contig9764.1	2937	20	Aureococcus anophagefferens virus	gi|669205431|gb|AII17129.1|putative translation elongation factor EF-1 alpha [Aureococcus anophagefferens virus]/gi|672551196|ref|YP_009052194.1|putative translation elongation factor EF-1 alpha [Aureococcus anophagefferens virus]	7.1e-104	457	451	0.612
contig9252.1	3010	20	Aureococcus anophagefferens virus	gi|669205431|gb|AII17129.1|putative translation elongation factor EF-1 alpha [Aureococcus anophagefferens virus]/gi|672551196|ref|YP_009052194.1|putative translation elongation factor EF-1 alpha [Aureococcus anophagefferens virus]	7.6e-105	457	451	0.6142
contig2052.1	5491	20	Aureococcus anophagefferens virus	gi|669205431|gb|AII17129.1|putative translation elongation factor EF-1 alpha [Aureococcus anophagefferens virus]/gi|672551196|ref|YP_009052194.1|putative translation elongation factor EF-1 alpha [Aureococcus anophagefferens virus]	5.9e-105	457	451	0.6208
contig2299.1	5293	20	Aureococcus anophagefferens virus	gi|669205431|gb|AII17129.1|putative translation elongation factor EF-1 alpha [Aureococcus anophagefferens virus]/gi|672551196|ref|YP_009052194.1|putative translation elongation factor EF-1 alpha [Aureococcus anophagefferens virus]	4.5e-105	457	451	0.6208
contig5792.1	3708	20	Aureococcus anophagefferens virus	gi|669205431|gb|AII17129.1|putative translation elongation factor EF-1 alpha [Aureococcus anophagefferens virus]/gi|672551196|ref|YP_009052194.1|putative translation elongation factor EF-1 alpha [Aureococcus anophagefferens virus]	1.8e-105	457	451	0.6164
contig4238.1	4223	20	Aureococcus anophagefferens virus	gi|669205431|gb|AII17129.1|putative translation elongation factor EF-1 alpha [Aureococcus anophagefferens virus]/gi|672551196|ref|YP_009052194.1|putative translation elongation factor EF-1 alpha [Aureococcus anophagefferens virus]	6.5e-106	457	451	0.6186
contig9218.1	3014	20	Aureococcus anophagefferens virus	gi|669205431|gb|AII17129.1|putative translation elongation factor EF-1 alpha [Aureococcus anophagefferens virus]/gi|672551196|ref|YP_009052194.1|putative translation elongation factor EF-1 alpha [Aureococcus anophagefferens virus]	1.5e-107	457	451	0.6186
contig26016.2	1571	20	Aureococcus anophagefferens virus	gi|669205431|gb|AII17129.1|putative translation elongation factor EF-1 alpha [Aureococcus anophagefferens virus]/gi|672551196|ref|YP_009052194.1|putative translation elongation factor EF-1 alpha [Aureococcus anophagefferens virus]	7.2e-110	457	451	0.6142
contig26016.3	1554	20	Aureococcus anophagefferens virus	gi|669205431|gb|AII17129.1|putative translation elongation factor EF-1 alpha [Aureococcus anophagefferens virus]/gi|672551196|ref|YP_009052194.1|putative translation elongation factor EF-1 alpha [Aureococcus anophagefferens virus]	6e-110	457	451	0.6142
contig19259.1	2090	20	Aureococcus anophagefferens virus	gi|669205431|gb|AII17129.1|putative translation elongation factor EF-1 alpha [Aureococcus anophagefferens virus]/gi|672551196|ref|YP_009052194.1|putative translation elongation factor EF-1 alpha [Aureococcus anophagefferens virus]	5.3e-111	457	451	0.6208
contig12041.1	2662	1	Acinetobacter phage Ab105-3phi	gi|940328427|gb|ALJ98964.1|membrane alanine aminopeptidase N [Acinetobacter phage Ab105-3phi]	3.4e-43	899	450	0.4489
contig39933.1	1310	20	Aureococcus anophagefferens virus	gi|669205431|gb|AII17129.1|putative translation elongation factor EF-1 alpha [Aureococcus anophagefferens virus]/gi|672551196|ref|YP_009052194.1|putative translation elongation factor EF-1 alpha [Aureococcus anophagefferens virus]	8e-112	457	450	0.6044
contig10518.1	2836	20	Micromonas sp. RCC1109 virus MpV1	gi|313768216|ref|YP_004061896.1|hypothetical protein MpV1_013c [Micromonas sp. RCC1109 virus MpV1]/gi|312598912|gb|ADQ90936.1|hypothetical protein MpV1_013c [Micromonas sp. RCC1109 virus MpV1]	7.4e-101	586	449	0.6214
contig10364.3	2421	8		gi|1166803088|gb|ARA71987.1|Peroxinectin [Kaumoebavirus]/gi|1175818744|ref|YP_009352567.1|Peroxinectin [Kaumoebavirus]	1.1e-31	500	449	0.4477
contig1992.1	5554	20	Wolbachia endosymbiont wVitB of Nasonia vitripennis phage WOVitB	gi|321272354|gb|ADW80235.1|ankyrin repeat protein [Wolbachia endosymbiont wVitB of Nasonia vitripennis phage WOVitB]	1.8e-31	2474	448	0.4777
contig5770.1	3712	20	Autographa californica nucleopolyhedrovirus	gi|1226168|gb|AAA92249.1|ORF B (bases 1850-5560) first start codon at 2306 [Autographa californica nucleopolyhedrovirus]	2.6e-70	1084	448	0.5536
contig5064.2	3861	20	Autographa californica nucleopolyhedrovirus	gi|1226168|gb|AAA92249.1|ORF B (bases 1850-5560) first start codon at 2306 [Autographa californica nucleopolyhedrovirus]	1.5e-72	1084	448	0.5603
contig26856.1	1722	2	Helicoverpa zea nudivirus 2	gi|365199566|gb|AEW69572.1|membrane transporter [Helicoverpa zea nudivirus 2]/gi|370702969|ref|YP_004956771.1|orf23 gene product [Helicoverpa zea nudivirus 2]	3e-35	512	448	0.4888
contig13433.1	2522	2	Aeromonas phage 44RR2.8t	gi|37651715|ref|NP_932589.1|hypothetical protein ST44RRORF234c [Aeromonas virus 44RR2]/gi|34733015|gb|AAQ81552.1|hypothetical protein 44RRORF234c [Aeromonas virus 44RR2]	9.7e-26	507	448	0.4933
contig13910.1	2479	2	Aeromonas phage 44RR2.8t	gi|37651715|ref|NP_932589.1|hypothetical protein ST44RRORF234c [Aeromonas virus 44RR2]/gi|34733015|gb|AAQ81552.1|hypothetical protein 44RRORF234c [Aeromonas virus 44RR2]	1.6e-26	507	448	0.4933
contig37637.1	1369	20	Aureococcus anophagefferens virus	gi|669205431|gb|AII17129.1|putative translation elongation factor EF-1 alpha [Aureococcus anophagefferens virus]/gi|672551196|ref|YP_009052194.1|putative translation elongation factor EF-1 alpha [Aureococcus anophagefferens virus]	0	457	448	0.7634
contig16007.1	2307	4	Helicoverpa zea nudivirus 2	gi|365199609|gb|AEW69615.1|serine hydroxymethyltransferase [Helicoverpa zea nudivirus 2]/gi|370703012|ref|YP_004956814.1|orf66 gene product [Helicoverpa zea nudivirus 2]	3.1e-180	441	448	0.721
contig82.1	12592	14	Anomala cuprea entomopoxvirus	gi|582973124|ref|YP_009001498.1|putative ATP-binding cassette transporter [Anomala cuprea entomopoxvirus]/gi|578887511|dbj|BAO49385.1|putative ATP-binding cassette transporter [Anomala cuprea entomopoxvirus]	2.5e-38	1506	447	0.4989
contig20014.1	2047	4	Helicoverpa zea nudivirus 2	gi|365199609|gb|AEW69615.1|serine hydroxymethyltransferase [Helicoverpa zea nudivirus 2]/gi|370703012|ref|YP_004956814.1|orf66 gene product [Helicoverpa zea nudivirus 2]	0	441	447	0.7673
contig14021.1	2469	7	Ostreococcus lucimarinus virus 2	gi|939177087|ref|YP_009172526.1|hypothetical protein OlV2_035 [Ostreococcus lucimarinus virus 2]/gi|937663051|gb|ALI95398.1|hypothetical protein OlV2_035 [Ostreococcus lucimarinus virus 2]	1.7e-27	559	446	0.4283
contig10823.3	2362	20		gi|1004125706|gb|AMP18907.1|v-src oncoprotein [Avian leukosis and sarcoma virus]/gi|1004125703|gb|AMP18905.1|v-src oncoprotein [Avian leukosis and sarcoma virus]/gi|1004125700|gb|AMP18903.1|v-src oncoprotein [Avian leukosis and sarcoma virus]	1.7e-167	526	446	0.7018
contig12895.1	2573	2	Aeromonas phage 44RR2.8t	gi|37651715|ref|NP_932589.1|hypothetical protein ST44RRORF234c [Aeromonas virus 44RR2]/gi|34733015|gb|AAQ81552.1|hypothetical protein 44RRORF234c [Aeromonas virus 44RR2]	3.3e-26	507	446	0.4865
contig12895.2	2503	2	Aeromonas phage 31	gi|66392035|ref|YP_238960.1|hypothetical protein PHG31p231 [Aeromonas virus 31]/gi|62114872|gb|AAX63720.1|hypothetical protein PHG31p231 [Aeromonas virus 31]	1.6e-26	507	446	0.4865
contig10099.1	2890	2	Aeromonas phage 31	gi|66392035|ref|YP_238960.1|hypothetical protein PHG31p231 [Aeromonas virus 31]/gi|62114872|gb|AAX63720.1|hypothetical protein PHG31p231 [Aeromonas virus 31]	1.1e-26	507	446	0.4865
contig10289.2	2736	2	Aeromonas phage 31	gi|66392035|ref|YP_238960.1|hypothetical protein PHG31p231 [Aeromonas virus 31]/gi|62114872|gb|AAX63720.1|hypothetical protein PHG31p231 [Aeromonas virus 31]	1e-26	507	446	0.4865
contig11781.1	2692	2	Aeromonas phage 31	gi|66392035|ref|YP_238960.1|hypothetical protein PHG31p231 [Aeromonas virus 31]/gi|62114872|gb|AAX63720.1|hypothetical protein PHG31p231 [Aeromonas virus 31]	9.5e-27	507	446	0.4865
contig10289.1	2863	2	Aeromonas phage 44RR2.8t	gi|37651715|ref|NP_932589.1|hypothetical protein ST44RRORF234c [Aeromonas virus 44RR2]/gi|34733015|gb|AAQ81552.1|hypothetical protein 44RRORF234c [Aeromonas virus 44RR2]	8.5e-27	507	446	0.4865
contig1486.1	6085	20	Autographa californica nucleopolyhedrovirus	gi|1226168|gb|AAA92249.1|ORF B (bases 1850-5560) first start codon at 2306 [Autographa californica nucleopolyhedrovirus]	1.9e-90	1084	445	0.582
contig9024.1	3049	20	Micromonas sp. RCC1109 virus MpV1	gi|313768216|ref|YP_004061896.1|hypothetical protein MpV1_013c [Micromonas sp. RCC1109 virus MpV1]/gi|312598912|gb|ADQ90936.1|hypothetical protein MpV1_013c [Micromonas sp. RCC1109 virus MpV1]	1e-86	586	445	0.5978
contig20869.1	1999	20	Wolbachia endosymbiont wVitA of Nasonia vitripennis phage WOVitA1/Wolbachia phage WO	gi|1051227242|gb|AOA49509.1|ankyrin and tetratricopeptide repeat family protein [Wolbachia phage WO]/gi|321272302|gb|ADW80187.1|ankyrin repeat protein [Wolbachia endosymbiont wVitA of Nasonia vitripennis phage WOVitA1]	1.9e-42	2474	444	0.4752
contig2521.1	5134	20	Autographa californica nucleopolyhedrovirus	gi|1226168|gb|AAA92249.1|ORF B (bases 1850-5560) first start codon at 2306 [Autographa californica nucleopolyhedrovirus]	7.1e-91	1084	444	0.5721
contig724.1	7424	2	Cafeteria roenbergensis virus BV-PW1	gi|310831102|ref|YP_003969745.1|putative eIF-2/eIF-5B [Cafeteria roenbergensis virus BV-PW1]/gi|309386286|gb|ADO67146.1|putative eIF-2/eIF-5B [Cafeteria roenbergensis virus BV-PW1]	4.2e-68	614	444	0.5698
contig8183.1	3189	1	Cafeteria roenbergensis virus BV-PW1	gi|310831102|ref|YP_003969745.1|putative eIF-2/eIF-5B [Cafeteria roenbergensis virus BV-PW1]/gi|309386286|gb|ADO67146.1|putative eIF-2/eIF-5B [Cafeteria roenbergensis virus BV-PW1]	1.8e-69	614	444	0.5698
contig17283.1	2218	1	Cafeteria roenbergensis virus BV-PW1	gi|310831102|ref|YP_003969745.1|putative eIF-2/eIF-5B [Cafeteria roenbergensis virus BV-PW1]/gi|309386286|gb|ADO67146.1|putative eIF-2/eIF-5B [Cafeteria roenbergensis virus BV-PW1]	4.2e-71	614	444	0.5698
contig10823.1	2799	20		gi|1004125706|gb|AMP18907.1|v-src oncoprotein [Avian leukosis and sarcoma virus]/gi|1004125703|gb|AMP18905.1|v-src oncoprotein [Avian leukosis and sarcoma virus]/gi|1004125700|gb|AMP18903.1|v-src oncoprotein [Avian leukosis and sarcoma virus]	9.9e-169	526	444	0.7117
contig17384.1	2209	2	Heliothis zea nudivirus	gi|22671592|gb|AAN04419.1|AF451898_125tetracyclin-resistance protein [Heliothis zea nudivirus]	4.2e-43	512	444	0.5023
contig19265.1	2089	20	Feline sarcoma virus (STRAIN HARDY-ZUCKERMAN 2)	gi|125134|sp|P10447.1|ABL_FSVHYRecName: Full=Tyrosine-protein kinase transforming protein Abl AltName: Full=V-abl	1.5e-110	439	444	0.6059
contig16530.1	2268	20	Autographa californica nucleopolyhedrovirus	gi|1226168|gb|AAA92249.1|ORF B (bases 1850-5560) first start codon at 2306 [Autographa californica nucleopolyhedrovirus]	1.6e-77	1084	443	0.5643
contig4549.1	4104	15	Avian sarcoma virus 16	gi|2245503|gb|AAB62532.1|gag-v-phosphoinositide 3-kinase catalytic subunit fusion protein, partial [Avian sarcoma virus 16]	6.2e-67	1083	443	0.5485
contig27922.1	1680	1	Acinetobacter phage Ab105-3phi	gi|940328494|gb|ALJ99031.1|Xaa-Pro aminopeptidase [Acinetobacter phage Ab105-3phi]	4e-82	600	443	0.5711
contig9431.1	2984	1	Musca domestica salivary gland hypertrophy virus	gi|187384752|gb|ACD03525.1|hypothetical protein MdSGHV066 [Musca domestica salivary gland hypertrophy virus]/gi|187903103|ref|YP_001883394.1|hypothetical protein MdSGHV066 [Musca domestica salivary gland hypertrophy virus]	8.1e-29	579	443	0.4357
contig27115.1	1712	20	Y73 sarcoma virus	gi|1351818|sp|P00527.2|YES_AVISYRecName: Full=Tyrosine-protein kinase transforming protein Yes	4.7e-139	528	443	0.6885
contig836.1	7122	11	Bacillus phage proCM3	gi|544165255|gb|AGV99363.1|ABC transporter permease/ATP-binding protein [Bacillus phage proCM3]	1.8e-23	524	443	0.4605
contig8550.1	3127	20	Autographa californica nucleopolyhedrovirus	gi|1226168|gb|AAA92249.1|ORF B (bases 1850-5560) first start codon at 2306 [Autographa californica nucleopolyhedrovirus]	1.5e-74	1084	442	0.5588
contig8550.2	2846	20	Autographa californica nucleopolyhedrovirus	gi|1226168|gb|AAA92249.1|ORF B (bases 1850-5560) first start codon at 2306 [Autographa californica nucleopolyhedrovirus]	8.3e-75	1084	442	0.5588
contig15958.1	2312	1	Musca domestica salivary gland hypertrophy virus	gi|187384752|gb|ACD03525.1|hypothetical protein MdSGHV066 [Musca domestica salivary gland hypertrophy virus]/gi|187903103|ref|YP_001883394.1|hypothetical protein MdSGHV066 [Musca domestica salivary gland hypertrophy virus]	5.8e-26	579	442	0.4299
contig15923.1	2314	1	Musca domestica salivary gland hypertrophy virus	gi|187384752|gb|ACD03525.1|hypothetical protein MdSGHV066 [Musca domestica salivary gland hypertrophy virus]/gi|187903103|ref|YP_001883394.1|hypothetical protein MdSGHV066 [Musca domestica salivary gland hypertrophy virus]	1.7e-29	579	442	0.4344
contig9841.1	2925	20		gi|1174573856|gb|ARF12587.1|leucine-rich repeat protein [Klosneuvirus KNV1]	1.3e-68	527	442	0.5633
contig9841.2	2688	20		gi|1174573856|gb|ARF12587.1|leucine-rich repeat protein [Klosneuvirus KNV1]	4.1e-69	527	442	0.5633
contig9210.1	3016	11	Bacillus phage proCM3	gi|544165255|gb|AGV99363.1|ABC transporter permease/ATP-binding protein [Bacillus phage proCM3]	1.6e-19	524	442	0.4548
contig12668.1	2596	9		gi|1166803088|gb|ARA71987.1|Peroxinectin [Kaumoebavirus]/gi|1175818744|ref|YP_009352567.1|Peroxinectin [Kaumoebavirus]	1.3e-27	500	442	0.4344
contig8399.1	3154	1		gi|1166803088|gb|ARA71987.1|Peroxinectin [Kaumoebavirus]/gi|1175818744|ref|YP_009352567.1|Peroxinectin [Kaumoebavirus]	1.6e-30	500	442	0.4276
contig17126.1	2228	20		gi|1004125694|gb|AMP18899.1|truncated v-src protein [Avian leukosis and sarcoma virus]	6.4e-171	450	442	0.7149
contig10823.4	2301	20		gi|1004125694|gb|AMP18899.1|truncated v-src protein [Avian leukosis and sarcoma virus]	5e-171	450	442	0.7149
contig21900.1	1947	20		gi|1004125694|gb|AMP18899.1|truncated v-src protein [Avian leukosis and sarcoma virus]	4e-173	450	442	0.7149
contig26427.1	1741	3		gi|1153130125|gb|AQW88650.1|tyrosyl-tRNA synthetase [Serratia phage BF]	8.1e-69	420	442	0.5543
contig5064.1	3919	20	Autographa californica nucleopolyhedrovirus	gi|1226168|gb|AAA92249.1|ORF B (bases 1850-5560) first start codon at 2306 [Autographa californica nucleopolyhedrovirus]	2.1e-75	1084	441	0.5669
contig4408.2	3623	2		gi|1174571633|gb|ARF10438.1|magnesium-transporting ATPase [Hokovirus HKV1]	2.4e-10	788	441	0.4104
contig18794.1	2120	2	Heliothis zea nudivirus	gi|22671592|gb|AAN04419.1|AF451898_125tetracyclin-resistance protein [Heliothis zea nudivirus]	4.2e-31	512	441	0.4649
contig16168.1	2295	3		gi|1166803088|gb|ARA71987.1|Peroxinectin [Kaumoebavirus]/gi|1175818744|ref|YP_009352567.1|Peroxinectin [Kaumoebavirus]	4e-39	500	441	0.4467
contig15169.2	2144	3		gi|1174569330|gb|ARF08210.1|histidyl-tRNA synthetase [Catovirus CTV1]	2e-34	442	441	0.4739
contig15169.1	2374	3		gi|1174569330|gb|ARF08210.1|histidyl-tRNA synthetase [Catovirus CTV1]	9.5e-35	442	441	0.4739
contig14426.1	2432	3		gi|1174569330|gb|ARF08210.1|histidyl-tRNA synthetase [Catovirus CTV1]	9.3e-35	442	441	0.4739
contig15215.1	2367	2	Acipenserid herpesvirus 2	gi|333787104|gb|AEF97705.1|ORF47 [Acipenserid herpesvirus 2]	2.4e-24	404	441	0.4331
contig18087.1	2163	20	Wolbachia endosymbiont wVitA of Nasonia vitripennis phage WOVitA1/Wolbachia phage WO	gi|1051227242|gb|AOA49509.1|ankyrin and tetratricopeptide repeat family protein [Wolbachia phage WO]/gi|321272302|gb|ADW80187.1|ankyrin repeat protein [Wolbachia endosymbiont wVitA of Nasonia vitripennis phage WOVitA1]	9.5e-24	2474	440	0.4545
contig19880.1	2054	20	Wolbachia endosymbiont wVitA of Nasonia vitripennis phage WOVitA1/Wolbachia phage WO	gi|1051227242|gb|AOA49509.1|ankyrin and tetratricopeptide repeat family protein [Wolbachia phage WO]/gi|321272302|gb|ADW80187.1|ankyrin repeat protein [Wolbachia endosymbiont wVitA of Nasonia vitripennis phage WOVitA1]	6.4e-24	2474	440	0.4545
contig22072.1	1938	6	Aureococcus anophagefferens virus	gi|672551276|ref|YP_009052437.1|putative ELP-3 histone acetyl transferase [Aureococcus anophagefferens virus]/gi|669205511|gb|AII17209.1|putative ELP-3 histone acetyl transferase [Aureococcus anophagefferens virus]	1.7e-78	597	440	0.5568
contig16236.1	2290	1	Musca domestica salivary gland hypertrophy virus	gi|187384752|gb|ACD03525.1|hypothetical protein MdSGHV066 [Musca domestica salivary gland hypertrophy virus]/gi|187903103|ref|YP_001883394.1|hypothetical protein MdSGHV066 [Musca domestica salivary gland hypertrophy virus]	6e-28	579	440	0.4432
contig22631.2	1253	20	Ectropis obliqua nucleopolyhedrovirus	gi|528897614|gb|AGS47863.1|glycosyl transferase [Ectropis obliqua nucleopolyhedrovirus]	1.3e-40	521	440	0.4659
contig36802.1	1392	8		gi|1166803088|gb|ARA71987.1|Peroxinectin [Kaumoebavirus]/gi|1175818744|ref|YP_009352567.1|Peroxinectin [Kaumoebavirus]	6.7e-30	500	440	0.4273
contig14326.1	2441	1	Ostreococcus tauri virus RT-2011	gi|378706222|gb|AFC35023.1|hypothetical protein OtV6_115c [Ostreococcus tauri virus RT-2011]/gi|1058278735|gb|AOF41422.1|viral ammonium transporter [Ostreococcus tauri virus RT-2011]	1.4e-78	439	440	0.5591
contig8498.1	3136	20	Feline sarcoma virus (STRAIN HARDY-ZUCKERMAN 2)	gi|125134|sp|P10447.1|ABL_FSVHYRecName: Full=Tyrosine-protein kinase transforming protein Abl AltName: Full=V-abl	4.6e-96	439	440	0.5795
contig12263.2	2622	20	Wolbachia endosymbiont wVitA of Nasonia vitripennis phage WOVitA1/Wolbachia phage WO	gi|1051227242|gb|AOA49509.1|ankyrin and tetratricopeptide repeat family protein [Wolbachia phage WO]/gi|321272302|gb|ADW80187.1|ankyrin repeat protein [Wolbachia endosymbiont wVitA of Nasonia vitripennis phage WOVitA1]	1.5e-23	2474	439	0.4556
contig12263.1	2639	20	Wolbachia endosymbiont wVitA of Nasonia vitripennis phage WOVitA1/Wolbachia phage WO	gi|1051227242|gb|AOA49509.1|ankyrin and tetratricopeptide repeat family protein [Wolbachia phage WO]/gi|321272302|gb|ADW80187.1|ankyrin repeat protein [Wolbachia endosymbiont wVitA of Nasonia vitripennis phage WOVitA1]	1.1e-23	2474	439	0.4556
contig1096.1	6662	20	Autographa californica nucleopolyhedrovirus	gi|1226168|gb|AAA92249.1|ORF B (bases 1850-5560) first start codon at 2306 [Autographa californica nucleopolyhedrovirus]	5.2e-68	1084	439	0.5444
contig2367.1	5241	20	Autographa californica nucleopolyhedrovirus	gi|1226168|gb|AAA92249.1|ORF B (bases 1850-5560) first start codon at 2306 [Autographa californica nucleopolyhedrovirus]	1.5e-68	1084	439	0.5558
contig12735.1	2589	13	Moumouvirus goulette	gi|451927620|gb|AGF85498.1|family 25 protein [Moumouvirus goulette]	4.6e-18	890	439	0.4419
contig18793.1	2120	20	Avian sarcoma virus S1	gi|125708|sp|P14084.3|SRC_AVISSRecName: Full=Tyrosine-protein kinase transforming protein Src AltName: Full=pp60v-src Short=p60-Src Short=v-Src	9.4e-129	568	439	0.6105
contig30361.1	1592	20	Leucania separata nucleopolyhedrovirus	gi|114679992|ref|YP_758442.1|egt [Leucania separata nucleopolyhedrovirus]/gi|39598723|gb|AAR28909.1|egt [Leucania separata nucleopolyhedrovirus]	1.5e-32	554	439	0.4487
contig10465.1	2842	14	Cotesia sesamiae Mombasa bracovirus	gi|394804268|gb|AFN42312.1|cytochrome P450 [Cotesia sesamiae Mombasa bracovirus]	2e-63	462	439	0.5581
contig27240.1	1707	20	Aureococcus anophagefferens virus	gi|669205431|gb|AII17129.1|putative translation elongation factor EF-1 alpha [Aureococcus anophagefferens virus]/gi|672551196|ref|YP_009052194.1|putative translation elongation factor EF-1 alpha [Aureococcus anophagefferens virus]	2.2e-116	457	439	0.631
contig10316.1	2860	2	Acipenserid herpesvirus 2	gi|333787104|gb|AEF97705.1|ORF47 [Acipenserid herpesvirus 2]	9.5e-20	404	439	0.451
contig8195.1	3187	2	Acipenserid herpesvirus 2	gi|333787104|gb|AEF97705.1|ORF47 [Acipenserid herpesvirus 2]	9.4e-20	404	439	0.451
contig6309.1	3577	20	Autographa californica nucleopolyhedrovirus	gi|1226168|gb|AAA92249.1|ORF B (bases 1850-5560) first start codon at 2306 [Autographa californica nucleopolyhedrovirus]	4.5e-75	1084	438	0.5662
contig19503.1	2076	9	Cotesia sesamiae Mombasa bracovirus	gi|394804267|gb|AFN42311.1|cytochrome P450 [Cotesia sesamiae Mombasa bracovirus]	1.5e-60	507	438	0.5616
contig17083.1	2231	13	Cotesia sesamiae Mombasa bracovirus	gi|394804268|gb|AFN42312.1|cytochrome P450 [Cotesia sesamiae Mombasa bracovirus]	2.5e-65	462	438	0.5548
contig21741.1	1956	14	Cotesia sesamiae Mombasa bracovirus	gi|394804268|gb|AFN42312.1|cytochrome P450 [Cotesia sesamiae Mombasa bracovirus]	5.6e-66	462	438	0.5708
contig16366.1	2279	14	Cotesia sesamiae Mombasa bracovirus	gi|394804268|gb|AFN42312.1|cytochrome P450 [Cotesia sesamiae Mombasa bracovirus]	5.5e-66	462	438	0.5548
contig23817.1	1853	5		gi|1174570913|gb|ARF09757.1|eukaryotic translation initiation factor 2 gamma subunit [Indivirus ILV1]	1.1e-95	422	438	0.6142
contig14821.1	2399	20	Autographa californica nucleopolyhedrovirus	gi|1226168|gb|AAA92249.1|ORF B (bases 1850-5560) first start codon at 2306 [Autographa californica nucleopolyhedrovirus]	2.4e-71	1084	437	0.5492
contig17266.1	2219	20	Autographa californica nucleopolyhedrovirus	gi|1226168|gb|AAA92249.1|ORF B (bases 1850-5560) first start codon at 2306 [Autographa californica nucleopolyhedrovirus]	1e-75	1084	437	0.5584
contig1879.2	1735	20	Autographa californica nucleopolyhedrovirus	gi|1226168|gb|AAA92249.1|ORF B (bases 1850-5560) first start codon at 2306 [Autographa californica nucleopolyhedrovirus]	1.5e-98	1084	437	0.5881
contig19290.1	2088	20	Autographa californica nucleopolyhedrovirus	gi|1226168|gb|AAA92249.1|ORF B (bases 1850-5560) first start codon at 2306 [Autographa californica nucleopolyhedrovirus]	8e-107	1084	437	0.6041
contig3008.2	4136	20	Moumouvirus Monve	gi|371944758|gb|AEX62580.1|putative ATP-dependent RNA helicase [Moumouvirus Monve]/gi|1145589019|gb|AQN68478.1|hrpA-like helicase [Saudi moumouvirus]	3.2e-34	683	437	0.4989
contig8418.4	1941	1	Apis mellifera filamentous virus	gi|937424926|ref|YP_009165762.1|hypothetical protein AmFV_0012 [Apis mellifera filamentous virus]/gi|915983526|gb|AKY03080.1|hypothetical protein AmFV_0012 [Apis mellifera filamentous virus]	5.1e-21	576	437	0.4394
contig10823.2	2456	20		gi|1004125706|gb|AMP18907.1|v-src oncoprotein [Avian leukosis and sarcoma virus]/gi|1004125703|gb|AMP18905.1|v-src oncoprotein [Avian leukosis and sarcoma virus]/gi|1004125700|gb|AMP18903.1|v-src oncoprotein [Avian leukosis and sarcoma virus]	5.8e-169	526	437	0.7162
contig33928.1	1474	1		gi|1043236108|gb|ANS04836.1|thermosome subunit [uncultured Mediterranean phage]	2.2e-45	510	437	0.4874
contig16680.1	2257	1		gi|1111952631|gb|API81738.1|hypothetical protein [Cafeteria roenbergensis]	1.1e-29	467	437	0.4073
contig16680.2	1666	1		gi|1111952631|gb|API81738.1|hypothetical protein [Cafeteria roenbergensis]	2.3e-30	467	437	0.4073
contig7255.1	3368	12	Cotesia sesamiae Mombasa bracovirus	gi|394804268|gb|AFN42312.1|cytochrome P450 [Cotesia sesamiae Mombasa bracovirus]	1.2e-63	462	437	0.5606
contig22794.1	1902	14	Cotesia sesamiae Mombasa bracovirus	gi|394804268|gb|AFN42312.1|cytochrome P450 [Cotesia sesamiae Mombasa bracovirus]	7.9e-67	462	437	0.5698
contig26781.1	1726	12	Cotesia sesamiae Mombasa bracovirus	gi|394804268|gb|AFN42312.1|cytochrome P450 [Cotesia sesamiae Mombasa bracovirus]	9.8e-68	462	437	0.5652
contig15033.1	2380	20	Feline sarcoma virus (STRAIN HARDY-ZUCKERMAN 2)	gi|125134|sp|P10447.1|ABL_FSVHYRecName: Full=Tyrosine-protein kinase transforming protein Abl AltName: Full=V-abl	1.1e-108	439	437	0.6087
contig13453.1	2520	4	Acipenserid herpesvirus 2	gi|333787104|gb|AEF97705.1|ORF47 [Acipenserid herpesvirus 2]	9.1e-32	404	437	0.4439
contig15656.2	2292	2		gi|959121774|ref|YP_009182236.1|hypothetical protein [Diatraea saccharalis granulovirus]/gi|855197971|gb|AKN80718.1|hypothetical protein [Diatraea saccharalis granulovirus]	3.1e-20	398	437	0.4165
contig37429.1	1375	20	Autographa californica nucleopolyhedrovirus	gi|1226168|gb|AAA92249.1|ORF B (bases 1850-5560) first start codon at 2306 [Autographa californica nucleopolyhedrovirus]	1.7e-87	1084	436	0.5849
contig19171.1	2095	11	Cotesia sesamiae Mombasa bracovirus	gi|394804267|gb|AFN42311.1|cytochrome P450 [Cotesia sesamiae Mombasa bracovirus]	3e-68	507	436	0.5229
contig27118.1	1712	11	Cotesia sesamiae Mombasa bracovirus	gi|394804267|gb|AFN42311.1|cytochrome P450 [Cotesia sesamiae Mombasa bracovirus]	7.8e-70	507	436	0.5252
contig8530.1	3130	2	Acipenserid herpesvirus 2	gi|333787104|gb|AEF97705.1|ORF47 [Acipenserid herpesvirus 2]	4.8e-21	404	436	0.4518
contig26172.2	1706	20	Feline sarcoma virus (STRAIN HARDY-ZUCKERMAN 2)	gi|125134|sp|P10447.1|ABL_FSVHYRecName: Full=Tyrosine-protein kinase transforming protein Abl AltName: Full=V-abl	2.1e-110	439	435	0.6115
contig26509.1	1738	20	Wolbachia endosymbiont wVitB of Nasonia vitripennis phage WOVitB	gi|321272352|gb|ADW80233.1|ankyrin repeat protein [Wolbachia endosymbiont wVitB of Nasonia vitripennis phage WOVitB]	1.4e-43	866	434	0.4839
contig4174.1	4250	11		gi|1174571431|gb|ARF10236.1|DNA topoisomerase IB [Hokovirus HKV1]	2.6e-109	547	434	0.6313
contig3773.2	4203	11		gi|1174571431|gb|ARF10236.1|DNA topoisomerase IB [Hokovirus HKV1]	8.2e-110	547	434	0.6313
contig3773.1	4415	11		gi|1174571431|gb|ARF10236.1|DNA topoisomerase IB [Hokovirus HKV1]	7.9e-110	547	434	0.6313
contig6866.1	3457	11		gi|1174571431|gb|ARF10236.1|DNA topoisomerase IB [Hokovirus HKV1]	5.3e-111	547	434	0.6313
contig888.1	7018	15		gi|1174570295|gb|ARF09167.1|translation initiation factor 4A-III [Catovirus CTV1]	4.3e-55	507	434	0.5207
contig13769.1	2492	15		gi|1174570295|gb|ARF09167.1|translation initiation factor 4A-III [Catovirus CTV1]	7e-57	507	434	0.5207
contig13769.2	2422	15		gi|1174570295|gb|ARF09167.1|translation initiation factor 4A-III [Catovirus CTV1]	6.9e-57	507	434	0.5207
contig26129.1	1753	20	Autographa californica nucleopolyhedrovirus	gi|1226168|gb|AAA92249.1|ORF B (bases 1850-5560) first start codon at 2306 [Autographa californica nucleopolyhedrovirus]	1.7e-87	1084	433	0.5635
contig3784.1	4403	20	Autographa californica nucleopolyhedrovirus	gi|1226168|gb|AAA92249.1|ORF B (bases 1850-5560) first start codon at 2306 [Autographa californica nucleopolyhedrovirus]	1.2e-87	1084	433	0.6074
contig26111.2	1707	11	Cercopithecine herpesvirus 5	gi|359831725|gb|AEV80364.1|prostaglandin G/H synthase 2 [Cercopithecine betaherpesvirus 5]/gi|359946443|ref|YP_004935976.1|prostaglandin G/H synthase 2 [Cercopithecine betaherpesvirus 5]	1.9e-135	603	433	0.6328
contig9642.1	2952	9		gi|1166803088|gb|ARA71987.1|Peroxinectin [Kaumoebavirus]/gi|1175818744|ref|YP_009352567.1|Peroxinectin [Kaumoebavirus]	3.9e-26	500	433	0.4342
contig4884.1	3979	14	Cotesia sesamiae Mombasa bracovirus	gi|394804268|gb|AFN42312.1|cytochrome P450 [Cotesia sesamiae Mombasa bracovirus]	7.7e-63	462	433	0.5543
contig14395.1	2435	13	Cotesia sesamiae Mombasa bracovirus	gi|394804268|gb|AFN42312.1|cytochrome P450 [Cotesia sesamiae Mombasa bracovirus]	2.5e-64	462	433	0.552
contig4884.2	1806	13	Cotesia sesamiae Mombasa bracovirus	gi|394804268|gb|AFN42312.1|cytochrome P450 [Cotesia sesamiae Mombasa bracovirus]	9.3e-65	462	433	0.5497
contig21504.1	1967	20	Wolbachia endosymbiont wVitA of Nasonia vitripennis phage WOVitA1/Wolbachia phage WO	gi|1051227242|gb|AOA49509.1|ankyrin and tetratricopeptide repeat family protein [Wolbachia phage WO]/gi|321272302|gb|ADW80187.1|ankyrin repeat protein [Wolbachia endosymbiont wVitA of Nasonia vitripennis phage WOVitA1]	1.2e-37	2474	432	0.4792
contig23423.1	1873	20	Wolbachia endosymbiont wVitA of Nasonia vitripennis phage WOVitA1/Wolbachia phage WO	gi|1051227242|gb|AOA49509.1|ankyrin and tetratricopeptide repeat family protein [Wolbachia phage WO]/gi|321272302|gb|ADW80187.1|ankyrin repeat protein [Wolbachia endosymbiont wVitA of Nasonia vitripennis phage WOVitA1]	6.8e-38	2474	432	0.4792
contig30752.1	1578	3		gi|1043235622|gb|ANS04362.1|HSP90 family molecular chaperone [uncultured Mediterranean phage]	5.2e-65	777	432	0.5255
contig30752.2	1429	3		gi|1043235622|gb|ANS04362.1|HSP90 family molecular chaperone [uncultured Mediterranean phage]	1.3e-65	777	432	0.5255
contig34051.1	1470	20	Leucania separata nucleopolyhedrovirus	gi|114679992|ref|YP_758442.1|egt [Leucania separata nucleopolyhedrovirus]/gi|39598723|gb|AAR28909.1|egt [Leucania separata nucleopolyhedrovirus]	1.7e-31	554	432	0.4537
contig10350.1	2857	2	Aeromonas phage 44RR2.8t	gi|37651715|ref|NP_932589.1|hypothetical protein ST44RRORF234c [Aeromonas virus 44RR2]/gi|34733015|gb|AAQ81552.1|hypothetical protein 44RRORF234c [Aeromonas virus 44RR2]	4.2e-28	507	432	0.5
contig10350.2	2213	2	Aeromonas phage 44RR2.8t	gi|37651715|ref|NP_932589.1|hypothetical protein ST44RRORF234c [Aeromonas virus 44RR2]/gi|34733015|gb|AAQ81552.1|hypothetical protein 44RRORF234c [Aeromonas virus 44RR2]	2.9e-28	507	432	0.5
contig15493.1	2344	12	Cotesia sesamiae Mombasa bracovirus	gi|394804268|gb|AFN42312.1|cytochrome P450 [Cotesia sesamiae Mombasa bracovirus]	3.2e-67	462	432	0.5718
contig22555.1	1914	14	Cotesia sesamiae Mombasa bracovirus	gi|394804268|gb|AFN42312.1|cytochrome P450 [Cotesia sesamiae Mombasa bracovirus]	3e-67	462	432	0.5694
contig21756.1	1955	2		gi|1038281156|gb|ANM47523.1|enolase [Streptococcus phage phiZJ20091101-2]	2.9e-133	435	432	0.6644
contig12774.1	2585	20		gi|1174570818|gb|ARF09664.1|HrpA-like RNA helicase [Indivirus ILV1]	1.9e-27	703	431	0.4872
contig28238.1	1669	2	Heliothis zea nudivirus	gi|22671592|gb|AAN04419.1|AF451898_125tetracyclin-resistance protein [Heliothis zea nudivirus]	1.4e-34	512	431	0.4872
contig9865.1	2922	10		gi|1166803088|gb|ARA71987.1|Peroxinectin [Kaumoebavirus]/gi|1175818744|ref|YP_009352567.1|Peroxinectin [Kaumoebavirus]	5e-33	500	431	0.4548
contig3664.1	4458	11		gi|1174570320|gb|ARF09192.1|leucine-rich repeat protein [Catovirus CTV1]	6.3e-27	475	431	0.5058
contig3664.2	3568	9		gi|1174570320|gb|ARF09192.1|leucine-rich repeat protein [Catovirus CTV1]	4.8e-27	475	431	0.5058
contig17563.1	2215	1		gi|1174573313|gb|ARF12058.1|aminotransferase class-III [Klosneuvirus KNV1]	1.6e-12	464	431	0.4292
contig17563.3	2095	1		gi|1174573313|gb|ARF12058.1|aminotransferase class-III [Klosneuvirus KNV1]	1.5e-12	464	431	0.4292
contig17563.2	2024	1		gi|1174573313|gb|ARF12058.1|aminotransferase class-III [Klosneuvirus KNV1]	9.4e-13	464	431	0.4292
contig19685.1	2065	20		gi|1174571970|gb|ARF10763.1|elongation Factor 1-alpha EF1-alpha [Hokovirus HKV1]	1.5e-35	464	431	0.4687
contig19685.2	2044	20		gi|1174571970|gb|ARF10763.1|elongation Factor 1-alpha EF1-alpha [Hokovirus HKV1]	1.1e-35	464	431	0.4687
contig9625.1	2955	20	Oryctes rhinoceros nudivirus	gi|202073532|gb|ACH96208.1|semaphorin-like protein [Oryctes rhinoceros nudivirus]/gi|213159346|ref|YP_002321389.1|semaphorin-like protein [Oryctes rhinoceros nudivirus]	2.4e-61	420	431	0.5174
contig10905.1	2789	20	Oryctes rhinoceros nudivirus	gi|202073532|gb|ACH96208.1|semaphorin-like protein [Oryctes rhinoceros nudivirus]/gi|213159346|ref|YP_002321389.1|semaphorin-like protein [Oryctes rhinoceros nudivirus]	1.7e-61	420	431	0.5174
contig11582.1	2712	20	Oryctes rhinoceros nudivirus	gi|202073532|gb|ACH96208.1|semaphorin-like protein [Oryctes rhinoceros nudivirus]/gi|213159346|ref|YP_002321389.1|semaphorin-like protein [Oryctes rhinoceros nudivirus]	1.5e-61	420	431	0.5174
contig11821.1	2687	20	Oryctes rhinoceros nudivirus	gi|202073532|gb|ACH96208.1|semaphorin-like protein [Oryctes rhinoceros nudivirus]/gi|213159346|ref|YP_002321389.1|semaphorin-like protein [Oryctes rhinoceros nudivirus]	1.4e-61	420	431	0.5174
contig18062.1	2165	2	Elephant endotheliotropic herpesvirus 4	gi|946719344|gb|ALM25940.1|UDP-GlcNAcbeta GAL beta1,3 N-acetyl glucosaminyl transferase 3 [Elephant endotheliotropic herpesvirus 4]/gi|951885350|ref|YP_009179248.1|UDP-GlcNAcbeta GAL beta1,3 N-acetyl glucosaminyl transferase 3 [Elephant endotheliotropic herpesvirus 4]	5.5e-10	414	431	0.4014
contig4766.1	4021	20	Autographa californica nucleopolyhedrovirus	gi|1226168|gb|AAA92249.1|ORF B (bases 1850-5560) first start codon at 2306 [Autographa californica nucleopolyhedrovirus]	4.9e-91	1084	430	0.5884
contig22043.1	1939	1		gi|1174570309|gb|ARF09181.1|AMP-binding enzyme [Catovirus CTV1]	2.2e-23	627	430	0.4419
contig23228.1	1882	1		gi|1174570309|gb|ARF09181.1|AMP-binding enzyme [Catovirus CTV1]	8.9e-24	627	430	0.4419
contig8764.1	3088	2		gi|1174572432|gb|ARF11188.1|prolyl oligopeptidase PreP [Klosneuvirus KNV1]	7.8e-60	598	430	0.5
contig9286.1	3005	2		gi|1174572432|gb|ARF11188.1|prolyl oligopeptidase PreP [Klosneuvirus KNV1]	6.6e-60	598	430	0.5
contig9286.2	2609	2		gi|1174572432|gb|ARF11188.1|prolyl oligopeptidase PreP [Klosneuvirus KNV1]	3.4e-60	598	430	0.5
contig23521.1	1869	19	Mollivirus sibericum	gi|927594326|ref|YP_009165152.1|Cytochrome P450 [Mollivirus sibericum]/gi|927029731|gb|ALD61988.1|Cytochrome P450 [Mollivirus sibericum]	1e-17	510	430	0.3977
contig31236.1	1569	8	Cotesia sesamiae Mombasa bracovirus	gi|394804267|gb|AFN42311.1|cytochrome P450 [Cotesia sesamiae Mombasa bracovirus]	2.2e-67	507	430	0.5674
contig7944.1	3234	20	Bovine herpesvirus 4	gi|13095653|ref|NP_076568.1|tegument protein/v-FGAM-synthetase [Bovine gammaherpesvirus 4]/gi|12802603|gb|AAK07995.1|AF318573_75tegument protein/v-FGAM-synthetase [Bovine gammaherpesvirus 4]	1.1e-24	1305	429	0.4149
contig4543.1	4106	1	Acinetobacter phage Ab105-3phi	gi|940328427|gb|ALJ98964.1|membrane alanine aminopeptidase N [Acinetobacter phage Ab105-3phi]	3.4e-43	899	429	0.4639
contig20192.1	2038	15	Organic Lake phycodnavirus 1	gi|322510730|gb|ADX06044.1|putative deoxyribodipyrimidine photo-lyase [Organic Lake phycodnavirus 1]	1.7e-36	443	429	0.4359
contig14474.1	2428	20	Insectomime virus	gi|557952369|gb|AHA46163.1|putative translation elongation factor 1-alpha [Insectomime virus]	8.8e-81	415	429	0.5478
contig17986.1	2170	20	Ostreococcus lucimarinus virus 2	gi|937663205|gb|ALI95552.1|hypothetical protein OlV2_189c [Ostreococcus lucimarinus virus 2]/gi|939177241|ref|YP_009172680.1|hypothetical protein OlV2_189c [Ostreococcus lucimarinus virus 2]	1.4e-35	401	429	0.4988
contig15150.1	2372	20	Moumouvirus Monve	gi|371945194|gb|AEX63014.1|putative procollagen-lysine [Moumouvirus Monve]	1.6e-45	889	428	0.4836
contig28547.1	1658	2	Heliothis zea nudivirus	gi|22671592|gb|AAN04419.1|AF451898_125tetracyclin-resistance protein [Heliothis zea nudivirus]	3.8e-33	512	428	0.465
contig15894.1	2338	4		gi|1174570813|gb|ARF09659.1|polyADP-ribose polymerase [Indivirus ILV1]	7.4e-36	492	428	0.5047
contig15166.1	2371	20	Emiliania huxleyi virus 18/Emiliania huxleyi virus 202	gi|356927714|gb|AET42504.1|hypothetical protein EXVG_00319 [Emiliania huxleyi virus 202]/gi|558480666|gb|AHA54232.1|ATP-dependent DNA helicase dda [Emiliania huxleyi virus 18]	2.8e-85	420	428	0.5818
contig32223.1	1528	20	Emiliania huxleyi virus 18/Emiliania huxleyi virus 202	gi|356927714|gb|AET42504.1|hypothetical protein EXVG_00319 [Emiliania huxleyi virus 202]/gi|558480666|gb|AHA54232.1|ATP-dependent DNA helicase dda [Emiliania huxleyi virus 18]	7.8e-88	420	428	0.5818
contig16894.1	2243	8	Turkeypox virus	gi|946699554|ref|YP_009177033.1|alkaline phosphodiesterase [Turkeypox virus]/gi|922312341|gb|ALA62386.1|alkaline phosphodiesterase [Turkeypox virus]	2.9e-41	786	427	0.4824
contig16894.2	1828	8	Turkeypox virus	gi|946699554|ref|YP_009177033.1|alkaline phosphodiesterase [Turkeypox virus]/gi|922312341|gb|ALA62386.1|alkaline phosphodiesterase [Turkeypox virus]	3.8e-42	786	427	0.4848
contig29606.1	1620	1		gi|1166803088|gb|ARA71987.1|Peroxinectin [Kaumoebavirus]/gi|1175818744|ref|YP_009352567.1|Peroxinectin [Kaumoebavirus]	7.1e-31	500	427	0.4309
contig20075.1	2044	16	Pandoravirus inopinatum	gi|751661258|gb|AJF96981.1|carboxylesterase [Pandoravirus inopinatum]/gi|755574099|ref|YP_009119216.1|carboxylesterase [Pandoravirus inopinatum]	1.5e-34	473	427	0.4543
contig18282.1	2152	16	Pandoravirus inopinatum	gi|751661258|gb|AJF96981.1|carboxylesterase [Pandoravirus inopinatum]/gi|755574099|ref|YP_009119216.1|carboxylesterase [Pandoravirus inopinatum]	3.8e-35	473	427	0.452
contig6851.1	3473	20		gi|1174569881|gb|ARF08761.1|glucosamine-fructose-6-phosphate aminotransferase [Catovirus CTV1]	1.1e-65	462	427	0.548
contig27396.1	1700	20	Enterobacteria phage phiX174 isolate Sanger/Enterobacteria phage phiX174 sensu lato/Enterobacteria phage phiX174	gi|9626381|ref|NP_040711.1|capsid protein [Enterobacteria phage phiX174 sensu lato]/gi|764044037|gb|AJR02270.1|protein F [Escherichia virus phiX174]/gi|216028|gb|AAA32578.1|F [Escherichia virus phiX174]/gi|138151|sp|P03641.2|CAPSD_BPPHSRecName: Full=Capsid protein F AltName: Full=F protein AltName: Full=GPF	0	427	427	1
contig9515.1	2972	20	Insectomime virus	gi|557952369|gb|AHA46163.1|putative translation elongation factor 1-alpha [Insectomime virus]	6.7e-69	415	427	0.5433
contig2958.3	4760	20	Diadromus pulchellus ascovirus 4a	gi|327198775|emb|CCA61476.1|unnamed protein product [Diadromus pulchellus ascovirus 4a]/gi|973967042|ref|YP_009220739.1|hypothetical protein AV955_gp119 [Diadromus pulchellus ascovirus 4a]	6.1e-65	394	427	0.5246
contig4582.1	4093	20	Autographa californica nucleopolyhedrovirus	gi|1226168|gb|AAA92249.1|ORF B (bases 1850-5560) first start codon at 2306 [Autographa californica nucleopolyhedrovirus]	3.7e-34	1084	426	0.4343
contig2000.2	5418	10	Bacillus phage proCM3	gi|544165255|gb|AGV99363.1|ABC transporter permease/ATP-binding protein [Bacillus phage proCM3]	1.4e-22	524	426	0.4695
contig1980.1	5565	10	Bacillus phage proCM3	gi|544165255|gb|AGV99363.1|ABC transporter permease/ATP-binding protein [Bacillus phage proCM3]	4.2e-23	524	426	0.4671
contig2258.1	5328	10	Bacillus phage proCM3	gi|544165255|gb|AGV99363.1|ABC transporter permease/ATP-binding protein [Bacillus phage proCM3]	4.1e-23	524	426	0.4577
contig1341.1	6296	10	Bacillus phage proCM3	gi|544165255|gb|AGV99363.1|ABC transporter permease/ATP-binding protein [Bacillus phage proCM3]	3.5e-23	524	426	0.4671
contig1341.2	6219	10	Bacillus phage proCM3	gi|544165255|gb|AGV99363.1|ABC transporter permease/ATP-binding protein [Bacillus phage proCM3]	3.4e-23	524	426	0.4671
contig1506.1	6058	10	Bacillus phage proCM3	gi|544165255|gb|AGV99363.1|ABC transporter permease/ATP-binding protein [Bacillus phage proCM3]	3.3e-23	524	426	0.4671
contig2181.1	5385	10	Bacillus phage proCM3	gi|544165255|gb|AGV99363.1|ABC transporter permease/ATP-binding protein [Bacillus phage proCM3]	3.3e-23	524	426	0.4671
contig2000.1	5544	10	Bacillus phage proCM3	gi|544165255|gb|AGV99363.1|ABC transporter permease/ATP-binding protein [Bacillus phage proCM3]	3.2e-23	524	426	0.4671
contig3053.1	4753	10	Bacillus phage proCM3	gi|544165255|gb|AGV99363.1|ABC transporter permease/ATP-binding protein [Bacillus phage proCM3]	3.1e-23	524	426	0.4671
contig1871.2	5367	10	Bacillus phage proCM3	gi|544165255|gb|AGV99363.1|ABC transporter permease/ATP-binding protein [Bacillus phage proCM3]	2.8e-23	524	426	0.4671
contig1980.2	4101	10	Bacillus phage proCM3	gi|544165255|gb|AGV99363.1|ABC transporter permease/ATP-binding protein [Bacillus phage proCM3]	2.8e-23	524	426	0.4671
contig1315.1	6339	9	Bacillus phage proCM3	gi|544165255|gb|AGV99363.1|ABC transporter permease/ATP-binding protein [Bacillus phage proCM3]	1.7e-23	524	426	0.4671
contig10277.1	2864	8	Bacillus phage proCM3	gi|544165255|gb|AGV99363.1|ABC transporter permease/ATP-binding protein [Bacillus phage proCM3]	7.2e-24	524	426	0.4695
contig38248.1	1353	20	Sucra jujuba nucleopolyhedrovirus	gi|960494916|ref|YP_009186810.1|egt [Sucra jujuba nucleopolyhedrovirus]/gi|699130089|gb|AIU41358.1|egt [Sucra jujuba nucleopolyhedrovirus]	3.1e-35	513	426	0.4765
contig31033.1	1569	20		gi|1003342524|gb|AMO44170.1|nicotinamide phosphoribosyltransferase [Roseobacter phage DSS3P8]	2.4e-138	469	426	0.6549
contig38029.1	1359	20	Autographa californica nucleopolyhedrovirus	gi|1226168|gb|AAA92249.1|ORF B (bases 1850-5560) first start codon at 2306 [Autographa californica nucleopolyhedrovirus]	1.1e-62	1084	425	0.5318
contig2026.1	5514	7	Fusarium graminearum mycovirus-China 9	gi|1021719669|gb|ADU54127.2|hypothetical protein [Fusarium graminearum mycovirus-China 9]	1.8e-12	853	425	0.3835
contig15994.2	2178	2	Acanthamoeba castellanii mamavirus	gi|351737704|gb|AEQ60739.1|hypothetical protein [Acanthamoeba castellanii mamavirus]	1.5e-07	543	425	0.3953
contig22160.1	1934	3		gi|1174572986|gb|ARF11736.1|prolyl-tRNA synthetase [Klosneuvirus KNV1]	2.3e-94	512	425	0.5929
contig21025.1	1991	11	Pandoravirus inopinatum	gi|751661258|gb|AJF96981.1|carboxylesterase [Pandoravirus inopinatum]/gi|755574099|ref|YP_009119216.1|carboxylesterase [Pandoravirus inopinatum]	3.6e-30	473	425	0.4259
contig22659.1	1909	2		gi|1174573313|gb|ARF12058.1|aminotransferase class-III [Klosneuvirus KNV1]	9.7e-48	464	425	0.4659
contig17552.1	2198	2	Pandoravirus salinus	gi|531037078|ref|YP_008438720.1|adenosylhomocysteinase [Pandoravirus salinus]/gi|516306062|gb|AGO85641.1|adenosylhomocysteinase [Pandoravirus salinus]	4.2e-49	464	425	0.4847
contig17933.1	2173	2	Pandoravirus salinus	gi|531037078|ref|YP_008438720.1|adenosylhomocysteinase [Pandoravirus salinus]/gi|516306062|gb|AGO85641.1|adenosylhomocysteinase [Pandoravirus salinus]	2.2e-49	464	425	0.4847
contig20296.1	2032	2	Pandoravirus salinus	gi|531037078|ref|YP_008438720.1|adenosylhomocysteinase [Pandoravirus salinus]/gi|516306062|gb|AGO85641.1|adenosylhomocysteinase [Pandoravirus salinus]	1.2e-49	464	425	0.4894
contig20296.3	1928	2	Pandoravirus salinus	gi|531037078|ref|YP_008438720.1|adenosylhomocysteinase [Pandoravirus salinus]/gi|516306062|gb|AGO85641.1|adenosylhomocysteinase [Pandoravirus salinus]	1e-49	464	425	0.4894
contig20296.2	1943	2	Pandoravirus salinus	gi|531037078|ref|YP_008438720.1|adenosylhomocysteinase [Pandoravirus salinus]/gi|516306062|gb|AGO85641.1|adenosylhomocysteinase [Pandoravirus salinus]	9.5e-50	464	425	0.4894
contig8307.1	3168	20	Acanthamoeba polyphaga mimivirus	gi|823718630|gb|AKI80234.1|DNA directed RNA polymerase (II) subunit 1 [Acanthamoeba polyphaga mimivirus]	7.6e-63	514	424	0.533
contig22540.2	1719	2	Helicoverpa zea nudivirus 2	gi|365199566|gb|AEW69572.1|membrane transporter [Helicoverpa zea nudivirus 2]/gi|370702969|ref|YP_004956771.1|orf23 gene product [Helicoverpa zea nudivirus 2]	1.5e-19	512	424	0.4127
contig31578.1	1550	20	Adoxophyes honmai nucleopolyhedrovirus	gi|29567207|ref|NP_818769.1|ecdysteroid UDP-glucosyl transferase [Adoxophyes honmai nucleopolyhedrovirus]/gi|29467983|dbj|BAC67373.1|ecdysteroid UDP-glucosyl transferase [Adoxophyes honmai nucleopolyhedrovirus]	4.4e-33	512	424	0.4953
contig3948.2	1977	3		gi|1166803088|gb|ARA71987.1|Peroxinectin [Kaumoebavirus]/gi|1175818744|ref|YP_009352567.1|Peroxinectin [Kaumoebavirus]	5.2e-17	500	424	0.3868
contig23872.1	1851	9	Cotesia sesamiae Mombasa bracovirus	gi|394804268|gb|AFN42312.1|cytochrome P450 [Cotesia sesamiae Mombasa bracovirus]	7.3e-67	462	424	0.5684
contig2782.1	4941	3		gi|1174570409|gb|ARF09281.1|ubiquitin carboxyl-terminal hydrolase [Catovirus CTV1]	8e-12	438	424	0.4009
contig27372.1	1701	2	Harp seal herpesvirus	gi|752848984|gb|AJG42984.1|equilibrative nucleoside transporter 1 isoform X1 [Harp seal herpesvirus]	1.1e-22	432	424	0.467
contig29882.1	1610	1	Geobacillus virus E3	gi|735997632|gb|AJA41374.1|putative pyrimidine nucleoside phosphorylase [Geobacillus virus E3]/gi|985758391|ref|YP_009223762.1|putative pyrimidine nucleoside phosphorylase [Geobacillus virus E3]	1e-92	432	424	0.6014
contig28883.1	1649	20	Ostreococcus lucimarinus virus 2	gi|937663205|gb|ALI95552.1|hypothetical protein OlV2_189c [Ostreococcus lucimarinus virus 2]/gi|939177241|ref|YP_009172680.1|hypothetical protein OlV2_189c [Ostreococcus lucimarinus virus 2]	4.7e-36	401	424	0.5
contig13662.1	2501	20	Wolbachia endosymbiont wVitA of Nasonia vitripennis phage WOVitA1/Wolbachia phage WO	gi|1051227242|gb|AOA49509.1|ankyrin and tetratricopeptide repeat family protein [Wolbachia phage WO]/gi|321272302|gb|ADW80187.1|ankyrin repeat protein [Wolbachia endosymbiont wVitA of Nasonia vitripennis phage WOVitA1]	1.2e-23	2474	423	0.4586
contig16814.1	2248	20	Adoxophyes honmai nucleopolyhedrovirus	gi|29567207|ref|NP_818769.1|ecdysteroid UDP-glucosyl transferase [Adoxophyes honmai nucleopolyhedrovirus]/gi|29467983|dbj|BAC67373.1|ecdysteroid UDP-glucosyl transferase [Adoxophyes honmai nucleopolyhedrovirus]	7.8e-32	512	423	0.4894
contig8228.1	3180	10		gi|1166803088|gb|ARA71987.1|Peroxinectin [Kaumoebavirus]/gi|1175818744|ref|YP_009352567.1|Peroxinectin [Kaumoebavirus]	4.2e-39	500	423	0.4634
contig8228.2	2764	10		gi|1166803088|gb|ARA71987.1|Peroxinectin [Kaumoebavirus]/gi|1175818744|ref|YP_009352567.1|Peroxinectin [Kaumoebavirus]	2.6e-39	500	423	0.4634
contig796.1	7193	20	Wolbachia endosymbiont wVitA of Nasonia vitripennis phage WOVitA1/Wolbachia phage WO	gi|1051227242|gb|AOA49509.1|ankyrin and tetratricopeptide repeat family protein [Wolbachia phage WO]/gi|321272302|gb|ADW80187.1|ankyrin repeat protein [Wolbachia endosymbiont wVitA of Nasonia vitripennis phage WOVitA1]	5e-29	2474	422	0.4763
contig1416.1	6185	20	Wolbachia endosymbiont wVitA of Nasonia vitripennis phage WOVitA1/Wolbachia phage WO	gi|1051227242|gb|AOA49509.1|ankyrin and tetratricopeptide repeat family protein [Wolbachia phage WO]/gi|321272302|gb|ADW80187.1|ankyrin repeat protein [Wolbachia endosymbiont wVitA of Nasonia vitripennis phage WOVitA1]	2e-29	2474	422	0.4739
contig3871.2	3688	9	Bacillus phage proCM3	gi|544165255|gb|AGV99363.1|ABC transporter permease/ATP-binding protein [Bacillus phage proCM3]	1.4e-25	524	422	0.4597
contig4662.1	4063	9	Bacillus phage proCM3	gi|544165255|gb|AGV99363.1|ABC transporter permease/ATP-binding protein [Bacillus phage proCM3]	1.9e-26	524	422	0.4597
contig30913.1	1573	2	Heliothis zea nudivirus	gi|22671592|gb|AAN04419.1|AF451898_125tetracyclin-resistance protein [Heliothis zea nudivirus]	2e-26	512	422	0.4597
contig16694.1	2263	20	Cotesia sesamiae Mombasa bracovirus	gi|394804267|gb|AFN42311.1|cytochrome P450 [Cotesia sesamiae Mombasa bracovirus]	7.2e-34	507	422	0.4597
contig11368.1	2737	10		gi|1166803088|gb|ARA71987.1|Peroxinectin [Kaumoebavirus]/gi|1175818744|ref|YP_009352567.1|Peroxinectin [Kaumoebavirus]	1.7e-36	500	422	0.4692
contig23980.1	1846	1	Pandoravirus salinus	gi|516306192|gb|AGO85771.1|pyridoxal-dependent decarboxylase [Pandoravirus salinus]/gi|531037208|ref|YP_008438851.1|pyridoxal-dependent decarboxylase [Pandoravirus salinus]	1.2e-13	492	422	0.3768
contig6081.1	3634	12		gi|1174573827|gb|ARF12560.1|F-box/leucine-rich repeat protein [Klosneuvirus KNV1]	1.4e-13	479	422	0.4716
contig28157.1	1671	20		gi|1003342524|gb|AMO44170.1|nicotinamide phosphoribosyltransferase [Roseobacter phage DSS3P8]	2.8e-94	469	422	0.6043
contig28281.1	1667	1	Acinetobacter phage Ab105-3phi	gi|940328427|gb|ALJ98964.1|membrane alanine aminopeptidase N [Acinetobacter phage Ab105-3phi]	1.2e-38	899	421	0.4513
contig1077.1	6689	20	Cafeteria roenbergensis virus BV-PW1	gi|309386556|gb|ADO67416.1|putative superfamily II RNA helicase [Cafeteria roenbergensis virus BV-PW1]/gi|310831372|ref|YP_003970015.1|putative superfamily II RNA helicase [Cafeteria roenbergensis virus BV-PW1]	5e-26	772	421	0.4703
contig24975.1	1802	3		gi|1174572724|gb|ARF11480.1|peptidase [Klosneuvirus KNV1]	1.8e-72	667	421	0.5748
contig24975.2	1666	3		gi|1174572724|gb|ARF11480.1|peptidase [Klosneuvirus KNV1]	9.1e-73	667	421	0.5748
contig124.1	11438	1	Musca domestica salivary gland hypertrophy virus	gi|187384752|gb|ACD03525.1|hypothetical protein MdSGHV066 [Musca domestica salivary gland hypertrophy virus]/gi|187903103|ref|YP_001883394.1|hypothetical protein MdSGHV066 [Musca domestica salivary gland hypertrophy virus]	9.2e-30	579	421	0.4489
contig8266.1	3175	1	Musca domestica salivary gland hypertrophy virus	gi|187384752|gb|ACD03525.1|hypothetical protein MdSGHV066 [Musca domestica salivary gland hypertrophy virus]/gi|187903103|ref|YP_001883394.1|hypothetical protein MdSGHV066 [Musca domestica salivary gland hypertrophy virus]	3.3e-30	579	421	0.4466
contig8266.2	2646	1	Musca domestica salivary gland hypertrophy virus	gi|187384752|gb|ACD03525.1|hypothetical protein MdSGHV066 [Musca domestica salivary gland hypertrophy virus]/gi|187903103|ref|YP_001883394.1|hypothetical protein MdSGHV066 [Musca domestica salivary gland hypertrophy virus]	2.6e-30	579	421	0.4466
contig23292.1	1879	1	Musca domestica salivary gland hypertrophy virus	gi|187384752|gb|ACD03525.1|hypothetical protein MdSGHV066 [Musca domestica salivary gland hypertrophy virus]/gi|187903103|ref|YP_001883394.1|hypothetical protein MdSGHV066 [Musca domestica salivary gland hypertrophy virus]	1e-30	579	421	0.4466
contig20080.1	2043	2	Human respiratory syncytial virus/Cyprinid herpesvirus 3	gi|567768057|gb|AHC94771.1|firefly luciferase [Human orthopneumovirus]/gi|761352718|gb|AJP55778.1|firefly luciferase [synthetic construct]/gi|761352555|gb|AJP55623.1|firefly luciferase [synthetic construct]	1.3e-20	550	421	0.4513
contig2432.1	5194	10	Bacillus phage proCM3	gi|544165255|gb|AGV99363.1|ABC transporter permease/ATP-binding protein [Bacillus phage proCM3]	2.8e-19	524	421	0.4442
contig28036.1	1676	11	Cotesia sesamiae Mombasa bracovirus	gi|394804268|gb|AFN42312.1|cytochrome P450 [Cotesia sesamiae Mombasa bracovirus]	2.5e-70	462	421	0.5606
contig16783.1	2250	1	Large yellow croaker iridovirus	gi|113200502|gb|ABI32391.1|predicted laminin-type epidermal growth factor-like protein [Large yellow croaker iridovirus]	7.1e-06	983	420	0.3952
contig17287.1	2218	13	Emiliania huxleyi virus 201/Emiliania huxleyi virus 208/Emiliania huxleyi virus 207/Emiliania huxleyi virus 203	gi|347601535|gb|AEP16020.1|serine palmitoyltransferase [Emiliania huxleyi virus 208]/gi|347482326|gb|AEO98267.1|serine palmitoyltransferase [Emiliania huxleyi virus 203]/gi|347601108|gb|AEP15594.1|serine palmitoyltransferase [Emiliania huxleyi virus 207]/gi|357972663|gb|AET97936.1|serine palmitoyltransferase [Emiliania huxleyi virus 201]	2.3e-83	870	420	0.581
contig12252.4	1968	13	Emiliania huxleyi virus 201/Emiliania huxleyi virus 208/Emiliania huxleyi virus 207/Emiliania huxleyi virus 203	gi|347601535|gb|AEP16020.1|serine palmitoyltransferase [Emiliania huxleyi virus 208]/gi|347482326|gb|AEO98267.1|serine palmitoyltransferase [Emiliania huxleyi virus 203]/gi|347601108|gb|AEP15594.1|serine palmitoyltransferase [Emiliania huxleyi virus 207]/gi|357972663|gb|AET97936.1|serine palmitoyltransferase [Emiliania huxleyi virus 201]	6.5e-91	870	420	0.581
contig34690.1	1450	20	Bathycoccus sp. RCC1105 virus BpV1	gi|312599614|gb|ADQ91635.1|hypothetical protein BpV1_008c [Bathycoccus sp. RCC1105 virus BpV1]/gi|313768007|ref|YP_004061438.1|hypothetical protein BpV1_008c [Bathycoccus sp. RCC1105 virus BpV1]	1e-172	630	420	0.7976
contig20240.1	2035	1	Musca domestica salivary gland hypertrophy virus	gi|187384752|gb|ACD03525.1|hypothetical protein MdSGHV066 [Musca domestica salivary gland hypertrophy virus]/gi|187903103|ref|YP_001883394.1|hypothetical protein MdSGHV066 [Musca domestica salivary gland hypertrophy virus]	1.9e-27	579	420	0.4429
contig9343.1	2996	12	Bacillus phage proCM3	gi|544165255|gb|AGV99363.1|ABC transporter permease/ATP-binding protein [Bacillus phage proCM3]	6e-46	524	420	0.5167
contig9343.2	2816	12	Bacillus phage proCM3	gi|544165255|gb|AGV99363.1|ABC transporter permease/ATP-binding protein [Bacillus phage proCM3]	3.1e-46	524	420	0.5167
contig7708.1	3278	12	Bacillus phage proCM3	gi|544165255|gb|AGV99363.1|ABC transporter permease/ATP-binding protein [Bacillus phage proCM3]	1.9e-46	524	420	0.519
contig8527.1	3130	12	Bacillus phage proCM3	gi|544165255|gb|AGV99363.1|ABC transporter permease/ATP-binding protein [Bacillus phage proCM3]	1.1e-46	524	420	0.519
contig12257.1	2640	14	Bacillus phage proCM3	gi|544165255|gb|AGV99363.1|ABC transporter permease/ATP-binding protein [Bacillus phage proCM3]	7.1e-47	524	420	0.519
contig20469.1	2021	20	Cotesia sesamiae Mombasa bracovirus	gi|394804267|gb|AFN42311.1|cytochrome P450 [Cotesia sesamiae Mombasa bracovirus]	3.9e-32	507	420	0.4548
contig24755.1	1812	20	Cotesia sesamiae Mombasa bracovirus	gi|394804267|gb|AFN42311.1|cytochrome P450 [Cotesia sesamiae Mombasa bracovirus]	2.1e-32	507	420	0.4548
contig21016.1	1991	3		gi|1166803088|gb|ARA71987.1|Peroxinectin [Kaumoebavirus]/gi|1175818744|ref|YP_009352567.1|Peroxinectin [Kaumoebavirus]	9.3e-18	500	420	0.3905
contig9179.1	3023	20		gi|1005515564|gb|AMQ10670.1|putative translation elongation factor 1-alpha [Brazilian marseillevirus]/gi|1011055816|ref|YP_009238667.1|putative translation elongation factor 1-alpha [Brazilian marseillevirus]	1.9e-56	414	420	0.4881
contig12252.5	1562	13	Emiliania huxleyi virus 156/Emiliania huxleyi virus 202	gi|356927811|gb|AET42601.1|serine palmitoyltransferase [Emiliania huxleyi virus 202]/gi|558481612|gb|AHA55176.1|putative serine palmitoyltransferase [Emiliania huxleyi virus 156]	4.7e-75	867	419	0.5513
contig35287.1	1434	2		gi|1174573313|gb|ARF12058.1|aminotransferase class-III [Klosneuvirus KNV1]	9.3e-19	464	419	0.4821
contig20347.1	2058	20		gi|1174572642|gb|ARF11398.1|serine/threonine protein kinase [Klosneuvirus KNV1]	1.2e-24	385	419	0.4296
contig42316.1	1252	20		gi|1174572642|gb|ARF11398.1|serine/threonine protein kinase [Klosneuvirus KNV1]	1e-25	385	419	0.4296
contig6401.1	3555	20	Bathycoccus sp. RCC1105 virus BpV2	gi|312599158|gb|ADQ91181.1|hypothetical protein BpV2_014c [Bathycoccus sp. RCC1105 virus BpV2]	6e-97	686	418	0.6244
contig14506.1	2426	3		gi|1166803088|gb|ARA71987.1|Peroxinectin [Kaumoebavirus]/gi|1175818744|ref|YP_009352567.1|Peroxinectin [Kaumoebavirus]	2.5e-33	500	418	0.445
contig5946.1	3666	10	Oryctes rhinoceros nudivirus	gi|202073532|gb|ACH96208.1|semaphorin-like protein [Oryctes rhinoceros nudivirus]/gi|213159346|ref|YP_002321389.1|semaphorin-like protein [Oryctes rhinoceros nudivirus]	4.1e-98	420	418	0.6172
contig8923.1	3064	10	Oryctes rhinoceros nudivirus	gi|202073532|gb|ACH96208.1|semaphorin-like protein [Oryctes rhinoceros nudivirus]/gi|213159346|ref|YP_002321389.1|semaphorin-like protein [Oryctes rhinoceros nudivirus]	2.3e-99	420	418	0.6172
contig3146.1	4704	1		gi|1174572729|gb|ARF11485.1|magnesium-transporting ATPase [Klosneuvirus KNV1]	1.1e-12	922	417	0.4293
contig3146.2	4579	1		gi|1174572729|gb|ARF11485.1|magnesium-transporting ATPase [Klosneuvirus KNV1]	1.1e-12	922	417	0.4293
contig15806.1	2329	20	Cowpox virus	gi|1193117956|gb|ARR30608.1|CPXV044 protein [Cowpox virus]	2.5e-90	424	417	0.6019
contig18203.1	2157	20	Cowpox virus	gi|1193117956|gb|ARR30608.1|CPXV044 protein [Cowpox virus]	1.3e-90	424	417	0.6019
contig17972.1	2170	20	Cowpox virus	gi|1193117956|gb|ARR30608.1|CPXV044 protein [Cowpox virus]	9.1e-91	424	417	0.6019
contig20247.1	2035	20	Cowpox virus	gi|1193117956|gb|ARR30608.1|CPXV044 protein [Cowpox virus]	4.7e-91	424	417	0.6019
contig15806.2	1908	20	Cowpox virus	gi|1193117956|gb|ARR30608.1|CPXV044 protein [Cowpox virus]	1.3e-91	424	417	0.6019
contig23014.1	1891	20	Cowpox virus	gi|1193117956|gb|ARR30608.1|CPXV044 protein [Cowpox virus]	1.1e-91	424	417	0.6019
contig15806.3	1721	20	Cowpox virus	gi|1193117956|gb|ARR30608.1|CPXV044 protein [Cowpox virus]	2e-92	424	417	0.6019
contig17637.1	2192	17	Mollivirus sibericum	gi|927594341|ref|YP_009165167.1|Carboxylesterase [Mollivirus sibericum]/gi|927029746|gb|ALD62003.1|Carboxylesterase [Mollivirus sibericum]	1.8e-28	564	416	0.4615
contig2719.1	4981	8	Bacillus phage proCM3	gi|544165255|gb|AGV99363.1|ABC transporter permease/ATP-binding protein [Bacillus phage proCM3]	3.8e-24	524	416	0.4519
contig17811.1	2181	3		gi|959121774|ref|YP_009182236.1|hypothetical protein [Diatraea saccharalis granulovirus]/gi|855197971|gb|AKN80718.1|hypothetical protein [Diatraea saccharalis granulovirus]	3.4e-21	398	416	0.4303
contig22197.1	1932	3		gi|959121774|ref|YP_009182236.1|hypothetical protein [Diatraea saccharalis granulovirus]/gi|855197971|gb|AKN80718.1|hypothetical protein [Diatraea saccharalis granulovirus]	2.3e-21	398	416	0.4303
contig2661.1	5022	4	Large yellow croaker iridovirus	gi|113200502|gb|ABI32391.1|predicted laminin-type epidermal growth factor-like protein [Large yellow croaker iridovirus]	2e-06	983	415	0.3807
contig4568.1	4097	4	Large yellow croaker iridovirus	gi|113200502|gb|ABI32391.1|predicted laminin-type epidermal growth factor-like protein [Large yellow croaker iridovirus]	1.6e-06	983	415	0.3807
contig12522.1	2612	1	Salmon gill poxvirus	gi|918014441|ref|YP_009162423.1|Peptidase M60-like family [Salmon gill poxvirus]/gi|893683637|gb|AKR04175.1|Peptidase M60-like family [Salmon gill poxvirus]	8.9e-06	905	415	0.4
contig7601.1	3297	1		gi|1115261116|ref|YP_009329403.1|ABC2 type transporter superfamily protein, partial [Cedratvirus A11]/gi|1111511198|emb|SHO33531.1|ABC2 type transporter superfamily protein, partial [Cedratvirus A11]	1.6e-24	591	415	0.453
contig16989.1	2238	1		gi|1115261116|ref|YP_009329403.1|ABC2 type transporter superfamily protein, partial [Cedratvirus A11]/gi|1111511198|emb|SHO33531.1|ABC2 type transporter superfamily protein, partial [Cedratvirus A11]	4.3e-25	591	415	0.453
contig1044.1	6749	1	Apis mellifera filamentous virus	gi|937424926|ref|YP_009165762.1|hypothetical protein AmFV_0012 [Apis mellifera filamentous virus]/gi|915983526|gb|AKY03080.1|hypothetical protein AmFV_0012 [Apis mellifera filamentous virus]	4.5e-25	576	415	0.4602
contig27367.1	1701	2	Heliothis zea nudivirus	gi|22671592|gb|AAN04419.1|AF451898_125tetracyclin-resistance protein [Heliothis zea nudivirus]	1.5e-23	512	415	0.4747
contig1854.2	5624	2		gi|959121774|ref|YP_009182236.1|hypothetical protein [Diatraea saccharalis granulovirus]/gi|855197971|gb|AKN80718.1|hypothetical protein [Diatraea saccharalis granulovirus]	4.4e-19	398	415	0.4169
contig15656.1	2332	2		gi|959121774|ref|YP_009182236.1|hypothetical protein [Diatraea saccharalis granulovirus]/gi|855197971|gb|AKN80718.1|hypothetical protein [Diatraea saccharalis granulovirus]	1.2e-19	398	415	0.4193
contig14147.2	2288	2		gi|959121774|ref|YP_009182236.1|hypothetical protein [Diatraea saccharalis granulovirus]/gi|855197971|gb|AKN80718.1|hypothetical protein [Diatraea saccharalis granulovirus]	3.2e-20	398	415	0.4169
contig13292.1	2535	2		gi|959121774|ref|YP_009182236.1|hypothetical protein [Diatraea saccharalis granulovirus]/gi|855197971|gb|AKN80718.1|hypothetical protein [Diatraea saccharalis granulovirus]	1.5e-20	398	415	0.4169
contig21969.1	1944	3		gi|959121774|ref|YP_009182236.1|hypothetical protein [Diatraea saccharalis granulovirus]/gi|855197971|gb|AKN80718.1|hypothetical protein [Diatraea saccharalis granulovirus]	1.3e-20	398	415	0.4241
contig15011.1	2382	2		gi|959121774|ref|YP_009182236.1|hypothetical protein [Diatraea saccharalis granulovirus]/gi|855197971|gb|AKN80718.1|hypothetical protein [Diatraea saccharalis granulovirus]	1.2e-20	398	415	0.4169
contig18681.1	2127	2		gi|959121774|ref|YP_009182236.1|hypothetical protein [Diatraea saccharalis granulovirus]/gi|855197971|gb|AKN80718.1|hypothetical protein [Diatraea saccharalis granulovirus]	3.9e-21	398	415	0.4145
contig589.2	7136	13	Rock bream iridovirus	gi|60458808|gb|AAN86692.2|ORF-2 [Rock bream iridovirus]	1.4e-42	1044	414	0.471
contig400.1	8728	13	Rock bream iridovirus	gi|60458808|gb|AAN86692.2|ORF-2 [Rock bream iridovirus]	9.5e-43	1044	414	0.471
contig589.1	7883	13	Rock bream iridovirus	gi|60458808|gb|AAN86692.2|ORF-2 [Rock bream iridovirus]	8.9e-43	1044	414	0.471
contig589.3	6629	13	Rock bream iridovirus	gi|60458808|gb|AAN86692.2|ORF-2 [Rock bream iridovirus]	8.9e-43	1044	414	0.471
contig1988.1	5559	13	Rock bream iridovirus	gi|60458808|gb|AAN86692.2|ORF-2 [Rock bream iridovirus]	8.1e-43	1044	414	0.471
contig7856.1	3272	3		gi|1043235622|gb|ANS04362.1|HSP90 family molecular chaperone [uncultured Mediterranean phage]	1.5e-75	777	414	0.5942
contig1260.1	6422	3		gi|1043235622|gb|ANS04362.1|HSP90 family molecular chaperone [uncultured Mediterranean phage]	4.1e-76	777	414	0.6087
contig7609.1	3295	3		gi|1043235622|gb|ANS04362.1|HSP90 family molecular chaperone [uncultured Mediterranean phage]	7.1e-78	777	414	0.6014
contig8847.1	3074	3		gi|1043235622|gb|ANS04362.1|HSP90 family molecular chaperone [uncultured Mediterranean phage]	1.7e-78	777	414	0.6014
contig9374.1	2993	3		gi|1043235622|gb|ANS04362.1|HSP90 family molecular chaperone [uncultured Mediterranean phage]	1.6e-78	777	414	0.6014
contig18771.1	2121	20	Macacine herpesvirus 5/Macaca mulatta rhadinovirus 17577	gi|4494910|gb|AAD21332.1|complement binding protein [Macaca mulatta rhadinovirus 17577]/gi|18653812|ref|NP_570746.1|complement binding protein [Macacine gammaherpesvirus 5]	1.2e-20	645	414	0.3986
contig33949.1	1473	15	Moumouvirus goulette	gi|451927823|gb|AGF85701.1|hypothetical protein glt_00898 [Moumouvirus goulette]	3.4e-33	580	414	0.4517
contig18366.1	2146	2	Helicoverpa zea nudivirus 2	gi|365199566|gb|AEW69572.1|membrane transporter [Helicoverpa zea nudivirus 2]/gi|370702969|ref|YP_004956771.1|orf23 gene product [Helicoverpa zea nudivirus 2]	8e-37	512	414	0.5048
contig22326.1	1926	1		gi|1111952631|gb|API81738.1|hypothetical protein [Cafeteria roenbergensis]	7.6e-27	467	414	0.4034
contig23235.1	1882	19	Cotesia sesamiae Mombasa bracovirus	gi|394804268|gb|AFN42312.1|cytochrome P450 [Cotesia sesamiae Mombasa bracovirus]	5.4e-69	462	414	0.5821
contig22976.1	1895	19	Cotesia sesamiae Mombasa bracovirus	gi|394804268|gb|AFN42312.1|cytochrome P450 [Cotesia sesamiae Mombasa bracovirus]	2.5e-70	462	414	0.5797
contig23857.2	1832	19	Cotesia sesamiae Mombasa bracovirus	gi|394804268|gb|AFN42312.1|cytochrome P450 [Cotesia sesamiae Mombasa bracovirus]	1.6e-70	462	414	0.5797
contig23857.1	1851	20	Cotesia sesamiae Mombasa bracovirus	gi|394804268|gb|AFN42312.1|cytochrome P450 [Cotesia sesamiae Mombasa bracovirus]	2.3e-72	462	414	0.5821
contig23616.2	1832	15	Moumouvirus goulette	gi|451927823|gb|AGF85701.1|hypothetical protein glt_00898 [Moumouvirus goulette]	1.2e-31	580	413	0.4431
contig18717.1	2125	17	Mollivirus sibericum	gi|927594341|ref|YP_009165167.1|Carboxylesterase [Mollivirus sibericum]/gi|927029746|gb|ALD62003.1|Carboxylesterase [Mollivirus sibericum]	4.9e-28	564	413	0.4625
contig16828.1	2247	20	Peridroma alphabaculovirus	gi|662247455|gb|AIE47750.1|chitinase [Peridroma alphabaculovirus]/gi|671723051|ref|YP_009049845.1|chitinase [Peridroma alphabaculovirus]	5.4e-23	562	413	0.4189
contig16828.2	2240	20	Peridroma alphabaculovirus	gi|662247455|gb|AIE47750.1|chitinase [Peridroma alphabaculovirus]/gi|671723051|ref|YP_009049845.1|chitinase [Peridroma alphabaculovirus]	5.4e-23	562	413	0.4189
contig19341.1	2085	20	Peridroma alphabaculovirus	gi|662247455|gb|AIE47750.1|chitinase [Peridroma alphabaculovirus]/gi|671723051|ref|YP_009049845.1|chitinase [Peridroma alphabaculovirus]	4.2e-23	562	413	0.4189
contig24612.1	1818	2	Helicoverpa zea nudivirus 2	gi|365199566|gb|AEW69572.1|membrane transporter [Helicoverpa zea nudivirus 2]/gi|370702969|ref|YP_004956771.1|orf23 gene product [Helicoverpa zea nudivirus 2]	5.9e-18	512	413	0.4552
contig6312.1	3577	10		gi|1166803088|gb|ARA71987.1|Peroxinectin [Kaumoebavirus]/gi|1175818744|ref|YP_009352567.1|Peroxinectin [Kaumoebavirus]	8e-36	500	413	0.4697
contig14432.1	2432	10		gi|1166803088|gb|ARA71987.1|Peroxinectin [Kaumoebavirus]/gi|1175818744|ref|YP_009352567.1|Peroxinectin [Kaumoebavirus]	2e-36	500	413	0.4697
contig14999.1	2383	9		gi|1166803088|gb|ARA71987.1|Peroxinectin [Kaumoebavirus]/gi|1175818744|ref|YP_009352567.1|Peroxinectin [Kaumoebavirus]	3.8e-44	500	413	0.4504
contig2857.1	4887	20		gi|1174570925|gb|ARF09769.1|ubiquitin carboxyl-terminal hydrolase [Indivirus ILV1]	1.1e-48	433	413	0.4746
contig1854.1	5677	2		gi|959121774|ref|YP_009182236.1|hypothetical protein [Diatraea saccharalis granulovirus]/gi|855197971|gb|AKN80718.1|hypothetical protein [Diatraea saccharalis granulovirus]	6.5e-19	398	413	0.414
contig14513.1	2425	2		gi|959121774|ref|YP_009182236.1|hypothetical protein [Diatraea saccharalis granulovirus]/gi|855197971|gb|AKN80718.1|hypothetical protein [Diatraea saccharalis granulovirus]	2e-20	398	413	0.414
contig12252.1	2640	13	Emiliania huxleyi virus 156/Emiliania huxleyi virus 202	gi|356927811|gb|AET42601.1|serine palmitoyltransferase [Emiliania huxleyi virus 202]/gi|558481612|gb|AHA55176.1|putative serine palmitoyltransferase [Emiliania huxleyi virus 156]	4.1e-68	867	412	0.5437
contig12252.2	2525	13	Emiliania huxleyi virus 156/Emiliania huxleyi virus 202	gi|356927811|gb|AET42601.1|serine palmitoyltransferase [Emiliania huxleyi virus 202]/gi|558481612|gb|AHA55176.1|putative serine palmitoyltransferase [Emiliania huxleyi virus 156]	2.7e-68	867	412	0.5437
contig26168.1	1751	8	Penguinpox virus	gi|657193538|gb|AID46776.1|alkaline phosphodiesterase [Penguinpox virus]/gi|659488172|ref|YP_009046034.1|alkaline phosphodiesterase [Penguinpox virus]	1.9e-38	815	412	0.5073
contig23605.1	1865	20	Peridroma alphabaculovirus	gi|662247455|gb|AIE47750.1|chitinase [Peridroma alphabaculovirus]/gi|671723051|ref|YP_009049845.1|chitinase [Peridroma alphabaculovirus]	8.4e-24	562	412	0.4223
contig13667.1	2500	20	Peridroma alphabaculovirus	gi|662247455|gb|AIE47750.1|chitinase [Peridroma alphabaculovirus]/gi|671723051|ref|YP_009049845.1|chitinase [Peridroma alphabaculovirus]	6.1e-24	562	412	0.4248
contig23310.1	1878	20	Peridroma alphabaculovirus	gi|662247455|gb|AIE47750.1|chitinase [Peridroma alphabaculovirus]/gi|671723051|ref|YP_009049845.1|chitinase [Peridroma alphabaculovirus]	5.8e-24	562	412	0.4223
contig16360.2	2029	20	Peridroma alphabaculovirus	gi|662247455|gb|AIE47750.1|chitinase [Peridroma alphabaculovirus]/gi|671723051|ref|YP_009049845.1|chitinase [Peridroma alphabaculovirus]	4.6e-24	562	412	0.4248
contig16171.1	2294	20	Peridroma alphabaculovirus	gi|662247455|gb|AIE47750.1|chitinase [Peridroma alphabaculovirus]/gi|671723051|ref|YP_009049845.1|chitinase [Peridroma alphabaculovirus]	5.7e-25	562	412	0.4199
contig9557.1	2964	4		gi|1174573654|gb|ARF12392.1|threonyl-tRNA synthetase [Klosneuvirus KNV1]	3.8e-137	425	412	0.6699
contig9802.1	2932	4		gi|1174573654|gb|ARF12392.1|threonyl-tRNA synthetase [Klosneuvirus KNV1]	3e-137	425	412	0.6699
contig9802.2	2795	4		gi|1174573654|gb|ARF12392.1|threonyl-tRNA synthetase [Klosneuvirus KNV1]	7.2e-138	425	412	0.6699
contig12306.1	2635	4		gi|1174573654|gb|ARF12392.1|threonyl-tRNA synthetase [Klosneuvirus KNV1]	2.6e-138	425	412	0.6699
contig23343.1	1876	8		gi|1173596210|gb|ARE67263.1|SWPV2-ORF044 [Shearwaterpox virus]	2.4e-40	801	411	0.4672
contig13289.1	2535	1	Apis mellifera filamentous virus	gi|937424926|ref|YP_009165762.1|hypothetical protein AmFV_0012 [Apis mellifera filamentous virus]/gi|915983526|gb|AKY03080.1|hypothetical protein AmFV_0012 [Apis mellifera filamentous virus]	4.6e-29	576	411	0.4574
contig3706.1	4439	1	Apis mellifera filamentous virus	gi|937424926|ref|YP_009165762.1|hypothetical protein AmFV_0012 [Apis mellifera filamentous virus]/gi|915983526|gb|AKY03080.1|hypothetical protein AmFV_0012 [Apis mellifera filamentous virus]	9.2e-31	576	411	0.4891
contig15858.1	2318	1	Apis mellifera filamentous virus	gi|937424926|ref|YP_009165762.1|hypothetical protein AmFV_0012 [Apis mellifera filamentous virus]/gi|915983526|gb|AKY03080.1|hypothetical protein AmFV_0012 [Apis mellifera filamentous virus]	2.6e-31	576	411	0.4891
contig14170.1	2461	10		gi|1166803088|gb|ARA71987.1|Peroxinectin [Kaumoebavirus]/gi|1175818744|ref|YP_009352567.1|Peroxinectin [Kaumoebavirus]	3.3e-35	500	411	0.4696
contig28986.1	1642	17	Pandoravirus inopinatum	gi|751661258|gb|AJF96981.1|carboxylesterase [Pandoravirus inopinatum]/gi|755574099|ref|YP_009119216.1|carboxylesterase [Pandoravirus inopinatum]	1.4e-21	473	411	0.4136
contig38876.1	1337	2	Bacillus phage G	gi|593777538|ref|YP_009015381.1|gp70 [Bacillus virus G]/gi|347449300|gb|AEO93341.1|gp70 [Bacillus virus G]	2.2e-67	442	411	0.5207
contig2297.1	5293	20		gi|1174572642|gb|ARF11398.1|serine/threonine protein kinase [Klosneuvirus KNV1]	4.3e-24	385	411	0.4331
contig8020.1	3226	20	Cotesia sesamiae Mombasa bracovirus	gi|394804269|gb|AFN42313.1|cytochrome P450 [Cotesia sesamiae Mombasa bracovirus]	3e-33	507	410	0.4488
contig9416.2	2812	5		gi|1174573724|gb|ARF12459.1|aminotransferase class-V [Klosneuvirus KNV1]	7.3e-54	456	410	0.5
contig9416.1	3012	5		gi|1174573724|gb|ARF12459.1|aminotransferase class-V [Klosneuvirus KNV1]	2.5e-54	456	410	0.5
contig2928.2	4167	20	Burkholderia phage Bups phi1	gi|163716663|gb|ABY40569.1|putative phosphoribosylformylglycinamidine (FGAM) synthase, partial [Burkholderia phage Bups phi1]	1.1e-59	406	410	0.5122
contig7603.1	3296	20	Burkholderia phage Bups phi1	gi|163716663|gb|ABY40569.1|putative phosphoribosylformylglycinamidine (FGAM) synthase, partial [Burkholderia phage Bups phi1]	3.1e-60	406	410	0.5122
contig137.1	11216	20	Autographa californica nucleopolyhedrovirus	gi|1226168|gb|AAA92249.1|ORF B (bases 1850-5560) first start codon at 2306 [Autographa californica nucleopolyhedrovirus]	7.2e-72	1084	409	0.577
contig845.1	7103	1	Cotesia sesamiae Mombasa bracovirus	gi|394804265|gb|AFN42309.1|leucine-rich protein [Cotesia sesamiae Mombasa bracovirus]	4.6e-12	742	409	0.423
contig845.2	7059	1	Cotesia sesamiae Mombasa bracovirus	gi|394804265|gb|AFN42309.1|leucine-rich protein [Cotesia sesamiae Mombasa bracovirus]	4.6e-12	742	409	0.423
contig15690.2	1483	20	Bathycoccus sp. RCC1105 virus BpV1	gi|312599614|gb|ADQ91635.1|hypothetical protein BpV1_008c [Bathycoccus sp. RCC1105 virus BpV1]/gi|313768007|ref|YP_004061438.1|hypothetical protein BpV1_008c [Bathycoccus sp. RCC1105 virus BpV1]	0	630	409	0.8117
contig26111.1	1754	11	Cercopithecine herpesvirus 5	gi|359831725|gb|AEV80364.1|prostaglandin G/H synthase 2 [Cercopithecine betaherpesvirus 5]/gi|359946443|ref|YP_004935976.1|prostaglandin G/H synthase 2 [Cercopithecine betaherpesvirus 5]	3.3e-135	603	409	0.6528
contig23616.1	1864	15	Moumouvirus goulette	gi|451927823|gb|AGF85701.1|hypothetical protein glt_00898 [Moumouvirus goulette]	1.6e-32	580	409	0.4523
contig25186.1	1794	20	Peridroma alphabaculovirus	gi|662247455|gb|AIE47750.1|chitinase [Peridroma alphabaculovirus]/gi|671723051|ref|YP_009049845.1|chitinase [Peridroma alphabaculovirus]	3.5e-24	562	409	0.423
contig8925.1	3064	2	Aeromonas phage 44RR2.8t	gi|37651715|ref|NP_932589.1|hypothetical protein ST44RRORF234c [Aeromonas virus 44RR2]/gi|34733015|gb|AAQ81552.1|hypothetical protein 44RRORF234c [Aeromonas virus 44RR2]	3.2e-14	507	409	0.4841
contig30702.1	1580	20	Moumouvirus goulette	gi|451927126|gb|AGF85004.1|synthetase [Moumouvirus goulette]	9.1e-47	577	408	0.5417
contig10135.1	2886	20		gi|1193830350|gb|ARR74933.1|hypothetical protein SAGO17_0013 [Mimivirus AB-566-O17]	2.7e-34	516	408	0.4657
contig12700.1	2592	20		gi|1193830350|gb|ARR74933.1|hypothetical protein SAGO17_0013 [Mimivirus AB-566-O17]	2e-34	516	408	0.4657
contig3150.1	4702	13		gi|1174573724|gb|ARF12459.1|aminotransferase class-V [Klosneuvirus KNV1]	9.5e-53	456	408	0.5
contig18225.1	2155	4		gi|1174573342|gb|ARF12087.1|seryl-tRNA synthetase [Klosneuvirus KNV1]	2.2e-106	436	408	0.625
contig18225.2	2155	4		gi|1174573342|gb|ARF12087.1|seryl-tRNA synthetase [Klosneuvirus KNV1]	2.2e-106	436	408	0.625
contig22113.1	1936	4		gi|1174573342|gb|ARF12087.1|seryl-tRNA synthetase [Klosneuvirus KNV1]	3.2e-107	436	408	0.6275
contig22113.2	1933	4		gi|1174573342|gb|ARF12087.1|seryl-tRNA synthetase [Klosneuvirus KNV1]	3.1e-107	436	408	0.6275
contig6689.1	3487	18	Streptococcus phage phi-SsUD.1	gi|313575344|emb|CBR26873.1|cation trasporter E1-E2 family ATPase [Streptococcus phage phi-SsUD.1]	9.8e-49	709	407	0.5086
contig6689.2	3295	18	Streptococcus phage phi-SsUD.1	gi|313575344|emb|CBR26873.1|cation trasporter E1-E2 family ATPase [Streptococcus phage phi-SsUD.1]	7.9e-49	709	407	0.5086
contig8789.1	3087	1	Porcine rotavirus	gi|2116676|dbj|BAA20089.1|RGD-containing collagen associated protein [Porcine rotavirus]	4e-31	683	407	0.4373
contig8789.2	2326	1	Porcine rotavirus	gi|2116676|dbj|BAA20089.1|RGD-containing collagen associated protein [Porcine rotavirus]	2.2e-31	683	407	0.4373
contig24215.1	1834	3	Human respiratory syncytial virus/Cyprinid herpesvirus 3	gi|567768057|gb|AHC94771.1|firefly luciferase [Human orthopneumovirus]/gi|761352718|gb|AJP55778.1|firefly luciferase [synthetic construct]/gi|761352555|gb|AJP55623.1|firefly luciferase [synthetic construct]	9.4e-49	550	407	0.5135
contig4635.1	4073	14	Mollivirus sibericum	gi|927594326|ref|YP_009165152.1|Cytochrome P450 [Mollivirus sibericum]/gi|927029731|gb|ALD61988.1|Cytochrome P450 [Mollivirus sibericum]	5.9e-25	510	407	0.4423
contig19107.1	2100	1		gi|1043236108|gb|ANS04836.1|thermosome subunit [uncultured Mediterranean phage]	4.7e-28	510	407	0.4717
contig12738.1	2588	2	Acipenserid herpesvirus 2	gi|333787104|gb|AEF97705.1|ORF47 [Acipenserid herpesvirus 2]	6.1e-17	404	407	0.43
contig31411.1	1555	20	Port-miou virus	gi|934001633|gb|ALH06844.1|eukaryotic peptide chain release factor subunit 1 [Port-miou virus]	1.9e-145	384	407	0.6953
contig33142.1	1497	8	Canarypox virus	gi|40555986|ref|NP_955071.1|CNPV048 alkaline phosphodiesterase-like protein [Canarypox virus]/gi|40233811|gb|AAR83394.1|CNPV048 alkaline phosphodiesterase-like protein [Canarypox virus]	3.1e-98	801	406	0.5936
contig8802.2	1707	1		gi|1174572879|gb|ARF11629.1|peptidase [Klosneuvirus KNV1]	1.8e-15	746	406	0.4409
contig31236.2	1508	8	Cotesia sesamiae Mombasa bracovirus	gi|394804268|gb|AFN42312.1|cytochrome P450 [Cotesia sesamiae Mombasa bracovirus]	2.3e-68	462	406	0.5788
contig2988.1	4804	20		gi|1174570925|gb|ARF09769.1|ubiquitin carboxyl-terminal hydrolase [Indivirus ILV1]	6e-42	433	406	0.4631
contig3970.1	4331	20		gi|1174570925|gb|ARF09769.1|ubiquitin carboxyl-terminal hydrolase [Indivirus ILV1]	4.8e-42	433	406	0.4631
contig3970.2	4317	20		gi|1174570925|gb|ARF09769.1|ubiquitin carboxyl-terminal hydrolase [Indivirus ILV1]	4.8e-42	433	406	0.4631
contig3970.3	4302	20		gi|1174570925|gb|ARF09769.1|ubiquitin carboxyl-terminal hydrolase [Indivirus ILV1]	4.7e-42	433	406	0.4631
contig26427.2	1530	3		gi|1153130125|gb|AQW88650.1|tyrosyl-tRNA synthetase [Serratia phage BF]	4.1e-69	420	406	0.569
contig14454.1	2430	2	Cotesia sesamiae Mombasa bracovirus	gi|513044209|gb|AGO14420.1|putative reverse transcriptase [Cotesia sesamiae]	1.9e-17	562	405	0.4494
contig20309.1	2031	2	Aeromonas phage 44RR2.8t	gi|37651715|ref|NP_932589.1|hypothetical protein ST44RRORF234c [Aeromonas virus 44RR2]/gi|34733015|gb|AAQ81552.1|hypothetical protein 44RRORF234c [Aeromonas virus 44RR2]	9.6e-15	507	405	0.479
contig33421.1	1489	6	Acanthamoeba polyphaga mimivirus	gi|823718935|gb|AKI80539.1|putative 7-dehydrocholesterol reductase [Acanthamoeba polyphaga mimivirus]	3.4e-43	447	405	0.4988
contig7443.1	3326	1	Acipenserid herpesvirus 2	gi|333787104|gb|AEF97705.1|ORF47 [Acipenserid herpesvirus 2]	2.1e-08	404	405	0.3877
contig17316.1	2216	1	Acipenserid herpesvirus 2	gi|333787104|gb|AEF97705.1|ORF47 [Acipenserid herpesvirus 2]	1.2e-08	404	405	0.3877
contig25434.1	1783	1	Musca domestica salivary gland hypertrophy virus	gi|187903087|ref|YP_001883378.1|aminoacylase [Musca domestica salivary gland hypertrophy virus]/gi|187384736|gb|ACD03509.1|aminoacylase [Musca domestica salivary gland hypertrophy virus]	2.8e-30	404	405	0.4469
contig35060.1	1439	1	Musca domestica salivary gland hypertrophy virus	gi|187903087|ref|YP_001883378.1|aminoacylase [Musca domestica salivary gland hypertrophy virus]/gi|187384736|gb|ACD03509.1|aminoacylase [Musca domestica salivary gland hypertrophy virus]	4e-31	404	405	0.4494
contig34435.1	1458	1	Musca domestica salivary gland hypertrophy virus	gi|187903087|ref|YP_001883378.1|aminoacylase [Musca domestica salivary gland hypertrophy virus]/gi|187384736|gb|ACD03509.1|aminoacylase [Musca domestica salivary gland hypertrophy virus]	1.2e-31	404	405	0.4519
contig34435.2	1313	1	Musca domestica salivary gland hypertrophy virus	gi|187903087|ref|YP_001883378.1|aminoacylase [Musca domestica salivary gland hypertrophy virus]/gi|187384736|gb|ACD03509.1|aminoacylase [Musca domestica salivary gland hypertrophy virus]	8.4e-32	404	405	0.4519
contig24910.1	1805	14		gi|1024266718|gb|ANB50601.1|putative RNA methyltransferase [Powai lake megavirus]	6.4e-39	379	405	0.4543
contig4565.1	4098	20	Wolbachia endosymbiont wVitB of Nasonia vitripennis phage WOVitB	gi|321272352|gb|ADW80233.1|ankyrin repeat protein [Wolbachia endosymbiont wVitB of Nasonia vitripennis phage WOVitB]	5.9e-21	866	404	0.4307
contig4565.2	4094	20	Wolbachia endosymbiont wVitB of Nasonia vitripennis phage WOVitB	gi|321272352|gb|ADW80233.1|ankyrin repeat protein [Wolbachia endosymbiont wVitB of Nasonia vitripennis phage WOVitB]	5.9e-21	866	404	0.4307
contig11774.2	1828	1		gi|1174569825|gb|ARF08705.1|Sec1 family protein [Catovirus CTV1]	3.2e-22	539	404	0.448
contig9416.3	1505	4		gi|1174573724|gb|ARF12459.1|aminotransferase class-V [Klosneuvirus KNV1]	9.9e-56	456	404	0.5
contig13575.1	2508	12		gi|1174570424|gb|ARF09296.1|eukaryotic translation initiation factor 2 gamma subunit [Catovirus CTV1]	1.7e-09	433	404	0.4134
contig9421.1	2986	17		gi|1174572876|gb|ARF11626.1|translation initiation factor 4A-III [Klosneuvirus KNV1]	4.1e-49	394	404	0.4752
contig8167.1	3192	20	Wolbachia endosymbiont wVitB of Nasonia vitripennis phage WOVitB	gi|321272354|gb|ADW80235.1|ankyrin repeat protein [Wolbachia endosymbiont wVitB of Nasonia vitripennis phage WOVitB]	1.5e-15	2474	403	0.4442
contig621.1	7752	13	Rock bream iridovirus	gi|60458808|gb|AAN86692.2|ORF-2 [Rock bream iridovirus]	2.3e-44	1044	403	0.4814
contig400.2	7264	13	Rock bream iridovirus	gi|60458808|gb|AAN86692.2|ORF-2 [Rock bream iridovirus]	2.1e-44	1044	403	0.4814
contig939.1	6932	13	Rock bream iridovirus	gi|60458808|gb|AAN86692.2|ORF-2 [Rock bream iridovirus]	1.9e-44	1044	403	0.4814
contig681.1	7554	13	Rock bream iridovirus	gi|60458808|gb|AAN86692.2|ORF-2 [Rock bream iridovirus]	1.5e-44	1044	403	0.4814
contig1988.2	4739	13	Rock bream iridovirus	gi|60458808|gb|AAN86692.2|ORF-2 [Rock bream iridovirus]	1.4e-44	1044	403	0.4814
contig1848.1	5684	1	Turbot reddish body iridovirus	gi|292658981|gb|ADE34369.1|laminin-type epidermal growth factor-like protein [Turbot reddish body iridovirus]	8.6e-06	920	403	0.3747
contig2186.1	5382	1	Turbot reddish body iridovirus	gi|292658981|gb|ADE34369.1|laminin-type epidermal growth factor-like protein [Turbot reddish body iridovirus]	5.6e-06	920	403	0.3772
contig12252.3	2523	13	Emiliania huxleyi virus 201/Emiliania huxleyi virus 208/Emiliania huxleyi virus 207/Emiliania huxleyi virus 203	gi|347601535|gb|AEP16020.1|serine palmitoyltransferase [Emiliania huxleyi virus 208]/gi|347482326|gb|AEO98267.1|serine palmitoyltransferase [Emiliania huxleyi virus 203]/gi|347601108|gb|AEP15594.1|serine palmitoyltransferase [Emiliania huxleyi virus 207]/gi|357972663|gb|AET97936.1|serine palmitoyltransferase [Emiliania huxleyi virus 201]	2.4e-68	870	403	0.5409
contig13309.1	2533	3		gi|1174569771|gb|ARF08651.1|heat shock protein 83 kDa [Catovirus CTV1]	3.1e-125	681	403	0.7196
contig13039.1	2559	3		gi|1174569771|gb|ARF08651.1|heat shock protein 83 kDa [Catovirus CTV1]	2.4e-128	681	403	0.7295
contig12997.1	2562	3		gi|1174569771|gb|ARF08651.1|heat shock protein 83 kDa [Catovirus CTV1]	1.7e-128	681	403	0.727
contig11364.1	2737	3		gi|1174569771|gb|ARF08651.1|heat shock protein 83 kDa [Catovirus CTV1]	6.5e-130	681	403	0.732
contig13337.1	2531	3		gi|1174569771|gb|ARF08651.1|heat shock protein 83 kDa [Catovirus CTV1]	5.1e-130	681	403	0.732
contig16092.1	2301	3		gi|1174569771|gb|ARF08651.1|heat shock protein 83 kDa [Catovirus CTV1]	1.1e-130	681	403	0.732
contig5105.1	3906	20	Peridroma alphabaculovirus	gi|662247455|gb|AIE47750.1|chitinase [Peridroma alphabaculovirus]/gi|671723051|ref|YP_009049845.1|chitinase [Peridroma alphabaculovirus]	2e-29	562	403	0.4342
contig27151.1	1711	12	Mycobacterium phage Adler/Mycobacterium phage ADLER F1725	gi|589892209|ref|YP_009008573.1|hypothetical protein MaF1660_ph0012 [Mycobacterium phage Adler]/gi|564270521|gb|AHB79207.1|hypothetical protein MaF1660_ph0012 [Mycobacterium phage Adler]/gi|729029473|gb|AIZ01237.1|cytochrome P450 monooxygenase [Mycobacterium phage ADLER F1725]	3e-22	471	403	0.4342
contig29884.1	1610	5	Cotesia sesamiae Mombasa bracovirus	gi|394804268|gb|AFN42312.1|cytochrome P450 [Cotesia sesamiae Mombasa bracovirus]	3.1e-66	462	403	0.5782
contig18673.1	2128	20	Peridroma alphabaculovirus	gi|662247455|gb|AIE47750.1|chitinase [Peridroma alphabaculovirus]/gi|671723051|ref|YP_009049845.1|chitinase [Peridroma alphabaculovirus]	9.4e-30	562	402	0.4328
contig36083.1	1411	4	Helicoverpa zea nudivirus 2	gi|365199609|gb|AEW69615.1|serine hydroxymethyltransferase [Helicoverpa zea nudivirus 2]/gi|370703012|ref|YP_004956814.1|orf66 gene product [Helicoverpa zea nudivirus 2]	0	441	402	0.7836
contig21315.1	1976	2		gi|959121774|ref|YP_009182236.1|hypothetical protein [Diatraea saccharalis granulovirus]/gi|855197971|gb|AKN80718.1|hypothetical protein [Diatraea saccharalis granulovirus]	1.2e-24	398	402	0.4428
contig21315.2	1917	2		gi|959121774|ref|YP_009182236.1|hypothetical protein [Diatraea saccharalis granulovirus]/gi|855197971|gb|AKN80718.1|hypothetical protein [Diatraea saccharalis granulovirus]	1e-24	398	402	0.4428
contig23754.3	1825	6		gi|1174572876|gb|ARF11626.1|translation initiation factor 4A-III [Klosneuvirus KNV1]	3.3e-43	394	402	0.5274
contig2146.1	5414	20	Diadromus pulchellus ascovirus 4a	gi|327198775|emb|CCA61476.1|unnamed protein product [Diadromus pulchellus ascovirus 4a]/gi|973967042|ref|YP_009220739.1|hypothetical protein AV955_gp119 [Diadromus pulchellus ascovirus 4a]	1.8e-114	394	402	0.6567
contig11922.1	2676	20	Diadromus pulchellus ascovirus 4a	gi|327198775|emb|CCA61476.1|unnamed protein product [Diadromus pulchellus ascovirus 4a]/gi|973967042|ref|YP_009220739.1|hypothetical protein AV955_gp119 [Diadromus pulchellus ascovirus 4a]	1.4e-118	394	402	0.6567
contig38959.1	1335	8	Turkeypox virus	gi|946699554|ref|YP_009177033.1|alkaline phosphodiesterase [Turkeypox virus]/gi|922312341|gb|ALA62386.1|alkaline phosphodiesterase [Turkeypox virus]	2e-35	786	401	0.4763
contig3255.1	4651	1	Apis mellifera filamentous virus	gi|937424926|ref|YP_009165762.1|hypothetical protein AmFV_0012 [Apis mellifera filamentous virus]/gi|915983526|gb|AKY03080.1|hypothetical protein AmFV_0012 [Apis mellifera filamentous virus]	1.1e-27	576	401	0.4414
contig3255.2	4442	1	Apis mellifera filamentous virus	gi|937424926|ref|YP_009165762.1|hypothetical protein AmFV_0012 [Apis mellifera filamentous virus]/gi|915983526|gb|AKY03080.1|hypothetical protein AmFV_0012 [Apis mellifera filamentous virus]	9.9e-28	576	401	0.4414
contig2174.1	5394	15	Pandoravirus inopinatum	gi|751661258|gb|AJF96981.1|carboxylesterase [Pandoravirus inopinatum]/gi|755574099|ref|YP_009119216.1|carboxylesterase [Pandoravirus inopinatum]	2.4e-23	473	401	0.419
contig6196.1	3603	15	Pandoravirus inopinatum	gi|751661258|gb|AJF96981.1|carboxylesterase [Pandoravirus inopinatum]/gi|755574099|ref|YP_009119216.1|carboxylesterase [Pandoravirus inopinatum]	1.4e-23	473	401	0.419
contig23754.2	1832	7		gi|1174572876|gb|ARF11626.1|translation initiation factor 4A-III [Klosneuvirus KNV1]	2.3e-40	394	401	0.5212
contig23754.1	1856	6		gi|1174572876|gb|ARF11626.1|translation initiation factor 4A-III [Klosneuvirus KNV1]	3.2e-43	394	401	0.5287
contig4447.1	4142	3		gi|1174573238|gb|ARF11983.1|leucyl-tRNA synthetase [Klosneuvirus KNV1]	1.5e-66	844	400	0.5375
contig19158.2	1848	2	Cotesia sesamiae Mombasa bracovirus	gi|513044209|gb|AGO14420.1|putative reverse transcriptase [Cotesia sesamiae]	1.2e-27	562	400	0.4275
contig12556.1	2614	20	Peridroma alphabaculovirus	gi|662247455|gb|AIE47750.1|chitinase [Peridroma alphabaculovirus]/gi|671723051|ref|YP_009049845.1|chitinase [Peridroma alphabaculovirus]	2.6e-29	562	400	0.4325
contig12556.2	2305	20	Peridroma alphabaculovirus	gi|662247455|gb|AIE47750.1|chitinase [Peridroma alphabaculovirus]/gi|671723051|ref|YP_009049845.1|chitinase [Peridroma alphabaculovirus]	2e-29	562	400	0.4325
contig35433.1	1430	20	Peridroma alphabaculovirus	gi|662247455|gb|AIE47750.1|chitinase [Peridroma alphabaculovirus]/gi|671723051|ref|YP_009049845.1|chitinase [Peridroma alphabaculovirus]	3.8e-30	562	400	0.4325
contig12556.3	1398	20	Peridroma alphabaculovirus	gi|662247455|gb|AIE47750.1|chitinase [Peridroma alphabaculovirus]/gi|671723051|ref|YP_009049845.1|chitinase [Peridroma alphabaculovirus]	2.7e-30	562	400	0.4325
contig36755.1	1393	1		gi|1111952631|gb|API81738.1|hypothetical protein [Cafeteria roenbergensis]	3.8e-37	467	400	0.4625
contig12872.1	2575	20	Penicillium spinulosum metavirus 1	gi|953064508|gb|ALO50153.1|ORF1 [Penicillium spinulosum metavirus 1]	1.6e-31	400	400	0.46
contig12009.1	2666	20	Penicillium spinulosum metavirus 1	gi|953064508|gb|ALO50153.1|ORF1 [Penicillium spinulosum metavirus 1]	8.2e-32	400	400	0.46
contig13609.1	2508	20	Penicillium spinulosum metavirus 1	gi|953064508|gb|ALO50153.1|ORF1 [Penicillium spinulosum metavirus 1]	7.7e-32	400	400	0.46
contig22992.1	1893	15	Caulobacter phage CcrColossus	gi|408731715|gb|AFU88159.1|putative tRNA nucleotidyl transferase [Caulobacter phage CcrColossus]/gi|414088345|ref|YP_006988523.1|putative tRNA nucleotidyl transferase [Caulobacter phage CcrColossus]	7e-52	384	400	0.51
contig21603.1	1963	15	Caulobacter phage CcrColossus	gi|408731715|gb|AFU88159.1|putative tRNA nucleotidyl transferase [Caulobacter phage CcrColossus]/gi|414088345|ref|YP_006988523.1|putative tRNA nucleotidyl transferase [Caulobacter phage CcrColossus]	2.7e-52	384	400	0.5125
contig1994.2	2944	20	Autographa californica nucleopolyhedrovirus	gi|1226168|gb|AAA92249.1|ORF B (bases 1850-5560) first start codon at 2306 [Autographa californica nucleopolyhedrovirus]	4.3e-103	1084	399	0.6316
contig16366.2	1432	14	Cotesia sesamiae Mombasa bracovirus	gi|394804268|gb|AFN42312.1|cytochrome P450 [Cotesia sesamiae Mombasa bracovirus]	1.8e-59	462	399	0.5564
contig35322.1	1433	6	Leptospira phage vB_LnoZ_CZ214-LE1	gi|529283417|gb|AGS80618.1|leucine rich repeat protein, partial [Leptospira phage vB_LnoZ_CZ214-LE1]	2.9e-13	415	399	0.4637
contig30809.1	1576	7	Elephant endotheliotropic herpesvirus 5	gi|674269245|ref|YP_009052079.1|alpha-(1,3)-fucosyltransferase [Elephant endotheliotropic herpesvirus 5]/gi|564750791|gb|AHC02812.1|alpha-(1,3)-fucosyltransferase [Elephant endotheliotropic herpesvirus 5]	5.3e-22	368	399	0.4286
contig16712.1	2255	8	Turkeypox virus	gi|946699554|ref|YP_009177033.1|alkaline phosphodiesterase [Turkeypox virus]/gi|922312341|gb|ALA62386.1|alkaline phosphodiesterase [Turkeypox virus]	8.4e-42	786	398	0.4673
contig26570.1	1735	8	Turkeypox virus	gi|946699554|ref|YP_009177033.1|alkaline phosphodiesterase [Turkeypox virus]/gi|922312341|gb|ALA62386.1|alkaline phosphodiesterase [Turkeypox virus]	4e-45	786	398	0.4648
contig11942.1	2674	3	Cotesia sesamiae Mombasa bracovirus	gi|513044209|gb|AGO14420.1|putative reverse transcriptase [Cotesia sesamiae]	2.6e-21	562	398	0.4497
contig15107.1	2375	2	Human respiratory syncytial virus/Cyprinid herpesvirus 3	gi|567768057|gb|AHC94771.1|firefly luciferase [Human orthopneumovirus]/gi|761352718|gb|AJP55778.1|firefly luciferase [synthetic construct]/gi|761352555|gb|AJP55623.1|firefly luciferase [synthetic construct]	3.7e-14	550	398	0.4171
contig37378.1	1376	1	Porcine rotavirus	gi|2116676|dbj|BAA20089.1|RGD-containing collagen associated protein [Porcine rotavirus]	5.2e-49	683	397	0.5315
contig16138.1	2297	7	Cotesia sesamiae Mombasa bracovirus	gi|513044209|gb|AGO14420.1|putative reverse transcriptase [Cotesia sesamiae]	2.7e-21	562	397	0.4509
contig22717.1	1906	9		gi|1174570295|gb|ARF09167.1|translation initiation factor 4A-III [Catovirus CTV1]	8.8e-44	507	397	0.4962
contig23828.1	1853	4		gi|1174573342|gb|ARF12087.1|seryl-tRNA synthetase [Klosneuvirus KNV1]	2.1e-105	436	397	0.6297
contig20578.1	2015	2	Harp seal herpesvirus	gi|752848984|gb|AJG42984.1|equilibrative nucleoside transporter 1 isoform X1 [Harp seal herpesvirus]	1.1e-40	432	397	0.5139
contig23964.1	1846	15	Diachasmimorpha longicaudata entomopoxvirus	gi|51317205|gb|AAT99858.1|unknown [Diachasmimorpha longicaudata entomopoxvirus]	3.4e-34	379	397	0.4685
contig22878.1	1897	20		gi|1174571232|gb|ARF10065.1|serpin [Indivirus ILV1]	1.5e-23	366	397	0.4836
contig7424.1	3332	1	Nse virus	gi|475994043|ref|YP_007697642.1|ORF1ab [Nse virus]/gi|444325299|gb|AGE00064.1|ORF1ab [Nse virus]	8.9e-06	5090	396	0.399
contig7852.1	3249	1	Nse virus	gi|475994043|ref|YP_007697642.1|ORF1ab [Nse virus]/gi|444325299|gb|AGE00064.1|ORF1ab [Nse virus]	3.7e-07	5090	396	0.4217
contig8261.1	3175	1	Nse virus	gi|475994043|ref|YP_007697642.1|ORF1ab [Nse virus]/gi|444325299|gb|AGE00064.1|ORF1ab [Nse virus]	3.6e-07	5090	396	0.4217
contig33663.1	1481	20	Heliothis zea nudivirus	gi|22671537|gb|AAN04364.1|AF451898_69matrix metalloproteinase [Heliothis zea nudivirus]	3.8e-42	792	396	0.4722
contig12269.1	2639	3		gi|1043235622|gb|ANS04362.1|HSP90 family molecular chaperone [uncultured Mediterranean phage]	1.8e-74	777	396	0.6035
contig12585.1	2606	3		gi|1043235622|gb|ANS04362.1|HSP90 family molecular chaperone [uncultured Mediterranean phage]	3.1e-75	777	396	0.6035
contig1867.2	5586	20		gi|1174573216|gb|ARF11961.1|ankyrin repeat protein [Klosneuvirus KNV1]	5.6e-42	546	396	0.4874
contig12539.1	2611	6	Choristoneura occidentalis granulovirus	gi|84683234|gb|ABC61144.1|unknown [Choristoneura occidentalis granulovirus]/gi|109255282|ref|YP_654431.1|hypothetical protein COGV_gp010 [Choristoneura occidentalis granulovirus]	3.9e-113	430	396	0.6616
contig28469.1	1661	20	Deerpox virus W-848-83	gi|115503257|gb|ABI99175.1|serpin-like protein [Deerpox virus W-848-83]/gi|62637397|ref|YP_227395.1|Serpin-like protein [Deerpox virus W-848-83]	5.5e-34	382	396	0.4975
contig31879.1	1540	20	Deerpox virus W-848-83	gi|115503257|gb|ABI99175.1|serpin-like protein [Deerpox virus W-848-83]/gi|62637397|ref|YP_227395.1|Serpin-like protein [Deerpox virus W-848-83]	1.1e-34	382	396	0.4975
contig4892.1	3978	20	Feline sarcoma virus (STRAIN HARDY-ZUCKERMAN 4)	gi|125471|sp|P04048.1|KIT_FSVHZRecName: Full=Tyrosine-protein kinase transforming protein kit	3.1e-57	370	396	0.5227
contig4892.3	3975	20	Feline sarcoma virus (STRAIN HARDY-ZUCKERMAN 4)	gi|125471|sp|P04048.1|KIT_FSVHZRecName: Full=Tyrosine-protein kinase transforming protein kit	3.1e-57	370	396	0.5227
contig4892.2	3936	20	Feline sarcoma virus (STRAIN HARDY-ZUCKERMAN 4)	gi|125471|sp|P04048.1|KIT_FSVHZRecName: Full=Tyrosine-protein kinase transforming protein kit	3e-57	370	396	0.5227
contig6263.1	3587	20	Feline sarcoma virus (STRAIN HARDY-ZUCKERMAN 4)	gi|125471|sp|P04048.1|KIT_FSVHZRecName: Full=Tyrosine-protein kinase transforming protein kit	2.1e-57	370	396	0.5227
contig3339.1	4612	2	Melanoplus sanguinipes entomopoxvirus	gi|9631308|ref|NP_048132.1|ORF MSV061 putative LINE reverse transcriptase, similar to Caenorhabditis elegans GB:U00063 [Melanoplus sanguinipes entomopoxvirus]/gi|4049661|gb|AAC97621.1|ORF MSV061 putative LINE reverse transcriptase, similar to Caenorhabditis elegans GB:U00063 [Melanoplus sanguinipes entomopoxvirus]	3.4e-30	531	395	0.4608
contig20438.1	2023	8	Mollivirus sibericum	gi|927594326|ref|YP_009165152.1|Cytochrome P450 [Mollivirus sibericum]/gi|927029731|gb|ALD61988.1|Cytochrome P450 [Mollivirus sibericum]	3.8e-17	510	395	0.4101
contig1560.1	5984	2	Harp seal herpesvirus	gi|752848984|gb|AJG42984.1|equilibrative nucleoside transporter 1 isoform X1 [Harp seal herpesvirus]	6.4e-21	432	395	0.481
contig20962.1	1994	2	Harp seal herpesvirus	gi|752848984|gb|AJG42984.1|equilibrative nucleoside transporter 1 isoform X1 [Harp seal herpesvirus]	1e-40	432	395	0.5139
contig32752.1	1510	7	Elephant endotheliotropic herpesvirus 5	gi|674269245|ref|YP_009052079.1|alpha-(1,3)-fucosyltransferase [Elephant endotheliotropic herpesvirus 5]/gi|564750791|gb|AHC02812.1|alpha-(1,3)-fucosyltransferase [Elephant endotheliotropic herpesvirus 5]	3.5e-23	368	395	0.4354
contig21007.1	1992	20	Autographa californica nucleopolyhedrovirus	gi|1226168|gb|AAA92249.1|ORF B (bases 1850-5560) first start codon at 2306 [Autographa californica nucleopolyhedrovirus]	3.2e-75	1084	394	0.5584
contig1013.2	6803	7	Aureococcus anophagefferens virus	gi|672551275|ref|YP_009052151.1|putative DEAD/DEAH box helicase [Aureococcus anophagefferens virus]/gi|669205510|gb|AII17208.1|putative DEAD/DEAH box helicase [Aureococcus anophagefferens virus]	8.5e-24	972	394	0.4365
contig863.1	7073	7	Aureococcus anophagefferens virus	gi|672551275|ref|YP_009052151.1|putative DEAD/DEAH box helicase [Aureococcus anophagefferens virus]/gi|669205510|gb|AII17208.1|putative DEAD/DEAH box helicase [Aureococcus anophagefferens virus]	8e-24	972	394	0.4365
contig1013.1	6790	7	Aureococcus anophagefferens virus	gi|672551275|ref|YP_009052151.1|putative DEAD/DEAH box helicase [Aureococcus anophagefferens virus]/gi|669205510|gb|AII17208.1|putative DEAD/DEAH box helicase [Aureococcus anophagefferens virus]	7.1e-24	972	394	0.4365
contig1013.3	6743	7	Aureococcus anophagefferens virus	gi|672551275|ref|YP_009052151.1|putative DEAD/DEAH box helicase [Aureococcus anophagefferens virus]/gi|669205510|gb|AII17208.1|putative DEAD/DEAH box helicase [Aureococcus anophagefferens virus]	7e-24	972	394	0.4365
contig5200.1	3876	7	Aureococcus anophagefferens virus	gi|672551275|ref|YP_009052151.1|putative DEAD/DEAH box helicase [Aureococcus anophagefferens virus]/gi|669205510|gb|AII17208.1|putative DEAD/DEAH box helicase [Aureococcus anophagefferens virus]	3.2e-24	972	394	0.4365
contig1489.1	6080	20		gi|1174569843|gb|ARF08723.1|Hsp70 protein [Catovirus CTV1]	6.9e-51	642	394	0.5406
contig8912.1	3065	20		gi|1174569843|gb|ARF08723.1|Hsp70 protein [Catovirus CTV1]	8.2e-52	642	394	0.5406
contig1676.1	5860	1	Apis mellifera filamentous virus	gi|937424926|ref|YP_009165762.1|hypothetical protein AmFV_0012 [Apis mellifera filamentous virus]/gi|915983526|gb|AKY03080.1|hypothetical protein AmFV_0012 [Apis mellifera filamentous virus]	6.3e-23	576	394	0.4391
contig1647.1	5898	20		gi|1193830350|gb|ARR74933.1|hypothetical protein SAGO17_0013 [Mimivirus AB-566-O17]	1.1e-29	516	394	0.4645
contig35229.1	1435	10	Cotesia sesamiae Mombasa bracovirus	gi|394804267|gb|AFN42311.1|cytochrome P450 [Cotesia sesamiae Mombasa bracovirus]	7.1e-63	507	394	0.5305
contig3008.3	4056	20	Moumouvirus Monve	gi|371944758|gb|AEX62580.1|putative ATP-dependent RNA helicase [Moumouvirus Monve]/gi|1145589019|gb|AQN68478.1|hrpA-like helicase [Saudi moumouvirus]	1.2e-33	683	393	0.5115
contig7581.1	3300	2	Cafeteria roenbergensis virus BV-PW1	gi|310831056|ref|YP_003969699.1|putative metalloendopeptidase [Cafeteria roenbergensis virus BV-PW1]/gi|309386240|gb|ADO67100.1|putative metalloendopeptidase [Cafeteria roenbergensis virus BV-PW1]	8.3e-40	621	393	0.5191
contig390.3	8405	1	Apis mellifera filamentous virus	gi|937424926|ref|YP_009165762.1|hypothetical protein AmFV_0012 [Apis mellifera filamentous virus]/gi|915983526|gb|AKY03080.1|hypothetical protein AmFV_0012 [Apis mellifera filamentous virus]	7e-25	576	393	0.4478
contig45142.1	1190	1	Apis mellifera filamentous virus	gi|937424926|ref|YP_009165762.1|hypothetical protein AmFV_0012 [Apis mellifera filamentous virus]/gi|915983526|gb|AKY03080.1|hypothetical protein AmFV_0012 [Apis mellifera filamentous virus]	9.9e-31	576	393	0.4809
contig2045.1	5493	1	Apis mellifera filamentous virus	gi|937424926|ref|YP_009165762.1|hypothetical protein AmFV_0012 [Apis mellifera filamentous virus]/gi|915983526|gb|AKY03080.1|hypothetical protein AmFV_0012 [Apis mellifera filamentous virus]	2.8e-36	576	393	0.4962
contig3143.1	4706	1	Apis mellifera filamentous virus	gi|937424926|ref|YP_009165762.1|hypothetical protein AmFV_0012 [Apis mellifera filamentous virus]/gi|915983526|gb|AKY03080.1|hypothetical protein AmFV_0012 [Apis mellifera filamentous virus]	2.2e-36	576	393	0.4962
contig2045.2	4607	1	Apis mellifera filamentous virus	gi|937424926|ref|YP_009165762.1|hypothetical protein AmFV_0012 [Apis mellifera filamentous virus]/gi|915983526|gb|AKY03080.1|hypothetical protein AmFV_0012 [Apis mellifera filamentous virus]	2.1e-36	576	393	0.4962
contig3330.1	4618	1	Apis mellifera filamentous virus	gi|937424926|ref|YP_009165762.1|hypothetical protein AmFV_0012 [Apis mellifera filamentous virus]/gi|915983526|gb|AKY03080.1|hypothetical protein AmFV_0012 [Apis mellifera filamentous virus]	1.9e-36	576	393	0.4962
contig3330.2	4618	1	Apis mellifera filamentous virus	gi|937424926|ref|YP_009165762.1|hypothetical protein AmFV_0012 [Apis mellifera filamentous virus]/gi|915983526|gb|AKY03080.1|hypothetical protein AmFV_0012 [Apis mellifera filamentous virus]	1.9e-36	576	393	0.4962
contig4607.1	4084	1	Apis mellifera filamentous virus	gi|937424926|ref|YP_009165762.1|hypothetical protein AmFV_0012 [Apis mellifera filamentous virus]/gi|915983526|gb|AKY03080.1|hypothetical protein AmFV_0012 [Apis mellifera filamentous virus]	1.7e-36	576	393	0.4962
contig2045.3	3507	1	Apis mellifera filamentous virus	gi|937424926|ref|YP_009165762.1|hypothetical protein AmFV_0012 [Apis mellifera filamentous virus]/gi|915983526|gb|AKY03080.1|hypothetical protein AmFV_0012 [Apis mellifera filamentous virus]	1.1e-36	576	393	0.4962
contig19158.1	2097	2	Cotesia sesamiae Mombasa bracovirus	gi|513044209|gb|AGO14420.1|putative reverse transcriptase [Cotesia sesamiae]	3.9e-27	562	393	0.4402
contig23644.1	1863	20	Cotesia sesamiae Mombasa bracovirus	gi|394804267|gb|AFN42311.1|cytochrome P450 [Cotesia sesamiae Mombasa bracovirus]	2.8e-32	507	393	0.4529
contig10008.1	2901	2	Acipenserid herpesvirus 2	gi|333787104|gb|AEF97705.1|ORF47 [Acipenserid herpesvirus 2]	3e-20	404	393	0.4606
contig417.2	6828	20	Wolbachia endosymbiont wVitA of Nasonia vitripennis phage WOVitA1/Wolbachia phage WO	gi|1051227242|gb|AOA49509.1|ankyrin and tetratricopeptide repeat family protein [Wolbachia phage WO]/gi|321272302|gb|ADW80187.1|ankyrin repeat protein [Wolbachia endosymbiont wVitA of Nasonia vitripennis phage WOVitA1]	8.6e-33	2474	392	0.4821
contig17282.1	2218	8	Turkeypox virus	gi|946699554|ref|YP_009177033.1|alkaline phosphodiesterase [Turkeypox virus]/gi|922312341|gb|ALA62386.1|alkaline phosphodiesterase [Turkeypox virus]	3.2e-42	786	392	0.4745
contig13375.1	2528	8	Turkeypox virus	gi|946699554|ref|YP_009177033.1|alkaline phosphodiesterase [Turkeypox virus]/gi|922312341|gb|ALA62386.1|alkaline phosphodiesterase [Turkeypox virus]	2e-44	786	392	0.4719
contig18942.1	2110	7	Mollivirus sibericum	gi|927594326|ref|YP_009165152.1|Cytochrome P450 [Mollivirus sibericum]/gi|927029731|gb|ALD61988.1|Cytochrome P450 [Mollivirus sibericum]	1.4e-16	510	392	0.4056
contig20242.2	1884	7	Mollivirus sibericum	gi|927594326|ref|YP_009165152.1|Cytochrome P450 [Mollivirus sibericum]/gi|927029731|gb|ALD61988.1|Cytochrome P450 [Mollivirus sibericum]	6.7e-17	510	392	0.4031
contig19930.1	2051	9	Mollivirus sibericum	gi|927594326|ref|YP_009165152.1|Cytochrome P450 [Mollivirus sibericum]/gi|927029731|gb|ALD61988.1|Cytochrome P450 [Mollivirus sibericum]	2.1e-21	510	392	0.4184
contig17907.1	2175	9	Mollivirus sibericum	gi|927594326|ref|YP_009165152.1|Cytochrome P450 [Mollivirus sibericum]/gi|927029731|gb|ALD61988.1|Cytochrome P450 [Mollivirus sibericum]	1.2e-21	510	392	0.4184
contig19338.1	2085	9	Mollivirus sibericum	gi|927594326|ref|YP_009165152.1|Cytochrome P450 [Mollivirus sibericum]/gi|927029731|gb|ALD61988.1|Cytochrome P450 [Mollivirus sibericum]	5.4e-22	510	392	0.4184
contig24044.1	1843	9	Mollivirus sibericum	gi|927594326|ref|YP_009165152.1|Cytochrome P450 [Mollivirus sibericum]/gi|927029731|gb|ALD61988.1|Cytochrome P450 [Mollivirus sibericum]	3.8e-22	510	392	0.4184
contig14881.1	2393	20	Cotesia sesamiae Mombasa bracovirus	gi|394804269|gb|AFN42313.1|cytochrome P450 [Cotesia sesamiae Mombasa bracovirus]	9.3e-33	507	392	0.449
contig17445.1	2206	2	Harp seal herpesvirus	gi|752848984|gb|AJG42984.1|equilibrative nucleoside transporter 1 isoform X1 [Harp seal herpesvirus]	5.8e-40	432	392	0.5102
contig12390.1	2627	20		gi|1174570651|gb|ARF09501.1|serine/threonine protein kinase [Indivirus ILV1]	3.8e-22	386	392	0.4311
contig12390.2	2601	20		gi|1174570651|gb|ARF09501.1|serine/threonine protein kinase [Indivirus ILV1]	3.7e-22	386	392	0.4311
contig2605.3	3767	20	Wolbachia endosymbiont wVitB of Nasonia vitripennis phage WOVitB	gi|321272354|gb|ADW80235.1|ankyrin repeat protein [Wolbachia endosymbiont wVitB of Nasonia vitripennis phage WOVitB]	6.5e-23	2474	391	0.4348
contig26273.1	1746	20	Wolbachia endosymbiont wVitB of Nasonia vitripennis phage WOVitB	gi|321272352|gb|ADW80233.1|ankyrin repeat protein [Wolbachia endosymbiont wVitB of Nasonia vitripennis phage WOVitB]	3.8e-31	866	391	0.4578
contig3008.1	4776	20	Moumouvirus Monve	gi|371944758|gb|AEX62580.1|putative ATP-dependent RNA helicase [Moumouvirus Monve]/gi|1145589019|gb|AQN68478.1|hrpA-like helicase [Saudi moumouvirus]	8.9e-33	683	391	0.5166
contig3008.4	3597	20	Moumouvirus Monve	gi|371944758|gb|AEX62580.1|putative ATP-dependent RNA helicase [Moumouvirus Monve]/gi|1145589019|gb|AQN68478.1|hrpA-like helicase [Saudi moumouvirus]	3.4e-33	683	391	0.5166
contig15049.2	2075	12		gi|1174571439|gb|ARF10244.1|asparaginyl-tRNA synthetase [Hokovirus HKV1]	2.2e-47	520	391	0.5217
contig19374.2	2075	12		gi|1174571439|gb|ARF10244.1|asparaginyl-tRNA synthetase [Hokovirus HKV1]	2.2e-47	520	391	0.5217
contig15049.3	2062	12		gi|1174571439|gb|ARF10244.1|asparaginyl-tRNA synthetase [Hokovirus HKV1]	2e-47	520	391	0.5217
contig15074.1	2377	2	Aeromonas phage 44RR2.8t	gi|37651715|ref|NP_932589.1|hypothetical protein ST44RRORF234c [Aeromonas virus 44RR2]/gi|34733015|gb|AAQ81552.1|hypothetical protein 44RRORF234c [Aeromonas virus 44RR2]	3.2e-12	507	391	0.4757
contig7108.1	3398	20	Glossina pallidipes salivary gland hypertrophy virus	gi|984290641|gb|AMB48631.1|GV typeII chitinase [Glossina pallidipes salivary gland hypertrophy virus]	1.4e-34	457	391	0.468
contig46297.1	1166	1	Moloney murine leukemia virus	gi|226725|prf||1604248AJ1 protein	1.4e-160	403	391	0.7647
contig37415.1	1375	1	Moloney murine leukemia virus	gi|226725|prf||1604248AJ1 protein	0	403	391	0.8568
contig4839.1	3996	5		gi|959121774|ref|YP_009182236.1|hypothetical protein [Diatraea saccharalis granulovirus]/gi|855197971|gb|AKN80718.1|hypothetical protein [Diatraea saccharalis granulovirus]	7.3e-15	398	391	0.3964
contig13063.1	2557	1		gi|1174572432|gb|ARF11188.1|prolyl oligopeptidase PreP [Klosneuvirus KNV1]	4.3e-57	598	390	0.4795
contig13063.2	2554	1		gi|1174572432|gb|ARF11188.1|prolyl oligopeptidase PreP [Klosneuvirus KNV1]	4.3e-57	598	390	0.4795
contig4153.1	4261	1	Apis mellifera filamentous virus	gi|937424926|ref|YP_009165762.1|hypothetical protein AmFV_0012 [Apis mellifera filamentous virus]/gi|915983526|gb|AKY03080.1|hypothetical protein AmFV_0012 [Apis mellifera filamentous virus]	9.7e-24	576	390	0.4513
contig2155.1	5411	20		gi|1024266842|gb|ANB50725.1|putative ATP-dependent RNA helicase [Powai lake megavirus]	9.7e-54	548	390	0.5333
contig26929.1	1719	20	Cotesia sesamiae Mombasa bracovirus	gi|394804269|gb|AFN42313.1|cytochrome P450 [Cotesia sesamiae Mombasa bracovirus]	4e-35	507	390	0.4667
contig26977.1	1718	15		gi|1174569349|gb|ARF08229.1|deoxyribodipyrimidine photolyase [Catovirus CTV1]	5.2e-33	462	390	0.4538
contig22190.1	1935	20		gi|1004125694|gb|AMP18899.1|truncated v-src protein [Avian leukosis and sarcoma virus]	6.9e-134	450	390	0.6821
contig26474.1	1739	20		gi|1174570925|gb|ARF09769.1|ubiquitin carboxyl-terminal hydrolase [Indivirus ILV1]	1e-46	433	390	0.4718
contig31127.1	1566	1	Moloney murine leukemia virus	gi|226725|prf||1604248AJ1 protein	0	403	390	0.8564
contig4601.1	4086	4		gi|959121774|ref|YP_009182236.1|hypothetical protein [Diatraea saccharalis granulovirus]/gi|855197971|gb|AKN80718.1|hypothetical protein [Diatraea saccharalis granulovirus]	2.4e-16	398	390	0.4128
contig2355.1	5251	4		gi|959121774|ref|YP_009182236.1|hypothetical protein [Diatraea saccharalis granulovirus]/gi|855197971|gb|AKN80718.1|hypothetical protein [Diatraea saccharalis granulovirus]	5.5e-17	398	390	0.4179
contig3587.1	4487	20		gi|1174572642|gb|ARF11398.1|serine/threonine protein kinase [Klosneuvirus KNV1]	1.3e-27	385	390	0.459
contig25773.1	1768	20		gi|1174572642|gb|ARF11398.1|serine/threonine protein kinase [Klosneuvirus KNV1]	1e-28	385	390	0.459
contig26048.1	1756	20		gi|1174572642|gb|ARF11398.1|serine/threonine protein kinase [Klosneuvirus KNV1]	8.8e-29	385	390	0.459
contig37429.2	1265	20	Autographa californica nucleopolyhedrovirus	gi|1226168|gb|AAA92249.1|ORF B (bases 1850-5560) first start codon at 2306 [Autographa californica nucleopolyhedrovirus]	4.5e-78	1084	389	0.581
contig14952.1	2387	1	Acinetobacter phage Ab105-3phi	gi|940328427|gb|ALJ98964.1|membrane alanine aminopeptidase N [Acinetobacter phage Ab105-3phi]	5.4e-45	899	389	0.4884
contig30634.1	1583	8	Turkeypox virus	gi|946699554|ref|YP_009177033.1|alkaline phosphodiesterase [Turkeypox virus]/gi|922312341|gb|ALA62386.1|alkaline phosphodiesterase [Turkeypox virus]	7.4e-45	786	389	0.4884
contig26163.1	1752	20	Bathycoccus sp. RCC1105 virus BpV2	gi|312599158|gb|ADQ91181.1|hypothetical protein BpV2_014c [Bathycoccus sp. RCC1105 virus BpV2]	3.2e-75	686	389	0.581
contig11098.1	2768	20		gi|1193830350|gb|ARR74933.1|hypothetical protein SAGO17_0013 [Mimivirus AB-566-O17]	3.4e-33	516	389	0.4447
contig21402.1	1972	14	Mollivirus sibericum	gi|927594326|ref|YP_009165152.1|Cytochrome P450 [Mollivirus sibericum]/gi|927029731|gb|ALD61988.1|Cytochrome P450 [Mollivirus sibericum]	7e-26	510	389	0.4319
contig17736.1	2185	20	Cotesia sesamiae Mombasa bracovirus	gi|394804269|gb|AFN42313.1|cytochrome P450 [Cotesia sesamiae Mombasa bracovirus]	3.6e-34	507	389	0.4499
contig4581.1	4093	4		gi|959121774|ref|YP_009182236.1|hypothetical protein [Diatraea saccharalis granulovirus]/gi|855197971|gb|AKN80718.1|hypothetical protein [Diatraea saccharalis granulovirus]	3e-16	398	389	0.4087
contig4601.2	3943	4		gi|959121774|ref|YP_009182236.1|hypothetical protein [Diatraea saccharalis granulovirus]/gi|855197971|gb|AKN80718.1|hypothetical protein [Diatraea saccharalis granulovirus]	2.3e-16	398	389	0.4087
contig3878.2	3776	2		gi|1072745915|gb|AOT24429.1|tape measure protein [Propionibacterium phage Doucette]	2.4e-14	1364	388	0.4407
contig7228.1	3373	1	Acinetobacter phage Ab105-3phi	gi|940328427|gb|ALJ98964.1|membrane alanine aminopeptidase N [Acinetobacter phage Ab105-3phi]	7.3e-38	899	388	0.451
contig24951.1	1803	13	Emiliania huxleyi virus 201/Emiliania huxleyi virus 208/Emiliania huxleyi virus 207/Emiliania huxleyi virus 203	gi|347601535|gb|AEP16020.1|serine palmitoyltransferase [Emiliania huxleyi virus 208]/gi|347482326|gb|AEO98267.1|serine palmitoyltransferase [Emiliania huxleyi virus 203]/gi|347601108|gb|AEP15594.1|serine palmitoyltransferase [Emiliania huxleyi virus 207]/gi|357972663|gb|AET97936.1|serine palmitoyltransferase [Emiliania huxleyi virus 201]	3.7e-34	870	388	0.5129
contig22892.1	1899	13	Emiliania huxleyi virus 201/Emiliania huxleyi virus 208/Emiliania huxleyi virus 207/Emiliania huxleyi virus 203	gi|347601535|gb|AEP16020.1|serine palmitoyltransferase [Emiliania huxleyi virus 208]/gi|347482326|gb|AEO98267.1|serine palmitoyltransferase [Emiliania huxleyi virus 203]/gi|347601108|gb|AEP15594.1|serine palmitoyltransferase [Emiliania huxleyi virus 207]/gi|357972663|gb|AET97936.1|serine palmitoyltransferase [Emiliania huxleyi virus 201]	1.7e-34	870	388	0.5129
contig8418.1	3150	1	Apis mellifera filamentous virus	gi|937424926|ref|YP_009165762.1|hypothetical protein AmFV_0012 [Apis mellifera filamentous virus]/gi|915983526|gb|AKY03080.1|hypothetical protein AmFV_0012 [Apis mellifera filamentous virus]	1.4e-17	576	388	0.4227
contig390.1	8774	1	Apis mellifera filamentous virus	gi|937424926|ref|YP_009165762.1|hypothetical protein AmFV_0012 [Apis mellifera filamentous virus]/gi|915983526|gb|AKY03080.1|hypothetical protein AmFV_0012 [Apis mellifera filamentous virus]	3.8e-24	576	388	0.4485
contig23373.1	1875	2	Human respiratory syncytial virus/Cyprinid herpesvirus 3	gi|567768057|gb|AHC94771.1|firefly luciferase [Human orthopneumovirus]/gi|761352718|gb|AJP55778.1|firefly luciferase [synthetic construct]/gi|761352555|gb|AJP55623.1|firefly luciferase [synthetic construct]	6.4e-23	550	388	0.4691
contig34709.1	1449	20	Cotesia sesamiae Mombasa bracovirus	gi|394804267|gb|AFN42311.1|cytochrome P450 [Cotesia sesamiae Mombasa bracovirus]	4.2e-34	507	388	0.4665
contig7347.1	3407	14	Oryctes rhinoceros nudivirus	gi|202073532|gb|ACH96208.1|semaphorin-like protein [Oryctes rhinoceros nudivirus]/gi|213159346|ref|YP_002321389.1|semaphorin-like protein [Oryctes rhinoceros nudivirus]	1.5e-97	420	388	0.6186
contig6479.2	3434	14	Oryctes rhinoceros nudivirus	gi|202073532|gb|ACH96208.1|semaphorin-like protein [Oryctes rhinoceros nudivirus]/gi|213159346|ref|YP_002321389.1|semaphorin-like protein [Oryctes rhinoceros nudivirus]	6.1e-98	420	388	0.6186
contig8744.1	3092	14	Oryctes rhinoceros nudivirus	gi|202073532|gb|ACH96208.1|semaphorin-like protein [Oryctes rhinoceros nudivirus]/gi|213159346|ref|YP_002321389.1|semaphorin-like protein [Oryctes rhinoceros nudivirus]	2.6e-98	420	388	0.6186
contig13777.1	2491	14	Oryctes rhinoceros nudivirus	gi|202073532|gb|ACH96208.1|semaphorin-like protein [Oryctes rhinoceros nudivirus]/gi|213159346|ref|YP_002321389.1|semaphorin-like protein [Oryctes rhinoceros nudivirus]	1.2e-99	420	388	0.6186
contig13777.2	2430	14	Oryctes rhinoceros nudivirus	gi|202073532|gb|ACH96208.1|semaphorin-like protein [Oryctes rhinoceros nudivirus]/gi|213159346|ref|YP_002321389.1|semaphorin-like protein [Oryctes rhinoceros nudivirus]	6.4e-100	420	388	0.6186
contig4776.1	4018	4		gi|959121774|ref|YP_009182236.1|hypothetical protein [Diatraea saccharalis granulovirus]/gi|855197971|gb|AKN80718.1|hypothetical protein [Diatraea saccharalis granulovirus]	6.1e-19	398	388	0.4149
contig9122.1	3032	20		gi|1043235444|gb|ANS04194.1|DEXH box helicase [uncultured Mediterranean phage]	4e-54	379	388	0.518
contig13916.1	2479	20		gi|1043235444|gb|ANS04194.1|DEXH box helicase [uncultured Mediterranean phage]	1e-54	379	388	0.518
contig16335.1	2281	20	Feline sarcoma virus (STRAIN HARDY-ZUCKERMAN 4)	gi|125471|sp|P04048.1|KIT_FSVHZRecName: Full=Tyrosine-protein kinase transforming protein kit	2.4e-66	370	388	0.5567
contig4675.1	4055	3	Choristoneura rosaceana entomopoxvirus 'L'	gi|502524155|emb|CCU55913.1|unknown similar to AMEV261 [Choristoneura rosaceana entomopoxvirus 'L']/gi|506498621|ref|YP_008004415.1|unknown similar to AMEV261 [Choristoneura rosaceana entomopoxvirus 'L']	2.1e-14	368	388	0.4278
contig512.1	8204	20	Paramecium bursaria Chlorella virus NE-JV-1	gi|448932605|gb|AGE56163.1|helicase [Paramecium bursaria Chlorella virus NE-JV-1]	8.9e-33	705	387	0.4625
contig30122.1	1602	4	Vaccinia virus GLV-1h68	gi|167412715|gb|ABZ80149.1|beta-D-glucuronidase [Vaccinia virus GLV-1h68]	6.8e-79	609	387	0.5736
contig390.2	8699	1	Apis mellifera filamentous virus	gi|937424926|ref|YP_009165762.1|hypothetical protein AmFV_0012 [Apis mellifera filamentous virus]/gi|915983526|gb|AKY03080.1|hypothetical protein AmFV_0012 [Apis mellifera filamentous virus]	3.3e-23	576	387	0.4522
contig13956.1	2475	2	Cotesia sesamiae Mombasa bracovirus	gi|513044209|gb|AGO14420.1|putative reverse transcriptase [Cotesia sesamiae]	4.7e-27	562	387	0.4367
contig39032.1	1333	1	Melanoplus sanguinipes entomopoxvirus	gi|9631308|ref|NP_048132.1|ORF MSV061 putative LINE reverse transcriptase, similar to Caenorhabditis elegans GB:U00063 [Melanoplus sanguinipes entomopoxvirus]/gi|4049661|gb|AAC97621.1|ORF MSV061 putative LINE reverse transcriptase, similar to Caenorhabditis elegans GB:U00063 [Melanoplus sanguinipes entomopoxvirus]	2e-17	531	387	0.4289
contig33916.1	1474	4	Acipenserid herpesvirus 2	gi|333787104|gb|AEF97705.1|ORF47 [Acipenserid herpesvirus 2]	3.1e-25	404	387	0.447
contig6200.1	3602	20	Feline sarcoma virus (STRAIN HARDY-ZUCKERMAN 4)	gi|125471|sp|P04048.1|KIT_FSVHZRecName: Full=Tyrosine-protein kinase transforming protein kit	7e-65	370	387	0.5478
contig41927.1	1261	20	Adoxophyes honmai nucleopolyhedrovirus	gi|29567207|ref|NP_818769.1|ecdysteroid UDP-glucosyl transferase [Adoxophyes honmai nucleopolyhedrovirus]/gi|29467983|dbj|BAC67373.1|ecdysteroid UDP-glucosyl transferase [Adoxophyes honmai nucleopolyhedrovirus]	1.9e-30	512	386	0.4896
contig26234.2	1738	1	Cotesia sesamiae Mombasa bracovirus	gi|513044203|gb|AGO14414.1|hypothetical protein CsmBAC4b19.5 [Cotesia sesamiae]	3.8e-122	411	386	0.6865
contig26234.1	1748	1	Cotesia sesamiae Mombasa bracovirus	gi|513044203|gb|AGO14414.1|hypothetical protein CsmBAC4b19.5 [Cotesia sesamiae]	1.9e-125	411	386	0.6865
contig17670.1	2190	1	Cotesia sesamiae Mombasa bracovirus	gi|513044203|gb|AGO14414.1|hypothetical protein CsmBAC4b19.5 [Cotesia sesamiae]	2.3e-126	411	386	0.6865
contig4084.1	4286	2	Acipenserid herpesvirus 2	gi|333787104|gb|AEF97705.1|ORF47 [Acipenserid herpesvirus 2]	1.4e-21	404	386	0.4404
contig15875.1	2317	2	Acipenserid herpesvirus 2	gi|333787104|gb|AEF97705.1|ORF47 [Acipenserid herpesvirus 2]	5.6e-22	404	386	0.4404
contig7538.1	3307	20	Wolbachia endosymbiont wVitA of Nasonia vitripennis phage WOVitA1/Wolbachia phage WO	gi|1051227242|gb|AOA49509.1|ankyrin and tetratricopeptide repeat family protein [Wolbachia phage WO]/gi|321272302|gb|ADW80187.1|ankyrin repeat protein [Wolbachia endosymbiont wVitA of Nasonia vitripennis phage WOVitA1]	6.3e-28	2474	385	0.4442
contig6878.1	3448	1	Apis mellifera filamentous virus	gi|937424926|ref|YP_009165762.1|hypothetical protein AmFV_0012 [Apis mellifera filamentous virus]/gi|915983526|gb|AKY03080.1|hypothetical protein AmFV_0012 [Apis mellifera filamentous virus]	8.9e-19	576	385	0.4338
contig6878.2	3318	1	Apis mellifera filamentous virus	gi|937424926|ref|YP_009165762.1|hypothetical protein AmFV_0012 [Apis mellifera filamentous virus]/gi|915983526|gb|AKY03080.1|hypothetical protein AmFV_0012 [Apis mellifera filamentous virus]	8.4e-19	576	385	0.4338
contig6878.3	2895	1	Apis mellifera filamentous virus	gi|937424926|ref|YP_009165762.1|hypothetical protein AmFV_0012 [Apis mellifera filamentous virus]/gi|915983526|gb|AKY03080.1|hypothetical protein AmFV_0012 [Apis mellifera filamentous virus]	5.5e-19	576	385	0.4338
contig15049.1	2380	12		gi|1174571439|gb|ARF10244.1|asparaginyl-tRNA synthetase [Hokovirus HKV1]	6.2e-47	520	385	0.5247
contig19374.1	2082	12		gi|1174571439|gb|ARF10244.1|asparaginyl-tRNA synthetase [Hokovirus HKV1]	2.7e-47	520	385	0.5247
contig19080.2	1872	20	Cotesia sesamiae Mombasa bracovirus	gi|394804267|gb|AFN42311.1|cytochrome P450 [Cotesia sesamiae Mombasa bracovirus]	3.5e-33	507	385	0.4545
contig16507.1	2271	20	Glossina pallidipes salivary gland hypertrophy virus	gi|984290641|gb|AMB48631.1|GV typeII chitinase [Glossina pallidipes salivary gland hypertrophy virus]	7.5e-19	457	385	0.4208
contig16507.2	2269	20	Glossina pallidipes salivary gland hypertrophy virus	gi|984290641|gb|AMB48631.1|GV typeII chitinase [Glossina pallidipes salivary gland hypertrophy virus]	7.5e-19	457	385	0.4208
contig19150.1	2097	20	Glossina pallidipes salivary gland hypertrophy virus	gi|984290641|gb|AMB48631.1|GV typeII chitinase [Glossina pallidipes salivary gland hypertrophy virus]	7.3e-19	457	385	0.4286
contig35337.1	1433	20	Glossina pallidipes salivary gland hypertrophy virus	gi|984290641|gb|AMB48631.1|GV typeII chitinase [Glossina pallidipes salivary gland hypertrophy virus]	2.5e-19	457	385	0.4208
contig8088.1	3206	1	Cotesia sesamiae Mombasa bracovirus	gi|513044203|gb|AGO14414.1|hypothetical protein CsmBAC4b19.5 [Cotesia sesamiae]	9.8e-124	411	385	0.6779
contig13364.1	2529	1	Cotesia sesamiae Mombasa bracovirus	gi|513044203|gb|AGO14414.1|hypothetical protein CsmBAC4b19.5 [Cotesia sesamiae]	9.1e-127	411	385	0.6857
contig19054.1	2103	15	Diachasmimorpha longicaudata entomopoxvirus	gi|51317205|gb|AAT99858.1|unknown [Diachasmimorpha longicaudata entomopoxvirus]	4.1e-41	379	385	0.4987
contig48034.1	1131	8	Aureococcus anophagefferens virus	gi|669205489|gb|AII17187.1|putative superfamily II RNA helicase [Aureococcus anophagefferens virus]/gi|672551254|ref|YP_009052108.1|putative superfamily II RNA helicase [Aureococcus anophagefferens virus]	1.9e-16	765	384	0.4375
contig4101.1	4280	20	Feldmannia species virus	gi|197322402|ref|YP_002154675.1|putative serine/threonine protein kinase [Feldmannia species virus]/gi|197130469|gb|ACH46805.1|putative serine/threonine protein kinase [Feldmannia species virus]	2.7e-31	418	384	0.487
contig13770.1	2491	20	Feldmannia species virus	gi|197322402|ref|YP_002154675.1|putative serine/threonine protein kinase [Feldmannia species virus]/gi|197130469|gb|ACH46805.1|putative serine/threonine protein kinase [Feldmannia species virus]	7.2e-32	418	384	0.487
contig14328.1	2440	20	Feldmannia species virus	gi|197322402|ref|YP_002154675.1|putative serine/threonine protein kinase [Feldmannia species virus]/gi|197130469|gb|ACH46805.1|putative serine/threonine protein kinase [Feldmannia species virus]	7.1e-32	418	384	0.487
contig20081.1	2043	20	Feldmannia species virus	gi|197322402|ref|YP_002154675.1|putative serine/threonine protein kinase [Feldmannia species virus]/gi|197130469|gb|ACH46805.1|putative serine/threonine protein kinase [Feldmannia species virus]	3.2e-32	418	384	0.487
contig5815.1	3703	1	Cotesia sesamiae Mombasa bracovirus	gi|513044203|gb|AGO14414.1|hypothetical protein CsmBAC4b19.5 [Cotesia sesamiae]	4.5e-123	411	384	0.6771
contig3878.1	4365	2		gi|1072746094|gb|AOT24605.1|tape measure protein [Propionibacterium phage G4]	1.5e-10	1364	383	0.4334
contig12760.1	2587	20	Autographa californica nucleopolyhedrovirus	gi|1226168|gb|AAA92249.1|ORF B (bases 1850-5560) first start codon at 2306 [Autographa californica nucleopolyhedrovirus]	3.8e-74	1084	383	0.5379
contig34491.1	1458	1	Acinetobacter phage Ab105-3phi	gi|940328427|gb|ALJ98964.1|membrane alanine aminopeptidase N [Acinetobacter phage Ab105-3phi]	1.2e-42	899	383	0.4935
contig20859.2	1284	1	Acinetobacter phage Ab105-3phi	gi|940328427|gb|ALJ98964.1|membrane alanine aminopeptidase N [Acinetobacter phage Ab105-3phi]	2.1e-43	899	383	0.4935
contig26337.1	1744	20	Wolbachia endosymbiont wVitB of Nasonia vitripennis phage WOVitB	gi|321272352|gb|ADW80233.1|ankyrin repeat protein [Wolbachia endosymbiont wVitB of Nasonia vitripennis phage WOVitB]	1.9e-35	866	383	0.4856
contig27999.1	1678	2	Cotesia sesamiae Mombasa bracovirus	gi|513044209|gb|AGO14420.1|putative reverse transcriptase [Cotesia sesamiae]	8.7e-20	562	383	0.4465
contig8056.1	3212	2	Cotesia sesamiae Mombasa bracovirus	gi|513044209|gb|AGO14420.1|putative reverse transcriptase [Cotesia sesamiae]	3e-24	562	383	0.4674
contig30813.1	1576	2	Human respiratory syncytial virus/Cyprinid herpesvirus 3	gi|567768057|gb|AHC94771.1|firefly luciferase [Human orthopneumovirus]/gi|761352718|gb|AJP55778.1|firefly luciferase [synthetic construct]/gi|761352555|gb|AJP55623.1|firefly luciferase [synthetic construct]	1.9e-15	550	383	0.4308
contig15843.1	2319	2	Helicoverpa zea nudivirus 2	gi|365199566|gb|AEW69572.1|membrane transporter [Helicoverpa zea nudivirus 2]/gi|370702969|ref|YP_004956771.1|orf23 gene product [Helicoverpa zea nudivirus 2]	8.5e-37	512	383	0.4778
contig15728.1	2326	2	Helicoverpa zea nudivirus 2	gi|365199566|gb|AEW69572.1|membrane transporter [Helicoverpa zea nudivirus 2]/gi|370702969|ref|YP_004956771.1|orf23 gene product [Helicoverpa zea nudivirus 2]	6.7e-39	512	383	0.4726
contig3551.1	4505	20		gi|1174571026|gb|ARF09868.1|replication factor C large subunit [Indivirus ILV1]	9.7e-22	482	383	0.483
contig3551.2	4487	20		gi|1174571026|gb|ARF09868.1|replication factor C large subunit [Indivirus ILV1]	9.7e-22	482	383	0.483
contig47057.1	1151	1	Moloney murine leukemia virus	gi|226725|prf||1604248AJ1 protein	0	403	383	0.9948
contig23437.1	1873	8	Pandoravirus salinus	gi|516305589|gb|AGO85168.1|tryptophan-tRNA ligase [Pandoravirus salinus]/gi|531036605|ref|YP_008438242.1|tryptophan-tRNA ligase [Pandoravirus salinus]	2.7e-122	402	383	0.7102
contig5580.1	3762	15		gi|1174572876|gb|ARF11626.1|translation initiation factor 4A-III [Klosneuvirus KNV1]	5.7e-65	394	383	0.5953
contig34674.1	1450	20	Deerpox virus W-848-83	gi|115503257|gb|ABI99175.1|serpin-like protein [Deerpox virus W-848-83]/gi|62637397|ref|YP_227395.1|Serpin-like protein [Deerpox virus W-848-83]	1.1e-28	382	383	0.4543
contig716.1	7424	13	Red seabream iridovirus	gi|327396895|dbj|BAK14261.1|laminin EGF repeat including protein [Red seabream iridovirus]	4.5e-30	1050	382	0.445
contig31239.1	1562	2	Harp seal herpesvirus	gi|752848984|gb|AJG42984.1|equilibrative nucleoside transporter 1 isoform X1 [Harp seal herpesvirus]	1.5e-21	432	382	0.4712
contig3348.1	4604	20		gi|1174572642|gb|ARF11398.1|serine/threonine protein kinase [Klosneuvirus KNV1]	7.7e-28	385	382	0.4634
contig19325.1	2086	20		gi|1174572642|gb|ARF11398.1|serine/threonine protein kinase [Klosneuvirus KNV1]	1.2e-28	385	382	0.4634
contig25040.1	1799	20		gi|1174572642|gb|ARF11398.1|serine/threonine protein kinase [Klosneuvirus KNV1]	5.8e-29	385	382	0.4634
contig6868.1	3451	7	Yaba monkey tumor virus	gi|38000446|gb|AAR07369.1|7L [Yaba monkey tumor virus]/gi|38229175|ref|NP_938268.1|7L [Yaba monkey tumor virus]	6.1e-10	346	382	0.4319
contig27124.1	1712	7	Yaba monkey tumor virus	gi|38000446|gb|AAR07369.1|7L [Yaba monkey tumor virus]/gi|38229175|ref|NP_938268.1|7L [Yaba monkey tumor virus]	1.8e-10	346	382	0.4319
contig28765.1	1650	7	Yaba monkey tumor virus	gi|38000446|gb|AAR07369.1|7L [Yaba monkey tumor virus]/gi|38229175|ref|NP_938268.1|7L [Yaba monkey tumor virus]	1.7e-10	346	382	0.4319
contig28958.2	1616	7	Yaba monkey tumor virus	gi|38000446|gb|AAR07369.1|7L [Yaba monkey tumor virus]/gi|38229175|ref|NP_938268.1|7L [Yaba monkey tumor virus]	1.6e-10	346	382	0.4319
contig15069.1	2378	20	Bovine foamy virus	gi|2352039|gb|AAB68770.1|pol polyprotein [Bovine foamy virus]/gi|9629646|ref|NP_044929.1|pol polyprotein [Bovine foamy virus]	1.8e-33	1220	381	0.4803
contig15709.1	2328	20	Bovine foamy virus	gi|2352039|gb|AAB68770.1|pol polyprotein [Bovine foamy virus]/gi|9629646|ref|NP_044929.1|pol polyprotein [Bovine foamy virus]	1.3e-33	1220	381	0.4803
contig15709.2	2235	20	Bovine foamy virus	gi|2352039|gb|AAB68770.1|pol polyprotein [Bovine foamy virus]/gi|9629646|ref|NP_044929.1|pol polyprotein [Bovine foamy virus]	1.3e-33	1220	381	0.4803
contig853.4	2168	20	Equine foamy virus	gi|9634979|ref|NP_054716.1|Pol [Equine foamy virus]/gi|7595332|gb|AAF64414.1|AF201902_2Pol [Equine foamy virus]	3.6e-31	1153	381	0.4567
contig7928.1	3237	20	Equine foamy virus	gi|9634979|ref|NP_054716.1|Pol [Equine foamy virus]/gi|7595332|gb|AAF64414.1|AF201902_2Pol [Equine foamy virus]	3.3e-31	1153	381	0.4541
contig853.3	2297	20	Equine foamy virus	gi|9634979|ref|NP_054716.1|Pol [Equine foamy virus]/gi|7595332|gb|AAF64414.1|AF201902_2Pol [Equine foamy virus]	1.2e-31	1153	381	0.4541
contig5180.1	3881	15		gi|1174573682|gb|ARF12420.1|phosphoinositide 3-kinase [Klosneuvirus KNV1]	4.3e-29	699	381	0.5013
contig5180.2	3250	15		gi|1174573682|gb|ARF12420.1|phosphoinositide 3-kinase [Klosneuvirus KNV1]	3.1e-29	699	381	0.5013
contig18417.1	2143	17	Mollivirus sibericum	gi|927594341|ref|YP_009165167.1|Carboxylesterase [Mollivirus sibericum]/gi|927029746|gb|ALD62003.1|Carboxylesterase [Mollivirus sibericum]	5.1e-27	564	381	0.4619
contig20507.1	2019	9	Mollivirus sibericum	gi|927594326|ref|YP_009165152.1|Cytochrome P450 [Mollivirus sibericum]/gi|927029731|gb|ALD61988.1|Cytochrome P450 [Mollivirus sibericum]	3.9e-27	510	381	0.4462
contig12898.1	2573	7	Cotesia sesamiae Mombasa bracovirus	gi|394804269|gb|AFN42313.1|cytochrome P450 [Cotesia sesamiae Mombasa bracovirus]	1.2e-16	507	381	0.4357
contig25907.1	1763	8	Cotesia sesamiae Mombasa bracovirus	gi|394804267|gb|AFN42311.1|cytochrome P450 [Cotesia sesamiae Mombasa bracovirus]	2e-18	507	381	0.4409
contig28089.1	1674	8	Cotesia sesamiae Mombasa bracovirus	gi|394804267|gb|AFN42311.1|cytochrome P450 [Cotesia sesamiae Mombasa bracovirus]	1.8e-18	507	381	0.4409
contig24925.1	1805	8	Cotesia sesamiae Mombasa bracovirus	gi|394804267|gb|AFN42311.1|cytochrome P450 [Cotesia sesamiae Mombasa bracovirus]	6.5e-19	507	381	0.4436
contig23264.1	1881	20	Cotesia sesamiae Mombasa bracovirus	gi|394804267|gb|AFN42311.1|cytochrome P450 [Cotesia sesamiae Mombasa bracovirus]	1e-35	507	381	0.4593
contig8577.1	3121	20	Glossina pallidipes salivary gland hypertrophy virus	gi|984290641|gb|AMB48631.1|GV typeII chitinase [Glossina pallidipes salivary gland hypertrophy virus]	4.7e-32	457	381	0.4514
contig8577.2	2780	20	Glossina pallidipes salivary gland hypertrophy virus	gi|984290641|gb|AMB48631.1|GV typeII chitinase [Glossina pallidipes salivary gland hypertrophy virus]	3e-32	457	381	0.4514
contig22523.1	1916	6		gi|1174572876|gb|ARF11626.1|translation initiation factor 4A-III [Klosneuvirus KNV1]	3.2e-41	394	381	0.5328
contig13127.1	2551	20	Equine foamy virus	gi|9634979|ref|NP_054716.1|Pol [Equine foamy virus]/gi|7595332|gb|AAF64414.1|AF201902_2Pol [Equine foamy virus]	1.4e-31	1153	380	0.4579
contig18444.1	2142	20	Equine foamy virus	gi|9634979|ref|NP_054716.1|Pol [Equine foamy virus]/gi|7595332|gb|AAF64414.1|AF201902_2Pol [Equine foamy virus]	7.8e-32	1153	380	0.4658
contig15228.1	2367	20	Equine foamy virus	gi|9634979|ref|NP_054716.1|Pol [Equine foamy virus]/gi|7595332|gb|AAF64414.1|AF201902_2Pol [Equine foamy virus]	7e-33	1153	380	0.4605
contig21153.1	1984	8	Turkeypox virus	gi|946699554|ref|YP_009177033.1|alkaline phosphodiesterase [Turkeypox virus]/gi|922312341|gb|ALA62386.1|alkaline phosphodiesterase [Turkeypox virus]	1.2e-67	786	380	0.5316
contig5991.1	3656	1	Apis mellifera filamentous virus	gi|937424926|ref|YP_009165762.1|hypothetical protein AmFV_0012 [Apis mellifera filamentous virus]/gi|915983526|gb|AKY03080.1|hypothetical protein AmFV_0012 [Apis mellifera filamentous virus]	6.1e-29	576	380	0.4632
contig5991.2	3577	1	Apis mellifera filamentous virus	gi|937424926|ref|YP_009165762.1|hypothetical protein AmFV_0012 [Apis mellifera filamentous virus]/gi|915983526|gb|AKY03080.1|hypothetical protein AmFV_0012 [Apis mellifera filamentous virus]	5.9e-29	576	380	0.4632
contig18142.1	2160	1		gi|1038281438|gb|ANM47632.1|phosphoglucomutase [Streptococcus phage phiJH1301-2]	2.2e-29	572	380	0.4553
contig18142.2	2066	1		gi|1038281438|gb|ANM47632.1|phosphoglucomutase [Streptococcus phage phiJH1301-2]	1.7e-29	572	380	0.4553
contig10395.1	2851	20		gi|1193830350|gb|ARR74933.1|hypothetical protein SAGO17_0013 [Mimivirus AB-566-O17]	1.3e-23	516	380	0.4289
contig15397.1	2352	20		gi|1193830350|gb|ARR74933.1|hypothetical protein SAGO17_0013 [Mimivirus AB-566-O17]	1.8e-30	516	380	0.4658
contig6960.1	3432	20		gi|1193830350|gb|ARR74933.1|hypothetical protein SAGO17_0013 [Mimivirus AB-566-O17]	1.9e-34	516	380	0.4737
contig9425.1	2985	20		gi|1193830350|gb|ARR74933.1|hypothetical protein SAGO17_0013 [Mimivirus AB-566-O17]	1.4e-34	516	380	0.4737
contig9425.2	2849	20		gi|1193830350|gb|ARR74933.1|hypothetical protein SAGO17_0013 [Mimivirus AB-566-O17]	1.2e-34	516	380	0.4737
contig2815.1	4920	8		gi|1174573827|gb|ARF12560.1|F-box/leucine-rich repeat protein [Klosneuvirus KNV1]	1.7e-21	479	380	0.5368
contig2815.2	3762	8		gi|1174573827|gb|ARF12560.1|F-box/leucine-rich repeat protein [Klosneuvirus KNV1]	1.2e-21	479	380	0.5368
contig21508.1	1967	1	Acinetobacter phage Ab105-3phi	gi|940328427|gb|ALJ98964.1|membrane alanine aminopeptidase N [Acinetobacter phage Ab105-3phi]	2.2e-46	899	379	0.5013
contig8398.1	3154	2	Micromonas sp. RCC1109 virus MpV1	gi|312598932|gb|ADQ90956.1|hypothetical protein MpV1_033c [Micromonas sp. RCC1109 virus MpV1]/gi|313768236|ref|YP_004061916.1|hypothetical protein MpV1_033c [Micromonas sp. RCC1109 virus MpV1]	2.1e-13	600	379	0.4222
contig11460.1	2727	1	Cotesia sesamiae Mombasa bracovirus	gi|513044209|gb|AGO14420.1|putative reverse transcriptase [Cotesia sesamiae]	2.7e-09	562	379	0.4142
contig11251.1	2751	3	Cotesia sesamiae Mombasa bracovirus	gi|513044209|gb|AGO14420.1|putative reverse transcriptase [Cotesia sesamiae]	1.2e-15	562	379	0.438
contig17322.1	2215	4	Cotesia sesamiae Mombasa bracovirus	gi|513044209|gb|AGO14420.1|putative reverse transcriptase [Cotesia sesamiae]	3.4e-22	562	379	0.4538
contig17715.1	2186	20	Feline leukemia virus	gi|803375602|dbj|BAR42588.1|gag : akt fusion protein [Feline leukemia virus]	3.6e-47	527	379	0.5066
contig15405.1	2351	20		gi|1193830350|gb|ARR74933.1|hypothetical protein SAGO17_0013 [Mimivirus AB-566-O17]	8.6e-29	516	379	0.4485
contig9517.1	2971	20		gi|1193830350|gb|ARR74933.1|hypothetical protein SAGO17_0013 [Mimivirus AB-566-O17]	5.3e-32	516	379	0.4591
contig15238.1	2366	6		gi|1024266648|gb|ANB50531.1|hypothetical protein [Powai lake megavirus]	1.1e-27	440	379	0.4617
contig23075.1	1889	6		gi|1024266648|gb|ANB50531.1|hypothetical protein [Powai lake megavirus]	8.8e-28	440	379	0.4617
contig13083.2	2452	1	Moloney murine leukemia virus	gi|226725|prf||1604248AJ1 protein	0	403	379	0.934
contig14908.1	2391	20	Wolbachia endosymbiont wVitB of Nasonia vitripennis phage WOVitB	gi|321272354|gb|ADW80235.1|ankyrin repeat protein [Wolbachia endosymbiont wVitB of Nasonia vitripennis phage WOVitB]	1.8e-28	2474	378	0.4788
contig1380.1	6236	1	Wolbachia endosymbiont wVitA of Nasonia vitripennis phage WOVitA1/Wolbachia endosymbiont wVitB of Nasonia vitripennis phage WOVitB/Wolbachia phage WO	gi|1051227249|gb|AOA49516.1|DNA mismatch repair protein MutL family protein [Wolbachia phage WO]/gi|321272351|gb|ADW80232.1|MutL [Wolbachia endosymbiont wVitB of Nasonia vitripennis phage WOVitB]/gi|321272299|gb|ADW80184.1|MutL [Wolbachia endosymbiont wVitA of Nasonia vitripennis phage WOVitA1]	9.3e-13	598	378	0.4656
contig1380.2	6262	1	Wolbachia endosymbiont wVitA of Nasonia vitripennis phage WOVitA1/Wolbachia endosymbiont wVitB of Nasonia vitripennis phage WOVitB/Wolbachia phage WO	gi|1051227249|gb|AOA49516.1|DNA mismatch repair protein MutL family protein [Wolbachia phage WO]/gi|321272351|gb|ADW80232.1|MutL [Wolbachia endosymbiont wVitB of Nasonia vitripennis phage WOVitB]/gi|321272299|gb|ADW80184.1|MutL [Wolbachia endosymbiont wVitA of Nasonia vitripennis phage WOVitA1]	5.1e-13	598	378	0.4656
contig1380.3	5825	1	Wolbachia endosymbiont wVitA of Nasonia vitripennis phage WOVitA1/Wolbachia endosymbiont wVitB of Nasonia vitripennis phage WOVitB/Wolbachia phage WO	gi|1051227249|gb|AOA49516.1|DNA mismatch repair protein MutL family protein [Wolbachia phage WO]/gi|321272351|gb|ADW80232.1|MutL [Wolbachia endosymbiont wVitB of Nasonia vitripennis phage WOVitB]/gi|321272299|gb|ADW80184.1|MutL [Wolbachia endosymbiont wVitA of Nasonia vitripennis phage WOVitA1]	4.7e-13	598	378	0.4656
contig28064.1	1685	1	Cotesia sesamiae Mombasa bracovirus	gi|513044271|gb|AGO14481.1|hypothetical protein CsmBV13.10 [Cotesia sesamiae Mombasa bracovirus]	8.8e-48	589	378	0.5159
contig35946.1	1415	1		gi|1038281438|gb|ANM47632.1|phosphoglucomutase [Streptococcus phage phiJH1301-2]	1.2e-55	572	378	0.5132
contig6392.1	3558	15	Mycobacterium phage Myrna	gi|203454788|ref|YP_002225104.1|gp227 [Mycobacterium phage Myrna]/gi|197311836|gb|ACH62194.1|gp227 [Mycobacterium phage Myrna]	4.4e-11	559	378	0.4101
contig22060.1	1938	11		gi|1174571431|gb|ARF10236.1|DNA topoisomerase IB [Hokovirus HKV1]	1e-91	547	378	0.6085
contig11728.3	2007	3		gi|1102132244|gb|APC25846.1|CTP synthetase [Only Syngen Nebraska virus 5]/gi|1109302725|ref|YP_009325851.1|CTP synthetase [Only Syngen Nebraska virus 5]	9.5e-75	540	378	0.5529
contig18323.1	2149	2	Aeromonas phage 44RR2.8t	gi|37651715|ref|NP_932589.1|hypothetical protein ST44RRORF234c [Aeromonas virus 44RR2]/gi|34733015|gb|AAQ81552.1|hypothetical protein 44RRORF234c [Aeromonas virus 44RR2]	4.2e-12	507	378	0.4788
contig15787.1	2322	17	Moumouvirus	gi|323651396|gb|ADX97544.1|cysteinyl-tRNA synthetase, partial [Moumouvirus]	3.5e-65	417	378	0.5212
contig28620.1	1655	17	Moumouvirus	gi|323651396|gb|ADX97544.1|cysteinyl-tRNA synthetase, partial [Moumouvirus]	1.1e-66	417	378	0.5212
contig6366.1	3566	2		gi|1038280240|gb|ANM47358.1|gamma-glutamyl phosphate reductase [Streptococcus phage phiZJ20091101-1]	1.1e-74	412	378	0.619
contig17312.1	2217	20		gi|1174572642|gb|ARF11398.1|serine/threonine protein kinase [Klosneuvirus KNV1]	1.1e-26	385	378	0.4603
contig24242.1	1842	20	Cowpox virus	gi|554575772|gb|AGZ01124.1|CPXV217 protein [Cowpox virus]	2.4e-27	374	378	0.4815
contig27802.1	1684	20	Cowpox virus	gi|554575772|gb|AGZ01124.1|CPXV217 protein [Cowpox virus]	1.7e-27	374	378	0.4815
contig27856.1	1683	20	Cowpox virus	gi|554575772|gb|AGZ01124.1|CPXV217 protein [Cowpox virus]	1.5e-27	374	378	0.4815
contig24242.2	1480	20	Cowpox virus	gi|554575772|gb|AGZ01124.1|CPXV217 protein [Cowpox virus]	7.4e-28	374	378	0.4815
contig11906.1	2688	2	Chrysochromulina ericina virus	gi|936628263|gb|ALH23266.1|ubiquitin specific peptidase C19 [Chrysochromulina ericina virus]/gi|939177707|ref|YP_009173615.1|ubiquitin specific peptidase C19 [Chrysochromulina ericina virus]	2.3e-15	354	378	0.4021
contig23095.1	1888	20	Raccoonpox virus	gi|1066875910|gb|AOP31462.1|serpin [Raccoonpox virus]/gi|827570463|gb|AKJ93827.1|Serpin [Raccoonpox virus]/gi|831934626|ref|YP_009143506.1|Serpin [Raccoonpox virus]	1.5e-33	352	378	0.4815
contig3297.3	2371	20	Wolbachia endosymbiont wVitB of Nasonia vitripennis phage WOVitB	gi|321272352|gb|ADW80233.1|ankyrin repeat protein [Wolbachia endosymbiont wVitB of Nasonia vitripennis phage WOVitB]	3.8e-33	866	377	0.5093
contig20771.1	2005	20	Chrysochromulina ericina virus	gi|939177719|ref|YP_009173627.1|Hsp70 protein [Chrysochromulina ericina virus]/gi|936628275|gb|ALH23278.1|Hsp70 protein [Chrysochromulina ericina virus]	2.4e-154	676	377	0.8488
contig1143.1	6598	20		gi|1193830350|gb|ARR74933.1|hypothetical protein SAGO17_0013 [Mimivirus AB-566-O17]	4.1e-32	516	377	0.4456
contig9837.1	2925	2	Helicoverpa zea nudivirus 2	gi|365199566|gb|AEW69572.1|membrane transporter [Helicoverpa zea nudivirus 2]/gi|370702969|ref|YP_004956771.1|orf23 gene product [Helicoverpa zea nudivirus 2]	2.7e-38	512	377	0.4695
contig20507.2	1363	9	Mollivirus sibericum	gi|927594326|ref|YP_009165152.1|Cytochrome P450 [Mollivirus sibericum]/gi|927029731|gb|ALD61988.1|Cytochrome P450 [Mollivirus sibericum]	2.3e-26	510	377	0.4403
contig17292.1	2218	12	Cotesia sesamiae Mombasa bracovirus	gi|394804267|gb|AFN42311.1|cytochrome P450 [Cotesia sesamiae Mombasa bracovirus]	3.6e-17	507	377	0.4085
contig16066.1	2309	9	Bacillus phage G	gi|593777538|ref|YP_009015381.1|gp70 [Bacillus virus G]/gi|347449300|gb|AEO93341.1|gp70 [Bacillus virus G]	2.5e-72	442	377	0.5544
contig4108.1	4278	20	Neodiprion sertifer nucleopolyhedrovirus	gi|37626224|gb|AAQ96382.1|methyltransferase 1 [Neodiprion sertifer nucleopolyhedrovirus]/gi|48843539|ref|YP_025112.1|methyltransferase 1 [Neodiprion sertifer nucleopolyhedrovirus]	8.1e-100	437	377	0.6525
contig6791.1	3465	20	Neodiprion sertifer nucleopolyhedrovirus	gi|37626224|gb|AAQ96382.1|methyltransferase 1 [Neodiprion sertifer nucleopolyhedrovirus]/gi|48843539|ref|YP_025112.1|methyltransferase 1 [Neodiprion sertifer nucleopolyhedrovirus]	1.4e-100	437	377	0.6525
contig4478.1	4129	15	Oryctes rhinoceros nudivirus	gi|202073532|gb|ACH96208.1|semaphorin-like protein [Oryctes rhinoceros nudivirus]/gi|213159346|ref|YP_002321389.1|semaphorin-like protein [Oryctes rhinoceros nudivirus]	3.7e-53	420	377	0.5438
contig1829.1	5708	8		gi|1174573944|gb|ARF12667.1|leucine-rich repeat protein [Klosneuvirus KNV1]	9.8e-15	419	377	0.5066
contig13101.1	2553	17		gi|1174572876|gb|ARF11626.1|translation initiation factor 4A-III [Klosneuvirus KNV1]	3.2e-52	394	377	0.496
contig17127.1	2228	17		gi|1174572876|gb|ARF11626.1|translation initiation factor 4A-III [Klosneuvirus KNV1]	1.9e-52	394	377	0.496
contig31087.1	1567	15		gi|1174572876|gb|ARF11626.1|translation initiation factor 4A-III [Klosneuvirus KNV1]	2.8e-67	394	377	0.5995
contig24486.1	1823	20		gi|1043235499|gb|ANS04245.1|type IIA DNA topoisomerase [uncultured Mediterranean phage]	4.9e-55	1126	376	0.5745
contig4119.1	4274	4	Fusarium graminearum mycovirus-China 9	gi|1021719669|gb|ADU54127.2|hypothetical protein [Fusarium graminearum mycovirus-China 9]	7.1e-14	853	376	0.4122
contig17183.2	2025	3	Human respiratory syncytial virus/Cyprinid herpesvirus 3	gi|567768057|gb|AHC94771.1|firefly luciferase [Human orthopneumovirus]/gi|761352718|gb|AJP55778.1|firefly luciferase [synthetic construct]/gi|761352555|gb|AJP55623.1|firefly luciferase [synthetic construct]	1.4e-45	550	376	0.5186
contig6494.1	3532	5	Melanoplus sanguinipes entomopoxvirus	gi|9631308|ref|NP_048132.1|ORF MSV061 putative LINE reverse transcriptase, similar to Caenorhabditis elegans GB:U00063 [Melanoplus sanguinipes entomopoxvirus]/gi|4049661|gb|AAC97621.1|ORF MSV061 putative LINE reverse transcriptase, similar to Caenorhabditis elegans GB:U00063 [Melanoplus sanguinipes entomopoxvirus]	6.9e-30	531	376	0.4867
contig3038.1	4763	2	Lactococcus phage Q54	gi|115304286|ref|YP_762585.1|putative ribonuclease [Lactococcus phage Q54]/gi|94483040|gb|ABF22570.1|putative ribonuclease [Lactococcus phage Q54]	2.5e-40	528	376	0.5
contig18256.1	2153	2	Aeromonas phage 44RR2.8t	gi|37651715|ref|NP_932589.1|hypothetical protein ST44RRORF234c [Aeromonas virus 44RR2]/gi|34733015|gb|AAQ81552.1|hypothetical protein 44RRORF234c [Aeromonas virus 44RR2]	1.9e-10	507	376	0.4654
contig20606.1	2014	2	Aeromonas phage 31	gi|66392035|ref|YP_238960.1|hypothetical protein PHG31p231 [Aeromonas virus 31]/gi|62114872|gb|AAX63720.1|hypothetical protein PHG31p231 [Aeromonas virus 31]	1.1e-10	507	376	0.4654
contig18256.2	1912	2	Aeromonas phage 31	gi|66392035|ref|YP_238960.1|hypothetical protein PHG31p231 [Aeromonas virus 31]/gi|62114872|gb|AAX63720.1|hypothetical protein PHG31p231 [Aeromonas virus 31]	9.7e-11	507	376	0.4654
contig23531.1	1868	2	Aeromonas phage 31	gi|66392035|ref|YP_238960.1|hypothetical protein PHG31p231 [Aeromonas virus 31]/gi|62114872|gb|AAX63720.1|hypothetical protein PHG31p231 [Aeromonas virus 31]	9.3e-11	507	376	0.4654
contig11998.1	2668	20	Neodiprion sertifer nucleopolyhedrovirus	gi|37626224|gb|AAQ96382.1|methyltransferase 1 [Neodiprion sertifer nucleopolyhedrovirus]/gi|48843539|ref|YP_025112.1|methyltransferase 1 [Neodiprion sertifer nucleopolyhedrovirus]	8.5e-103	437	376	0.6489
contig13967.1	2475	20	Neodiprion sertifer nucleopolyhedrovirus	gi|37626224|gb|AAQ96382.1|methyltransferase 1 [Neodiprion sertifer nucleopolyhedrovirus]/gi|48843539|ref|YP_025112.1|methyltransferase 1 [Neodiprion sertifer nucleopolyhedrovirus]	2.2e-103	437	376	0.6489
contig13581.1	2507	20		gi|1174572968|gb|ARF11718.1|DnaJ domain protein [Klosneuvirus KNV1]	2.3e-40	415	376	0.492
contig33656.2	1478	20	Scale drop disease virus	gi|910269075|gb|AKU37528.1|ORF_113R [Scale drop disease virus]/gi|922073248|ref|YP_009163874.1|ORF_113R [Scale drop disease virus]	1e-20	348	376	0.4388
contig28958.1	1643	7	Yaba monkey tumor virus	gi|38000446|gb|AAR07369.1|7L [Yaba monkey tumor virus]/gi|38229175|ref|NP_938268.1|7L [Yaba monkey tumor virus]	2.1e-10	346	376	0.4362
contig2747.1	4966	20	Longquan Aa mouse coronavirus	gi|656462269|gb|AID16629.1|orf1ab polyprotein, partial [Longquan Aa mouse coronavirus]	3.5e-09	7078	375	0.384
contig3329.2	4585	2		gi|1072745915|gb|AOT24429.1|tape measure protein [Propionibacterium phage Doucette]	1.1e-12	1364	375	0.44
contig5782.1	3709	1		gi|1174572729|gb|ARF11485.1|magnesium-transporting ATPase [Klosneuvirus KNV1]	5.9e-08	922	375	0.4133
contig3038.2	4745	2	Lactococcus phage Q54	gi|115304286|ref|YP_762585.1|putative ribonuclease [Lactococcus phage Q54]/gi|94483040|gb|ABF22570.1|putative ribonuclease [Lactococcus phage Q54]	5e-40	528	375	0.504
contig3463.1	4545	20		gi|1193830350|gb|ARR74933.1|hypothetical protein SAGO17_0013 [Mimivirus AB-566-O17]	1.6e-32	516	375	0.44
contig22300.1	1927	20		gi|1193830350|gb|ARR74933.1|hypothetical protein SAGO17_0013 [Mimivirus AB-566-O17]	7.7e-37	516	375	0.4693
contig19992.2	2041	20		gi|1193830350|gb|ARR74933.1|hypothetical protein SAGO17_0013 [Mimivirus AB-566-O17]	4.4e-37	516	375	0.4693
contig19992.1	2048	20		gi|1193830350|gb|ARR74933.1|hypothetical protein SAGO17_0013 [Mimivirus AB-566-O17]	3e-37	516	375	0.4693
contig25066.1	1798	20		gi|1193830350|gb|ARR74933.1|hypothetical protein SAGO17_0013 [Mimivirus AB-566-O17]	2.7e-37	516	375	0.4693
contig31221.1	1562	20		gi|1193830350|gb|ARR74933.1|hypothetical protein SAGO17_0013 [Mimivirus AB-566-O17]	1.2e-37	516	375	0.4693
contig22304.1	1927	20		gi|1193830350|gb|ARR74933.1|hypothetical protein SAGO17_0013 [Mimivirus AB-566-O17]	4.5e-38	516	375	0.472
contig1687.1	5853	11	Lymphocystis disease virus - isolate China	gi|51870005|ref|YP_073558.1|RNA-dependent DNA polymerase [Lymphocystis disease virus - isolate China]/gi|51858213|gb|AAU10897.1|RNA-dependent DNA polymerase [Lymphocystis disease virus - isolate China]	2.7e-19	483	375	0.4213
contig26775.1	1727	14	Pandoravirus inopinatum	gi|751661258|gb|AJF96981.1|carboxylesterase [Pandoravirus inopinatum]/gi|755574099|ref|YP_009119216.1|carboxylesterase [Pandoravirus inopinatum]	8e-30	473	375	0.4507
contig18984.1	2107	20	Glossina pallidipes salivary gland hypertrophy virus	gi|984290641|gb|AMB48631.1|GV typeII chitinase [Glossina pallidipes salivary gland hypertrophy virus]	1e-27	457	375	0.448
contig15575.1	2338	20	Glossina pallidipes salivary gland hypertrophy virus	gi|984290641|gb|AMB48631.1|GV typeII chitinase [Glossina pallidipes salivary gland hypertrophy virus]	5.2e-28	457	375	0.4427
contig2089.1	5476	17		gi|1174573944|gb|ARF12667.1|leucine-rich repeat protein [Klosneuvirus KNV1]	3.9e-26	419	375	0.504
contig33656.1	1490	20		gi|1173596227|gb|ARE67280.1|SWPV2-ORF059 [Shearwaterpox virus]	8.8e-23	358	375	0.4507
contig17347.1	2214	20	Deerpox virus W-848-83	gi|62637544|ref|YP_227542.1|Serpin-like protein [Deerpox virus W-848-83]/gi|115503404|gb|ABI99322.1|serpin-like protein [Deerpox virus W-848-83]	2.2e-29	335	375	0.4667
contig23072.2	1447	20	Deerpox virus W-848-83	gi|62637544|ref|YP_227542.1|Serpin-like protein [Deerpox virus W-848-83]/gi|115503404|gb|ABI99322.1|serpin-like protein [Deerpox virus W-848-83]	3e-30	335	375	0.4667
contig8626.1	3112	20	Wolbachia endosymbiont wVitA of Nasonia vitripennis phage WOVitA1/Wolbachia phage WO	gi|321272300|gb|ADW80185.1|ankyrin repeat protein [Wolbachia endosymbiont wVitA of Nasonia vitripennis phage WOVitA1]/gi|1051227244|gb|AOA49511.1|ankyrin repeat family protein [Wolbachia phage WO]	1.2e-56	866	374	0.5722
contig3373.1	4590	3	Cafeteria roenbergensis virus BV-PW1	gi|310831056|ref|YP_003969699.1|putative metalloendopeptidase [Cafeteria roenbergensis virus BV-PW1]/gi|309386240|gb|ADO67100.1|putative metalloendopeptidase [Cafeteria roenbergensis virus BV-PW1]	2.1e-44	621	374	0.4813
contig34459.1	1463	5	Melanoplus sanguinipes entomopoxvirus	gi|9631308|ref|NP_048132.1|ORF MSV061 putative LINE reverse transcriptase, similar to Caenorhabditis elegans GB:U00063 [Melanoplus sanguinipes entomopoxvirus]/gi|4049661|gb|AAC97621.1|ORF MSV061 putative LINE reverse transcriptase, similar to Caenorhabditis elegans GB:U00063 [Melanoplus sanguinipes entomopoxvirus]	1.8e-24	531	374	0.4706
contig7853.1	3249	20		gi|1193830350|gb|ARR74933.1|hypothetical protein SAGO17_0013 [Mimivirus AB-566-O17]	2e-33	516	374	0.4465
contig19956.1	2050	20		gi|1193830350|gb|ARR74933.1|hypothetical protein SAGO17_0013 [Mimivirus AB-566-O17]	1.3e-33	516	374	0.4492
contig32308.1	1525	20	Cowpox virus	gi|325514213|gb|ADZ24207.1|serine protease inhibitor-like protein [Cowpox virus]	5.8e-31	373	374	0.4519
contig37067.1	1385	20	Cowpox virus	gi|325514213|gb|ADZ24207.1|serine protease inhibitor-like protein [Cowpox virus]	5.4e-31	373	374	0.4545
contig42729.1	1243	1	Cotesia congregata bracovirus	gi|545742602|emb|CDH92814.1|hypothetical protein Penelope-like1 [Cotesia congregata bracovirus]	5.9e-14	368	374	0.3824
contig1565.3	1227	20	Autographa californica nucleopolyhedrovirus	gi|1226168|gb|AAA92249.1|ORF B (bases 1850-5560) first start codon at 2306 [Autographa californica nucleopolyhedrovirus]	3.6e-69	1084	373	0.571
contig10996.1	2779	2	Cotesia sesamiae Mombasa bracovirus	gi|513044209|gb|AGO14420.1|putative reverse transcriptase [Cotesia sesamiae]	5.5e-18	562	373	0.4504
contig19852.1	2064	3	Human respiratory syncytial virus/Cyprinid herpesvirus 3	gi|567768057|gb|AHC94771.1|firefly luciferase [Human orthopneumovirus]/gi|761352718|gb|AJP55778.1|firefly luciferase [synthetic construct]/gi|761352555|gb|AJP55623.1|firefly luciferase [synthetic construct]	3.3e-74	550	373	0.5845
contig18359.1	2147	20	Glossina pallidipes salivary gland hypertrophy virus	gi|984290641|gb|AMB48631.1|GV typeII chitinase [Glossina pallidipes salivary gland hypertrophy virus]	6.2e-26	457	373	0.4343
contig18046.1	2166	20	Bovine herpesvirus 6	gi|645098216|gb|AIB03159.1|ornithine decarboxylase [Bovine gammaherpesvirus 6]/gi|655872092|ref|YP_009041983.1|ornithine decarboxylase [Bovine gammaherpesvirus 6]	2.5e-114	431	373	0.6649
contig3458.1	4548	20	UR2 sarcoma virus	gi|125677|sp|P00529.1|ROS_AVISURecName: Full=Tyrosine-protein kinase transforming protein ros	5.2e-64	402	373	0.5335
contig4043.1	4303	20	UR2 sarcoma virus	gi|125677|sp|P00529.1|ROS_AVISURecName: Full=Tyrosine-protein kinase transforming protein ros	4.2e-64	402	373	0.5335
contig24441.1	1825	20	Diachasmimorpha longicaudata entomopoxvirus	gi|51317205|gb|AAT99858.1|unknown [Diachasmimorpha longicaudata entomopoxvirus]	1.4e-50	379	373	0.5308
contig12488.1	2617	17	Diachasmimorpha longicaudata entomopoxvirus	gi|51317205|gb|AAT99858.1|unknown [Diachasmimorpha longicaudata entomopoxvirus]	8.5e-146	379	373	0.7802
contig18290.1	2151	18	Diachasmimorpha longicaudata entomopoxvirus	gi|51317205|gb|AAT99858.1|unknown [Diachasmimorpha longicaudata entomopoxvirus]	9.3e-148	379	373	0.7802
contig25316.1	1788	18	Diachasmimorpha longicaudata entomopoxvirus	gi|51317205|gb|AAT99858.1|unknown [Diachasmimorpha longicaudata entomopoxvirus]	8e-150	379	373	0.7802
contig5811.2	3069	1	Cotesia congregata bracovirus	gi|545742602|emb|CDH92814.1|hypothetical protein Penelope-like1 [Cotesia congregata bracovirus]	3.5e-20	368	373	0.437
contig36851.1	1391	1	Cotesia congregata bracovirus	gi|545742602|emb|CDH92814.1|hypothetical protein Penelope-like1 [Cotesia congregata bracovirus]	8.4e-22	368	373	0.437
contig27247.1	1706	20	Yoka poxvirus	gi|345107353|ref|YP_004821518.1|SPI-2/CrmA inhibits Fas-mediated apoptosis, IL-1 convertase, lipoxygenase pathway [Yokapox virus]/gi|344267427|gb|AEN03754.1|SPI-2/CrmA inhibits Fas-mediated apoptosis, IL-1 convertase, lipoxygenase pathway [Yokapox virus]	1.5e-37	353	373	0.5174
contig28577.1	1657	2	Prochlorococcus phage P-TIM68	gi|971760362|ref|YP_009213701.1|putative zinc-containing alcohol dehydrogenase superfamily protein [Prochlorococcus phage P-TIM68]/gi|691458926|gb|AIR93526.1|putative zinc-containing alcohol dehydrogenase superfamily protein [Prochlorococcus phage P-TIM68]	2e-19	338	373	0.4799
contig26298.1	1746	2	Prochlorococcus phage P-TIM68	gi|971760362|ref|YP_009213701.1|putative zinc-containing alcohol dehydrogenase superfamily protein [Prochlorococcus phage P-TIM68]/gi|691458926|gb|AIR93526.1|putative zinc-containing alcohol dehydrogenase superfamily protein [Prochlorococcus phage P-TIM68]	1.7e-19	338	373	0.4611
contig26298.2	1712	2	Prochlorococcus phage P-TIM68	gi|971760362|ref|YP_009213701.1|putative zinc-containing alcohol dehydrogenase superfamily protein [Prochlorococcus phage P-TIM68]/gi|691458926|gb|AIR93526.1|putative zinc-containing alcohol dehydrogenase superfamily protein [Prochlorococcus phage P-TIM68]	1.7e-19	338	373	0.4611
contig26756.1	1728	2	Prochlorococcus phage P-TIM68	gi|971760362|ref|YP_009213701.1|putative zinc-containing alcohol dehydrogenase superfamily protein [Prochlorococcus phage P-TIM68]/gi|691458926|gb|AIR93526.1|putative zinc-containing alcohol dehydrogenase superfamily protein [Prochlorococcus phage P-TIM68]	1.7e-19	338	373	0.4611
contig7968.1	3230	3		gi|1174569771|gb|ARF08651.1|heat shock protein 83 kDa [Catovirus CTV1]	6.5e-114	681	372	0.7258
contig11875.1	2682	3		gi|1174569771|gb|ARF08651.1|heat shock protein 83 kDa [Catovirus CTV1]	2.8e-115	681	372	0.7258
contig7701.2	3178	3		gi|1174569771|gb|ARF08651.1|heat shock protein 83 kDa [Catovirus CTV1]	4.6e-117	681	372	0.7366
contig7712.2	3278	3		gi|1174569771|gb|ARF08651.1|heat shock protein 83 kDa [Catovirus CTV1]	2.1e-117	681	372	0.7366
contig10904.1	2789	3		gi|1174569771|gb|ARF08651.1|heat shock protein 83 kDa [Catovirus CTV1]	1.8e-118	681	372	0.7366
contig7933.1	3237	3		gi|1174569771|gb|ARF08651.1|heat shock protein 83 kDa [Catovirus CTV1]	6.6e-119	681	372	0.7392
contig7701.1	3277	3		gi|1174569771|gb|ARF08651.1|heat shock protein 83 kDa [Catovirus CTV1]	6.3e-119	681	372	0.7392
contig13213.1	2542	3		gi|1174569771|gb|ARF08651.1|heat shock protein 83 kDa [Catovirus CTV1]	5.8e-119	681	372	0.7312
contig7712.1	3275	3		gi|1174569771|gb|ARF08651.1|heat shock protein 83 kDa [Catovirus CTV1]	3.3e-119	681	372	0.7392
contig10904.2	2542	3		gi|1174569771|gb|ARF08651.1|heat shock protein 83 kDa [Catovirus CTV1]	3.6e-121	681	372	0.7392
contig7933.2	2517	3		gi|1174569771|gb|ARF08651.1|heat shock protein 83 kDa [Catovirus CTV1]	3.4e-121	681	372	0.7392
contig13238.1	2545	3		gi|1174569771|gb|ARF08651.1|heat shock protein 83 kDa [Catovirus CTV1]	2.9e-121	681	372	0.7392
contig20744.2	1842	3		gi|1174569771|gb|ARF08651.1|heat shock protein 83 kDa [Catovirus CTV1]	2.8e-123	681	372	0.7392
contig23136.1	1886	20		gi|1193830350|gb|ARR74933.1|hypothetical protein SAGO17_0013 [Mimivirus AB-566-O17]	2.4e-30	516	372	0.4543
contig23378.1	1875	20		gi|1193830350|gb|ARR74933.1|hypothetical protein SAGO17_0013 [Mimivirus AB-566-O17]	7e-31	516	372	0.457
contig39250.1	1327	20		gi|1193830350|gb|ARR74933.1|hypothetical protein SAGO17_0013 [Mimivirus AB-566-O17]	1.3e-31	516	372	0.457
contig14615.1	2416	1		gi|1166803088|gb|ARA71987.1|Peroxinectin [Kaumoebavirus]/gi|1175818744|ref|YP_009352567.1|Peroxinectin [Kaumoebavirus]	1.5e-12	500	372	0.3925
contig5142.1	3894	10		gi|1166803088|gb|ARA71987.1|Peroxinectin [Kaumoebavirus]/gi|1175818744|ref|YP_009352567.1|Peroxinectin [Kaumoebavirus]	1.1e-28	500	372	0.4731
contig8097.1	3205	10		gi|1166803088|gb|ARA71987.1|Peroxinectin [Kaumoebavirus]/gi|1175818744|ref|YP_009352567.1|Peroxinectin [Kaumoebavirus]	8e-29	500	372	0.4731
contig8933.2	2732	10		gi|1166803088|gb|ARA71987.1|Peroxinectin [Kaumoebavirus]/gi|1175818744|ref|YP_009352567.1|Peroxinectin [Kaumoebavirus]	5.9e-29	500	372	0.4731
contig24524.1	1822	2		gi|959121774|ref|YP_009182236.1|hypothetical protein [Diatraea saccharalis granulovirus]/gi|855197971|gb|AKN80718.1|hypothetical protein [Diatraea saccharalis granulovirus]	2.3e-13	398	372	0.4059
contig10398.1	2851	15	Diachasmimorpha longicaudata entomopoxvirus	gi|51317205|gb|AAT99858.1|unknown [Diachasmimorpha longicaudata entomopoxvirus]	8.7e-27	379	372	0.4435
contig10398.3	1996	15	Diachasmimorpha longicaudata entomopoxvirus	gi|51317205|gb|AAT99858.1|unknown [Diachasmimorpha longicaudata entomopoxvirus]	4.7e-27	379	372	0.4435
contig23317.1	1878	6	Streptococcus phage phiD12	gi|451937341|gb|AGF87644.1|putative S-adenosylmethionine synthetase [Streptococcus phage phiD12]/gi|451939632|gb|AGF89763.1|putative S-adenosylmethionine synthetase [Streptococcus phage phiD12]	3.5e-78	345	372	0.6156
contig18387.1	2146	6	Streptococcus phage phiD12	gi|451937341|gb|AGF87644.1|putative S-adenosylmethionine synthetase [Streptococcus phage phiD12]/gi|451939632|gb|AGF89763.1|putative S-adenosylmethionine synthetase [Streptococcus phage phiD12]	4.4e-84	345	372	0.6237
contig28164.1	1671	6	Streptococcus phage phiD12	gi|451937341|gb|AGF87644.1|putative S-adenosylmethionine synthetase [Streptococcus phage phiD12]/gi|451939632|gb|AGF89763.1|putative S-adenosylmethionine synthetase [Streptococcus phage phiD12]	4.9e-85	345	372	0.629
contig30575.1	1585	20	Cowpox virus	gi|554574873|gb|AGZ00292.1|CrmA [Cowpox virus]	4.1e-42	344	372	0.5027
contig29055.1	1640	20	Equine foamy virus	gi|9634979|ref|NP_054716.1|Pol [Equine foamy virus]/gi|7595332|gb|AAF64414.1|AF201902_2Pol [Equine foamy virus]	8.9e-25	1153	371	0.4447
contig3413.1	4569	20	Autographa californica nucleopolyhedrovirus	gi|1226168|gb|AAA92249.1|ORF B (bases 1850-5560) first start codon at 2306 [Autographa californica nucleopolyhedrovirus]	8.7e-50	1084	371	0.5283
contig7811.1	3256	2	Acinetobacter phage Ab105-3phi	gi|940328421|gb|ALJ98958.1|xanthine dehydrogenase [Acinetobacter phage Ab105-3phi]	1.6e-70	791	371	0.5822
contig40191.1	1303	1	Melanoplus sanguinipes entomopoxvirus	gi|9631308|ref|NP_048132.1|ORF MSV061 putative LINE reverse transcriptase, similar to Caenorhabditis elegans GB:U00063 [Melanoplus sanguinipes entomopoxvirus]/gi|4049661|gb|AAC97621.1|ORF MSV061 putative LINE reverse transcriptase, similar to Caenorhabditis elegans GB:U00063 [Melanoplus sanguinipes entomopoxvirus]	2.1e-18	531	371	0.4313
contig24447.2	1546	20		gi|1193830350|gb|ARR74933.1|hypothetical protein SAGO17_0013 [Mimivirus AB-566-O17]	8.5e-27	516	371	0.4367
contig32995.1	1502	20	Ectocarpus siliculosus virus 1	gi|13177385|gb|AAK14529.1|AF204951_111EsV-1-111 [Ectocarpus siliculosus virus 1]/gi|13242582|ref|NP_077596.1|EsV-1-111 [Ectocarpus siliculosus virus 1]	2e-58	447	371	0.504
contig21482.1	1968	17	Megavirus chiliensis/Megavirus courdo7/Megavirus lba/Megavirus courdo11	gi|363540771|ref|YP_004894550.1|putative HD domain-containing protein [Megavirus chiliensis]/gi|371943816|gb|AEX61644.1|putative HD domain-containing protein [Megavirus courdo7]/gi|425701392|gb|AFX92554.1|putative HD domain-containing protein [Megavirus courdo11]/gi|444236648|gb|AGD92418.1|putative HD domain-containing protein [Megavirus lba]/gi|350611936|gb|AEQ33380.1|putative HD domain-containi…	4.6e-55	445	371	0.5391
contig6439.1	3546	17		gi|1174573944|gb|ARF12667.1|leucine-rich repeat protein [Klosneuvirus KNV1]	8.9e-26	419	371	0.4987
contig30816.1	1576	20	Deerpox virus W-848-83	gi|115503257|gb|ABI99175.1|serpin-like protein [Deerpox virus W-848-83]/gi|62637397|ref|YP_227395.1|Serpin-like protein [Deerpox virus W-848-83]	6.4e-34	382	371	0.4771
contig40151.1	1304	20	Deerpox virus W-848-83	gi|115503257|gb|ABI99175.1|serpin-like protein [Deerpox virus W-848-83]/gi|62637397|ref|YP_227395.1|Serpin-like protein [Deerpox virus W-848-83]	5.8e-34	382	371	0.4744
contig35750.1	1420	18	Diachasmimorpha longicaudata entomopoxvirus	gi|51317205|gb|AAT99858.1|unknown [Diachasmimorpha longicaudata entomopoxvirus]	1.1e-56	379	371	0.5633
contig31825.1	1541	20	Cowpox virus	gi|325559439|gb|ADZ30814.1|serine protease inhibitor-like protein [Cowpox virus]	3.8e-29	369	371	0.4852
contig6467.1	3540	20	Hyposoter didymator ichnovirus	gi|673164295|gb|AIK25637.1|Vinx1 [Hyposoter didymator ichnovirus]	3.1e-18	366	371	0.4394
contig8130.1	3200	20	Hyposoter didymator ichnovirus	gi|673164295|gb|AIK25637.1|Vinx1 [Hyposoter didymator ichnovirus]	2.7e-18	366	371	0.4394
contig30301.1	1595	20	Yoka poxvirus	gi|345107353|ref|YP_004821518.1|SPI-2/CrmA inhibits Fas-mediated apoptosis, IL-1 convertase, lipoxygenase pathway [Yokapox virus]/gi|344267427|gb|AEN03754.1|SPI-2/CrmA inhibits Fas-mediated apoptosis, IL-1 convertase, lipoxygenase pathway [Yokapox virus]	2.9e-37	353	371	0.5256
contig27516.1	1696	20	Yoka poxvirus	gi|345107353|ref|YP_004821518.1|SPI-2/CrmA inhibits Fas-mediated apoptosis, IL-1 convertase, lipoxygenase pathway [Yokapox virus]/gi|344267427|gb|AEN03754.1|SPI-2/CrmA inhibits Fas-mediated apoptosis, IL-1 convertase, lipoxygenase pathway [Yokapox virus]	3.5e-38	353	371	0.5283
contig20471.1	2021	20	Autographa californica nucleopolyhedrovirus	gi|1226168|gb|AAA92249.1|ORF B (bases 1850-5560) first start codon at 2306 [Autographa californica nucleopolyhedrovirus]	9.9e-88	1084	370	0.6216
contig3980.1	4327	15	Moumouvirus goulette	gi|451927823|gb|AGF85701.1|hypothetical protein glt_00898 [Moumouvirus goulette]	5.1e-34	580	370	0.4757
contig17743.1	2185	1		gi|1174573313|gb|ARF12058.1|aminotransferase class-III [Klosneuvirus KNV1]	7e-14	464	370	0.4405
contig32471.1	1520	1		gi|1174573313|gb|ARF12058.1|aminotransferase class-III [Klosneuvirus KNV1]	3.5e-14	464	370	0.4405
contig35147.1	1437	5	Pandoravirus inopinatum	gi|751661884|gb|AJF97607.1|cys/met metabolism plpdependent enzyme [Pandoravirus inopinatum]/gi|755574725|ref|YP_009119842.1|cys/met metabolism plpdependent enzyme [Pandoravirus inopinatum]	1.9e-29	421	370	0.4838
contig34299.1	1462	5	Pandoravirus inopinatum	gi|751661884|gb|AJF97607.1|cys/met metabolism plpdependent enzyme [Pandoravirus inopinatum]/gi|755574725|ref|YP_009119842.1|cys/met metabolism plpdependent enzyme [Pandoravirus inopinatum]	1.6e-29	421	370	0.4784
contig24703.2	1541	1		gi|1174573772|gb|ARF12507.1|phenylalanyl-tRNA synthetase [Klosneuvirus KNV1]	2.4e-68	380	370	0.527
contig26704.2	1427	1		gi|1174573772|gb|ARF12507.1|phenylalanyl-tRNA synthetase [Klosneuvirus KNV1]	1.1e-68	380	370	0.527
contig8293.1	3170	17	Diachasmimorpha longicaudata entomopoxvirus	gi|51317205|gb|AAT99858.1|unknown [Diachasmimorpha longicaudata entomopoxvirus]	7.5e-48	379	370	0.5514
contig12652.1	2598	17	Diachasmimorpha longicaudata entomopoxvirus	gi|51317205|gb|AAT99858.1|unknown [Diachasmimorpha longicaudata entomopoxvirus]	1.4e-48	379	370	0.5514
contig15941.1	2315	17	Diachasmimorpha longicaudata entomopoxvirus	gi|51317205|gb|AAT99858.1|unknown [Diachasmimorpha longicaudata entomopoxvirus]	3.1e-49	379	370	0.5514
contig22061.1	1938	17	Diachasmimorpha longicaudata entomopoxvirus	gi|51317205|gb|AAT99858.1|unknown [Diachasmimorpha longicaudata entomopoxvirus]	9.5e-50	379	370	0.5514
contig15586.1	2337	1	Cotesia congregata bracovirus	gi|545742602|emb|CDH92814.1|hypothetical protein Penelope-like1 [Cotesia congregata bracovirus]	1.2e-21	368	370	0.4405
contig13387.2	2528	2	Prochlorococcus phage P-TIM68	gi|971760362|ref|YP_009213701.1|putative zinc-containing alcohol dehydrogenase superfamily protein [Prochlorococcus phage P-TIM68]/gi|691458926|gb|AIR93526.1|putative zinc-containing alcohol dehydrogenase superfamily protein [Prochlorococcus phage P-TIM68]	4.8e-19	338	370	0.4811
contig13387.1	2527	2	Prochlorococcus phage P-TIM68	gi|971760362|ref|YP_009213701.1|putative zinc-containing alcohol dehydrogenase superfamily protein [Prochlorococcus phage P-TIM68]/gi|691458926|gb|AIR93526.1|putative zinc-containing alcohol dehydrogenase superfamily protein [Prochlorococcus phage P-TIM68]	4.6e-19	338	370	0.4811
contig18430.1	2143	2	Prochlorococcus phage P-TIM68	gi|971760362|ref|YP_009213701.1|putative zinc-containing alcohol dehydrogenase superfamily protein [Prochlorococcus phage P-TIM68]/gi|691458926|gb|AIR93526.1|putative zinc-containing alcohol dehydrogenase superfamily protein [Prochlorococcus phage P-TIM68]	3.4e-19	338	370	0.4811
contig22677.1	1908	2	Prochlorococcus phage P-TIM68	gi|971760362|ref|YP_009213701.1|putative zinc-containing alcohol dehydrogenase superfamily protein [Prochlorococcus phage P-TIM68]/gi|691458926|gb|AIR93526.1|putative zinc-containing alcohol dehydrogenase superfamily protein [Prochlorococcus phage P-TIM68]	3.1e-19	338	370	0.4811
contig22518.1	1916	2	Prochlorococcus phage P-TIM68	gi|971760362|ref|YP_009213701.1|putative zinc-containing alcohol dehydrogenase superfamily protein [Prochlorococcus phage P-TIM68]/gi|691458926|gb|AIR93526.1|putative zinc-containing alcohol dehydrogenase superfamily protein [Prochlorococcus phage P-TIM68]	2.8e-19	338	370	0.4811
contig13347.2	1880	2	Prochlorococcus phage P-TIM68	gi|971760362|ref|YP_009213701.1|putative zinc-containing alcohol dehydrogenase superfamily protein [Prochlorococcus phage P-TIM68]/gi|691458926|gb|AIR93526.1|putative zinc-containing alcohol dehydrogenase superfamily protein [Prochlorococcus phage P-TIM68]	2.6e-19	338	370	0.4811
contig13387.3	1713	2	Prochlorococcus phage P-TIM68	gi|971760362|ref|YP_009213701.1|putative zinc-containing alcohol dehydrogenase superfamily protein [Prochlorococcus phage P-TIM68]/gi|691458926|gb|AIR93526.1|putative zinc-containing alcohol dehydrogenase superfamily protein [Prochlorococcus phage P-TIM68]	2.1e-19	338	370	0.4811
contig29307.1	1631	2	Prochlorococcus phage P-TIM68	gi|971760362|ref|YP_009213701.1|putative zinc-containing alcohol dehydrogenase superfamily protein [Prochlorococcus phage P-TIM68]/gi|691458926|gb|AIR93526.1|putative zinc-containing alcohol dehydrogenase superfamily protein [Prochlorococcus phage P-TIM68]	2e-19	338	370	0.4811
contig31451.1	1554	2	Prochlorococcus phage P-TIM68	gi|971760362|ref|YP_009213701.1|putative zinc-containing alcohol dehydrogenase superfamily protein [Prochlorococcus phage P-TIM68]/gi|691458926|gb|AIR93526.1|putative zinc-containing alcohol dehydrogenase superfamily protein [Prochlorococcus phage P-TIM68]	1.8e-19	338	370	0.4811
contig1327.2	5880	20	Autographa californica nucleopolyhedrovirus	gi|1226168|gb|AAA92249.1|ORF B (bases 1850-5560) first start codon at 2306 [Autographa californica nucleopolyhedrovirus]	5.5e-58	1084	369	0.561
contig1327.1	6322	20	Autographa californica nucleopolyhedrovirus	gi|1226168|gb|AAA92249.1|ORF B (bases 1850-5560) first start codon at 2306 [Autographa californica nucleopolyhedrovirus]	3.4e-58	1084	369	0.5637
contig6988.1	3424	20	Autographa californica nucleopolyhedrovirus	gi|1226168|gb|AAA92249.1|ORF B (bases 1850-5560) first start codon at 2306 [Autographa californica nucleopolyhedrovirus]	1.8e-84	1084	369	0.626
contig20941.1	1995	5	Cotesia sesamiae Mombasa bracovirus	gi|394804265|gb|AFN42309.1|leucine-rich protein [Cotesia sesamiae Mombasa bracovirus]	2.9e-26	742	369	0.4715
contig31136.1	1566	5	Melanoplus sanguinipes entomopoxvirus	gi|9631308|ref|NP_048132.1|ORF MSV061 putative LINE reverse transcriptase, similar to Caenorhabditis elegans GB:U00063 [Melanoplus sanguinipes entomopoxvirus]/gi|4049661|gb|AAC97621.1|ORF MSV061 putative LINE reverse transcriptase, similar to Caenorhabditis elegans GB:U00063 [Melanoplus sanguinipes entomopoxvirus]	1.7e-25	531	369	0.4688
contig24059.1	1849	2		gi|1174573313|gb|ARF12058.1|aminotransferase class-III [Klosneuvirus KNV1]	1e-20	464	369	0.4363
contig16604.1	2262	6		gi|1174571961|gb|ARF10754.1|leucine-rich repeat protein [Hokovirus HKV1]	8e-15	460	369	0.4526
contig24843.1	1808	17	Acanthamoeba polyphaga moumouvirus	gi|441432355|ref|YP_007354397.1|HD phosphohydrolase domain-containing protein [Acanthamoeba polyphaga moumouvirus]/gi|440383435|gb|AGC01961.1|HD phosphohydrolase domain-containing protein [Acanthamoeba polyphaga moumouvirus]	5.8e-57	445	369	0.5474
contig25328.1	1787	17	Acanthamoeba polyphaga moumouvirus	gi|441432355|ref|YP_007354397.1|HD phosphohydrolase domain-containing protein [Acanthamoeba polyphaga moumouvirus]/gi|440383435|gb|AGC01961.1|HD phosphohydrolase domain-containing protein [Acanthamoeba polyphaga moumouvirus]	3.6e-57	445	369	0.5474
contig18012.1	2168	17	Chrysochromulina ericina virus	gi|939177681|ref|YP_009173589.1|Helicase 45 [Chrysochromulina ericina virus]/gi|936628237|gb|ALH23240.1|Helicase 45 [Chrysochromulina ericina virus]	1.1e-83	397	369	0.6016
contig20974.1	1994	17	Chrysochromulina ericina virus	gi|939177681|ref|YP_009173589.1|Helicase 45 [Chrysochromulina ericina virus]/gi|936628237|gb|ALH23240.1|Helicase 45 [Chrysochromulina ericina virus]	2.7e-84	397	369	0.6016
contig18353.2	1866	15		gi|1145588486|gb|AQN67945.1|putative cholinesterase [Saudi moumouvirus]	4.5e-36	379	369	0.4715
contig31487.1	1553	18	Diachasmimorpha longicaudata entomopoxvirus	gi|51317205|gb|AAT99858.1|unknown [Diachasmimorpha longicaudata entomopoxvirus]	3.4e-84	379	369	0.6314
contig1205.2	6486	13	Paramecium bursaria Chlorella virus Fr5L	gi|448929695|gb|AGE53262.1|calcium-transporting ATPase, plasma membrane-type [Paramecium bursaria Chlorella virus Fr5L]	1.3e-12	871	368	0.3995
contig1205.4	6489	13	Paramecium bursaria Chlorella virus CVB-1	gi|448927395|gb|AGE50969.1|calcium-transporting ATPase, plasma membrane-type [Paramecium bursaria Chlorella virus CVB-1]	1.2e-12	871	368	0.3995
contig1205.5	6278	13	Paramecium bursaria Chlorella virus CVB-1	gi|448927395|gb|AGE50969.1|calcium-transporting ATPase, plasma membrane-type [Paramecium bursaria Chlorella virus CVB-1]	1.2e-12	871	368	0.3995
contig11992.1	2668	13	Paramecium bursaria Chlorella virus CVB-1	gi|448927395|gb|AGE50969.1|calcium-transporting ATPase, plasma membrane-type [Paramecium bursaria Chlorella virus CVB-1]	2.8e-13	871	368	0.3995
contig45971.1	1173	1	Porcine rotavirus	gi|2116676|dbj|BAA20089.1|RGD-containing collagen associated protein [Porcine rotavirus]	1e-35	683	368	0.5082
contig11404.1	2733	4		gi|918361077|gb|ALA07062.1|tetracycline resistance protein TetO [Streptococcus phage phiNJ3]	1.5e-37	639	368	0.4973
[truncated: 10,745 more rows]
